# Supplementary material for: An approach to identifying drug resistance associated mutations in bacterial strains
Source: BMC Genomics. 2012 Dec 7;13(Suppl 7):S23. doi: 10.1186/1471-2164-13-S7-S23 (PMC3521396; doi:10.1186/1471-2164-13-S7-S23)
Supplement: Additional file 4 — Excel table with detailed results for point mutation profiles. Excel table providing results of our approach applied to point mutation profiles for ten drugs: penicillin, methicillin, oxacillin, tetracycline, clindamycin, erythromycin, gentamicin, ciprofloxacin, rifampicin and vancomycin [file 1471-2164-13-S7-S23-S4.xlsx]

## Sheet: Tetracycline
Gene identifier	Position	Gene functional annotation	Normalized weighted support	Normalized support	Odds ratio	P-value	P-value after Bonferroni correction	Drug-resistance determinant?	H19 (?)	D139 (?)	M013 (s)	RF122 (s)	JKD6159 (S)	21235 (?)	ED133 (s)	LGA251 (S)	21269 (?)	O11 (?)	O46 (?)	ST398 (R)	TCH60 (s)	WBG10049 (?)	C427 (?)	A01793497 (?)	WW270397 (?)	CGS00 (?)	Btn1260 (?)	MRSA252 (S)	EMRSA16 (?)	MN8 (S)	C160 (?)	21195 (?)	552053 (?)	M1015 (?)	M809 (?)	C101 (r)	E1410 (S)	M876 (?)	M899 (r)	58-424 (R)	65-1322 (R)	68-397 (R)	MSHR1132 (s)	21200 (?)	A9635 (?)	EMRSA15 (s)	21310 (?)	MR1 (r)	ED98 (r)
SAR1840(SAR1840)	291	nad(fad)-utilizing dehydrogenases	0.230769	0.178571	5.21739	0.000709374	43.1533	NO	0:D	0:D	0:D	0:D	0:D	0:D	0:D	0:D	0:D	0:D	0:D	0:D	0:D	0:D	0:D	0:D	0:D	0:D	0:D	0:D	0:D	0:D	0:D	0:D	0:D	0:D	0:D	0:D	0:-	0:D	0:D	0:D	0:D	0:D	0:D	0:D	0:D	0:D	0:D	0:D	0:D
SAR2336(rpsJ)	57	ssu ribosomal protein s10p (s20e)	0.225641	0.285714	9.6	0.000732302	44.5481	NO	0:K	0:K	0:K	0:K	0:K	0:K	0:K	0:K	0:K	0:K	0:K	0:K	0:K	0:K	0:K	0:K	0:K	0:K	0:K	0:K	0:K	0:K	0:K	0:K	0:K	0:K	0:K	0:K	0:K	0:K	0:K	1:M	1:M	1:M	0:K	0:K	0:K	0:K	0:K	0:K	0:K
SAR0856(gpmA1)	10	phosphoglycerate mutase family	0.217692	0.315357	12.7778	0.00089222	54.2764	NO	0:L	0:L	0:L	0:L	0:L	0:L	0:L	0:L	0:L	0:L	0:L	0:L	0:L	0:L	0:L	0:L	0:L	0:L	0:L	0:L	0:L	0:L	0:L	0:L	0:L	0:L	0:L	0:L	0:L	0:L	0:L	0:L	0:L	0:L	0:L	0:L	0:L	0:L	0:L	0:L	0:L
SAR1184(fbpA)	310	fibronectin/fibrinogen-binding protein	0.217692	0.315357	12.7778	0.00089222	54.2764	NO	0:H	0:H	0:H	0:H	0:H	0:H	0:H	0:H	0:H	0:H	0:H	0:H	0:H	0:H	0:H	0:H	0:H	0:H	0:H	0:H	0:H	0:H	0:H	0:H	0:H	0:H	0:H	0:H	0:H	0:H	0:H	0:H	0:H	0:H	0:H	0:H	0:H	0:H	0:H	0:H	0:H
SAR1184(fbpA)	224	fibronectin/fibrinogen-binding protein	0.217692	0.315357	12.7778	0.00089222	54.2764	NO	0:M	0:M	0:M	0:M	0:M	0:M	0:M	0:M	0:M	0:M	0:M	0:M	0:M	0:M	0:M	0:M	0:M	0:M	0:M	0:M	0:M	0:M	0:M	0:M	0:M	0:M	0:M	0:M	0:M	0:M	0:M	0:M	0:M	0:M	0:M	0:M	0:M	0:M	0:M	0:M	0:M
SAR1405(lysC)	241	aspartokinase	0.217692	0.315357	12.7778	0.00089222	54.2764	NO	0:M	0:M	0:M	0:M	0:M	0:M	0:M	0:M	0:M	0:M	0:M	0:M	0:M	0:M	0:M	0:M	0:M	0:M	0:M	0:M	0:M	0:M	0:M	0:M	0:M	0:M	0:M	0:M	0:M	0:M	0:M	0:M	0:M	0:M	0:M	0:M	0:M	0:M	0:M	0:M	0:M
SAR1610(recR)	247	lipoate-protein ligase a	0.217692	0.315357	12.7778	0.00089222	54.2764	NO	0:L	0:L	0:L	0:L	0:L	0:L	0:L	0:L	0:L	0:L	0:L	0:L	0:L	0:L	0:L	0:L	0:L	0:L	0:L	0:L	0:L	0:L	0:L	0:L	0:L	0:L	0:L	0:L	0:L	0:L	0:L	0:L	0:L	0:L	0:L	0:L	0:L	0:L	0:L	0:L	0:L
SAR1994(putP)	267	sodium/proline symporter	0.217692	0.315357	12.7778	0.00089222	54.2764	NO	0:V	0:V	0:V	0:V	0:V	0:V	0:V	0:V	0:V	0:V	0:V	0:V	0:V	0:V	0:V	0:V	0:V	0:V	0:V	0:V	0:V	0:V	0:V	0:V	0:V	0:V	0:V	0:V	0:V	0:V	0:V	0:V	0:V	0:V	0:V	0:V	0:V	0:V	0:V	0:V	0:V
SAR2140(ilvD)	213	dihydroxy-acid dehydratase	0.217692	0.315357	12.7778	0.00089222	54.2764	NO	0:A	0:A	0:A	0:A	0:A	0:A	0:A	0:A	0:A	0:A	0:A	0:A	0:A	0:A	0:A	0:A	0:A	0:A	0:A	0:A	0:A	0:A	0:A	0:A	0:A	0:A	0:A	0:A	0:A	0:A	0:A	0:A	0:A	0:A	0:A	0:A	0:A	0:A	0:A	0:A	0:A
SAR2188(murA1)	257	udp-n-acetylglucosamine 1-carboxyvinyltransferase	0.217692	0.315357	12.7778	0.00089222	54.2764	NO	0:G	0:G	0:G	0:G	0:G	0:G	0:G	0:G	0:G	0:G	0:G	0:G	0:G	0:G	0:G	0:G	0:G	0:G	0:G	0:G	0:G	0:G	0:G	0:G	0:G	0:G	0:G	0:G	0:G	0:G	0:G	0:G	0:G	0:G	0:G	0:G	0:G	0:G	0:G	0:G	0:G
SAR2359(moaB)	115	molybdenum cofactor biosynthesis protein moab	0.217692	0.315357	12.7778	0.00089222	54.2764	NO	0:E	0:E	0:E	0:E	0:E	0:E	0:E	0:E	0:E	0:E	0:E	0:E	0:E	0:E	0:E	0:E	0:E	0:E	0:E	0:E	0:E	0:E	0:E	0:E	0:E	0:E	0:E	0:E	0:E	0:E	0:E	0:E	0:E	0:E	0:E	0:E	0:E	0:E	0:E	0:E	0:E
SAR2362(modB)	42	molybdenum transport system permease protein modb (tc 3.a.1.8.1)	0.217692	0.315357	12.7778	0.00089222	54.2764	NO	0:V	0:V	0:V	0:V	0:V	0:V	0:V	0:V	0:V	0:V	0:V	0:V	0:V	0:V	0:V	0:V	0:V	0:V	0:V	0:V	0:V	0:V	0:V	0:V	0:V	0:V	0:V	0:V	0:V	0:V	0:V	0:V	0:V	0:V	0:V	0:V	0:V	0:V	0:V	0:V	0:V
SAR2555(gid)	50	uncharacterized protein-like protein	0.217692	0.315357	12.7778	0.00089222	54.2764	NO	0:E	0:E	0:E	0:E	0:E	0:E	0:E	0:E	0:E	0:E	0:E	0:E	0:E	0:E	0:E	0:E	0:E	0:E	0:E	0:E	0:E	0:E	0:E	0:E	0:E	0:E	0:E	0:E	0:E	0:E	0:E	0:E	0:E	0:E	0:E	0:E	0:E	0:E	0:E	0:E	0:E
SAR0539(secE)	65	preprotein translocase, sece subunit	0.204615	0.309286	7.11765	0.00112942	68.7062	NO	0:G	0:G	0:G	0:G	0:G	0:G	0:G	0:G	0:G	0:G	0:G	0:G	0:G	0:G	0:G	0:G	0:G	0:G	0:G	0:G	0:G	0:G	0:G	0:G	0:G	0:G	0:G	0:G	0:G	0:G	0:G	0:G	0:G	0:G	0:G	0:G	0:G	0:G	0:G	0:G	0:G
SAR0600(merA)	383	putative dihydrolipoamide dehydrogenase; mercuric ion reductase; pf00070 family, fad-dependent nad(p)-disulphide oxidoreductase	0.204615	0.309286	7.11765	0.00112942	68.7062	NO	0:G	0:G	0:G	0:G	0:G	0:G	0:G	0:G	0:G	0:G	0:G	0:G	0:G	0:G	0:G	0:G	0:G	0:G	0:G	0:G	0:G	0:G	0:G	0:G	0:G	0:G	0:G	0:G	0:G	0:G	0:G	0:G	0:G	0:G	0:G	0:G	0:G	0:G	0:G	0:G	0:?
SAR0773(SAR0773)	409	cog0488: atpase components of abc transporters with duplicated atpase domains	0.204615	0.309286	7.11765	0.00112942	68.7062	NO	0:S	0:S	0:S	0:S	0:S	0:S	0:S	0:S	0:S	0:S	0:S	0:S	0:S	0:S	0:S	0:S	0:S	0:S	0:S	0:S	0:S	0:S	0:S	0:S	0:S	0:S	0:S	0:S	0:S	0:S	0:S	0:S	0:S	0:S	0:S	0:S	0:S	0:S	0:S	0:S	0:S
SAR1182(mobA)	68	conserved hypothetical protein	0.204615	0.309286	7.11765	0.00112942	68.7062	NO	0:G	0:G	0:G	0:G	0:G	0:G	0:G	0:G	0:G	0:G	0:G	0:G	0:G	0:G	0:G	0:G	0:G	0:G	0:G	0:G	0:G	0:G	0:G	0:G	0:G	0:G	0:G	0:G	0:G	0:G	0:G	0:G	0:G	0:G	0:?	0:G	0:G	0:G	0:G	0:G	0:G
SAR1255(SAR1255)	157	peptidase, m16 family	0.204615	0.309286	7.11765	0.00112942	68.7062	NO	0:N	0:N	0:N	0:N	0:N	0:N	0:N	0:N	0:N	0:N	0:N	0:N	0:N	0:N	0:N	0:N	0:N	0:N	0:N	0:N	0:N	0:N	0:N	0:N	0:N	0:N	0:N	0:N	0:N	0:N	0:N	0:N	0:N	0:N	0:N	0:N	0:N	0:N	0:N	0:N	0:N
SAR1379(SAR1379)	160	deblocking aminopeptidase	0.204615	0.309286	7.11765	0.00112942	68.7062	NO	0:D	0:D	0:D	0:D	0:D	0:D	0:D	0:D	0:D	0:D	0:?	0:D	0:D	0:D	0:D	0:D	0:D	0:D	0:D	0:D	0:D	0:D	0:D	0:D	0:D	0:D	0:D	0:D	0:D	0:D	0:D	0:D	0:D	0:D	0:D	0:D	0:D	0:D	0:D	0:D	0:D
SAR1473(SAR1473)	19	bh1670 unknown conserved protein in b. subtilis	0.204615	0.309286	7.11765	0.00112942	68.7062	NO	0:L	0:L	0:L	0:L	0:L	0:L	0:L	0:L	0:L	0:L	0:L	0:L	0:L	0:L	0:L	0:L	0:L	0:L	0:L	0:L	0:L	0:L	0:L	0:L	0:L	0:L	0:L	0:L	0:L	0:L	0:L	0:L	0:L	0:L	0:L	0:L	0:L	0:L	0:L	0:L	0:L
SAR1810(fhs)	436	formate--tetrahydrofolate ligase	0.204615	0.309286	7.11765	0.00112942	68.7062	NO	0:E	0:E	0:E	0:E	0:E	0:E	0:E	0:E	0:E	0:E	0:E	0:E	0:E	0:E	0:E	0:E	0:E	0:E	0:E	0:E	0:E	0:E	0:E	0:E	0:E	0:E	0:E	0:E	0:E	0:E	0:E	0:E	0:E	0:E	0:E	0:E	0:E	0:E	0:E	0:E	0:E
SAR1810(fhs)	341	formate--tetrahydrofolate ligase	0.204615	0.309286	7.11765	0.00112942	68.7062	NO	0:A	0:A	0:A	0:A	0:A	0:A	0:A	0:A	0:A	0:A	0:A	0:A	0:A	0:A	0:A	0:A	0:A	0:A	0:A	0:A	0:A	0:A	0:A	0:A	0:A	0:A	0:A	0:A	0:A	0:A	0:A	0:A	0:A	0:A	0:A	0:A	0:A	0:A	0:A	0:A	0:A
SAR2134(vga)	465	abc transporter atp-binding protein uup	0.204615	0.309286	7.11765	0.00112942	68.7062	NO	0:Q	0:Q	0:Q	0:Q	0:Q	0:Q	0:Q	0:Q	0:Q	0:Q	0:Q	0:Q	0:Q	0:Q	0:Q	0:Q	0:Q	0:Q	0:Q	0:Q	0:Q	0:Q	0:Q	0:Q	0:Q	0:Q	0:Q	0:Q	0:Q	0:Q	0:Q	0:Q	0:Q	0:Q	0:Q	0:Q	0:Q	0:Q	0:Q	0:Q	0:Q
SAR2247(mtlD)	260	mannitol-1-phosphate 5-dehydrogenase	0.204615	0.309286	7.11765	0.00112942	68.7062	NO	0:G	0:G	0:G	0:G	0:G	0:G	0:G	0:G	0:G	0:G	0:G	0:G	0:G	0:G	0:G	0:G	0:G	0:G	0:G	0:G	0:G	0:G	0:G	0:G	0:G	0:G	0:G	0:G	0:G	0:G	0:G	0:G	0:G	0:G	0:G	0:G	0:G	0:G	0:G	0:G	0:G
SAR2607(supH)	203	hydrolase (had superfamily)	0.204615	0.309286	7.11765	0.00112942	68.7062	NO	0:H	0:H	0:H	0:H	0:H	0:H	0:H	0:H	0:H	0:H	0:H	0:H	0:H	0:H	0:H	0:H	0:H	0:H	0:H	0:H	0:H	0:H	0:H	0:H	0:H	0:H	0:H	0:H	0:H	0:H	0:H	0:H	0:H	0:H	0:H	0:H	0:H	0:H	0:H	0:H	0:H
SAR0550(rpsL)	113	ssu ribosomal protein s12p (s23e)	0.2	0.357143	13.3333	0.00114405	69.5961	NO	0:K	0:K	0:K	0:K	0:K	0:K	0:K	0:K	0:K	0:K	0:K	0:K	0:K	0:K	0:K	0:K	0:K	0:K	0:K	0:K	0:K	0:K	0:K	0:K	0:K	0:K	0:K	0:K	0:K	0:K	0:K	1:R	1:R	1:R	0:K	0:K	0:K	0:K	0:K	0:K	0:K
SAR2449(lytT)	45	transcriptional regulator	0.153846	0.25	8	0.00397096	241.565	NO	0:V	0:V	0:V	0:V	0:V	0:V	0:V	0:V	0:V	0:V	0:V	0:V	0:V	0:V	0:V	0:V	0:V	0:V	0:V	0:V	0:V	0:V	0:V	0:V	0:V	0:V	0:V	0:V	0:V	0:V	0:V	0:V	0:V	0:V	0:V	0:V	0:V	0:V	0:V	0:V	0:V
SAR1840(SAR1840)	289	nad(fad)-utilizing dehydrogenases	0.153846	0.142857	4	0.00397096	241.565	NO	0:L	0:L	0:L	0:L	0:L	0:L	0:L	0:L	0:L	0:L	0:L	0:L	0:L	0:L	0:L	0:L	0:L	0:L	0:L	0:L	0:L	0:L	0:L	0:L	0:L	0:L	0:L	0:L	0:-	0:L	0:L	0:L	0:L	0:L	0:L	0:L	0:L	0:L	0:L	0:L	0:L
SAR0157(capG)	160	capsular polysaccharide synthesis enzyme cap5g; udp-n-acetylglucosamine 2-epimerase	0.153846	0.107143	2.88	0.00397096	241.565	NO	0:F	0:F	0:F	0:F	0:F	0:F	0:F	0:F	0:F	0:F	0:F	0:F	0:F	0:F	0:F	0:F	0:F	0:F	0:F	0:F	0:F	0:F	0:F	0:F	0:F	0:F	0:F	0:F	0:F	0:F	0:F	0:F	0:F	0:F	0:F	0:F	0:F	0:F	0:F	0:F	0:F
SAOUHSC_02721(SAOUHSC_02721)	24	conserved hypothetical protein	0.153846	0.0714286	1.84615	0.00397096	241.565	NO	0:W	0:W	0:W	0:W	0:W	0:W	0:W	0:W	0:W	0:W	0:W	0:W	0:W	0:W	0:W	0:W	0:W	0:W	0:W	0:W	0:W	0:W	0:W	0:W	0:W	0:W	0:W	0:W	0:W	0:W	0:W	0:W	0:W	0:W	0:W	1:L	0:W	0:W	0:W	0:W	0:W
SAOUHSC_02721(SAOUHSC_02721)	25	conserved hypothetical protein	0.153846	0.0714286	1.84615	0.00397096	241.565	NO	0:L	0:L	0:L	0:L	0:L	0:L	0:L	0:L	0:L	0:L	0:L	0:L	0:L	0:L	0:L	0:L	0:L	0:L	0:L	0:L	0:L	0:L	0:L	0:L	0:L	0:L	0:L	0:L	0:L	0:L	0:L	0:L	0:L	0:L	0:L	1:V	0:L	0:L	0:L	0:L	0:L
SAOUHSC_02721(SAOUHSC_02721)	26	conserved hypothetical protein	0.153846	0.0714286	1.84615	0.00397096	241.565	NO	0:R	0:R	0:R	0:R	0:R	0:R	0:R	0:R	0:R	0:R	0:R	0:R	0:R	0:R	0:R	0:R	0:R	0:R	0:R	0:R	0:R	0:R	0:R	0:R	0:R	0:R	0:R	0:R	0:R	0:R	0:R	0:R	0:R	0:R	0:R	1:T	0:R	0:R	0:R	0:R	0:R
SAOUHSC_02721(SAOUHSC_02721)	27	conserved hypothetical protein	0.153846	0.0714286	1.84615	0.00397096	241.565	NO	0:T	0:T	0:T	0:T	0:T	0:T	0:T	0:T	0:T	0:T	0:T	0:T	0:T	0:T	0:T	0:T	0:T	0:T	0:T	0:T	0:T	0:T	0:T	0:T	0:T	0:T	0:T	0:T	0:T	0:T	0:T	0:T	0:T	0:T	0:T	1:N	0:T	0:T	0:T	0:T	0:T
SAOUHSC_02721(SAOUHSC_02721)	30	conserved hypothetical protein	0.153846	0.0714286	1.84615	0.00397096	241.565	NO	0:N	0:N	0:N	0:N	0:N	0:N	0:N	0:N	0:N	0:N	0:N	0:N	0:N	0:N	0:N	0:N	0:N	0:N	0:N	0:N	0:N	0:N	0:N	0:N	0:N	0:N	0:N	0:N	0:N	0:N	0:N	0:N	0:N	0:N	0:N	1:Q	0:N	0:N	0:N	0:N	0:N
SAOUHSC_02721(SAOUHSC_02721)	23	conserved hypothetical protein	0.153846	0.0714286	1.84615	0.00397096	241.565	NO	0:H	0:H	0:H	0:H	0:H	0:H	0:H	0:H	0:H	0:H	0:H	0:H	0:H	0:H	0:H	0:H	0:H	0:H	0:H	0:H	0:H	0:H	0:H	0:H	0:H	0:H	0:H	0:H	0:H	0:H	0:H	0:H	0:H	0:H	0:H	1:T	0:H	0:H	0:H	0:H	0:H
SAOUHSC_02721(SAOUHSC_02721)	22	conserved hypothetical protein	0.153846	0.0714286	1.84615	0.00397096	241.565	NO	0:A	0:A	0:A	0:A	0:A	0:A	0:A	0:A	0:A	0:A	0:A	0:A	0:A	0:A	0:A	0:A	0:A	0:A	0:A	0:A	0:A	0:A	0:A	0:A	0:A	0:A	0:A	0:A	0:A	0:A	0:A	0:A	0:A	0:A	0:A	1:C	0:A	0:A	0:A	0:A	0:A
SAR0008(hutH)	57	histidine ammonia-lyase	0.153846	0.0714286	1.84615	0.00397096	241.565	NO	0:E	0:E	0:E	0:E	0:E	0:E	0:E	0:E	0:E	0:E	0:E	0:E	0:E	0:E	0:E	0:E	0:E	0:E	0:E	0:E	0:E	0:E	0:E	0:E	0:E	0:E	0:E	0:E	0:E	0:E	0:E	0:E	0:E	0:E	0:E	0:E	0:E	0:E	0:E	0:E	0:E
SAR0188(entB)	88	nicotinamidase/isochorismatase family protein	0.153846	0.0714286	1.84615	0.00397096	241.565	NO	0:K	0:K	0:K	0:K	0:K	0:K	0:K	0:K	0:K	0:K	0:K	0:K	0:K	0:K	0:K	0:K	0:K	0:K	0:K	0:K	0:K	0:K	0:K	0:K	0:K	0:K	0:K	0:K	0:K	0:K	0:K	0:K	0:K	0:K	0:K	0:K	0:K	0:K	0:K	0:K	0:K
SAR0223(fadA)	229	3-ketoacyl-coa thiolase	0.153846	0.0714286	1.84615	0.00397096	241.565	NO	0:E	0:E	0:E	0:E	0:E	0:E	0:E	0:E	0:E	0:E	0:E	0:E	0:E	0:E	0:E	0:E	0:E	0:E	0:E	0:E	0:E	0:E	0:E	0:E	0:E	0:E	0:E	0:E	0:E	0:E	0:E	0:E	0:E	0:E	0:E	0:E	0:E	0:E	0:E	0:E	0:E
SAR0226(fadE)	480	long-chain-fatty-acid--coa ligase	0.153846	0.0714286	1.84615	0.00397096	241.565	NO	1:K	1:K	0:E	0:E	0:E	0:E	0:E	0:E	0:E	0:E	0:E	1:K	0:E	0:E	0:E	0:E	0:E	0:E	0:E	0:E	0:E	0:E	0:E	0:E	0:E	0:E	0:E	0:E	0:E	0:E	0:E	0:E	0:E	0:E	0:E	0:E	0:E	0:E	0:E	0:E	0:E
SAR0268(rbsU)	163	putative ribose uptake protein rbsu, grp transporter family (tc 2.a.7.5)	0.153846	0.0714286	1.84615	0.00397096	241.565	NO	0:I	0:I	0:I	0:I	0:I	0:I	0:I	0:I	0:I	0:I	0:I	0:I	0:I	0:I	0:I	0:I	0:I	0:I	0:I	0:I	0:I	0:I	0:I	0:I	0:I	0:I	0:I	0:I	0:I	0:I	0:I	0:I	0:I	0:I	0:I	0:I	0:I	0:I	0:I	0:I	0:I
SAR0418(SAR0418)	6	conserved hypothetical protein	0.153846	0.0714286	1.84615	0.00397096	241.565	NO	0:P	0:P	0:P	0:P	0:P	0:P	0:P	0:P	0:?	0:P	0:P	0:P	0:P	0:P	0:P	0:P	0:P	0:P	0:P	0:P	0:P	0:P	0:P	0:P	0:P	0:P	0:P	0:P	0:P	0:P	0:P	0:P	0:P	0:P	0:P	0:P	0:P	0:P	0:P	0:P	0:P
SAR0526(cstR)	36	nucleotide excision repair protein, with uvrb/uvrc motif	0.153846	0.0714286	1.84615	0.00397096	241.565	NO	0:H	0:H	0:H	0:H	0:H	0:H	0:H	0:H	0:H	0:H	0:H	0:H	0:H	0:H	0:H	0:H	0:H	0:H	0:H	0:H	0:H	0:H	0:H	0:H	0:H	0:H	0:H	0:H	0:H	0:H	0:H	0:H	0:H	0:H	0:H	0:H	0:H	0:H	0:H	0:H	0:H
SAR0675(ssaA)	111	secretory antigen precursor ssaa	0.153846	0.0714286	1.84615	0.00397096	241.565	NO	0:D	0:D	0:D	0:D	0:D	0:D	0:D	0:D	0:D	0:D	0:D	0:D	0:D	0:D	0:D	0:D	0:D	0:D	0:D	0:D	0:D	0:D	0:D	0:D	0:D	0:D	0:D	0:D	0:D	0:D	0:D	0:D	0:D	0:D	0:D	0:D	0:D	0:D	0:D	0:D	0:D
SAR0754(nagA)	329	n-acetylglucosamine-6-phosphate deacetylase	0.153846	0.0714286	1.84615	0.00397096	241.565	NO	0:R	0:R	0:R	0:R	0:R	0:R	0:R	0:R	0:R	0:R	0:R	0:R	0:R	0:R	0:R	0:R	0:R	0:R	0:R	0:R	0:R	0:R	0:R	0:R	0:R	0:R	0:R	0:R	0:R	0:R	0:R	0:R	0:R	0:R	0:R	0:R	0:R	0:R	0:R	0:R	0:R
SAR1196(pknB)	340	serine/threonine protein kinase prkc, regulator of stationary phase	0.153846	0.0714286	1.84615	0.00397096	241.565	NO	0:K	0:K	0:K	0:K	0:K	0:K	0:K	0:K	0:K	0:K	0:K	1:T	0:K	0:K	0:K	0:K	0:K	0:K	0:K	0:K	0:K	0:K	0:K	0:K	0:K	0:K	0:K	0:K	0:K	0:K	0:K	0:K	0:K	0:K	0:K	1:T	1:T	0:K	0:K	0:K	0:K
SAR1196(pknB)	386	serine/threonine protein kinase prkc, regulator of stationary phase	0.153846	0.0714286	1.84615	0.00397096	241.565	NO	0:S	0:S	0:S	0:S	0:S	0:S	0:S	0:S	0:S	0:S	0:S	1:T	0:S	0:S	0:S	0:S	0:S	0:S	0:S	0:S	0:S	0:S	0:S	0:S	0:S	0:S	0:S	0:S	0:S	0:S	0:S	0:S	0:S	0:S	0:S	1:T	1:T	0:S	0:S	0:S	0:S
SAR1196(pknB)	470	serine/threonine protein kinase prkc, regulator of stationary phase	0.153846	0.0714286	1.84615	0.00397096	241.565	NO	0:V	0:V	0:V	0:V	0:V	0:V	0:V	0:V	0:V	0:V	0:V	1:I	0:V	0:V	0:V	0:V	0:V	0:V	0:V	0:V	0:V	0:V	0:V	0:V	0:V	0:V	0:V	0:V	0:V	0:V	0:V	0:V	0:V	0:V	0:V	0:V	0:V	0:V	0:V	0:V	0:V
SAR1383(trpC)	197	indole-3-glycerol phosphate synthase	0.153846	0.0714286	1.84615	0.00397096	241.565	NO	0:N	0:N	0:N	0:N	0:N	0:N	0:N	0:N	0:N	0:N	0:N	1:K	0:N	0:N	0:N	0:N	0:N	0:N	0:N	0:N	0:N	0:N	0:N	0:N	0:N	0:N	0:N	0:N	0:N	0:N	0:N	0:N	0:N	0:N	0:N	0:N	0:N	0:N	0:N	0:N	0:N
SAR1697(alaS)	548	alanyl-trna synthetase	0.153846	0.0714286	1.84615	0.00397096	241.565	NO	0:A	0:A	0:A	0:A	0:A	0:A	0:A	0:A	0:A	0:A	0:A	0:A	0:A	0:A	0:A	0:A	0:A	0:A	0:A	0:A	0:A	0:A	0:A	0:A	0:A	0:A	0:A	0:A	0:A	0:A	0:A	0:A	0:A	0:A	0:A	0:A	0:A	0:A	0:A	0:A	0:A
SAR1711(hisS)	246	histidyl-trna synthetase	0.153846	0.0714286	1.84615	0.00397096	241.565	NO	0:G	0:G	0:G	0:G	0:G	0:G	0:G	0:G	0:G	0:G	0:G	0:G	0:G	0:G	0:G	0:G	0:G	0:G	0:G	0:G	0:G	0:G	0:G	0:G	0:G	0:G	0:G	0:G	0:G	0:G	0:G	0:G	0:G	0:G	0:G	0:G	0:G	0:G	0:G	0:G	0:G
SAR1816(SAR1816)	450	putative membrane protein	0.153846	0.0714286	1.84615	0.00397096	241.565	NO	0:V	0:V	0:V	0:V	0:V	0:V	0:V	0:V	0:V	0:V	0:V	0:V	0:V	0:V	0:V	0:V	0:V	0:V	0:V	0:V	0:V	0:V	0:V	0:V	0:V	0:V	0:V	0:V	0:V	0:V	0:V	0:V	0:V	0:V	0:V	0:V	0:V	0:V	0:V	0:V	0:V
SAR1878(SAR1878)	9	putative lipoprotein	0.153846	0.0714286	1.84615	0.00397096	241.565	NO	0:K	0:K	0:K	0:?	0:K	0:K	0:K	0:K	0:K	0:K	0:K	0:K	0:K	0:K	0:K	0:K	0:K	0:K	0:K	0:K	0:K	0:K	0:K	0:K	0:K	0:K	0:K	0:K	0:K	0:K	0:K	0:K	0:K	0:K	0:K	0:K	0:K	0:K	0:K	0:K	0:K
SAR1923(hemY)	242	protoporphyrinogen ix oxidase, aerobic	0.153846	0.0714286	1.84615	0.00397096	241.565	NO	0:K	0:K	0:K	0:K	0:K	0:K	0:K	0:K	0:K	0:K	0:K	0:K	0:K	0:K	0:K	0:K	0:K	0:K	0:K	0:K	0:K	0:K	0:K	0:K	0:K	0:K	0:K	0:K	0:K	0:K	0:K	0:K	0:K	0:K	0:K	0:K	0:K	0:K	0:K	0:K	0:K
SAR1923(hemY)	243	protoporphyrinogen ix oxidase, aerobic	0.153846	0.0714286	1.84615	0.00397096	241.565	NO	0:N	0:N	0:N	0:N	0:N	0:N	0:N	0:N	0:N	0:N	0:N	0:N	0:N	0:N	0:N	0:N	0:N	0:N	0:N	0:N	0:N	0:N	0:N	0:N	0:N	0:N	0:N	0:N	0:N	0:N	0:N	0:N	0:N	0:N	0:N	0:N	0:N	0:N	0:N	0:N	0:N
SAR1960(tagG)	269	teichoic acid translocation permease protein tagg	0.153846	0.0714286	1.84615	0.00397096	241.565	NO	0:V	0:V	0:V	0:V	0:V	0:V	0:V	0:V	0:V	0:V	0:V	0:V	0:V	0:V	0:V	0:V	0:V	0:V	0:V	0:V	0:V	0:V	0:V	0:V	0:V	0:V	0:V	0:V	0:V	0:V	0:V	0:V	0:V	0:V	0:V	0:V	0:V	0:V	0:V	0:V	0:V
SAR1982(cobQ)	134	putative amidotransferase similar to cobyric acid synthase	0.153846	0.0714286	1.84615	0.00397096	241.565	NO	0:V	0:V	0:V	0:V	0:V	0:V	0:V	0:V	0:V	0:V	0:V	0:V	0:V	0:V	0:V	0:V	0:V	0:V	0:V	0:V	0:V	0:V	0:V	0:V	0:V	0:V	0:V	0:V	0:V	0:V	0:V	0:V	0:V	0:V	0:V	0:V	0:V	0:V	0:V	0:V	0:V
SAR2009(sdcS)	486	sodium-dependent transporter (hunadc-1), putative	0.153846	0.0714286	1.84615	0.00397096	241.565	NO	0:Q	0:Q	0:Q	0:Q	0:Q	0:Q	0:Q	0:Q	0:Q	0:Q	0:Q	0:Q	0:Q	0:Q	0:Q	0:Q	0:Q	0:Q	0:Q	0:Q	0:Q	0:Q	0:Q	0:Q	0:Q	0:Q	0:Q	0:Q	0:Q	0:Q	0:Q	0:Q	0:Q	0:Q	0:Q	0:Q	0:Q	0:Q	0:Q	0:Q	0:Q
SAR2143(ilvC)	102	ketol-acid reductoisomerase	0.153846	0.0714286	1.84615	0.00397096	241.565	NO	0:A	0:A	0:A	0:A	0:A	0:A	0:A	0:A	0:A	0:A	0:A	1:T	0:A	0:A	0:A	0:A	0:A	0:A	0:A	0:A	0:A	0:A	0:A	0:A	0:A	0:A	0:A	0:A	0:A	0:A	0:A	0:A	0:A	0:A	0:A	0:A	0:A	0:A	0:A	0:A	0:A
SAR2182(thiD)	52	phosphomethylpyrimidine kinase	0.153846	0.0714286	1.84615	0.00397096	241.565	NO	0:H	0:H	0:H	0:H	0:H	0:H	0:H	0:H	0:H	0:H	0:H	1:N	0:H	0:H	0:H	0:H	0:H	0:H	0:H	0:H	0:H	0:H	0:H	0:H	0:H	0:H	0:H	0:H	0:H	0:H	0:H	0:H	0:H	0:H	0:H	0:H	0:H	0:H	0:H	0:H	0:H
SAR2182(thiD)	163	phosphomethylpyrimidine kinase	0.153846	0.0714286	1.84615	0.00397096	241.565	NO	0:R	0:R	0:R	0:R	0:R	0:R	0:R	0:R	0:R	0:R	0:R	0:R	0:R	0:R	0:R	0:R	0:R	0:R	0:R	0:R	0:R	0:R	0:R	0:R	0:R	0:R	0:R	0:R	0:R	0:R	0:R	0:R	0:R	0:R	0:R	0:R	0:R	0:R	0:R	0:R	0:R
SAR2203(ptpB)	106	low molecular weight protein tyrosine phosphatase	0.153846	0.0714286	1.84615	0.00397096	241.565	NO	0:A	0:A	0:A	0:A	0:A	0:A	0:A	0:A	0:A	0:A	0:A	1:V	0:A	0:A	0:A	0:A	0:A	0:A	0:A	0:A	0:A	0:A	0:A	0:A	0:A	0:A	0:A	0:A	0:A	0:A	0:A	0:A	0:A	0:A	0:?	0:A	0:A	0:A	0:A	0:A	0:A
SAR2363(modA)	194	molybdenum abc transporter, periplasmic molybdenum-binding protein moda (tc 3.a.1.8.1)	0.153846	0.0714286	1.84615	0.00397096	241.565	NO	0:K	0:K	0:K	0:K	0:K	0:K	0:K	0:K	0:K	0:K	0:K	0:K	0:K	0:K	0:K	0:K	0:K	0:K	0:K	0:K	0:K	0:K	0:K	0:K	0:K	0:K	0:K	0:K	0:K	0:K	0:K	0:K	0:K	0:K	0:K	0:K	0:K	0:K	0:K	0:K	0:K
SAR2369(caiA)	28	acyl-coa dehydrogenase, short-chain specific	0.153846	0.0714286	1.84615	0.00397096	241.565	NO	0:T	0:T	0:T	0:T	0:T	0:T	0:T	0:T	0:T	0:T	0:T	0:T	0:-	0:T	0:T	0:T	0:T	0:T	0:T	0:T	0:T	0:T	0:T	0:T	0:T	0:T	0:T	0:T	0:T	0:T	0:T	0:T	0:T	0:T	0:T	0:T	0:T	0:T	0:T	0:T	0:T
SAR2371(utp)	208	eukaryotic-type low-affinity urea transporter	0.153846	0.0714286	1.84615	0.00397096	241.565	NO	0:K	0:K	0:K	0:K	0:K	0:K	0:K	0:K	0:K	0:K	0:K	0:K	0:K	0:K	0:K	0:K	0:K	0:K	0:K	0:K	0:K	0:K	0:K	0:K	0:K	0:K	0:K	0:K	0:K	0:K	0:K	0:K	0:K	0:K	0:K	0:K	0:K	0:K	0:K	0:K	0:K
SAR2537(opuCB)	47	osmotically activated l-carnitine/choline abc transporter, permease protein opucb	0.153846	0.0714286	1.84615	0.00397096	241.565	NO	0:T	0:T	0:T	0:T	0:T	0:T	0:T	0:T	0:T	0:T	0:T	0:T	0:T	0:T	0:T	0:T	0:T	0:T	0:T	0:T	0:T	0:T	0:T	0:T	0:T	0:T	0:T	0:T	0:T	0:T	0:T	0:T	0:T	0:T	0:T	0:T	0:T	0:T	0:T	0:T	0:T
SAR2576(pgcA)	132	phosphoglucosamine mutase / phosphomannomutase	0.153846	0.0714286	1.84615	0.00397096	241.565	NO	0:A	0:A	0:A	0:A	0:A	0:A	0:A	0:A	0:A	0:A	0:A	1:S	0:A	0:A	0:A	0:A	0:A	0:A	0:A	0:A	0:A	0:A	0:A	0:A	0:A	0:A	0:A	0:A	0:A	0:A	0:A	0:A	0:A	0:A	0:A	0:A	0:A	0:A	0:A	0:A	0:A
SAR2687(acsA2)	176	acyl-coenzyme a synthetases/amp-(fatty) acid ligases, ytci homolog	0.153846	0.0714286	1.84615	0.00397096	241.565	NO	0:R	0:R	0:R	0:R	0:R	0:R	0:R	0:R	0:R	0:R	0:R	0:R	0:R	0:R	0:R	0:R	0:R	0:R	0:R	0:R	0:R	0:R	0:R	0:R	0:R	0:R	0:R	0:R	0:R	0:R	0:R	0:R	0:R	0:R	0:R	0:R	0:R	0:R	0:R	0:R	0:R
SAR2776(rarD)	67	rard protein	0.153846	0.0714286	1.84615	0.00397096	241.565	NO	0:R	0:R	0:R	0:R	0:R	0:R	0:R	0:R	0:R	0:R	0:R	0:R	0:R	0:R	0:R	0:R	0:R	0:R	0:R	0:R	0:R	0:R	0:R	0:R	0:R	0:R	0:R	0:R	0:R	0:R	0:R	0:R	0:R	0:R	0:R	0:R	0:R	0:R	0:R	0:R	0:R
VBIStaAur138273_2134(VBIStaAur138273_2134)	54	conserved hypothetical protein	0.153846	0.0714286	1.84615	0.00397096	241.565	NO	0:L	0:L	0:L	0:L	0:L	0:L	0:L	0:L	0:L	0:L	0:L	1:I	0:L	0:L	0:L	0:L	0:L	0:L	0:L	0:L	0:L	0:L	0:L	0:L	0:L	0:L	0:L	0:L	0:L	0:L	0:L	0:L	0:L	0:L	0:?	1:I	1:I	0:L	0:L	0:L	0:L
SAR0515(folP)	20	dihydropteroate synthase	0.140769	0.243929	9.2	0.00471248	286.675	NO	0:F	0:F	0:F	0:F	0:F	0:F	0:F	0:F	0:F	0:F	0:F	0:F	0:F	0:F	0:F	0:F	0:F	0:F	0:F	0:F	0:F	0:F	0:F	0:F	0:F	0:F	0:F	0:F	0:F	0:F	0:F	0:F	0:F	0:F	0:F	0:F	0:F	0:F	0:F	0:F	0:F
SAR1621(comGA)	62	late competence protein comga, access of dna to comea	0.140769	0.208214	7.66667	0.00471248	286.675	NO	0:G	0:G	0:G	0:G	0:G	0:G	0:G	0:G	0:G	0:G	0:G	0:G	0:G	0:G	0:G	0:G	1:A	0:G	0:G	0:G	0:G	0:G	0:G	0:G	1:A	1:A	1:A	1:A	1:A	1:A	1:A	1:A	1:A	1:A	0:G	0:G	0:G	0:G	0:G	0:G	0:G
SAR1840(SAR1840)	290	nad(fad)-utilizing dehydrogenases	0.140769	0.136786	5	0.00471248	286.675	NO	0:S	0:S	0:S	0:S	0:S	0:S	0:S	0:S	0:S	0:S	0:S	0:S	0:S	0:S	0:S	0:S	0:S	0:S	0:S	0:S	0:S	0:S	0:S	0:S	0:S	0:S	0:S	0:S	0:-	0:S	0:S	0:S	0:S	0:S	1:A	0:S	0:S	0:S	0:S	0:S	0:S
SAR0243(gutB)	155	galactitol-1-phosphate 5-dehydrogenase	0.140769	0.101071	3.83333	0.00471248	286.675	NO	0:H	0:H	0:H	0:H	0:H	0:H	0:H	0:H	0:H	0:H	0:H	0:H	0:H	0:H	0:H	0:H	0:H	0:H	0:H	0:H	0:H	0:H	0:H	0:H	0:H	0:H	0:H	0:H	0:H	0:H	0:H	0:H	0:H	0:H	0:H	0:H	0:H	0:H	0:H	0:H	0:H
SAR1442(cvfC)	178	pbs lyase heat-like repeat domain protein	0.140769	0.101071	3.83333	0.00471248	286.675	NO	0:A	0:A	0:A	0:A	0:A	0:A	0:A	0:A	0:A	0:A	0:A	1:V	0:A	0:A	0:A	0:A	0:A	0:A	0:A	0:A	0:A	0:A	0:A	0:A	0:A	0:A	0:A	0:A	0:A	0:A	0:A	0:A	0:A	0:A	0:A	0:A	0:A	0:A	0:A	0:A	0:A
SAR0008(hutH)	218	histidine ammonia-lyase	0.140769	0.0653571	2.76	0.00471248	286.675	NO	0:A	0:A	0:A	0:A	0:A	0:A	0:A	0:A	0:A	0:A	0:A	0:A	0:A	0:A	0:A	0:A	0:A	0:A	0:A	0:A	0:A	0:A	0:A	0:A	0:A	0:A	0:A	0:A	0:A	0:A	0:A	0:A	0:A	0:A	0:A	0:A	0:A	0:A	0:A	0:A	0:A
SAR0409(guaA)	194	gmp synthase [glutamine-hydrolyzing]	0.140769	0.0653571	2.76	0.00471248	286.675	NO	0:D	0:D	0:D	0:D	0:D	0:D	0:D	0:D	0:D	0:D	0:D	1:E	0:D	0:D	0:D	0:D	0:D	0:D	0:D	0:D	0:D	0:D	0:D	0:D	0:D	0:D	0:D	0:D	0:D	0:D	0:D	0:D	0:D	0:D	0:D	1:E	1:E	0:D	0:D	0:D	0:D
SAR0435(set26)	203	exotoxin	0.140769	0.0653571	2.76	0.00471248	286.675	NO	0:G	0:G	1:D	0:G	0:G	0:G	0:G	0:G	0:G	0:G	0:G	1:D	0:G	0:G	0:G	0:G	0:G	0:G	0:G	0:G	0:G	0:G	0:G	0:G	0:G	0:G	0:G	0:G	0:G	0:G	0:G	0:G	0:G	0:G	0:G	1:D	1:D	0:G	0:G	0:G	0:G
SAR2288(npdA)	244	nad-dependent protein deacetylase of sir2 family	0.140769	0.0653571	2.76	0.00471248	286.675	NO	0:M	0:M	0:M	0:M	0:M	0:M	0:M	0:M	0:M	0:M	0:M	1:I	0:M	0:M	0:M	0:M	0:M	0:M	0:M	0:M	0:M	0:M	0:M	0:M	0:M	0:M	0:M	0:M	0:M	0:M	0:M	0:M	0:M	0:M	0:M	0:M	0:M	1:I	1:I	0:M	0:M
SAR0198(oppF)	303	putative glutathione transporter, atp-binding component	0.127692	0.380714	9.53333	0.00572078	348.012	NO	0:A	0:A	0:A	0:?	0:A	0:A	0:A	0:A	0:A	0:A	0:A	0:A	0:A	0:A	0:A	0:A	0:A	0:A	0:A	0:A	0:A	0:A	0:A	0:A	1:D	1:D	1:D	1:D	1:D	1:D	1:D	1:D	1:D	1:D	0:A	0:A	0:A	0:A	0:A	0:A	0:A
SAR0474(treC)	141	trehalose-6-phosphate hydrolase	0.127692	0.273571	6.11111	0.00572078	348.012	NO	0:H	0:H	0:H	1:Y	0:H	0:H	0:H	0:H	0:H	0:H	0:H	0:H	0:H	0:H	0:H	0:H	0:H	0:H	0:H	0:H	0:H	0:H	0:H	0:H	0:H	0:H	0:H	0:H	0:H	0:H	0:H	0:H	0:H	0:H	0:H	0:H	0:H	0:H	0:H	0:H	0:H
SAR1088(pycA)	464	pyruvate carboxyl transferase	0.127692	0.273571	6.11111	0.00572078	348.012	NO	0:D	0:D	0:D	0:D	0:D	0:D	0:D	0:D	0:D	0:D	0:D	0:D	0:D	0:D	0:D	0:D	0:D	0:D	0:D	0:D	0:D	0:D	0:D	0:D	0:D	0:D	0:D	0:D	0:D	0:D	0:D	0:D	0:D	0:D	1:E	0:D	0:D	0:D	0:D	0:D	0:D
SAR2169(murF)	301	udp-n-acetylmuramoylalanyl-d-glutamyl-2,6-diaminopimelate--d-alanyl-d-alanine ligase	0.127692	0.273571	6.11111	0.00572078	348.012	NO	0:T	0:T	0:T	0:T	0:T	0:T	0:T	0:T	0:T	0:T	0:T	0:T	0:T	0:T	0:T	0:T	0:T	0:T	0:T	0:T	0:T	0:T	0:T	0:T	0:T	0:T	0:T	0:T	0:T	0:T	0:T	0:T	0:T	0:T	1:S	0:T	0:T	0:T	0:T	0:T	0:T
SAR2241(SAR2241)	133	abc transporter atp-binding protein	0.127692	0.273571	6.11111	0.00572078	348.012	NO	0:S	0:S	0:S	0:S	0:S	0:S	0:S	0:S	0:S	0:S	0:S	0:S	0:S	0:S	0:S	0:S	0:S	0:S	0:S	0:S	0:S	0:S	0:S	0:S	0:S	0:S	0:S	0:S	0:S	0:S	0:S	0:S	0:S	0:S	0:S	0:S	0:S	0:S	0:S	0:S	0:S
SAR2342(SAR2342)	283	transporter	0.127692	0.273571	6.11111	0.00572078	348.012	NO	0:P	0:P	0:P	0:P	0:P	0:P	0:P	0:P	0:P	0:P	0:P	0:P	0:P	0:P	0:P	0:P	0:P	0:P	0:P	0:P	0:P	0:P	0:P	0:P	0:P	0:P	0:P	0:P	0:P	0:P	0:P	0:P	0:P	0:P	0:P	0:P	0:P	1:S	1:S	0:P	0:P
SAR0006(gyrA)	501	dna gyrase subunit a	0.127692	0.095	2.3913	0.00572078	348.012	NO	0:D	0:D	0:D	0:D	0:D	0:D	0:D	0:D	0:D	0:D	0:D	0:D	0:D	0:D	0:D	0:D	0:D	0:D	0:D	0:D	0:D	0:D	0:D	0:D	0:D	0:D	0:D	0:D	0:D	0:D	0:D	0:D	0:D	0:D	0:D	0:D	0:D	0:D	0:D	0:D	0:D
SAR0243(gutB)	340	galactitol-1-phosphate 5-dehydrogenase	0.127692	0.095	2.3913	0.00572078	348.012	NO	0:A	0:A	0:A	0:A	0:A	0:A	0:A	0:A	0:A	0:A	0:A	0:A	0:A	0:A	0:A	0:A	0:A	0:A	0:A	0:A	0:A	0:A	0:A	0:A	0:A	0:A	0:A	0:A	0:A	0:A	0:A	0:A	0:A	0:A	0:A	0:A	0:A	0:A	0:A	0:A	0:A
SAR0322(folC)	162	cog2110, macro domain, possibly adp-ribose binding module	0.127692	0.095	2.3913	0.00572078	348.012	NO	0:P	0:P	0:P	0:P	0:P	0:P	0:P	0:P	0:P	0:P	0:P	0:P	0:P	0:P	0:P	0:P	0:P	0:P	0:P	0:P	0:P	0:P	0:P	0:P	0:P	0:P	0:P	0:P	0:P	0:P	0:P	0:P	0:P	0:P	0:P	0:P	0:P	0:P	0:P	0:P	0:P
SAR2692(cudC)	138	putative transcriptional regulator	0.127692	0.095	2.3913	0.00572078	348.012	NO	0:P	0:P	0:P	0:P	0:P	0:P	0:P	0:P	0:P	0:P	0:P	0:P	0:P	0:P	0:P	0:P	0:P	0:P	0:P	0:P	0:P	0:P	0:P	0:P	0:P	0:P	0:P	0:P	0:P	0:P	0:P	0:P	0:P	0:P	0:P	0:P	0:P	0:P	0:P	0:P	0:P
SAR2782(vraE)	170	bacitracin export permease protein bceb	0.127692	0.095	2.3913	0.00572078	348.012	NO	0:Q	0:Q	0:Q	0:Q	0:Q	0:Q	0:Q	0:Q	0:Q	0:Q	0:Q	0:Q	0:Q	0:Q	0:Q	0:Q	0:Q	0:Q	0:Q	0:Q	0:Q	0:Q	0:Q	0:Q	0:Q	0:Q	0:Q	0:Q	0:Q	0:Q	0:Q	0:Q	0:Q	0:Q	0:Q	0:Q	0:Q	0:Q	0:Q	0:Q	0:Q
SAR2798(trmE)	64	gtpase and trna-u34 5-formylation enzyme trme	0.127692	0.095	2.3913	0.00572078	348.012	NO	0:V	0:V	0:V	0:V	0:V	0:V	0:V	0:V	0:V	0:V	0:V	0:V	0:V	0:V	0:V	0:V	0:V	0:V	0:V	0:V	0:V	0:V	0:V	0:V	0:V	0:V	0:V	0:V	0:V	0:V	0:V	0:V	0:V	0:V	0:V	0:V	0:V	0:V	0:V	0:V	0:V
SAR1350(narJ)	10	putative membrane protein	0.115385	0.0714286	1.84615	0.00811137	493.439	NO	0:I	1:L	0:I	0:I	0:I	0:I	0:I	0:I	0:I	0:I	0:I	0:I	0:I	0:I	0:I	0:I	0:I	0:I	0:I	0:I	0:I	0:I	0:I	0:I	0:I	0:I	0:I	0:I	0:I	0:I	0:I	0:I	0:I	0:I	0:-	0:I	0:I	0:I	0:I	0:I	0:I
SAR0512(ftsH)	680	cell division protein ftsh	0.114615	0.2675	4.52941	0.00824134	501.345	NO	0:R	0:R	0:R	0:R	0:R	0:R	0:R	0:R	0:R	0:R	0:R	0:R	0:R	0:R	0:R	0:R	0:R	0:R	0:R	0:R	0:R	0:R	0:R	0:R	0:R	0:R	0:R	0:R	0:R	0:R	0:R	0:R	0:R	0:R	1:Q	0:R	0:R	0:R	0:R	0:R	0:R
SAR0861(SAR0861)	163	putative nitroreductase family protein sacol0874	0.114615	0.2675	4.52941	0.00824134	501.345	NO	0:E	0:E	0:E	0:E	0:E	0:E	0:E	0:E	0:E	0:E	0:E	0:E	0:E	0:E	0:E	0:E	0:E	0:E	0:E	0:E	0:E	0:E	0:E	0:E	0:E	0:E	0:E	0:E	0:E	0:E	0:E	0:E	0:E	0:E	1:D	0:E	0:E	0:E	0:E	0:E	0:E
SAR1854(SAR1854)	273	pyridine nucleotide-disulphide oxidoreductase	0.114615	0.2675	4.52941	0.00824134	501.345	NO	0:E	0:E	0:E	0:E	0:E	0:E	0:E	0:E	0:E	0:E	0:E	0:E	0:E	0:E	0:E	0:E	0:E	0:E	0:E	0:E	0:E	0:E	0:E	0:E	0:E	0:E	0:E	0:E	0:E	0:E	0:E	0:E	0:E	0:E	1:D	0:E	0:E	0:E	0:E	0:E	0:E
SAR0235(pstG_1)	401	pts system, maltose and glucose-specific iic component / pts system, maltose and glucose-specific iib component	0.102564	0.107143	2.88	0.0112956	687.143	NO	0:F	0:F	0:F	0:F	0:F	0:F	0:F	0:F	0:F	0:F	0:F	1:L	0:F	0:F	0:F	0:F	0:F	0:F	0:F	0:F	0:F	0:F	0:F	0:F	0:F	0:F	0:F	0:F	0:F	0:F	0:F	0:F	0:F	0:F	0:F	0:F	0:F	0:F	0:F	0:?	0:F
SAR2266(htsC)	297	heme abc type transporter htsabc, permease protein htsc	0.102564	0.107143	2.88	0.0112956	687.143	NO	0:P	0:P	0:P	0:P	0:P	0:P	0:P	0:P	0:P	0:P	0:P	0:P	0:P	0:P	0:P	0:P	0:P	0:P	0:P	0:P	0:P	0:P	0:P	0:P	0:P	0:P	0:P	0:P	0:P	0:P	0:P	0:P	0:P	0:P	0:P	0:P	0:P	0:P	0:P	0:P	0:P
SAR2010(SAR2010)	308	cell wall surface anchor family protein	0.102564	0.0714286	1.84615	0.0112956	687.143	NO	0:A	0:A	0:A	0:A	0:A	0:A	0:A	0:A	0:A	0:A	0:A	1:V	0:A	0:A	0:A	0:A	0:A	0:A	0:A	0:A	0:A	0:A	0:A	0:A	0:A	0:A	0:A	0:A	0:A	0:A	0:A	0:A	0:A	0:A	0:A	0:A	0:A	0:A	0:A	0:A	0:A
SAR2609(pat)	64	phosphinothricin n-acetyltransferase	0.102564	0.0714286	1.84615	0.0112956	687.143	NO	0:F	0:F	0:F	0:F	0:F	0:F	0:F	0:F	0:F	0:F	0:F	0:F	0:F	0:F	0:F	0:F	0:F	0:F	0:F	0:F	0:F	0:F	0:F	0:F	0:F	0:F	0:F	0:F	0:F	0:F	0:F	0:F	0:F	0:F	0:F	0:F	0:F	0:F	0:F	0:F	0:F
SAR2658(acrR)	129	transcriptional regulator, tetr family	0.102564	0.0714286	1.84615	0.0112956	687.143	NO	0:A	0:A	0:A	0:A	0:A	0:A	0:A	0:A	0:A	0:A	0:A	1:T	0:A	0:A	0:A	0:A	0:A	0:A	0:A	0:A	0:A	0:A	0:A	0:A	0:A	0:A	0:A	0:A	0:A	0:A	0:A	0:A	0:A	0:A	0:A	0:A	0:A	0:A	0:A	0:A	0:A
SAR2246(mtlF)	56	pts system, mannitol-specific iia component	0.0897436	0.107143	2.88	0.0160872	978.632	NO	0:G	0:G	0:G	0:G	0:G	0:G	0:G	0:G	0:G	0:G	0:G	0:G	0:G	0:G	0:G	0:G	0:G	0:G	0:G	0:G	0:G	0:G	0:G	0:G	0:G	0:G	0:G	0:G	0:G	0:G	0:G	0:G	0:G	0:G	0:G	0:G	0:G	0:G	0:G	0:G	0:G
SAR1046(purN)	174	phosphoribosylglycinamide formyltransferase	0.0897436	0.0714286	1.84615	0.0160872	978.632	NO	0:L	0:L	0:L	0:L	0:L	0:L	0:L	0:L	0:?	0:L	0:L	0:L	0:L	0:L	0:L	0:L	0:L	0:L	0:L	0:L	0:L	0:L	0:L	0:L	0:L	0:L	0:L	0:L	0:L	0:L	0:L	0:L	0:L	0:L	0:L	0:L	0:L	0:L	0:L	0:L	0:L
SAR1262(cvfA)	181	hydrolase (had superfamily)	0.0897436	0.0714286	1.84615	0.0160872	978.632	NO	0:A	0:A	0:A	0:A	0:A	0:A	0:A	0:A	0:A	0:A	0:A	0:A	0:A	0:A	0:A	0:A	0:A	0:?	0:A	0:A	0:A	0:A	0:A	0:A	0:A	0:A	0:A	0:A	0:A	0:A	0:A	0:A	0:A	0:A	0:A	0:A	0:A	0:A	0:A	0:A	0:A
SAR1262(cvfA)	174	hydrolase (had superfamily)	0.0897436	0.0714286	1.84615	0.0160872	978.632	NO	0:V	0:V	0:V	0:V	0:V	0:V	0:V	0:V	0:V	0:V	0:V	0:V	0:V	0:V	0:V	0:V	0:V	0:?	0:V	0:V	0:V	0:V	0:V	0:V	0:V	0:V	0:V	0:V	0:V	0:V	0:V	0:V	0:V	0:V	0:V	0:V	0:V	0:V	0:V	0:V	0:V
SAR1262(cvfA)	176	hydrolase (had superfamily)	0.0897436	0.0714286	1.84615	0.0160872	978.632	NO	0:E	0:E	0:E	0:E	0:E	0:E	0:E	0:E	0:E	0:E	0:E	0:E	0:E	0:E	0:E	0:E	0:E	0:?	0:E	0:E	0:E	0:E	0:E	0:E	0:E	0:E	0:E	0:E	0:E	0:E	0:E	0:E	0:E	0:E	0:E	0:E	0:E	0:E	0:E	0:E	0:E
SAR1262(cvfA)	180	hydrolase (had superfamily)	0.0897436	0.0714286	1.84615	0.0160872	978.632	NO	0:E	0:E	0:E	0:E	0:E	0:E	0:E	0:E	0:E	0:E	0:E	0:E	0:E	0:E	0:E	0:E	0:E	0:?	0:E	0:E	0:E	0:E	0:E	0:E	0:E	0:E	0:E	0:E	0:E	0:E	0:E	0:E	0:E	0:E	0:E	0:E	0:E	0:E	0:E	0:E	0:E
SAR1262(cvfA)	185	hydrolase (had superfamily)	0.0897436	0.0714286	1.84615	0.0160872	978.632	NO	0:V	0:V	0:V	0:V	0:V	0:V	0:V	0:V	0:V	0:V	0:V	0:V	0:V	0:V	0:V	0:V	0:V	0:?	0:V	0:V	0:V	0:V	0:V	0:V	0:V	0:V	0:V	0:V	0:V	0:V	0:V	0:V	0:V	0:V	0:V	0:V	0:V	0:V	0:V	0:V	0:V
SAR1262(cvfA)	178	hydrolase (had superfamily)	0.0897436	0.0714286	1.84615	0.0160872	978.632	NO	0:E	0:E	0:E	0:E	0:E	0:E	0:E	0:E	0:E	0:E	0:E	0:E	0:E	0:E	0:E	0:E	0:E	0:?	0:E	0:E	0:E	0:E	0:E	0:E	0:E	0:E	0:E	0:E	0:E	0:E	0:E	0:E	0:E	0:E	0:E	0:E	0:E	0:E	0:E	0:E	0:E
SAR1262(cvfA)	183	hydrolase (had superfamily)	0.0897436	0.0714286	1.84615	0.0160872	978.632	NO	0:E	0:E	0:E	0:E	0:E	0:E	0:E	0:E	0:E	0:E	0:E	0:E	0:E	0:E	0:E	0:E	0:E	0:?	0:E	0:E	0:E	0:E	0:E	0:E	0:E	0:E	0:E	0:E	0:E	0:E	0:E	0:E	0:E	0:E	0:E	0:E	0:E	0:E	0:E	0:E	0:E
SAR1728(mreD)	165	rod shape-determining protein mred	0.0897436	0.0714286	1.84615	0.0160872	978.632	NO	0:T	0:T	0:T	0:T	0:T	0:T	0:T	0:T	1:Q	0:T	0:T	0:T	0:T	0:T	0:T	0:T	0:T	0:T	0:T	0:T	0:T	0:T	0:T	0:T	0:T	0:T	0:T	0:T	0:T	0:T	0:T	0:T	0:T	0:T	0:T	0:T	0:T	0:T	0:T	0:T	0:T
SAR1728(mreD)	167	rod shape-determining protein mred	0.0897436	0.0714286	1.84615	0.0160872	978.632	NO	0:N	0:N	0:N	0:N	0:N	0:N	0:N	0:N	1:M	0:N	0:N	0:N	0:N	0:N	0:N	0:N	0:N	0:N	0:N	0:N	0:N	0:N	0:N	0:N	0:N	0:N	0:N	0:N	0:N	0:N	0:N	0:N	0:N	0:N	0:N	0:N	0:N	0:N	0:N	0:N	0:N
SAR1728(mreD)	166	rod shape-determining protein mred	0.0897436	0.0714286	1.84615	0.0160872	978.632	NO	0:N	0:N	0:N	0:N	0:N	0:N	0:N	0:N	1:T	0:N	0:N	0:N	0:N	0:N	0:N	0:N	0:N	0:N	0:N	0:N	0:N	0:N	0:N	0:N	0:N	0:N	0:N	0:N	0:N	0:N	0:N	0:N	0:N	0:N	0:N	0:N	0:N	0:N	0:N	0:N	0:N
SAR1833(trmB)	54	trna (guanine46-n7-)-methyltransferase	0.0897436	0.0714286	1.84615	0.0160872	978.632	NO	0:T	0:T	0:T	0:T	0:T	0:T	0:T	0:T	0:T	0:T	0:T	0:T	0:T	0:T	0:T	0:T	0:T	0:T	0:T	0:T	0:T	0:T	0:T	0:T	0:T	0:T	0:T	0:T	0:T	0:T	0:T	0:T	0:T	0:T	0:T	0:T	0:T	0:T	0:T	0:T	0:T
SAR2460(ftsA)	132	attachment to host cells and virulence	0.0897436	0.0714286	1.84615	0.0160872	978.632	NO	0:I	0:I	0:I	0:I	0:I	0:I	0:I	0:I	0:I	0:I	0:I	1:M	0:I	0:I	0:I	0:I	0:I	0:I	0:I	0:I	0:I	0:I	0:I	0:I	0:I	0:I	0:I	0:I	0:I	0:I	0:I	0:I	0:I	0:I	0:I	0:I	0:I	0:I	0:I	0:I	0:I
SAR0422(set16)	172	exotoxin 6	0.0884615	0.255357	3.29333	0.0163815	996.534	NO	0:G	0:G	0:G	0:G	0:G	0:G	0:G	0:G	0:G	0:G	0:G	0:G	0:G	0:G	0:G	0:G	0:G	0:G	0:G	0:G	0:G	0:G	0:G	0:G	0:G	0:G	0:G	0:G	0:G	0:G	0:G	0:G	0:G	0:G	0:G	0:G	0:G	0:G	0:G	0:G	0:G
SAOUHSC_02275(SAOUHSC_02275)	10	conserved hypothetical protein	0.0769231	0.214286	6.54545	0.0733579	4462.58	NO	0:M	0:M	0:M	0:M	0:M	0:M	0:M	0:M	0:M	0:M	0:M	0:M	0:M	0:M	0:M	0:M	0:M	0:M	0:M	0:M	0:M	0:M	0:M	0:M	0:M	0:M	0:M	0:M	0:M	0:M	0:M	0:M	0:M	0:M	0:?	0:M	0:M	0:M	0:M	0:M	0:M
SAR0012(metX)	24	homoserine o-acetyltransferase	0.0769231	0.214286	6.54545	0.0733579	4462.58	NO	0:E	0:E	0:E	0:E	0:E	0:E	0:E	0:E	0:E	0:E	0:E	0:E	0:E	0:E	0:E	0:E	0:E	0:E	0:E	0:E	0:E	0:E	0:E	0:E	0:E	0:E	0:E	0:E	0:E	0:E	0:E	0:E	0:E	0:E	0:E	0:E	0:E	0:E	0:E	0:E	0:E
SAR0023(sasH)	284	virulence-associated cell-wall-anchored protein sash (lpxtg motif); 5'-nucleotidase	0.0769231	0.214286	6.54545	0.0733579	4462.58	NO	0:R	0:R	0:R	0:R	0:R	0:R	0:R	0:R	0:R	0:R	0:R	0:R	0:R	0:R	0:R	0:R	0:R	0:R	0:R	0:R	0:R	0:R	0:R	0:R	0:R	0:R	0:R	0:R	0:R	0:R	0:R	0:R	0:R	0:R	0:R	0:R	0:R	0:R	0:R	0:R	0:R
SAR0191(dgkA)	296	outer surface protein of unknown function, cellobiose operon	0.0769231	0.214286	6.54545	0.0733579	4462.58	NO	0:S	0:S	0:S	0:S	0:S	0:S	0:S	0:S	0:S	0:S	0:S	0:S	0:S	0:S	0:S	0:S	0:S	0:S	0:S	0:S	0:S	0:S	0:S	0:S	0:S	0:S	0:S	0:S	0:S	0:S	0:S	0:S	0:S	0:S	0:S	0:S	0:S	0:S	0:S	0:S	0:S
SAR0209(SAR0209)	311	nadh-dependent dehydrogenase	0.0769231	0.214286	6.54545	0.0733579	4462.58	NO	0:E	0:E	0:E	0:E	0:E	0:E	0:E	0:E	0:E	0:E	0:E	0:E	0:E	0:E	0:E	0:E	0:E	0:E	0:E	0:E	0:E	0:E	0:E	0:E	0:E	0:E	0:E	0:E	0:E	0:E	0:E	0:E	0:E	0:E	0:E	0:E	0:E	0:E	0:E	0:E	0:E
SAR0255(SAR0255)	265	glycosyl transferase family protein, putative	0.0769231	0.214286	6.54545	0.0733579	4462.58	NO	0:L	0:L	0:L	0:L	0:L	0:L	0:?	0:L	0:L	0:L	0:L	0:L	0:L	0:L	0:L	0:L	0:L	0:L	0:L	0:L	0:L	0:L	0:L	0:L	0:L	0:L	0:L	0:L	0:L	0:L	0:L	0:L	0:L	0:L	0:L	0:L	0:L	0:L	0:L	0:L	0:L
SAR0271(SAR0271)	456	transmembrane efflux pump protein	0.0769231	0.214286	6.54545	0.0733579	4462.58	NO	0:P	0:P	0:P	0:P	0:P	0:P	0:P	0:P	0:P	0:P	0:P	0:P	0:P	0:P	0:P	0:P	0:P	0:P	0:P	0:P	0:P	0:P	0:P	0:P	0:P	0:P	0:P	0:P	0:P	0:P	0:P	0:P	0:P	0:P	0:P	0:P	0:P	0:P	0:P	0:P	0:P
SAR0284(essC)	490	ftsk/spoiiie family protein, putative secretion system component essc/yuka	0.0769231	0.214286	6.54545	0.0733579	4462.58	NO	0:?	0:I	0:I	0:I	0:I	0:I	0:I	0:I	0:I	0:I	0:I	0:I	0:I	0:I	0:I	0:I	0:I	0:I	0:I	0:I	0:I	0:I	0:I	0:I	0:I	0:I	0:I	0:I	0:I	0:I	0:I	0:I	0:I	0:I	0:I	0:I	0:I	0:I	0:I	0:I	0:I
SAR0308(SAR0308)	12	pseudouridine kinase	0.0769231	0.214286	6.54545	0.0733579	4462.58	NO	0:E	0:E	0:E	0:E	0:E	0:E	0:E	0:E	0:E	0:E	0:E	0:E	0:E	0:E	0:E	0:E	0:E	0:E	0:E	0:E	0:E	0:E	0:E	0:E	0:E	0:E	0:E	0:E	0:E	0:E	0:E	0:E	0:E	0:E	0:E	0:E	0:E	0:E	0:E	0:E	0:E
SAR0310(nupC)	224	probable pyrimidine nucleoside transport protein associated with pseudouridine catabolism	0.0769231	0.214286	6.54545	0.0733579	4462.58	NO	0:D	0:D	0:D	0:D	0:D	0:D	0:D	0:D	0:D	0:D	0:D	0:D	0:D	0:D	0:D	0:D	0:D	0:D	0:D	0:D	0:D	0:D	0:D	0:D	0:D	0:D	0:D	0:D	0:D	0:D	0:D	0:D	0:D	0:D	0:D	1:N	1:N	0:D	0:D	0:D	0:D
SAR0486(yaaT)	160	signal peptidase-like protein	0.0769231	0.214286	6.54545	0.0733579	4462.58	NO	0:P	0:P	0:P	0:P	0:P	0:P	0:P	0:P	0:P	0:P	0:P	0:P	0:P	0:P	0:P	0:P	0:P	0:P	0:P	0:P	0:P	0:P	0:P	0:P	0:P	0:P	0:P	0:P	0:P	0:P	0:P	0:P	0:P	0:P	0:P	0:P	0:P	0:P	0:P	0:P	0:P
SAR0533(cysS)	430	cysteinyl-trna synthetase	0.0769231	0.214286	6.54545	0.0733579	4462.58	NO	0:D	0:D	0:D	0:D	0:D	0:D	0:D	0:D	0:D	0:D	0:D	0:D	0:D	0:D	0:D	0:D	0:D	0:D	0:D	0:D	0:D	0:D	0:D	0:D	0:D	0:D	0:D	0:D	0:D	0:D	0:D	0:D	0:D	0:D	0:D	0:D	0:D	0:D	0:D	0:D	0:D
SAR0580(vraA)	219	long-chain-fatty-acid--coa ligase	0.0769231	0.214286	6.54545	0.0733579	4462.58	NO	0:T	0:T	0:T	0:T	0:T	0:T	0:T	0:T	0:T	0:T	0:T	0:T	0:T	0:T	0:T	0:T	0:T	0:T	0:T	0:T	0:T	0:T	0:T	0:T	0:T	0:T	0:T	0:T	0:T	0:T	0:T	0:T	0:T	0:T	0:T	0:T	0:T	0:T	0:T	0:T	0:T
SAR0581(vraB)	312	3-ketoacyl-coa thiolase @ acetyl-coa acetyltransferase	0.0769231	0.214286	6.54545	0.0733579	4462.58	NO	0:A	0:A	0:A	0:A	0:A	0:A	0:A	0:A	0:A	0:A	0:A	0:A	0:A	0:A	0:A	0:A	0:A	0:A	0:A	0:A	0:A	0:A	0:A	0:A	0:A	0:A	0:A	0:A	0:A	0:A	0:A	0:A	0:A	0:A	0:A	0:A	0:A	0:A	0:A	0:A	0:A
SAR0621(SAR0621)	102	predicted hydrolase	0.0769231	0.214286	6.54545	0.0733579	4462.58	NO	0:G	0:G	0:G	0:G	0:G	0:G	0:G	0:G	0:G	0:G	0:G	0:G	0:G	0:G	0:G	0:G	0:G	0:G	0:G	0:G	0:G	0:G	0:G	0:G	0:G	0:G	0:G	0:G	0:G	0:G	0:G	0:G	0:G	0:G	0:G	0:G	0:G	0:G	0:G	0:G	0:G
SAR0664(SAR0664)	8	putative membrane protein	0.0769231	0.214286	6.54545	0.0733579	4462.58	NO	0:T	0:T	0:T	0:T	0:T	0:T	0:T	0:T	0:T	0:T	0:T	0:T	0:T	0:T	0:T	0:T	0:T	0:T	0:T	0:T	0:T	0:T	0:T	0:T	0:T	0:T	0:T	0:T	0:T	0:T	0:T	0:T	0:T	0:T	0:T	0:T	0:T	0:T	0:T	0:T	0:T
SAR0683(lysR)	105	lysr family transcriptional regulator	0.0769231	0.214286	6.54545	0.0733579	4462.58	NO	0:L	0:L	0:L	0:L	0:L	0:L	0:L	0:L	0:L	0:L	0:L	0:L	0:L	0:L	0:L	0:L	0:L	0:L	0:L	0:L	0:L	0:L	0:L	0:L	0:L	0:L	0:L	0:L	0:L	0:L	0:L	0:L	0:L	0:L	0:L	0:L	0:L	0:L	0:L	0:L	0:L
SAR0736(uppP)	36	undecaprenyl-diphosphatase	0.0769231	0.214286	6.54545	0.0733579	4462.58	NO	0:M	0:M	0:M	0:M	0:M	0:M	0:M	0:M	0:M	0:M	0:M	0:M	0:M	0:M	0:M	0:M	0:M	0:M	0:M	0:M	0:M	0:M	0:M	0:M	0:?	0:M	0:M	0:M	0:M	0:M	0:M	0:M	0:M	0:M	0:M	0:M	0:M	0:M	0:M	0:M	0:M
SAR0817(SAR0817)	432	tpr domain protein	0.0769231	0.214286	6.54545	0.0733579	4462.58	NO	0:T	0:T	0:T	0:T	0:T	0:T	0:T	0:T	0:T	0:T	0:T	0:T	0:T	0:T	0:T	0:T	0:T	0:T	0:T	0:T	0:T	0:T	0:T	0:T	0:T	0:T	0:T	0:T	0:T	0:T	0:T	0:T	0:T	0:T	0:T	0:T	0:T	0:T	0:T	0:T	0:T
SAR0938(clpB)	593	clpb protein	0.0769231	0.214286	6.54545	0.0733579	4462.58	NO	0:A	0:A	0:A	0:A	0:A	0:A	0:A	0:A	0:A	0:A	0:A	0:A	0:A	0:A	0:A	0:A	0:A	0:A	0:A	0:A	0:A	0:A	0:A	0:A	0:A	0:A	0:A	0:A	0:A	0:A	0:A	0:A	0:A	0:A	0:A	0:A	0:A	0:A	0:A	0:A	0:A
SAR0980(alsT)	462	sodium/alanine symporter family protein	0.0769231	0.214286	6.54545	0.0733579	4462.58	NO	0:G	0:G	0:G	0:G	0:G	0:G	0:G	0:G	0:G	0:G	0:G	0:G	0:G	0:G	0:G	0:G	0:G	0:G	0:G	0:G	0:G	0:G	0:G	0:G	0:G	0:G	0:G	0:G	0:G	0:G	0:G	0:G	0:G	0:G	0:G	0:G	0:G	0:G	0:G	0:G	0:G
SAR1021(sspB)	189	staphopain b precursor	0.0769231	0.214286	6.54545	0.0733579	4462.58	NO	0:E	0:E	0:E	0:E	0:E	0:E	0:E	0:E	0:E	0:E	0:E	0:E	0:E	0:E	0:E	0:E	0:E	0:E	0:E	0:E	0:E	0:E	0:E	0:E	0:E	0:E	0:E	0:E	0:E	0:E	0:E	0:E	0:E	0:E	0:E	0:E	0:E	0:E	0:E	0:E	0:E
SAR1026(atl)	905	bifunctional autolysin atl / n-acetylmuramoyl-l-alanine amidase/ endo-beta-n-acetylglucosaminidase	0.0769231	0.214286	6.54545	0.0733579	4462.58	NO	0:K	0:K	0:K	0:K	0:K	0:K	0:K	0:K	0:K	0:K	0:K	0:K	0:K	0:K	0:K	0:K	0:K	0:K	0:K	0:K	0:K	0:K	0:K	0:K	0:K	0:K	0:K	0:K	0:K	0:K	0:K	0:K	0:K	0:K	0:K	0:K	0:K	0:K	0:K	0:?	0:K
SAR1180(pyrF)	214	orotidine 5'-phosphate decarboxylase	0.0769231	0.214286	6.54545	0.0733579	4462.58	NO	0:Q	0:Q	0:Q	0:Q	0:Q	0:Q	0:Q	0:Q	0:Q	0:Q	0:Q	0:Q	0:Q	0:Q	0:Q	0:Q	0:Q	0:Q	0:Q	0:Q	0:Q	0:Q	0:Q	0:Q	0:Q	0:Q	0:Q	0:Q	0:Q	0:Q	0:Q	0:Q	0:Q	0:Q	0:Q	0:Q	0:Q	0:Q	0:Q	0:Q	0:Q
SAR1222(sucD)	144	succinyl-coa ligase [adp-forming] alpha chain	0.0769231	0.214286	6.54545	0.0733579	4462.58	NO	0:K	0:K	0:K	0:K	0:K	0:K	0:K	0:K	0:K	0:K	0:K	0:K	0:K	0:K	0:K	0:K	0:K	0:K	0:K	0:K	0:K	0:K	0:K	0:K	0:K	0:K	0:K	0:K	0:K	0:K	0:K	0:K	0:K	0:K	0:K	0:K	0:K	0:K	0:K	0:K	0:K
SAR1262(cvfA)	430	hydrolase (had superfamily)	0.0769231	0.214286	6.54545	0.0733579	4462.58	NO	0:P	0:P	0:P	0:P	0:P	0:P	0:P	0:P	0:P	0:P	0:P	0:P	0:P	0:P	0:P	0:P	0:P	0:?	0:P	0:P	0:P	0:P	0:P	0:P	0:P	0:P	0:P	0:P	0:P	0:P	0:P	0:P	0:P	0:P	0:P	0:P	0:P	0:P	0:P	0:P	0:P
SAR1437(msrA2)	27	peptide methionine sulfoxide reductase msra	0.0769231	0.214286	6.54545	0.0733579	4462.58	NO	0:K	0:K	0:K	0:K	0:K	0:K	0:K	0:K	0:K	0:K	0:K	0:K	0:K	0:K	0:K	0:K	0:K	0:K	0:K	0:K	0:K	0:K	0:K	0:K	0:K	0:K	0:K	0:K	0:K	0:K	0:K	0:K	0:K	0:K	0:K	0:K	0:K	0:K	0:K	0:K	0:K
SAR1487(ansA)	255	l-asparaginase	0.0769231	0.214286	6.54545	0.0733579	4462.58	NO	0:G	0:G	0:G	0:G	0:G	0:G	0:G	0:G	0:G	0:G	0:G	0:G	0:G	0:G	0:G	0:G	0:G	0:G	0:G	0:G	0:G	0:G	0:G	0:G	0:G	0:G	0:G	0:G	0:G	0:G	0:G	0:G	0:G	0:G	0:G	0:G	0:G	0:G	0:G	0:G	0:G
SAR1579(proC)	264	pyrroline-5-carboxylate reductase	0.0769231	0.214286	6.54545	0.0733579	4462.58	NO	0:R	0:R	0:R	0:R	0:R	0:R	0:R	0:R	0:R	0:R	0:R	0:R	0:R	0:R	0:R	0:R	0:R	0:R	0:R	0:R	0:R	0:R	0:R	0:R	0:R	0:R	0:R	0:R	0:R	0:R	0:R	0:R	0:R	0:R	0:R	0:R	0:R	0:R	0:R	0:R	0:R
SAR1604(accC)	216	biotin carboxylase of acetyl-coa carboxylase	0.0769231	0.214286	6.54545	0.0733579	4462.58	NO	0:S	0:S	0:S	0:S	0:S	0:S	0:S	0:S	0:S	0:S	0:S	0:S	0:S	0:S	0:S	0:S	0:S	0:S	0:S	0:S	0:S	0:S	0:S	0:S	0:S	0:S	0:S	0:S	0:S	0:S	0:S	0:S	0:S	0:S	0:S	0:S	0:S	0:S	0:S	0:S	0:S
SAR1614(gcvT)	258	aminomethyltransferase (glycine cleavage system t protein)	0.0769231	0.214286	6.54545	0.0733579	4462.58	NO	0:A	0:A	0:A	0:A	0:A	0:A	0:A	0:A	0:A	0:A	0:A	0:A	0:A	0:A	0:A	0:A	0:A	0:A	0:A	0:A	0:A	0:A	0:A	0:A	0:A	0:A	0:A	0:A	0:A	0:A	0:A	0:A	0:A	0:A	0:A	0:A	0:A	0:A	0:A	0:A	0:A
SAR1648(phoH)	154	phosphate starvation-inducible protein phoh, predicted atpase	0.0769231	0.214286	6.54545	0.0733579	4462.58	NO	0:G	0:G	0:G	0:G	0:G	0:G	0:G	0:G	0:G	0:G	0:G	0:G	0:G	0:G	0:G	0:G	0:G	0:G	0:G	0:G	0:G	0:G	0:G	0:G	0:G	0:G	0:G	0:G	0:G	0:G	0:G	0:G	0:G	0:G	0:G	0:G	0:G	0:G	0:G	0:G	0:G
SAR1727(rplU)	22	lsu ribosomal protein l21p	0.0769231	0.214286	6.54545	0.0733579	4462.58	NO	0:V	0:V	0:V	0:V	0:V	0:V	0:V	0:V	0:V	0:V	0:V	0:V	0:V	0:V	0:V	0:V	0:V	0:V	0:V	0:V	0:V	0:V	0:V	0:V	0:V	0:V	0:V	0:V	0:V	0:V	0:V	0:V	0:V	0:V	0:V	0:V	0:V	0:V	0:V	0:V	0:V
SAR1780(maeB)	172	nadp-dependent malic enzyme	0.0769231	0.214286	6.54545	0.0733579	4462.58	NO	0:V	0:V	0:V	0:V	0:V	0:V	0:V	0:V	0:V	0:V	0:V	0:V	0:V	0:V	0:V	0:V	0:V	0:V	0:V	0:V	0:V	0:V	0:V	0:V	0:V	0:V	0:V	0:V	0:V	0:V	0:V	0:V	0:V	0:V	0:V	0:V	0:V	0:V	0:V	0:V	0:V
SAR1818(murC)	245	udp-n-acetylmuramate--alanine ligase	0.0769231	0.214286	6.54545	0.0733579	4462.58	NO	0:T	0:T	0:T	0:T	0:T	0:T	0:T	0:T	0:T	0:T	0:T	0:T	0:T	0:T	0:T	0:T	0:T	0:T	0:T	0:T	0:T	0:T	0:T	0:T	0:T	0:T	0:T	0:T	0:T	0:T	0:T	0:T	0:T	0:T	0:T	0:T	0:T	0:T	0:T	0:T	0:T
SAR1851(ribA)	359	3,4-dihydroxy-2-butanone 4-phosphate synthase / gtp cyclohydrolase ii	0.0769231	0.214286	6.54545	0.0733579	4462.58	NO	0:Q	0:Q	0:Q	0:Q	0:Q	0:Q	0:Q	0:Q	0:Q	0:Q	0:Q	0:Q	0:Q	0:Q	0:Q	0:Q	0:Q	0:Q	0:Q	0:Q	0:Q	0:Q	0:Q	0:Q	0:Q	0:Q	0:Q	0:Q	0:Q	0:Q	0:Q	0:Q	0:Q	0:Q	0:Q	0:Q	0:Q	0:Q	0:Q	0:Q	0:Q
SAR1851(ribA)	109	3,4-dihydroxy-2-butanone 4-phosphate synthase / gtp cyclohydrolase ii	0.0769231	0.214286	6.54545	0.0733579	4462.58	NO	0:K	0:K	0:K	0:K	0:K	0:K	0:K	0:K	0:K	0:K	0:K	0:K	0:K	0:K	0:K	0:K	0:K	0:K	0:K	0:K	0:K	0:K	0:K	0:K	0:K	0:K	0:K	0:K	0:K	0:K	0:K	0:K	0:K	0:K	0:K	0:K	0:K	0:K	0:K	0:K	0:K
SAR1998(pcrB)	127	(s)-3-o-geranylgeranylglyceryl phosphate synthase	0.0769231	0.214286	6.54545	0.0733579	4462.58	NO	0:V	0:V	0:V	0:V	0:V	0:V	0:V	0:V	0:V	0:V	0:V	0:V	0:V	0:V	0:V	0:V	0:V	0:V	0:V	0:V	0:V	0:V	0:V	0:V	0:V	0:V	0:V	0:V	0:V	0:V	0:V	0:V	0:V	0:V	0:V	0:V	0:V	0:V	0:V	0:V	0:V
SAR2018(SAR2018)	90	putative exported protein	0.0769231	0.214286	6.54545	0.0733579	4462.58	NO	0:R	0:R	0:R	0:R	0:R	0:R	0:R	0:R	0:R	0:R	0:R	0:R	0:R	0:R	0:R	0:R	0:R	0:R	0:R	0:R	0:R	0:R	0:R	0:R	0:R	0:R	0:R	0:R	0:R	0:R	0:R	0:R	0:R	0:R	0:R	0:R	0:R	0:R	0:R	0:R	0:R
SAR2116(groEL)	271	heat shock protein 60 family chaperone groel	0.0769231	0.214286	6.54545	0.0733579	4462.58	NO	0:A	0:A	0:A	0:A	0:A	0:A	0:A	0:A	0:A	0:A	0:A	0:A	0:A	0:A	0:A	0:A	0:A	0:?	0:A	0:A	0:A	0:A	0:A	0:A	0:A	0:A	0:A	0:A	0:A	0:A	0:A	0:A	0:A	0:A	0:A	0:A	0:A	0:A	0:A	0:A	0:A
SAR2128(scrB)	187	sucrose-6-phosphate hydrolase	0.0769231	0.214286	6.54545	0.0733579	4462.58	NO	0:G	0:G	0:G	0:G	0:G	0:G	0:G	0:G	0:G	0:G	0:G	0:G	0:G	0:G	0:G	0:G	0:G	0:G	0:G	0:G	0:G	0:G	0:G	0:G	0:G	0:G	0:G	0:G	0:G	0:G	0:G	0:G	0:G	0:G	0:G	0:G	0:G	0:G	0:G	0:G	0:G
SAR2130(nrgA)	188	ammonium transporter family protein	0.0769231	0.214286	6.54545	0.0733579	4462.58	NO	0:G	0:G	0:G	0:G	0:G	0:G	0:G	0:G	0:G	0:G	0:G	0:G	0:G	0:G	0:G	0:G	0:G	0:G	0:G	0:G	0:G	0:G	0:G	0:G	0:G	0:G	0:G	0:G	0:G	0:G	0:G	0:G	0:G	0:G	0:G	0:G	0:G	0:G	0:G	0:G	0:G
SAR2279(SAR2279)	179	cell surface hydrolase (putative)	0.0769231	0.214286	6.54545	0.0733579	4462.58	NO	0:G	0:G	0:G	0:G	0:G	0:G	0:G	0:G	0:G	0:G	0:G	0:G	0:G	0:G	0:G	0:G	0:G	0:G	0:G	0:G	0:G	0:G	0:G	0:G	0:G	0:G	0:G	0:G	0:G	0:G	0:G	0:G	0:G	0:G	0:G	0:G	0:G	0:G	0:G	0:G	0:G
SAR2303(ecfT)	211	transmembrane component of general energizing module of ecf transporters	0.0769231	0.214286	6.54545	0.0733579	4462.58	NO	0:I	0:I	0:I	0:I	0:I	0:I	0:I	0:I	0:I	0:I	0:I	0:I	0:I	0:I	0:I	0:I	0:I	0:I	0:I	0:I	0:I	0:I	0:I	0:I	0:I	0:I	0:I	0:I	0:I	0:I	0:I	0:I	0:I	0:I	0:I	0:I	0:I	0:I	0:I	0:I	0:I
SAR2337(SAR2337)	109	putative membrane protein	0.0769231	0.214286	6.54545	0.0733579	4462.58	NO	0:A	0:A	0:A	0:A	0:A	0:A	0:A	0:A	0:?	0:A	0:A	0:A	0:A	0:A	0:A	0:A	0:A	0:A	0:A	0:A	0:A	0:A	0:A	0:A	0:A	0:A	0:A	0:A	0:A	0:A	0:A	0:A	0:A	0:A	0:A	0:A	0:A	0:A	0:A	0:A	0:A
SAR2395(suhB)	23	inositol monophosphatase family protein	0.0769231	0.214286	6.54545	0.0733579	4462.58	NO	0:Q	0:Q	0:Q	0:Q	0:Q	0:Q	0:Q	0:Q	0:Q	0:Q	0:Q	0:Q	0:Q	0:Q	0:Q	0:Q	0:Q	0:Q	0:Q	0:Q	0:Q	0:Q	0:Q	0:Q	0:Q	0:Q	0:Q	0:Q	0:Q	0:Q	0:Q	0:Q	0:Q	0:Q	0:Q	0:Q	0:Q	0:Q	0:Q	0:Q	0:Q
SAR2420(hutG)	310	formiminoglutamase	0.0769231	0.214286	6.54545	0.0733579	4462.58	NO	0:L	0:L	0:L	0:L	0:L	0:L	0:L	0:L	0:L	0:L	0:L	0:L	0:L	0:L	0:L	0:L	0:L	0:L	0:L	0:L	0:L	0:L	0:L	0:L	0:L	0:L	0:L	0:L	0:L	0:L	0:L	0:L	0:L	0:L	0:L	0:L	0:L	0:L	0:L	0:L	0:L
SAR2445(htrB)	180	heme efflux system atpase hrta	0.0769231	0.214286	6.54545	0.0733579	4462.58	NO	0:V	0:V	0:V	0:V	0:V	0:V	0:V	0:V	0:V	0:V	0:V	0:V	0:V	0:V	0:V	0:V	0:V	0:V	0:V	0:V	0:V	0:V	0:V	0:V	0:V	0:V	0:V	0:V	0:V	0:V	0:V	0:V	0:V	0:V	0:V	0:V	0:V	0:V	0:V	0:V	0:V
SAR2472(gltT)	277	proton/glutamate symport protein @ sodium/glutamate symport protein	0.0769231	0.214286	6.54545	0.0733579	4462.58	NO	0:S	0:S	0:S	0:S	0:S	0:S	0:S	0:S	0:S	0:S	0:S	0:S	0:S	0:S	0:S	0:S	0:S	0:S	0:S	0:S	0:S	0:S	0:S	0:S	0:S	0:S	0:S	0:S	0:S	0:S	0:S	0:S	0:S	0:S	0:S	0:S	0:S	0:S	0:S	0:S	0:S
SAR2487(nasF)	65	uroporphyrinogen-iii methyltransferase	0.0769231	0.214286	6.54545	0.0733579	4462.58	NO	0:A	0:A	0:A	0:A	0:A	0:A	0:A	0:A	0:A	0:A	0:A	0:A	0:A	0:A	0:A	0:A	0:A	0:A	0:A	0:A	0:A	0:A	0:A	0:A	0:A	0:A	0:A	0:A	0:A	0:A	0:A	0:A	0:A	0:A	0:A	0:A	0:A	0:A	0:A	0:A	0:A
SAR2508(sbi)	109	igg-binding protein sbi	0.0769231	0.214286	6.54545	0.0733579	4462.58	NO	0:N	0:N	0:N	0:N	0:N	0:?	0:N	0:N	0:N	0:N	0:N	0:N	0:N	0:N	0:N	0:N	0:N	0:N	0:N	0:N	0:N	0:N	0:N	0:N	0:N	0:N	0:N	0:N	0:N	0:N	0:N	0:N	0:N	0:N	0:N	0:N	0:N	0:N	0:N	0:N	0:N
SAR2540(SAR2540)	311	amino acid transporter	0.0769231	0.214286	6.54545	0.0733579	4462.58	NO	0:F	0:F	0:F	0:F	0:F	0:F	0:F	0:F	0:F	0:F	0:F	0:F	0:F	0:F	0:F	0:F	0:F	0:F	0:F	0:F	0:F	0:F	0:F	0:F	0:F	0:F	0:F	0:F	0:F	0:F	0:F	0:F	0:F	0:F	0:F	0:F	0:F	0:F	0:F	0:F	0:F
SAR2548(SAR2548)	227	putative membrane protein	0.0769231	0.214286	6.54545	0.0733579	4462.58	NO	0:S	0:S	0:S	0:S	0:S	0:S	0:S	0:S	0:S	0:S	0:S	0:S	0:S	0:S	0:S	0:S	0:S	0:S	0:S	0:S	0:S	0:S	0:S	0:S	0:S	0:S	0:S	0:S	0:S	0:S	0:S	0:S	0:S	0:S	0:S	0:S	0:S	0:S	0:S	0:S	0:S
SAR2641(ywfG)	184	n-succinyldiaminopimelate aminotransferase	0.0769231	0.214286	6.54545	0.0733579	4462.58	NO	0:F	0:F	0:F	0:F	0:F	0:F	0:F	0:F	0:F	0:F	0:F	0:F	0:F	0:F	0:F	0:F	0:F	0:F	0:F	0:F	0:F	0:F	0:F	0:F	0:F	0:F	0:F	0:F	0:F	0:F	0:F	0:F	0:F	0:F	0:F	0:F	0:F	0:F	0:F	0:F	0:F
SAR2698(cysJ)	272	sulfite reductase [nadph] flavoprotein alpha-component	0.0769231	0.214286	6.54545	0.0733579	4462.58	NO	0:A	0:A	0:A	0:A	0:A	0:A	0:A	0:A	0:A	0:A	0:A	0:A	0:A	0:A	0:A	0:A	0:A	0:A	0:A	0:A	0:A	0:A	0:A	0:A	0:?	0:A	0:A	0:A	0:A	0:A	0:A	0:A	0:A	0:A	0:A	0:A	0:A	0:A	0:A	0:A	0:A
SAR2795(yyaA)	255	chromosome (plasmid) partitioning protein parb	0.0769231	0.214286	6.54545	0.0733579	4462.58	NO	0:T	0:T	0:T	0:T	0:T	0:T	0:T	0:T	0:T	0:T	0:T	0:T	0:T	0:T	0:T	0:T	0:T	0:T	0:T	0:T	0:T	0:T	0:T	0:T	0:T	0:T	0:T	0:T	0:T	0:T	0:T	0:T	0:T	0:T	0:T	0:T	0:T	0:T	0:T	0:T	0:T
SAS0632(SAS0632)	73	transcriptional regulator of biofilm formation (arac/xyls family)	0.0769231	0.214286	6.54545	0.0733579	4462.58	NO	0:D	0:D	0:D	0:D	0:D	0:D	0:D	0:D	0:D	0:D	0:D	0:D	0:D	0:D	0:D	0:D	0:D	0:D	0:D	0:D	0:D	0:D	0:D	0:D	0:D	0:D	0:D	0:D	0:D	0:D	0:D	0:D	0:D	0:D	0:D	0:D	0:D	0:D	0:D	0:D	0:D
SAS1991(csoR)	2	copper-sensing transcriptional repressor csor	0.0769231	0.214286	6.54545	0.0733579	4462.58	NO	0:G	0:G	0:G	0:G	0:G	0:G	0:G	0:G	0:G	0:G	0:G	0:G	0:G	0:G	0:G	0:G	0:G	0:G	0:G	0:?	0:G	0:G	0:G	0:G	0:G	0:G	0:G	0:G	0:G	0:G	0:G	0:G	0:G	0:G	0:G	0:G	0:G	0:G	0:G	0:G	0:G
SAR0547(rpoB)	481	dna-directed rna polymerase beta subunit	0.0769231	0.142857	4	0.0733579	4462.58	NO	0:H	0:H	0:H	0:H	0:H	0:H	0:H	0:H	0:H	0:H	0:H	0:H	0:H	0:H	0:H	0:H	0:H	0:H	0:H	0:H	0:H	0:H	0:H	0:H	0:H	0:H	0:H	0:H	0:H	0:H	0:H	0:H	0:H	0:H	0:H	0:H	0:H	0:H	0:H	0:H	0:H
MW1940(hlb)	196	beta-hemolysin	0.0769231	0.107143	2.88	0.0733579	4462.58	NO	0:H	0:H	0:H	0:H	0:H	0:H	0:H	0:H	0:H	0:H	0:H	0:H	0:H	0:H	0:H	0:H	0:H	0:H	0:H	0:H	0:H	0:H	0:H	0:H	0:H	0:H	0:H	0:H	0:H	0:H	0:H	0:H	0:H	0:H	0:H	0:H	0:H	0:H	0:H	0:H	0:H
SAR0006(gyrA)	415	dna gyrase subunit a	0.0769231	0.107143	2.88	0.0733579	4462.58	NO	0:E	0:E	0:E	0:E	0:E	0:E	0:E	0:E	0:E	0:E	0:E	0:E	0:E	0:E	0:E	0:E	0:E	0:E	0:E	0:E	0:E	0:E	0:E	0:E	0:E	0:E	0:E	0:E	0:E	0:E	0:E	0:E	0:E	0:E	0:E	0:E	0:E	0:E	0:E	0:E	0:E
SAR0023(sasH)	282	virulence-associated cell-wall-anchored protein sash (lpxtg motif); 5'-nucleotidase	0.0769231	0.107143	2.88	0.0733579	4462.58	NO	0:G	0:G	0:G	0:G	0:G	0:G	0:G	0:G	0:G	0:G	0:G	0:G	0:G	0:G	0:G	0:G	0:G	0:G	0:G	0:G	0:G	0:G	0:G	0:G	0:G	0:G	0:G	0:G	0:G	0:G	0:G	0:G	0:G	0:G	0:G	0:G	0:G	0:G	0:G	0:G	0:G
SAR0147(cpdB)	293	2',3'-cyclic-nucleotide 2'-phosphodiesterase	0.0769231	0.107143	2.88	0.0733579	4462.58	NO	0:Q	0:Q	0:Q	0:Q	0:Q	0:Q	0:Q	0:Q	0:Q	0:Q	0:Q	0:Q	0:Q	0:Q	0:Q	0:Q	0:Q	0:Q	0:Q	0:Q	0:Q	0:Q	0:Q	0:Q	0:Q	0:Q	0:Q	0:Q	0:Q	0:Q	0:Q	0:Q	0:Q	0:Q	0:Q	0:Q	0:Q	0:Q	0:Q	0:Q	0:Q
SAR0203(acpD)	57	fmn-dependent nadh-azoreductase	0.0769231	0.107143	2.88	0.0733579	4462.58	NO	0:Q	0:Q	0:Q	0:Q	0:Q	0:Q	0:Q	0:Q	0:Q	0:Q	0:Q	0:Q	0:Q	0:Q	0:Q	0:Q	0:Q	0:Q	0:Q	0:Q	0:Q	0:Q	0:Q	0:Q	0:Q	0:Q	0:Q	0:Q	0:Q	0:Q	0:Q	0:Q	0:Q	0:Q	0:Q	0:Q	0:Q	0:Q	0:Q	0:Q	0:Q
SAR0209(SAR0209)	204	nadh-dependent dehydrogenase	0.0769231	0.107143	2.88	0.0733579	4462.58	NO	0:G	0:G	0:G	0:G	0:G	0:G	0:G	0:G	0:G	0:G	0:G	0:G	0:G	0:G	0:G	0:G	0:G	0:G	0:G	0:G	0:G	0:G	0:G	0:G	0:G	0:G	0:G	0:G	0:G	0:G	0:G	0:G	0:G	0:G	0:G	0:G	0:G	0:G	0:G	0:G	0:G
SAR0329(SAR0329)	530	putative transcriptional antiterminator, bglg family / pts system, mannitol/fructose-specific iia component	0.0769231	0.107143	2.88	0.0733579	4462.58	NO	0:P	0:P	0:P	0:P	0:P	0:P	0:P	0:P	0:P	0:P	0:P	0:P	0:P	0:P	0:P	0:P	0:P	0:P	0:P	0:P	0:P	0:P	0:P	0:P	0:P	0:P	0:P	0:P	0:P	0:P	0:P	0:P	0:P	0:P	0:P	0:P	0:P	0:P	0:P	0:P	0:P
SAR0404(capC)	9	conserved hypothetical protein	0.0769231	0.107143	2.88	0.0733579	4462.58	NO	0:V	0:V	0:V	0:V	0:V	0:V	0:V	0:V	0:V	0:V	0:V	0:V	0:V	0:V	0:V	0:V	0:V	0:V	0:V	0:V	0:V	0:V	0:V	0:V	0:V	0:V	0:V	0:V	0:V	0:V	0:V	0:V	0:V	0:V	0:V	0:V	0:V	0:V	0:V	0:V	0:V
SAR0423(set17)	179	exotoxin 7	0.0769231	0.107143	2.88	0.0733579	4462.58	NO	0:D	0:D	0:D	0:D	0:D	0:D	0:D	0:D	0:D	0:D	0:D	0:D	0:D	0:D	0:D	0:D	0:D	0:D	0:D	0:D	0:D	0:D	0:D	0:D	0:D	0:D	0:D	0:D	0:D	0:D	0:D	0:D	0:D	0:D	0:D	0:D	0:D	0:D	0:D	0:D	0:D
SAR0479(recR)	193	recombination protein recr	0.0769231	0.107143	2.88	0.0733579	4462.58	NO	0:A	0:A	0:A	0:A	0:A	0:A	0:A	0:A	0:A	0:A	0:A	0:A	0:A	0:A	0:A	0:A	0:A	0:A	0:A	0:A	0:A	0:A	0:A	0:A	0:A	0:A	0:A	0:A	0:A	0:A	0:A	0:A	0:A	0:A	0:A	0:A	0:A	0:A	0:A	0:A	0:A
SAR0674(pitA)	318	probable low-affinity inorganic phosphate transporter	0.0769231	0.107143	2.88	0.0733579	4462.58	NO	0:P	0:P	0:P	0:P	0:P	0:P	0:P	0:P	0:P	0:P	0:P	0:P	0:P	0:P	0:P	0:P	0:P	0:P	0:P	0:P	0:P	0:P	0:P	0:P	0:P	0:P	0:P	0:P	0:P	0:P	0:P	0:P	0:P	0:P	0:P	0:P	0:P	0:P	0:P	0:P	0:P
SAR0973(relA1)	191	gtp pyrophosphokinase	0.0769231	0.107143	2.88	0.0733579	4462.58	NO	0:D	0:D	0:D	0:D	0:D	0:D	0:D	0:D	0:D	0:D	0:D	0:D	0:D	0:D	0:D	0:D	0:D	0:D	0:D	0:D	0:D	0:D	0:D	0:D	0:D	0:D	0:D	0:D	0:D	0:D	0:D	0:D	0:D	0:D	0:D	0:D	0:D	0:D	0:D	0:D	0:D
SAR0994(manA1)	355	2',3'-cyclic-nucleotide 2'-phosphodiesterase	0.0769231	0.107143	2.88	0.0733579	4462.58	NO	0:M	0:M	0:M	0:M	0:M	0:M	0:M	0:M	0:M	0:M	0:M	0:M	0:M	0:M	0:M	0:M	0:M	0:M	0:M	0:M	0:M	0:M	0:M	0:M	0:M	0:M	0:M	0:M	0:M	0:M	0:M	0:M	0:M	0:M	0:M	0:M	0:M	0:M	0:M	0:M	0:M
SAR1057(ptsI)	219	phosphoenolpyruvate-protein phosphotransferase of pts system	0.0769231	0.107143	2.88	0.0733579	4462.58	NO	0:M	0:M	0:M	0:M	0:M	0:M	0:M	0:M	0:M	0:M	0:M	0:M	0:M	0:M	0:M	0:M	0:M	0:M	0:M	0:M	0:M	0:?	0:M	0:M	0:M	0:M	0:M	0:M	0:M	0:M	0:M	0:M	0:M	0:M	0:M	0:M	0:M	0:M	0:M	0:M	0:M
SAR1079(mntH)	175	manganese transport protein mnth	0.0769231	0.107143	2.88	0.0733579	4462.58	NO	0:L	0:L	0:L	0:L	0:L	0:L	0:L	0:L	0:L	0:L	0:L	0:L	0:L	0:L	0:L	0:L	0:L	0:L	0:L	0:L	0:L	0:L	0:L	0:L	0:L	0:L	0:L	0:L	0:L	0:L	0:L	0:L	0:L	0:L	0:L	0:L	0:L	0:L	0:L	0:L	0:L
SAR1209(rnc)	233	ribonuclease iii	0.0769231	0.107143	2.88	0.0733579	4462.58	NO	0:E	0:E	0:E	0:E	0:E	0:E	0:E	0:E	0:E	0:E	0:E	0:E	0:E	0:E	0:E	0:E	0:E	0:E	0:E	0:E	0:E	0:E	0:E	0:E	0:E	0:E	0:E	0:E	0:E	0:E	0:E	0:E	0:E	0:E	0:E	0:E	0:E	0:E	0:E	0:E	0:E
SAR1343(lysP)	484	amino acid permease	0.0769231	0.107143	2.88	0.0733579	4462.58	NO	0:K	0:K	0:K	0:K	0:K	0:K	0:K	0:K	0:K	0:K	0:K	0:K	0:K	0:K	0:K	0:K	0:K	0:K	0:K	0:K	0:K	0:K	0:K	0:K	0:K	0:K	0:K	0:K	0:K	0:K	0:K	0:K	0:K	0:K	0:K	0:K	0:K	0:K	0:K	0:K	0:K
SAR1374(msrR)	149	peptide methionine sulfoxide reductase regulator msrr	0.0769231	0.107143	2.88	0.0733579	4462.58	NO	0:E	0:E	0:E	0:E	0:E	0:E	0:E	0:E	0:E	0:E	0:E	0:E	0:E	0:E	0:E	0:E	0:?	0:E	0:E	0:E	0:E	0:E	0:E	0:E	0:E	0:E	0:E	0:E	0:E	0:E	0:E	0:E	0:E	0:E	0:E	1:D	1:D	0:E	0:E	0:E	0:E
SAR1396(SAR1396)	107	putative membrane protein	0.0769231	0.107143	2.88	0.0733579	4462.58	NO	0:G	0:G	0:G	0:G	0:G	0:G	0:G	0:G	0:G	0:G	0:?	0:G	0:G	0:G	0:G	0:G	0:G	0:G	0:G	0:G	0:G	0:G	0:G	0:G	0:G	0:G	0:G	0:G	0:G	0:G	0:G	0:G	0:G	0:G	0:G	0:G	0:G	0:G	0:G	0:G	0:G
SAR1401(pstC)	164	phosphate transport system permease protein pstc (tc 3.a.1.7.1)	0.0769231	0.107143	2.88	0.0733579	4462.58	NO	0:F	0:F	0:F	0:F	0:F	0:F	0:F	0:F	0:F	0:F	0:F	0:F	0:F	0:F	0:F	0:F	0:F	0:F	0:F	0:F	0:F	0:F	0:F	0:F	0:F	0:F	0:F	0:F	0:F	0:F	0:F	0:F	0:F	0:F	0:F	0:F	0:F	0:F	0:F	0:F	0:F
SAR1625(SAR1625)	27	conserved hypothetical protein	0.0769231	0.107143	2.88	0.0733579	4462.58	NO	0:P	0:P	0:P	0:P	0:P	0:P	0:P	0:P	0:P	0:P	0:P	0:P	0:P	0:P	0:P	0:P	0:P	0:P	0:P	0:P	0:P	0:P	0:P	0:P	0:P	0:P	0:P	0:P	0:P	0:P	0:P	0:P	0:P	0:P	0:P	0:P	0:P	0:P	0:P	0:P	0:P
SAR1683(mntH)	64	mn2+/fe2+ transporter, nramp family	0.0769231	0.107143	2.88	0.0733579	4462.58	NO	0:I	0:I	0:I	0:I	0:I	0:-	0:I	0:I	0:I	0:I	0:I	0:I	0:I	0:I	0:I	0:I	0:I	0:I	0:I	0:I	0:I	0:I	0:I	0:I	0:I	0:I	0:I	0:I	0:I	0:I	0:I	0:I	0:I	0:I	0:I	0:I	0:I	0:I	0:I	0:I	0:I
SAR1714(relA)	184	gtp pyrophosphokinase, (p)ppgpp synthetase i	0.0769231	0.107143	2.88	0.0733579	4462.58	NO	0:R	0:R	0:R	0:R	0:R	0:R	0:R	0:R	0:R	0:R	0:R	0:R	0:R	0:R	0:R	0:R	0:R	0:R	0:R	0:R	0:R	0:R	0:R	0:R	0:R	0:R	0:R	0:R	0:R	0:R	0:R	0:R	0:R	0:R	0:R	0:R	0:R	0:R	0:R	0:R	0:R
SAR1714(relA)	574	gtp pyrophosphokinase, (p)ppgpp synthetase i	0.0769231	0.107143	2.88	0.0733579	4462.58	NO	0:A	0:A	0:A	0:A	0:A	0:A	0:A	0:A	0:A	0:A	0:A	0:A	0:A	0:A	0:A	0:A	0:A	0:A	0:A	0:A	0:A	0:A	0:A	0:A	0:A	0:A	0:A	0:A	0:A	0:A	0:A	0:A	0:A	0:A	0:A	0:A	0:A	0:A	0:A	0:A	0:A
SAR1743(valS)	338	valyl-trna synthetase	0.0769231	0.107143	2.88	0.0733579	4462.58	NO	0:V	0:V	0:V	0:V	0:V	0:V	0:V	0:V	0:V	0:V	0:V	0:V	0:V	0:V	0:V	0:V	0:V	0:V	0:V	0:V	0:V	0:V	0:V	0:V	0:V	0:V	0:V	0:V	0:V	0:V	0:V	0:V	0:V	0:V	0:V	0:V	0:V	0:V	0:V	0:V	0:V
SAR1744(tag)	135	dna-3-methyladenine glycosylase	0.0769231	0.107143	2.88	0.0733579	4462.58	NO	0:G	0:G	0:G	0:G	0:G	0:G	0:G	0:G	0:G	0:G	0:G	0:G	0:G	0:G	0:G	0:G	0:G	0:G	0:G	0:G	0:G	0:G	0:G	0:G	0:G	0:G	0:G	0:G	0:G	0:G	0:G	0:G	0:G	0:G	0:G	0:G	0:G	0:G	0:G	0:G	0:G
SAR1744(tag)	154	dna-3-methyladenine glycosylase	0.0769231	0.107143	2.88	0.0733579	4462.58	NO	0:T	0:T	0:T	0:T	0:T	0:T	0:T	0:T	0:T	0:T	0:T	0:T	0:T	0:T	0:T	0:T	0:T	0:T	0:T	0:T	0:T	0:T	0:T	0:T	0:T	0:T	0:T	0:T	0:T	0:T	0:T	0:T	0:T	0:T	0:T	0:T	0:T	0:T	0:T	0:T	0:T
SAR1787(ald1)	89	alanine dehydrogenase	0.0769231	0.107143	2.88	0.0733579	4462.58	NO	0:P	0:P	0:P	0:P	0:P	0:P	0:P	0:P	0:P	0:P	0:P	0:P	0:P	0:P	0:P	0:P	0:P	0:P	0:P	0:P	0:P	0:P	0:P	0:P	0:P	0:P	0:P	0:P	0:P	0:P	0:P	0:P	0:P	0:P	0:P	0:P	0:P	0:P	0:P	0:P	0:P
SAR1789(ackA)	85	acetate kinase	0.0769231	0.107143	2.88	0.0733579	4462.58	NO	0:D	0:D	0:D	0:D	0:D	0:D	0:D	0:D	0:D	0:D	0:D	0:D	0:D	0:D	0:D	0:D	0:D	0:D	0:D	0:D	0:D	0:D	0:D	0:D	0:D	0:D	0:D	0:D	0:D	0:D	0:D	0:D	0:D	0:D	0:D	0:D	0:D	0:D	0:D	0:D	0:D
SAR1840(SAR1840)	326	nad(fad)-utilizing dehydrogenases	0.0769231	0.107143	2.88	0.0733579	4462.58	NO	0:H	0:H	0:H	0:H	0:H	0:H	0:H	0:H	0:H	0:H	0:H	0:H	0:H	0:H	0:H	0:H	0:H	0:H	0:H	0:H	0:H	0:H	0:H	0:H	0:H	0:H	0:H	0:H	0:H	0:H	0:H	0:H	0:H	0:H	0:H	0:H	0:H	0:H	0:H	0:H	0:H
SAR1857(SAR1857)	130	autolysin	0.0769231	0.107143	2.88	0.0733579	4462.58	NO	0:R	0:R	0:R	0:R	0:R	0:R	0:R	0:R	0:R	0:R	0:R	0:R	0:R	0:R	0:R	0:R	0:R	0:R	0:R	0:R	0:R	0:R	0:R	0:R	0:R	0:R	0:R	0:R	0:R	0:R	0:R	0:R	0:R	0:R	0:R	0:R	0:R	0:R	0:R	0:R	0:R
SAR1968(uvrA)	172	acyl-coa hydrolase	0.0769231	0.107143	2.88	0.0733579	4462.58	NO	0:V	0:V	0:V	0:V	0:V	0:V	0:V	0:V	0:V	0:V	0:V	0:V	0:V	0:V	0:V	0:V	0:V	0:V	0:V	0:V	0:V	0:V	0:V	0:V	0:V	0:V	0:V	0:V	0:V	0:V	0:V	0:V	0:V	0:V	0:V	0:V	0:V	0:V	0:V	0:V	0:V
SAR1973(yihY)	146	ribonuclease bn	0.0769231	0.107143	2.88	0.0733579	4462.58	NO	0:G	0:G	0:G	0:G	0:G	0:G	0:G	0:G	0:G	0:G	0:G	0:G	0:G	0:G	0:G	0:G	0:G	0:G	0:G	0:G	0:G	0:G	0:G	0:G	0:G	0:G	0:G	0:G	0:G	0:G	0:G	0:G	0:G	0:G	0:G	0:G	0:G	0:G	0:G	0:G	0:G
SAR1975(vraS)	5	sensor histidine kinase vras	0.0769231	0.107143	2.88	0.0733579	4462.58	NO	0:I	0:I	0:I	0:I	0:I	0:I	0:I	0:I	0:I	0:I	0:I	0:I	0:I	0:I	0:I	0:I	0:I	0:I	0:I	0:I	0:I	0:I	0:I	0:I	0:I	0:I	0:I	0:I	0:I	0:I	0:I	0:I	0:I	0:I	0:I	0:I	0:I	0:I	0:I	0:I	0:I
SAR1998(pcrB)	62	(s)-3-o-geranylgeranylglyceryl phosphate synthase	0.0769231	0.107143	2.88	0.0733579	4462.58	NO	0:R	0:R	0:R	0:R	0:R	0:R	0:R	0:R	0:R	0:R	0:R	0:R	0:R	0:R	0:R	0:R	0:R	0:R	0:R	0:R	0:R	0:R	0:R	0:R	0:R	0:R	0:R	0:R	0:R	0:R	0:R	0:R	0:R	0:R	0:R	0:R	0:R	0:R	0:R	0:R	0:R
SAR2127(frk)	41	fructokinase	0.0769231	0.107143	2.88	0.0733579	4462.58	NO	0:A	0:A	0:A	0:A	0:A	0:A	0:A	0:A	0:A	0:A	0:A	0:A	0:A	0:A	0:A	0:A	0:A	0:A	0:A	0:A	0:A	0:A	0:A	0:A	0:A	0:A	0:A	0:A	0:A	0:A	0:A	0:A	0:A	0:A	0:A	0:A	0:A	0:A	0:A	0:A	0:A
SAR2132(SAR2132)	91	putative transport system permease protein	0.0769231	0.107143	2.88	0.0733579	4462.58	NO	0:A	0:A	0:A	0:A	0:A	0:A	0:A	0:A	0:A	0:A	0:A	0:A	0:A	0:A	0:A	0:A	0:A	0:A	0:A	0:A	0:A	0:A	0:A	0:A	0:A	0:A	0:A	0:A	0:A	0:A	0:A	0:A	0:A	0:A	0:A	0:A	0:A	0:A	0:A	0:A	0:A
SAR2152(sigB)	109	rna polymerase sigma factor sigb	0.0769231	0.107143	2.88	0.0733579	4462.58	NO	0:P	0:P	0:P	0:P	0:P	0:P	0:P	0:P	0:P	0:P	0:P	0:P	0:P	0:P	0:P	0:P	0:P	0:P	0:P	0:P	0:P	0:P	0:P	0:P	0:P	0:P	0:P	0:P	0:P	0:P	0:P	0:P	0:P	0:P	0:P	0:P	0:P	0:P	0:P	0:P	0:P
SAR2231(manA1)	321	mannose-6-phosphate isomerase, class i	0.0769231	0.107143	2.88	0.0733579	4462.58	NO	0:E	0:E	0:E	0:E	0:E	0:E	0:E	0:E	0:E	0:E	0:E	0:E	0:E	0:E	0:E	0:E	0:E	0:E	0:E	0:E	0:E	0:E	0:E	0:E	0:E	0:E	0:E	0:E	0:E	0:E	0:E	0:E	0:E	0:E	0:E	0:E	0:E	0:E	0:E	0:E	0:E
SAR2352(moaA)	114	molybdenum cofactor biosynthesis protein moaa	0.0769231	0.107143	2.88	0.0733579	4462.58	NO	0:K	0:K	0:K	0:K	0:K	0:K	0:K	0:K	0:K	0:K	0:K	0:K	0:K	0:K	0:K	0:K	0:K	0:K	0:K	0:K	0:K	0:K	0:K	0:K	0:K	0:K	0:K	0:K	0:K	0:K	0:K	0:K	0:K	0:K	0:K	0:K	0:K	0:K	0:K	0:K	0:K
SAR2417(hutU)	352	urocanate hydratase	0.0769231	0.107143	2.88	0.0733579	4462.58	NO	0:P	0:P	0:P	0:P	0:P	0:P	0:P	0:P	0:P	0:P	0:P	0:P	0:P	0:P	0:P	0:P	0:P	0:P	0:P	0:P	0:P	0:P	0:P	0:P	0:P	0:P	0:P	0:P	0:P	0:P	0:P	0:P	0:P	0:P	0:P	0:P	0:P	0:P	0:P	0:P	0:P
SAR2418(SAR2418)	136	lysr family regulatory protein	0.0769231	0.107143	2.88	0.0733579	4462.58	NO	0:L	0:L	0:L	0:L	0:L	0:L	0:L	0:L	0:L	0:L	0:L	0:L	0:L	0:?	0:L	0:L	0:L	0:L	0:L	0:L	0:L	0:L	0:L	0:L	0:L	0:L	0:L	0:L	0:L	0:L	0:L	0:L	0:L	0:L	0:L	0:L	0:L	0:L	0:L	0:L	0:L
SAR2427(SAR2427)	48	abc-type transport system, atpase component	0.0769231	0.107143	2.88	0.0733579	4462.58	NO	0:I	0:I	0:I	0:I	0:I	0:I	0:I	0:I	0:I	0:I	0:I	0:I	0:I	0:I	0:I	0:I	0:I	0:I	0:I	0:I	0:I	0:I	0:I	0:I	0:I	0:I	0:I	0:I	0:I	0:I	0:I	0:I	0:I	0:I	0:I	0:I	0:I	0:I	0:I	0:I	0:I
SAR2481(nreB)	137	sensor protein degs	0.0769231	0.107143	2.88	0.0733579	4462.58	NO	0:R	0:R	0:R	0:R	0:R	0:R	0:R	0:R	0:R	0:R	0:R	0:R	0:R	0:R	0:R	0:R	0:R	0:R	0:R	0:R	0:R	0:R	0:R	0:R	0:R	0:R	0:R	0:R	0:R	0:R	0:R	0:R	0:R	0:R	0:R	0:R	0:R	0:R	0:R	0:R	0:R
SAR2489(nasD)	478	nitrite reductase [nad(p)h] large subunit	0.0769231	0.107143	2.88	0.0733579	4462.58	NO	0:G	0:G	0:G	0:G	0:G	0:G	0:G	0:G	0:G	0:G	0:G	0:G	0:G	0:G	0:G	0:G	0:G	0:G	0:G	0:G	0:G	0:G	0:G	0:G	0:G	0:G	0:G	0:G	0:G	0:G	0:G	0:G	0:G	0:G	0:G	0:G	0:G	0:G	0:G	0:G	0:G
SAR2527(plsX)	65	predicted phosphohydrolases	0.0769231	0.107143	2.88	0.0733579	4462.58	NO	0:L	0:L	0:L	0:L	0:L	0:L	0:L	0:L	0:L	0:L	0:L	0:L	0:L	0:L	0:L	0:L	0:L	0:L	0:L	0:L	0:L	0:L	0:L	0:L	0:L	0:L	0:L	0:L	0:L	0:L	0:L	0:L	0:L	0:L	0:L	0:L	0:L	0:L	0:L	0:L	0:L
SAR2588(SAR2588)	213	putative membrane protein	0.0769231	0.107143	2.88	0.0733579	4462.58	NO	0:K	0:K	0:K	0:K	0:K	0:K	0:K	0:K	0:K	0:K	0:K	0:K	0:K	0:K	0:K	0:K	0:K	0:K	0:K	0:K	0:K	0:K	0:K	0:K	0:K	0:K	0:K	0:K	0:K	0:K	0:K	0:K	0:K	0:K	0:K	0:K	0:K	0:K	0:K	0:K	0:K
SAR2677(panB)	6	3-methyl-2-oxobutanoate hydroxymethyltransferase	0.0769231	0.107143	2.88	0.0733579	4462.58	NO	0:Q	0:Q	0:Q	0:Q	0:Q	0:Q	0:Q	0:Q	0:Q	0:Q	0:Q	0:Q	0:Q	0:Q	0:Q	0:Q	0:Q	0:Q	0:Q	0:Q	0:Q	0:Q	0:Q	0:Q	0:Q	0:Q	0:Q	0:Q	0:Q	0:Q	0:Q	0:Q	0:Q	0:Q	0:Q	0:Q	0:Q	0:Q	0:Q	0:Q	0:Q
SAR2750(icaC)	269	polysaccharide intercellular adhesin (pia) biosynthesis protein icac	0.0769231	0.107143	2.88	0.0733579	4462.58	NO	0:M	0:M	0:M	0:M	0:M	0:M	0:M	0:M	0:M	0:M	0:M	0:M	0:M	0:M	0:M	0:M	0:M	0:M	0:M	0:M	0:M	0:M	0:M	0:M	0:M	0:M	0:M	0:M	0:M	0:M	0:M	0:M	0:M	0:M	0:M	0:M	0:M	0:M	0:M	0:M	0:M
SAR2798(trmE)	268	gtpase and trna-u34 5-formylation enzyme trme	0.0769231	0.107143	2.88	0.0733579	4462.58	NO	0:G	0:G	0:G	0:G	0:G	0:G	0:G	0:G	0:G	0:G	0:G	0:G	0:G	0:G	0:G	0:G	0:G	0:G	0:G	0:G	0:G	0:G	0:G	0:G	0:G	0:G	0:G	0:G	0:G	0:G	0:G	0:G	0:G	0:G	0:G	0:G	0:G	0:G	0:G	0:G	0:G
SAR0245(gatD)	60	sorbitol dehydrogenase homologue (ec:1.1.1.14)	0.0769231	0.0714286	1.84615	0.0733579	4462.58	NO	0:E	0:E	0:E	0:E	0:E	0:E	0:E	0:E	0:E	0:E	0:E	0:E	0:E	0:E	0:E	0:E	0:E	0:E	0:E	0:E	0:E	0:E	0:E	0:E	0:E	0:E	0:E	0:E	0:E	0:E	0:E	0:E	0:E	0:E	0:E	0:E	0:E	0:E	0:E	1:D	1:D
SAR0245(gatD)	58	sorbitol dehydrogenase homologue (ec:1.1.1.14)	0.0769231	0.0714286	1.84615	0.0733579	4462.58	NO	0:G	0:G	0:G	0:G	0:G	0:G	0:G	0:G	0:G	0:G	0:G	0:G	0:G	0:G	0:G	0:G	0:G	0:G	0:G	0:G	0:G	0:G	0:G	0:G	0:G	0:G	0:G	0:G	0:G	0:G	0:G	0:G	0:G	0:G	0:G	0:G	0:G	0:G	0:G	1:M	1:M
SAR0245(gatD)	103	sorbitol dehydrogenase homologue (ec:1.1.1.14)	0.0769231	0.0714286	1.84615	0.0733579	4462.58	NO	0:C	0:C	0:C	0:C	0:C	0:C	0:C	0:C	0:C	0:C	0:C	0:C	0:C	0:C	0:C	0:C	0:C	0:C	0:C	0:C	0:C	0:C	0:C	0:C	0:C	0:C	0:C	0:C	0:C	0:C	0:C	0:C	0:C	0:C	0:C	0:C	0:C	0:C	0:C	1:V	1:V
SAR0463(SAR0463)	67	methionine abc transporter substrate-binding protein	0.0769231	0.0714286	1.84615	0.0733579	4462.58	NO	0:S	0:S	0:S	0:S	0:S	0:S	0:S	0:S	0:S	0:S	0:S	0:S	0:S	0:S	0:S	0:S	0:S	0:S	0:S	0:S	0:S	0:S	0:S	0:S	0:S	0:S	0:S	0:S	0:S	0:S	0:S	0:S	0:S	0:S	0:S	0:S	0:S	0:S	0:S	1:F	1:F
SAR0466(SAR0466)	30	mutt/nudix family protein	0.0769231	0.0714286	1.84615	0.0733579	4462.58	NO	0:Y	0:Y	0:Y	0:Y	0:Y	0:Y	0:Y	0:Y	0:Y	0:Y	0:Y	0:Y	0:Y	0:Y	0:Y	0:Y	0:Y	0:Y	0:Y	0:Y	0:Y	0:Y	0:Y	0:Y	0:Y	0:Y	0:Y	0:Y	0:Y	0:Y	0:Y	0:Y	0:Y	0:Y	0:Y	0:Y	0:Y	0:Y	0:Y	1:C	1:C
SAR0547(rpoB)	1165	dna-directed rna polymerase beta subunit	0.0769231	0.0714286	1.84615	0.0733579	4462.58	NO	0:R	0:R	0:R	0:R	0:R	0:R	0:R	0:R	0:R	0:R	0:R	0:R	0:R	0:R	0:R	0:R	0:R	0:R	0:R	0:R	0:R	0:R	0:R	0:R	0:R	0:R	0:R	0:R	0:R	0:R	0:R	0:R	0:R	0:R	0:R	0:R	0:R	0:R	0:R	1:H	1:H
SAR0657(fhuA)	244	ferrichrome transport atp-binding protein fhuc (tc 3.a.1.14.3)	0.0769231	0.0714286	1.84615	0.0733579	4462.58	NO	0:S	0:S	0:S	0:S	0:S	0:S	0:S	0:S	0:S	0:S	0:S	0:S	0:S	0:S	0:S	0:S	0:S	0:S	0:S	0:S	0:S	0:S	0:S	0:S	0:S	0:S	0:S	0:S	0:S	0:S	0:S	0:S	0:S	0:S	0:S	0:S	0:S	0:S	0:S	1:R	1:R
SAR0791(SAR0791)	100	zinc finger chy domain-containing protein	0.0769231	0.0714286	1.84615	0.0733579	4462.58	NO	0:Y	0:Y	0:Y	0:Y	0:Y	0:Y	0:Y	0:Y	0:Y	0:Y	0:Y	0:Y	0:Y	0:Y	0:Y	0:Y	0:Y	0:Y	0:Y	0:Y	0:Y	0:Y	0:Y	0:Y	0:Y	0:Y	0:Y	0:Y	0:Y	0:Y	0:Y	0:Y	0:Y	0:Y	0:Y	0:Y	0:Y	0:Y	0:Y	1:F	1:F
SAR1043(purL)	665	phosphoribosylformylglycinamidine synthase, synthetase subunit	0.0769231	0.0714286	1.84615	0.0733579	4462.58	NO	0:E	0:E	0:E	0:E	0:E	0:E	0:E	0:E	0:E	0:?	0:E	0:E	0:E	0:E	0:E	0:E	0:E	0:E	0:E	0:E	0:E	0:E	0:E	0:E	0:E	0:E	0:E	0:E	0:E	0:E	0:E	0:E	0:E	0:E	0:E	0:E	0:E	0:E	0:E	1:K	1:K
SAR1053(SAR1053)	71	putative membrane protein	0.0769231	0.0714286	1.84615	0.0733579	4462.58	NO	0:N	0:N	0:N	0:N	0:N	0:N	0:N	0:N	0:N	0:N	0:N	0:N	0:N	0:N	0:N	0:N	0:N	0:N	0:N	0:N	0:N	0:N	0:N	0:N	0:N	0:N	0:N	0:N	0:N	0:N	0:N	0:N	0:N	0:N	0:N	0:N	0:N	0:N	0:N	0:N	0:N
SAR1361(opuD1)	11	glycine betaine transporter opud	0.0769231	0.0714286	1.84615	0.0733579	4462.58	NO	0:G	0:G	0:G	0:G	0:G	0:G	0:G	0:G	0:G	0:G	0:G	0:G	0:G	0:G	0:G	0:G	0:G	0:G	0:G	0:G	0:G	0:G	0:G	0:G	0:G	0:G	0:G	0:G	0:G	0:G	0:G	0:G	0:G	0:G	0:G	0:G	0:G	0:G	0:G	1:E	1:E
SAR1660(hemN)	156	putative coproporphyrinogen iii oxidase of bs hemn-type, oxygen-independent, in heat shock gene cluster	0.0769231	0.0714286	1.84615	0.0733579	4462.58	NO	0:A	0:A	0:A	0:A	0:A	0:A	0:A	0:A	0:A	0:A	0:A	0:A	0:A	0:A	0:A	0:A	0:A	0:A	0:A	0:A	0:A	0:A	0:A	0:A	0:A	0:A	0:A	0:A	0:A	0:A	0:A	0:A	0:A	0:A	0:A	0:A	0:A	0:A	0:A	0:A	0:A
SAR1766(gap2)	80	nadph-dependent glyceraldehyde-3-phosphate dehydrogenase	0.0769231	0.0714286	1.84615	0.0733579	4462.58	NO	0:P	0:P	0:P	0:P	0:P	0:P	0:P	0:P	0:P	0:P	0:P	0:P	0:P	0:P	0:P	0:P	0:P	0:P	0:P	0:P	0:P	0:P	0:P	0:P	0:P	0:P	0:P	0:P	0:P	0:P	0:P	0:P	0:P	0:P	0:P	0:P	0:P	0:P	0:P	1:L	1:L
SAR1864(tal)	6	transaldolase	0.0769231	0.0714286	1.84615	0.0733579	4462.58	NO	0:V	0:V	0:V	0:V	0:V	0:V	0:V	0:V	0:V	0:V	0:V	0:V	0:V	0:V	0:V	0:V	0:V	0:V	0:V	0:V	0:V	0:V	0:V	0:V	0:V	0:V	0:V	0:V	0:V	0:V	0:V	0:V	0:V	0:V	0:V	0:V	0:V	0:V	0:V	0:V	0:V
SAR1873(SAR1873)	25	dipeptidyl aminopeptidases/acylaminoacyl-peptidases	0.0769231	0.0714286	1.84615	0.0733579	4462.58	NO	0:S	0:S	0:S	0:S	0:S	0:S	0:S	0:S	0:S	0:S	0:S	0:S	0:S	0:S	0:S	0:S	0:S	0:S	0:S	0:S	0:S	0:S	0:S	0:S	0:S	0:S	0:S	0:S	0:S	0:S	0:S	0:S	0:S	0:S	0:S	0:S	0:S	0:S	0:S	1:P	1:P
SAR2232(ylbE)	108	oxidoreductase ylbe	0.0769231	0.0714286	1.84615	0.0733579	4462.58	NO	0:Y	0:Y	0:Y	0:Y	0:Y	0:Y	0:Y	0:Y	0:Y	0:Y	0:Y	0:Y	0:Y	0:Y	0:Y	0:Y	0:Y	0:Y	0:Y	0:Y	0:Y	0:Y	0:Y	0:Y	0:Y	0:Y	0:Y	0:Y	0:Y	0:Y	0:Y	0:Y	0:Y	0:Y	0:Y	0:Y	0:Y	0:Y	0:Y	1:C	1:C
SAR2247(mtlD)	21	mannitol-1-phosphate 5-dehydrogenase	0.0769231	0.0714286	1.84615	0.0733579	4462.58	NO	0:A	0:A	0:A	0:A	0:A	0:A	0:A	0:A	0:A	0:A	0:A	0:A	0:A	0:A	0:A	0:A	0:A	0:A	0:A	0:A	0:A	0:A	0:A	0:A	0:A	0:A	0:A	0:A	0:A	0:A	0:A	0:A	0:A	0:A	0:A	0:A	0:A	0:A	0:A	1:T	1:T
SAR2255(rocF)	122	arginase	0.0769231	0.0714286	1.84615	0.0733579	4462.58	NO	0:V	0:V	0:V	0:V	0:V	0:V	0:V	0:V	0:V	0:V	0:V	0:V	0:V	0:V	0:V	0:V	0:V	0:V	0:V	0:V	0:V	0:V	0:V	0:V	0:V	0:V	0:V	0:V	0:V	0:V	0:V	0:V	0:V	0:V	0:V	0:V	0:V	0:V	0:V	1:I	1:I
SAR2465(cobI)	110	magnesium and cobalt transport protein cora	0.0769231	0.0714286	1.84615	0.0733579	4462.58	NO	0:D	0:D	0:D	0:D	0:D	0:D	0:D	0:D	0:D	0:D	0:D	0:D	0:D	0:D	0:D	0:D	0:D	0:D	0:D	0:D	0:D	0:D	0:D	0:D	0:D	0:D	0:D	0:D	0:D	0:D	0:D	0:D	0:D	0:D	0:D	0:D	0:D	0:D	0:D	1:N	1:N
SAR2671(SAR2671)	190	protein of unknown function duf208	0.0769231	0.0714286	1.84615	0.0733579	4462.58	NO	0:S	0:S	0:S	0:S	0:S	0:S	0:S	0:S	0:S	0:S	0:S	0:S	0:S	0:S	0:S	0:S	0:S	0:S	0:S	0:S	0:S	0:S	0:S	0:S	0:S	0:S	0:S	0:S	0:S	0:S	0:S	0:S	0:S	0:S	0:S	0:S	0:S	0:S	0:S	1:T	1:T
SAR2676(panC)	76	pantoate--beta-alanine ligase	0.0769231	0.0714286	1.84615	0.0733579	4462.58	NO	0:A	0:A	0:A	0:A	0:A	0:A	0:A	0:A	0:A	0:A	0:A	0:A	0:A	0:A	0:A	0:A	0:A	0:A	0:A	0:A	0:A	0:A	0:A	0:A	0:A	0:A	0:A	0:A	0:A	0:A	0:A	0:A	0:A	0:A	0:A	0:A	0:A	0:A	0:A	1:T	1:T
SAR2717(isaB)	52	immunodominantigen b	0.0769231	0.0714286	1.84615	0.0733579	4462.58	NO	0:A	0:A	0:A	0:A	0:A	0:A	0:A	0:A	0:A	0:A	0:A	0:A	0:A	0:A	0:A	0:A	0:A	0:A	0:A	0:A	0:A	0:A	0:A	0:A	0:A	0:A	0:A	0:A	0:A	0:A	0:A	0:A	0:A	0:A	0:A	0:A	0:A	0:A	0:A	1:S	1:S
SAR2719(SAR2719)	435	activator of the mannose operon (transcriptional antiterminator), bglg family	0.0769231	0.0714286	1.84615	0.0733579	4462.58	NO	0:T	0:T	0:T	0:T	0:T	0:T	0:T	0:T	0:T	0:T	0:T	0:T	0:T	0:T	0:T	0:T	0:T	0:T	0:T	0:T	0:T	0:T	0:T	0:T	0:T	0:T	0:T	0:T	0:T	0:T	0:T	0:T	0:T	0:T	0:T	0:T	0:T	0:T	0:T	1:N	1:N
SAR2782(vraE)	282	bacitracin export permease protein bceb	0.0769231	0.0714286	1.84615	0.0733579	4462.58	NO	0:M	0:M	0:M	0:M	0:M	0:M	0:M	0:M	0:M	0:M	0:M	0:M	0:M	0:M	0:M	0:M	0:M	0:M	0:M	0:M	0:M	0:M	0:M	0:M	0:M	0:M	0:M	0:M	0:M	0:M	0:M	0:M	0:M	0:M	0:M	0:M	0:M	0:M	0:M	1:I	1:I
NWMN_0591(NWMN_0591)	85	conserved hypothetical protein	0.0769231	0.0357143	0.888889	0.0733579	4462.58	NO	0:E	0:E	0:E	0:E	0:E	0:E	0:E	0:E	0:E	0:E	0:E	0:E	0:E	0:E	0:E	0:E	0:E	0:E	0:E	0:E	0:E	0:E	0:E	0:E	0:E	0:E	0:E	0:E	0:E	0:E	0:E	0:E	0:E	0:E	0:?	0:E	0:E	0:E	0:E	0:E	0:E
SAO46_2750(SAO46_2750)	20	conserved hypothetical protein	0.0769231	0.0357143	0.888889	0.0733579	4462.58	NO	0:A	0:A	0:A	0:A	0:A	0:A	0:A	0:A	0:A	0:A	0:A	1:T	0:A	0:A	0:A	0:A	0:A	0:A	0:A	0:A	0:A	0:A	0:A	0:A	0:A	0:A	0:A	0:A	0:A	0:A	0:A	0:A	0:A	0:A	0:?	1:T	1:T	0:A	0:A	0:A	0:A
SAOUHSC_01834(SAOUHSC_01834)	8	conserved hypothetical protein	0.0769231	0.0357143	0.888889	0.0733579	4462.58	NO	0:F	0:F	0:F	0:F	0:F	0:F	0:F	0:F	0:F	0:F	0:F	1:L	0:F	0:F	0:F	0:F	0:F	0:F	0:F	0:F	0:F	0:F	0:F	0:F	0:F	0:F	0:F	0:F	0:F	0:F	0:F	0:F	0:F	0:F	0:?	0:F	0:F	0:F	0:F	0:F	0:F
SAR0004(recF)	111	dna recombination and repair protein recf	0.0769231	0.0357143	0.888889	0.0733579	4462.58	NO	0:L	0:L	0:L	0:L	0:L	0:L	0:L	0:L	0:L	0:L	0:L	0:L	0:L	0:L	0:L	0:L	0:L	0:L	0:L	0:L	0:L	0:L	0:L	0:L	0:L	0:L	0:L	0:L	0:L	0:L	0:L	0:L	0:L	0:L	0:L	0:L	0:L	0:L	0:L	0:L	0:L
SAR0005(gyrB)	182	dna gyrase subunit b	0.0769231	0.0357143	0.888889	0.0733579	4462.58	NO	0:E	0:E	0:E	0:E	0:E	0:E	0:E	0:E	0:E	0:E	0:E	1:D	0:E	0:E	0:E	0:E	0:E	0:E	0:E	0:E	0:E	0:E	0:E	0:E	0:E	0:E	0:E	0:E	0:E	0:E	0:E	0:E	0:E	0:E	0:E	0:E	0:E	0:E	0:E	0:E	0:E
SAR0006(gyrA)	778	dna gyrase subunit a	0.0769231	0.0357143	0.888889	0.0733579	4462.58	NO	0:A	0:A	0:A	0:A	0:A	0:A	0:A	0:A	0:A	0:A	0:A	1:V	0:A	0:A	0:A	0:A	0:A	0:A	0:A	0:A	0:A	0:A	0:A	0:A	0:A	0:A	0:A	0:A	0:A	0:A	0:A	0:A	0:A	0:A	0:A	0:A	0:A	0:A	0:A	0:A	0:A
SAR0010(azlC)	134	branched-chain amino acid permease	0.0769231	0.0357143	0.888889	0.0733579	4462.58	NO	0:N	0:N	0:N	0:N	0:N	0:N	0:N	0:N	0:N	0:N	0:N	1:S	0:N	0:N	0:N	0:N	0:N	0:N	0:N	0:N	0:N	0:N	0:N	0:N	0:N	0:N	0:N	0:N	0:N	0:N	0:N	0:N	0:N	0:N	0:N	0:N	0:N	0:N	0:N	0:N	0:N
SAR0010(azlC)	231	branched-chain amino acid permease	0.0769231	0.0357143	0.888889	0.0733579	4462.58	NO	0:A	0:A	0:A	0:A	0:A	0:A	0:A	0:A	0:A	0:A	0:A	0:A	0:A	0:A	0:A	0:A	0:A	0:A	0:A	0:A	0:A	0:A	0:A	0:A	0:A	0:A	0:A	0:A	0:A	0:A	0:A	0:A	0:A	0:A	0:A	0:A	0:A	0:A	0:A	0:A	0:A
SAR0011(azlD)	7	branched-chain amino acid transport	0.0769231	0.0357143	0.888889	0.0733579	4462.58	NO	0:M	0:M	0:M	0:M	0:M	0:M	0:M	0:M	0:M	0:M	0:M	1:I	0:M	0:M	0:M	0:M	0:M	0:M	0:M	0:M	0:M	0:M	0:M	0:M	0:M	0:M	0:M	0:M	0:M	0:M	0:M	0:M	0:M	0:M	0:M	1:I	1:I	0:M	0:M	0:M	0:M
SAR0012(metX)	181	homoserine o-acetyltransferase	0.0769231	0.0357143	0.888889	0.0733579	4462.58	NO	0:A	0:A	0:A	0:A	0:A	0:A	0:A	0:A	0:A	0:A	0:A	1:T	0:A	0:A	0:A	0:A	0:A	0:A	0:A	0:A	0:A	0:A	0:A	0:A	0:A	0:A	0:A	0:A	0:A	0:A	0:A	0:A	0:A	0:A	0:A	0:A	0:A	0:A	0:A	0:A	0:A
SAR0013(aroC)	259	putative membrane protein	0.0769231	0.0357143	0.888889	0.0733579	4462.58	NO	0:L	0:L	0:L	0:L	0:L	0:L	0:L	0:L	0:L	0:L	0:L	0:L	0:L	0:L	0:L	0:L	0:L	0:L	0:L	0:L	0:L	0:L	0:L	0:L	0:L	0:L	0:L	0:L	0:L	0:L	0:L	0:L	0:L	0:L	0:L	0:L	0:L	0:L	0:L	0:L	0:L
SAR0013(aroC)	36	putative membrane protein	0.0769231	0.0357143	0.888889	0.0733579	4462.58	NO	0:I	0:I	0:I	0:I	0:I	0:I	0:I	0:I	0:I	0:I	0:I	1:M	0:I	0:I	0:I	0:I	0:I	0:I	0:I	0:I	0:I	0:I	0:I	0:I	0:I	0:I	0:I	0:I	0:I	0:I	0:I	0:I	0:I	0:I	0:I	0:I	0:I	0:I	0:I	0:I	0:I
SAR0013(aroC)	43	putative membrane protein	0.0769231	0.0357143	0.888889	0.0733579	4462.58	NO	0:F	0:F	0:F	0:F	0:F	0:F	0:F	0:F	0:F	0:F	0:F	1:I	0:F	0:F	0:F	0:F	0:F	0:F	0:F	0:F	0:F	0:F	0:F	0:F	0:F	0:F	0:F	0:F	0:F	0:F	0:F	0:F	0:F	0:F	0:F	0:F	0:F	0:F	0:F	0:F	0:F
SAR0013(aroC)	106	putative membrane protein	0.0769231	0.0357143	0.888889	0.0733579	4462.58	NO	0:A	0:A	0:A	0:A	0:A	0:A	0:A	0:A	0:A	0:A	0:A	1:V	0:A	0:A	0:A	0:A	0:A	0:A	0:A	0:A	0:A	0:A	0:A	0:A	0:A	0:A	0:A	0:A	0:A	0:A	0:A	0:A	0:A	0:A	0:A	0:A	0:A	0:A	0:A	0:A	0:A
SAR0014(SAR0014)	6	phosphoesterase, dhh family protein	0.0769231	0.0357143	0.888889	0.0733579	4462.58	NO	0:I	0:I	0:I	0:I	0:I	0:I	0:I	0:I	0:I	0:I	0:I	0:I	0:I	0:I	0:I	0:I	0:I	0:I	0:I	0:I	0:I	0:I	0:I	0:I	0:I	0:I	0:I	0:I	0:I	0:I	0:I	0:I	0:I	0:I	0:I	0:I	0:I	0:I	0:I	0:I	0:I
SAR0016(dnaC)	394	replicative dna helicase [sa14-24]	0.0769231	0.0357143	0.888889	0.0733579	4462.58	NO	0:I	0:I	0:I	0:I	0:I	0:I	0:I	0:I	0:I	0:I	0:I	0:I	0:I	0:I	0:I	0:I	0:I	0:I	0:I	0:I	0:I	0:I	0:I	0:I	0:I	0:I	0:I	0:I	0:I	0:I	0:I	0:I	0:I	0:I	0:I	0:I	0:I	0:I	0:I	0:I	0:I
SAR0020(yycH)	323	yych protein	0.0769231	0.0357143	0.888889	0.0733579	4462.58	NO	0:R	0:R	0:R	0:R	0:R	0:R	0:R	0:R	0:R	0:R	0:R	0:R	0:R	0:R	0:R	0:R	0:R	0:R	0:R	0:R	0:R	0:R	0:R	0:R	0:R	0:R	0:R	0:R	0:R	0:R	0:R	0:R	0:R	0:R	0:R	0:R	0:R	0:R	0:R	0:R	0:R
SAR0023(sasH)	305	virulence-associated cell-wall-anchored protein sash (lpxtg motif); 5'-nucleotidase	0.0769231	0.0357143	0.888889	0.0733579	4462.58	NO	0:K	0:K	0:K	0:K	0:K	0:K	0:K	0:K	0:K	0:K	0:K	0:K	0:K	0:K	0:K	0:K	0:K	0:K	0:K	0:K	0:K	0:K	0:K	0:K	0:K	0:K	0:K	0:K	0:K	0:K	0:K	0:K	0:K	0:K	0:K	0:K	0:K	0:K	0:K	0:K	0:K
SAR0023(sasH)	384	virulence-associated cell-wall-anchored protein sash (lpxtg motif); 5'-nucleotidase	0.0769231	0.0357143	0.888889	0.0733579	4462.58	NO	0:N	0:N	0:N	0:N	0:N	0:N	0:N	0:N	0:N	0:N	0:N	1:D	0:N	0:N	0:N	0:N	0:N	0:N	0:N	0:N	0:N	0:N	0:N	0:N	0:N	0:N	0:N	0:N	0:N	0:N	0:N	0:N	0:N	0:N	0:N	1:D	1:D	0:N	0:N	0:N	0:N
SAR0023(sasH)	123	virulence-associated cell-wall-anchored protein sash (lpxtg motif); 5'-nucleotidase	0.0769231	0.0357143	0.888889	0.0733579	4462.58	NO	0:V	0:V	0:V	0:V	0:V	0:V	0:V	0:V	0:V	0:V	0:V	0:V	0:V	0:V	0:V	0:V	0:V	0:V	0:V	0:V	0:V	0:V	0:V	0:V	0:V	0:V	0:V	0:V	0:V	0:V	0:V	0:V	0:V	0:V	0:V	0:V	0:V	0:V	0:V	0:V	0:V
SAR0023(sasH)	124	virulence-associated cell-wall-anchored protein sash (lpxtg motif); 5'-nucleotidase	0.0769231	0.0357143	0.888889	0.0733579	4462.58	NO	0:D	0:D	0:D	0:D	0:D	0:D	0:D	0:D	0:D	0:D	0:D	0:D	0:D	0:D	0:D	0:D	0:D	0:D	0:D	0:D	0:D	0:D	0:D	0:D	0:D	0:D	0:D	0:D	0:D	0:D	0:D	0:D	0:D	0:D	0:D	0:D	0:D	0:D	0:D	0:D	0:D
SAR0180(ausA)	676	related to non-ribosomal peptide and polyketide synthesis	0.0769231	0.0357143	0.888889	0.0733579	4462.58	NO	0:P	0:P	0:P	0:P	0:P	0:P	0:P	0:P	0:P	0:P	0:P	0:P	0:P	0:P	0:P	0:P	0:P	0:P	0:P	0:P	0:P	0:P	0:P	0:P	0:P	0:P	0:P	0:P	0:P	0:P	0:P	0:P	0:P	0:P	0:P	0:P	0:P	0:P	0:P	0:P	0:P
SAR0180(ausA)	543	related to non-ribosomal peptide and polyketide synthesis	0.0769231	0.0357143	0.888889	0.0733579	4462.58	NO	0:D	0:D	0:D	0:D	0:D	0:D	0:D	0:D	0:D	0:D	0:D	1:E	0:D	0:D	0:D	0:D	0:D	0:D	0:D	0:D	0:D	0:D	0:D	0:D	0:D	0:D	0:D	0:D	0:D	0:D	0:D	0:D	0:D	0:D	0:D	1:E	1:E	0:D	0:D	0:D	0:D
SAR0180(ausA)	1445	related to non-ribosomal peptide and polyketide synthesis	0.0769231	0.0357143	0.888889	0.0733579	4462.58	NO	0:P	0:P	0:P	0:P	0:P	0:P	0:P	0:P	0:P	0:P	0:P	0:P	0:P	0:P	0:P	0:P	0:P	0:P	0:P	0:P	0:P	0:P	0:P	0:P	0:P	0:P	0:P	0:P	0:P	0:P	0:P	0:P	0:P	0:P	0:P	1:L	1:L	0:P	0:P	0:P	0:P
SAR0180(ausA)	1786	related to non-ribosomal peptide and polyketide synthesis	0.0769231	0.0357143	0.888889	0.0733579	4462.58	NO	0:H	0:H	0:H	0:H	0:H	0:H	0:H	0:H	0:H	0:H	0:H	1:Q	0:H	0:H	0:H	0:H	0:H	0:H	0:H	0:H	0:H	0:H	0:H	0:H	0:H	0:H	0:H	0:H	0:H	0:H	0:H	0:H	0:H	0:H	0:H	0:H	0:H	0:H	0:H	0:H	0:H
SAR0202(ggt)	439	gamma-glutamyltranspeptidase	0.0769231	0.0357143	0.888889	0.0733579	4462.58	NO	0:P	0:P	0:P	0:P	0:P	0:P	0:P	0:P	0:P	0:P	0:P	1:L	0:P	0:P	0:P	0:?	0:P	0:P	0:P	0:P	0:P	0:P	0:P	0:P	0:P	0:P	0:P	0:P	0:P	0:P	0:P	0:P	0:P	0:P	0:P	0:P	0:P	0:P	0:P	0:P	0:P
SAR0262(SAR0262)	175	transcriptional regulator, gntr family	0.0769231	0.0357143	0.888889	0.0733579	4462.58	NO	0:D	0:D	0:D	0:D	0:D	0:D	0:D	0:D	0:D	0:D	0:D	0:D	0:D	0:D	0:D	0:D	0:D	0:D	0:D	0:D	0:D	0:D	0:D	0:D	0:D	0:D	0:D	0:D	0:D	0:D	0:D	0:D	0:D	0:D	0:D	0:D	0:D	0:D	0:D	0:D	0:D
SAR0262(SAR0262)	179	transcriptional regulator, gntr family	0.0769231	0.0357143	0.888889	0.0733579	4462.58	NO	0:N	0:N	0:N	0:N	0:N	0:N	0:N	0:N	0:N	0:N	0:N	0:N	0:N	0:N	0:N	0:N	0:N	0:N	0:N	0:N	0:N	0:N	0:N	0:N	0:N	0:N	0:N	0:N	0:N	0:N	0:N	0:N	0:N	0:N	0:N	0:N	0:N	0:N	0:N	0:N	0:N
SAR0263(ptbA)	258	pts system transporter	0.0769231	0.0357143	0.888889	0.0733579	4462.58	NO	0:G	0:G	0:G	0:G	0:G	0:G	0:G	0:G	0:?	0:G	0:G	1:N	0:G	0:G	0:G	0:G	0:G	0:G	0:G	0:G	0:G	0:G	0:G	0:G	0:G	0:G	0:G	0:G	0:G	0:G	0:G	0:G	0:G	0:G	0:G	0:G	0:G	0:G	0:G	0:G	0:G
SAR0263(ptbA)	255	pts system transporter	0.0769231	0.0357143	0.888889	0.0733579	4462.58	NO	0:A	0:A	0:A	0:A	0:A	0:A	0:A	0:A	0:?	0:A	0:A	1:S	0:A	0:A	0:A	0:A	0:A	0:A	0:A	0:A	0:A	0:A	0:A	0:A	0:A	0:A	0:A	0:A	0:A	0:A	0:A	0:A	0:A	0:A	0:A	0:A	0:A	0:A	0:A	0:A	0:A
SAR0264(bglA)	377	6-phospho-beta-glucosidase	0.0769231	0.0357143	0.888889	0.0733579	4462.58	NO	0:V	0:V	0:V	0:V	0:V	0:V	0:V	0:V	0:V	0:V	0:V	0:V	0:V	0:V	0:V	0:V	0:V	0:V	0:V	0:V	0:V	0:V	0:V	0:V	0:V	0:V	0:V	0:V	0:V	0:V	0:V	0:V	0:V	0:V	0:V	0:V	0:V	0:V	0:V	0:V	0:V
SAR0265(ubiE)	40	sam-dependent methyltransferase hi0095 (ubie paralog)	0.0769231	0.0357143	0.888889	0.0733579	4462.58	NO	0:Q	0:Q	0:Q	0:Q	0:Q	0:Q	0:Q	0:Q	0:Q	0:Q	0:Q	1:H	0:Q	0:Q	0:Q	0:Q	0:Q	0:Q	0:Q	0:Q	0:Q	0:Q	0:Q	0:Q	0:Q	0:Q	0:Q	0:Q	0:Q	0:Q	0:Q	0:Q	0:Q	0:Q	0:?	0:Q	0:Q	0:Q	0:Q	0:Q	0:Q
SAR0266(rbsK)	143	ribokinase	0.0769231	0.0357143	0.888889	0.0733579	4462.58	NO	0:V	0:V	0:V	0:V	0:V	0:V	0:V	0:V	0:V	0:V	0:V	1:I	0:V	0:V	0:V	0:V	0:V	0:V	0:V	0:V	0:V	0:V	0:V	0:V	0:V	0:V	0:V	0:V	0:V	0:V	0:V	0:V	0:V	0:V	0:V	0:V	0:V	0:V	0:V	0:V	0:V
SAR0266(rbsK)	92	ribokinase	0.0769231	0.0357143	0.888889	0.0733579	4462.58	NO	0:A	0:A	0:A	0:A	0:A	0:A	0:A	0:A	0:A	0:A	0:A	1:E	0:A	0:A	0:A	0:A	0:A	0:A	0:A	0:A	0:A	0:A	0:A	0:A	0:A	0:A	0:A	0:A	0:A	0:A	0:A	0:A	0:A	0:A	0:A	0:A	0:A	0:A	0:A	0:A	0:A
SAR0268(rbsU)	151	putative ribose uptake protein rbsu, grp transporter family (tc 2.a.7.5)	0.0769231	0.0357143	0.888889	0.0733579	4462.58	NO	0:A	0:A	0:A	0:A	0:A	0:A	0:A	0:A	0:A	0:A	0:A	0:A	0:A	0:A	0:A	0:A	0:A	0:A	0:A	0:A	0:A	0:A	0:A	0:A	0:A	0:A	0:A	0:A	0:A	0:A	0:A	0:A	0:A	0:A	0:A	0:A	0:A	0:A	0:A	0:A	0:A
SAR0268(rbsU)	123	putative ribose uptake protein rbsu, grp transporter family (tc 2.a.7.5)	0.0769231	0.0357143	0.888889	0.0733579	4462.58	NO	0:K	0:K	0:K	0:K	0:K	0:K	0:K	0:K	0:K	0:K	0:K	1:R	0:K	0:K	0:K	0:K	0:K	0:K	0:K	0:K	0:K	0:K	0:K	0:K	0:K	0:K	0:K	0:K	0:K	0:K	0:K	0:K	0:K	0:K	0:K	0:K	0:K	0:K	0:K	0:K	0:K
SAR0269(rbsR)	46	ribose operon repressor	0.0769231	0.0357143	0.888889	0.0733579	4462.58	NO	0:R	0:R	0:R	0:R	0:R	0:R	0:R	0:R	0:R	0:R	0:R	1:C	0:R	0:R	0:R	0:R	0:R	0:R	0:R	0:R	0:R	0:R	0:R	0:R	0:R	0:R	0:R	0:R	0:R	0:R	0:R	0:R	0:R	0:R	0:R	0:R	0:R	0:R	0:R	0:R	0:R
SAR0271(SAR0271)	240	transmembrane efflux pump protein	0.0769231	0.0357143	0.888889	0.0733579	4462.58	NO	0:F	0:F	0:F	0:F	0:F	0:F	0:F	0:F	0:F	0:F	0:F	1:I	0:F	0:F	0:F	0:F	0:F	0:F	0:F	0:F	0:F	0:F	0:F	0:F	0:F	0:F	0:F	0:F	0:F	0:F	0:F	0:F	0:F	0:F	0:F	0:F	0:F	0:F	0:F	0:F	0:F
SAR0271(SAR0271)	241	transmembrane efflux pump protein	0.0769231	0.0357143	0.888889	0.0733579	4462.58	NO	0:I	0:I	0:I	0:I	0:I	0:I	0:I	0:I	0:I	0:I	0:I	0:I	0:I	0:I	0:I	0:I	0:I	0:I	0:I	0:I	0:I	0:I	0:I	0:I	0:I	0:I	0:I	0:I	0:I	0:I	0:I	0:I	0:I	0:I	0:I	0:I	0:I	0:I	0:I	0:I	0:I
SAR0272(SAR0272)	112	choloylglycine hydrolase-like protein	0.0769231	0.0357143	0.888889	0.0733579	4462.58	NO	0:G	0:G	0:G	0:G	0:G	0:?	0:G	0:G	0:G	0:G	0:G	0:G	0:G	0:G	0:G	0:G	0:G	0:G	0:G	0:G	0:G	0:G	0:G	0:G	0:G	0:G	0:G	0:G	0:G	0:G	0:G	0:G	0:G	0:G	0:G	0:G	0:G	0:G	0:G	0:G	0:G
SAR0275(SAR0275)	86	abc-2 type transport system permease	0.0769231	0.0357143	0.888889	0.0733579	4462.58	NO	0:T	0:T	0:T	0:T	0:T	0:T	0:T	0:T	0:T	0:T	0:T	0:T	0:T	0:T	0:T	0:T	0:T	0:T	0:T	0:T	0:T	0:T	0:T	0:T	0:T	0:T	0:T	0:T	0:T	0:T	0:T	0:T	0:T	0:T	0:T	0:T	0:T	0:T	0:T	0:T	0:T
SAR0276(SAR0276)	376	abc-2 type transport system permease	0.0769231	0.0357143	0.888889	0.0733579	4462.58	NO	0:I	0:I	0:I	0:I	0:I	0:I	0:I	0:I	0:I	0:I	0:I	1:L	0:I	0:I	0:I	0:I	0:I	0:I	0:I	0:I	0:I	0:I	0:I	0:I	0:I	0:I	0:I	0:I	0:I	0:I	0:I	0:I	0:I	0:I	0:I	0:I	0:I	0:I	0:I	0:I	0:I
SAR0276(SAR0276)	258	abc-2 type transport system permease	0.0769231	0.0357143	0.888889	0.0733579	4462.58	NO	0:I	0:I	0:I	0:I	0:I	0:I	0:I	0:I	0:I	0:I	0:I	1:T	0:I	0:I	0:I	0:I	0:I	0:I	0:I	0:I	0:I	0:I	0:I	0:I	0:I	0:I	0:I	0:I	0:I	0:I	0:I	0:I	0:I	0:I	0:I	0:I	0:I	0:I	0:I	0:I	0:I
SAR0277(SAR0277)	176	putative exported protein	0.0769231	0.0357143	0.888889	0.0733579	4462.58	NO	0:T	0:T	0:T	0:T	0:T	0:T	0:T	0:T	0:T	0:T	0:T	0:T	0:T	0:T	0:T	0:T	0:T	0:T	0:T	0:T	0:T	0:T	0:T	0:T	0:T	0:T	0:T	0:T	0:T	0:T	0:T	0:T	0:T	0:T	0:T	1:I	1:I	0:T	0:T	0:T	0:T
SAR0309(SAR0309)	272	pseudouridine 5'-phosphate glycosidase	0.0769231	0.0357143	0.888889	0.0733579	4462.58	NO	0:K	0:K	0:K	0:K	0:K	0:K	0:K	0:K	0:K	1:E	1:E	0:K	0:K	0:K	0:K	0:K	0:K	0:K	0:K	0:K	0:K	0:K	0:K	0:K	0:K	0:K	0:K	0:K	0:K	0:K	0:K	0:K	0:K	0:K	0:K	0:K	0:K	0:K	0:K	0:K	0:K
SAR0312(nanA)	187	n-acetylneuraminate lyase	0.0769231	0.0357143	0.888889	0.0733579	4462.58	NO	0:L	0:L	0:L	0:L	0:L	0:L	0:L	0:L	0:L	0:L	0:L	1:I	0:L	0:L	0:L	0:L	0:L	0:L	0:L	0:L	0:L	0:L	0:L	0:L	0:L	0:L	0:L	0:L	0:L	0:L	0:L	0:L	0:L	0:L	0:L	0:L	0:L	0:L	0:L	0:L	0:L
SAR0324(lplA1)	166	lipoate-protein ligase a	0.0769231	0.0357143	0.888889	0.0733579	4462.58	NO	0:K	0:K	0:K	0:K	0:K	0:K	0:K	0:K	0:K	0:K	0:K	1:E	0:K	0:K	0:K	0:K	0:K	0:K	0:K	0:K	0:K	0:K	0:K	0:K	0:K	0:K	0:K	0:K	0:K	0:K	0:K	0:K	0:K	0:K	0:K	0:K	0:K	0:K	0:K	0:K	0:K
SAR0401(capA)	217	l-cystine uptake protein tcyp	0.0769231	0.0357143	0.888889	0.0733579	4462.58	NO	0:R	0:R	0:R	0:R	0:R	0:R	0:R	0:R	0:R	0:R	0:R	0:R	0:R	0:R	0:R	0:R	0:R	0:R	0:R	0:R	0:R	0:R	0:R	0:R	0:R	0:R	0:R	0:R	0:R	0:R	0:R	0:R	0:R	0:R	0:R	0:R	0:R	0:R	0:R	0:R	0:R
SAR0427(set3)	99	exotoxin 10	0.0769231	0.0357143	0.888889	0.0733579	4462.58	NO	0:R	0:R	0:R	0:R	0:R	0:R	0:R	0:R	0:R	0:R	0:R	1:K	0:R	0:R	0:R	0:R	0:R	0:R	0:R	0:R	0:R	0:R	0:R	0:R	0:R	0:R	0:R	0:R	0:R	0:R	0:R	0:R	0:R	0:R	0:R	0:R	0:R	0:R	0:R	0:R	0:R
SAR0510(tilS)	360	trna(ile)-lysidine synthetase	0.0769231	0.0357143	0.888889	0.0733579	4462.58	NO	0:V	0:V	0:V	0:V	0:V	0:V	0:V	0:V	0:V	0:V	0:V	0:V	0:V	0:V	0:V	0:V	0:V	0:V	0:V	0:V	0:V	0:V	0:V	0:V	0:V	0:V	0:V	0:V	0:V	0:V	0:V	0:V	0:V	0:V	0:V	0:V	0:V	0:V	0:V	0:V	0:V
SAR0528(clpC)	818	atp-dependent clp protease, atp-binding subunit clpc / negative regulator of genetic competence clcc/mecb	0.0769231	0.0357143	0.888889	0.0733579	4462.58	NO	0:A	0:A	0:A	0:A	0:A	0:A	0:A	0:A	0:A	0:A	0:A	0:A	0:A	0:A	0:A	0:A	0:A	0:A	0:A	0:A	0:A	0:A	0:A	0:A	0:A	0:A	0:A	0:A	0:A	0:A	0:A	0:A	0:A	0:A	0:A	0:A	0:A	0:A	0:A	0:A	0:A
SAR0537(sigH)	37	rna polymerase sporulation specific sigma factor sigh	0.0769231	0.0357143	0.888889	0.0733579	4462.58	NO	0:R	0:R	0:R	0:R	0:R	0:R	0:R	0:R	0:?	0:R	0:R	1:C	0:R	0:R	0:R	0:R	0:R	0:R	0:R	0:R	0:R	0:R	0:R	0:R	0:R	0:R	0:R	0:R	0:R	0:R	0:R	0:R	0:R	0:R	0:R	0:R	0:R	0:R	0:R	0:R	0:R
SAR0548(rpoC)	255	dna-directed rna polymerase beta' subunit	0.0769231	0.0357143	0.888889	0.0733579	4462.58	NO	0:N	0:N	0:N	0:N	0:N	0:N	0:N	0:N	0:N	0:N	0:N	0:N	0:N	0:N	0:N	0:N	0:N	0:N	0:N	0:N	0:N	0:N	0:N	0:N	0:N	0:N	0:N	0:N	0:N	0:N	0:N	0:N	0:N	0:N	0:N	0:N	0:N	0:N	0:N	0:N	0:N
SAR0558(capD)	63	l-threonine 3-dehydrogenase	0.0769231	0.0357143	0.888889	0.0733579	4462.58	NO	1:V	1:V	0:A	0:A	0:A	0:A	0:A	0:A	0:A	0:A	0:A	1:V	0:A	0:A	0:A	0:A	0:A	0:A	0:A	0:A	0:A	0:A	0:A	0:A	0:A	0:A	0:A	0:A	0:A	0:A	0:A	0:A	0:A	0:A	0:A	0:A	0:A	0:A	0:A	0:A	0:A
SAR0581(vraB)	13	3-ketoacyl-coa thiolase @ acetyl-coa acetyltransferase	0.0769231	0.0357143	0.888889	0.0733579	4462.58	NO	0:A	0:A	0:A	0:A	0:A	0:A	0:A	0:A	0:A	0:A	0:A	1:T	0:A	0:A	0:A	0:A	0:A	0:A	0:A	0:A	0:A	0:A	0:A	0:A	0:A	0:A	0:A	0:A	0:A	0:A	0:A	0:A	0:A	0:A	0:A	0:A	0:A	0:A	0:A	0:A	0:A
SAR0581(vraB)	172	3-ketoacyl-coa thiolase @ acetyl-coa acetyltransferase	0.0769231	0.0357143	0.888889	0.0733579	4462.58	NO	0:E	0:E	0:E	0:E	0:E	0:E	0:E	0:E	0:E	0:E	0:E	0:E	0:E	0:E	0:E	0:E	0:E	0:E	0:E	0:E	0:E	0:E	0:E	0:E	0:E	0:E	0:E	0:E	0:E	0:E	0:E	0:E	0:E	0:E	0:E	0:E	0:E	0:E	0:E	0:E	0:E
SAR0582(vraC)	91	vrac protein	0.0769231	0.0357143	0.888889	0.0733579	4462.58	NO	0:R	0:R	0:R	0:R	0:R	0:R	0:R	0:R	0:R	0:R	0:R	0:R	0:R	0:R	0:R	0:R	0:R	0:R	0:R	0:R	0:R	0:R	0:R	0:R	0:R	0:R	0:R	0:R	0:R	0:R	0:R	0:R	0:R	0:R	0:R	0:R	0:R	0:R	0:R	0:R	0:R
SAR0582(vraC)	62	vrac protein	0.0769231	0.0357143	0.888889	0.0733579	4462.58	NO	0:T	0:T	0:T	0:T	0:T	0:T	0:T	0:T	0:T	0:T	0:T	1:I	0:T	0:T	0:T	0:T	0:T	0:T	0:T	0:T	0:T	0:T	0:T	0:T	0:T	0:T	0:T	0:T	0:T	0:T	0:T	0:T	0:T	0:T	0:T	0:T	0:T	0:T	0:T	0:T	0:T
SAR0589(SAR0589)	38	cationic amino acid transporter	0.0769231	0.0357143	0.888889	0.0733579	4462.58	NO	0:L	0:L	0:L	0:L	0:L	0:L	0:L	0:L	0:L	0:L	0:L	0:L	0:L	0:L	0:L	0:L	0:L	0:L	0:L	0:L	0:L	0:L	0:L	0:L	0:L	0:L	0:L	0:L	0:L	0:L	0:L	0:L	0:L	0:L	0:L	0:L	0:L	0:L	0:L	0:L	0:L
SAR0593(ywfI)	21	hemoprotein hemq, essential component of heme biosynthetic pathway in gram-positive bacteria	0.0769231	0.0357143	0.888889	0.0733579	4462.58	NO	0:D	0:D	0:D	0:D	0:D	0:D	0:D	0:D	0:D	0:D	0:D	0:D	0:D	0:D	0:D	0:D	0:D	0:D	0:D	0:D	0:D	0:D	0:D	0:D	0:D	0:D	0:D	0:D	0:D	0:D	0:D	0:D	0:D	0:D	0:D	0:D	0:D	0:D	0:D	0:D	0:D
SAR0594(eutD)	62	phosphate acetyltransferase	0.0769231	0.0357143	0.888889	0.0733579	4462.58	NO	0:L	0:L	0:L	0:L	0:L	0:L	0:L	0:L	0:L	0:L	0:L	0:L	0:L	0:L	0:L	0:L	0:L	0:L	0:L	0:L	0:L	0:L	0:L	0:L	0:L	0:L	0:L	0:L	0:L	0:L	0:L	0:L	0:L	0:L	0:L	0:L	0:L	0:L	0:L	0:L	0:L
SAR0594(eutD)	283	phosphate acetyltransferase	0.0769231	0.0357143	0.888889	0.0733579	4462.58	NO	0:A	0:A	0:A	0:A	0:A	0:A	0:A	0:A	0:A	0:A	0:A	1:V	0:A	0:A	0:A	0:A	0:A	0:A	0:A	0:A	0:A	0:A	0:A	0:A	0:A	0:A	0:A	0:A	0:A	0:A	0:A	0:A	0:A	0:A	0:A	0:A	0:A	0:A	0:A	0:A	0:A
SAR0597(mvaD)	182	diphosphomevalonate decarboxylase	0.0769231	0.0357143	0.888889	0.0733579	4462.58	NO	0:V	0:V	0:V	0:V	0:V	0:V	0:V	0:V	0:V	0:V	0:V	1:I	0:V	0:V	0:V	0:V	0:V	0:V	0:V	0:V	0:V	0:V	0:V	0:V	0:V	0:V	0:V	0:V	0:V	0:V	0:V	0:V	0:V	0:V	0:V	0:V	0:V	0:V	0:V	0:V	0:V
SAR0600(merA)	473	putative dihydrolipoamide dehydrogenase; mercuric ion reductase; pf00070 family, fad-dependent nad(p)-disulphide oxidoreductase	0.0769231	0.0357143	0.888889	0.0733579	4462.58	NO	0:Y	0:Y	0:Y	0:Y	0:Y	0:Y	0:Y	0:Y	0:Y	0:Y	0:Y	0:Y	0:Y	0:Y	0:Y	0:Y	0:Y	0:Y	0:Y	0:Y	0:Y	0:Y	0:Y	0:Y	0:Y	0:Y	0:Y	0:Y	0:Y	0:Y	0:Y	0:Y	0:Y	0:Y	0:Y	0:Y	0:Y	0:Y	0:Y	0:Y	0:?
SAR0600(merA)	488	putative dihydrolipoamide dehydrogenase; mercuric ion reductase; pf00070 family, fad-dependent nad(p)-disulphide oxidoreductase	0.0769231	0.0357143	0.888889	0.0733579	4462.58	NO	0:S	0:S	0:S	0:S	0:S	0:S	0:S	0:S	0:S	0:S	0:S	0:S	0:S	0:S	0:S	0:S	0:S	0:S	0:S	0:S	0:S	0:S	0:S	0:S	0:S	0:S	0:S	0:S	0:S	0:S	0:S	0:S	0:S	0:S	0:S	0:S	0:S	0:S	0:S	0:S	0:?
SAR0600(merA)	492	putative dihydrolipoamide dehydrogenase; mercuric ion reductase; pf00070 family, fad-dependent nad(p)-disulphide oxidoreductase	0.0769231	0.0357143	0.888889	0.0733579	4462.58	NO	0:A	0:A	0:A	0:A	0:A	0:A	0:A	0:A	0:A	0:A	0:A	1:V	0:A	0:A	0:A	0:A	0:A	0:A	0:A	0:A	0:A	0:A	0:A	0:A	0:A	0:A	0:A	0:A	0:A	0:A	0:A	0:A	0:A	0:A	0:A	0:A	0:A	0:A	0:A	0:A	0:?
SAR0602(SAR0602)	173	putative membrane protein	0.0769231	0.0357143	0.888889	0.0733579	4462.58	NO	0:-	0:E	0:E	0:E	0:E	0:E	0:E	0:E	0:E	0:E	0:E	0:E	0:E	0:E	0:E	0:E	0:E	0:E	0:E	0:E	0:E	0:E	0:E	0:E	0:E	0:E	0:E	0:E	0:E	0:E	0:E	0:E	0:E	0:E	0:E	0:E	0:E	0:E	0:E	0:E	0:E
SAR0602(SAR0602)	338	putative membrane protein	0.0769231	0.0357143	0.888889	0.0733579	4462.58	NO	0:A	0:A	0:A	0:A	0:A	0:A	0:A	0:A	0:A	0:A	0:A	0:A	0:A	0:A	0:A	0:A	0:A	0:A	0:A	0:A	0:A	0:A	0:A	0:A	0:A	0:A	0:A	0:A	0:A	0:A	0:A	0:A	0:A	0:A	0:A	0:A	0:A	0:A	0:A	0:A	0:A
SAR0608(iolS)	52	oxidoreductase ion channel	0.0769231	0.0357143	0.888889	0.0733579	4462.58	NO	0:L	0:L	0:L	0:L	0:?	0:L	0:L	0:L	0:L	0:L	0:L	1:F	0:L	0:L	0:L	0:L	0:L	0:L	0:L	0:L	0:L	0:L	0:L	0:L	0:L	0:L	0:L	0:L	0:L	0:L	0:L	0:L	0:L	0:L	0:L	0:L	0:L	0:L	0:L	0:L	0:L
SAR0608(iolS)	245	oxidoreductase ion channel	0.0769231	0.0357143	0.888889	0.0733579	4462.58	NO	0:K	0:K	0:K	0:K	0:?	0:K	0:K	0:K	0:K	0:K	0:K	1:N	0:K	0:K	0:K	0:K	0:K	0:K	0:K	0:K	0:K	0:K	0:K	0:K	0:K	0:K	0:K	0:K	0:K	0:K	0:K	0:K	0:K	0:K	0:K	0:K	0:K	0:K	0:K	0:K	0:K
SAR0608(iolS)	298	oxidoreductase ion channel	0.0769231	0.0357143	0.888889	0.0733579	4462.58	NO	0:D	0:D	0:D	0:D	0:?	0:D	0:D	0:D	0:D	0:D	0:D	1:K	0:D	0:D	0:D	0:D	0:D	0:D	0:D	0:D	0:D	0:D	0:D	0:D	0:D	0:D	0:D	0:D	0:D	0:D	0:D	0:D	0:D	0:D	0:D	0:D	0:D	0:D	0:D	0:D	0:D
SAR0609(ywqN)	37	fmn reductase, nadph-dependent	0.0769231	0.0357143	0.888889	0.0733579	4462.58	NO	0:Q	0:Q	0:Q	0:Q	0:Q	0:Q	0:Q	0:Q	0:Q	0:Q	0:Q	1:R	0:Q	0:Q	0:Q	0:Q	0:Q	0:Q	0:Q	0:Q	0:Q	0:Q	0:Q	0:Q	0:Q	0:Q	0:Q	0:Q	0:Q	0:Q	0:Q	0:Q	0:Q	0:Q	0:Q	0:Q	0:Q	0:Q	0:Q	0:Q	0:Q
SAR0609(ywqN)	47	fmn reductase, nadph-dependent	0.0769231	0.0357143	0.888889	0.0733579	4462.58	NO	0:T	0:T	0:T	0:T	0:T	0:T	0:T	0:T	0:T	0:T	0:T	1:I	0:T	0:T	0:T	0:T	0:T	0:T	0:T	0:T	0:T	0:T	0:T	0:T	0:T	0:T	0:T	0:T	0:T	0:T	0:T	0:T	0:T	0:T	0:T	0:T	0:T	0:T	0:T	0:T	0:T
SAR0611(SAR0611)	128	deoxyguanosinetriphosphate triphosphohydrolase	0.0769231	0.0357143	0.888889	0.0733579	4462.58	NO	0:A	0:A	0:A	0:A	0:A	0:A	0:A	0:A	0:A	0:A	0:A	0:A	0:A	0:A	0:A	0:A	0:A	0:A	0:A	0:A	0:A	0:A	0:A	0:A	0:A	0:A	0:A	0:A	0:A	0:A	0:A	0:A	0:A	0:A	0:A	0:A	0:A	0:A	0:A	0:A	0:A
SAR0612(SAR0612)	36	ywhd protein	0.0769231	0.0357143	0.888889	0.0733579	4462.58	NO	0:D	0:D	0:D	0:D	0:D	0:D	0:D	0:D	0:D	0:D	0:D	0:D	0:D	0:D	0:D	0:D	0:D	0:D	0:D	0:D	0:D	0:D	0:D	0:D	0:D	0:D	0:D	0:D	0:D	0:D	0:D	0:D	0:D	0:D	0:D	0:D	0:D	0:D	0:D	0:D	0:D
SAR0612(SAR0612)	38	ywhd protein	0.0769231	0.0357143	0.888889	0.0733579	4462.58	NO	0:I	0:I	0:I	0:I	0:I	0:I	0:I	0:I	0:I	0:I	0:I	0:I	0:I	0:I	0:I	0:I	0:I	0:I	0:I	0:I	0:I	0:I	0:I	0:I	0:I	0:I	0:I	0:I	0:I	0:I	0:I	0:I	0:I	0:I	0:I	0:I	0:I	0:I	0:I	0:I	0:I
SAR0612(SAR0612)	37	ywhd protein	0.0769231	0.0357143	0.888889	0.0733579	4462.58	NO	0:N	0:N	0:N	0:N	0:N	0:N	0:N	0:N	0:N	0:N	0:N	0:N	0:N	0:N	0:N	0:N	0:N	0:N	0:N	0:N	0:N	0:N	0:N	0:N	0:N	0:N	0:N	0:N	0:N	0:N	0:N	0:N	0:N	0:N	0:N	0:N	0:N	0:N	0:N	0:N	0:N
SAR0643(mntA)	84	manganese abc transporter, atp-binding protein sitb	0.0769231	0.0357143	0.888889	0.0733579	4462.58	NO	0:D	0:D	0:D	0:D	0:D	0:D	0:D	0:D	0:D	0:D	0:D	0:D	0:D	0:D	0:D	0:D	0:D	0:D	0:D	0:D	0:D	0:D	0:D	0:D	0:D	0:D	0:D	0:D	0:D	0:D	0:D	0:D	0:D	0:D	0:D	0:D	0:D	0:D	0:D	0:D	0:D
SAR0645(SAR0645)	248	putative membrane protein	0.0769231	0.0357143	0.888889	0.0733579	4462.58	NO	0:K	0:K	0:K	0:K	0:K	0:K	0:K	0:K	0:K	0:K	0:K	0:K	0:K	0:K	0:K	0:K	0:K	0:K	0:K	0:K	0:K	0:K	0:K	0:K	0:K	0:K	0:K	0:K	0:K	0:K	0:K	0:K	0:K	0:K	0:K	0:K	0:K	0:K	0:K	0:K	0:K
SAR0649(tagB)	224	cdp-glycerol: n-acetyl-beta-d-mannosaminyl-1,4-n-acetyl-d-glucosaminyldiphosphoundecaprenyl glycerophosphotransferase	0.0769231	0.0357143	0.888889	0.0733579	4462.58	NO	0:A	0:A	0:A	0:A	0:A	0:A	0:A	0:A	0:A	0:A	0:A	1:E	0:A	0:A	0:A	0:A	0:A	0:A	0:A	0:A	0:A	0:A	0:A	0:A	0:A	0:A	0:A	0:A	0:A	0:A	0:A	0:A	0:A	0:A	0:A	0:A	0:A	0:A	0:A	0:A	0:A
SAR0649(tagB)	324	cdp-glycerol: n-acetyl-beta-d-mannosaminyl-1,4-n-acetyl-d-glucosaminyldiphosphoundecaprenyl glycerophosphotransferase	0.0769231	0.0357143	0.888889	0.0733579	4462.58	NO	0:E	0:E	0:E	0:E	0:E	0:E	0:E	0:E	0:E	0:E	0:E	1:V	0:E	0:E	0:E	0:E	0:E	0:E	0:E	0:E	0:E	0:E	0:E	0:E	0:E	0:E	0:E	0:E	0:E	0:E	0:E	0:E	0:E	0:E	0:E	0:E	0:E	0:E	0:E	0:E	0:E
SAR0652(pbp4)	383	d-alanyl-d-alanine carboxypeptidase / penicillin binding protein pbp4	0.0769231	0.0357143	0.888889	0.0733579	4462.58	NO	0:Q	0:Q	0:Q	0:Q	0:Q	0:Q	0:Q	0:Q	0:Q	0:Q	0:Q	0:Q	0:Q	0:Q	0:Q	0:Q	0:Q	0:Q	0:Q	0:Q	0:Q	0:Q	0:Q	0:Q	0:Q	0:Q	0:Q	0:Q	0:Q	0:Q	0:Q	0:Q	0:Q	0:Q	0:Q	0:Q	0:Q	0:Q	0:Q	0:Q	0:Q
SAR0684(SAR0684)	404	sugar efflux transpoter	0.0769231	0.0357143	0.888889	0.0733579	4462.58	NO	0:M	0:M	0:M	0:M	0:M	0:M	0:M	0:M	0:M	0:M	0:M	0:M	0:M	0:M	0:M	0:M	0:M	0:M	0:M	0:M	0:M	0:M	0:M	0:M	0:M	0:M	0:M	0:M	0:M	0:M	0:M	0:M	0:M	0:M	0:M	0:M	0:M	0:M	0:M	0:M	0:M
SAR0764(ygcM)	72	queuosine biosynthesis qued, ptps-i	0.0769231	0.0357143	0.888889	0.0733579	4462.58	NO	0:I	0:I	0:I	0:I	0:I	0:I	0:I	0:I	0:I	0:I	0:I	0:I	0:I	0:I	0:I	0:I	0:I	0:I	0:I	0:I	0:I	0:I	0:I	0:I	0:I	0:I	0:I	0:I	0:I	0:I	0:I	0:I	0:I	0:I	0:I	0:I	0:I	0:I	0:I	0:I	0:I
SAR0767(pabB)	254	para-aminobenzoate synthase, aminase component	0.0769231	0.0357143	0.888889	0.0733579	4462.58	NO	0:S	0:S	0:S	0:S	0:S	0:S	0:S	0:S	0:S	0:S	0:S	0:S	0:S	0:S	0:S	0:S	0:S	0:S	0:S	0:S	0:S	0:S	0:S	0:S	0:S	0:S	0:S	0:S	0:S	0:S	0:S	0:S	0:S	0:S	0:S	0:S	0:S	0:S	0:S	0:S	0:S
SAR0768(pabC)	134	aminodeoxychorismate lyase	0.0769231	0.0357143	0.888889	0.0733579	4462.58	NO	0:I	0:I	0:I	0:I	0:I	0:I	0:I	0:I	0:I	0:I	0:I	1:V	0:I	0:I	0:I	0:I	0:I	0:I	0:I	0:I	0:I	0:I	0:I	0:I	0:I	0:I	0:?	0:I	0:I	0:I	0:I	0:I	0:I	0:I	0:I	1:V	1:V	0:I	0:I	0:I	0:I
SAR0769(SAR0769)	50	predicted protein	0.0769231	0.0357143	0.888889	0.0733579	4462.58	NO	0:L	0:L	0:L	0:L	0:L	0:L	0:L	0:L	0:L	0:L	0:L	1:I	0:L	0:L	0:L	0:L	0:L	0:L	0:L	0:L	0:L	0:L	0:L	0:L	0:L	0:L	0:L	0:L	0:L	0:L	0:L	0:L	0:L	0:L	0:?	0:L	0:L	0:L	0:L	0:L	0:L
SAR0861(SAR0861)	97	putative nitroreductase family protein sacol0874	0.0769231	0.0357143	0.888889	0.0733579	4462.58	NO	0:P	0:P	0:P	0:P	0:P	0:P	0:P	0:P	0:P	0:P	0:P	0:P	0:P	0:P	0:P	0:P	0:P	0:P	0:P	0:P	0:P	0:P	0:P	0:P	0:P	0:P	0:P	0:P	0:P	0:P	0:P	0:P	0:P	0:P	0:P	0:P	0:P	0:P	0:P	0:P	0:P
SAR0886(SAR0886)	320	5'-nucleotidase family protein in cluster with nagd-like phosphatase	0.0769231	0.0357143	0.888889	0.0733579	4462.58	NO	0:D	0:D	0:D	0:D	0:D	0:D	0:D	0:D	0:D	0:D	0:D	0:D	0:D	0:D	0:D	0:D	0:D	0:D	0:D	0:D	0:D	0:D	0:D	0:D	0:D	0:D	0:D	0:D	0:D	0:D	0:D	0:D	0:D	0:D	0:D	0:D	0:D	0:D	0:D	0:D	0:D
SAR0886(SAR0886)	162	5'-nucleotidase family protein in cluster with nagd-like phosphatase	0.0769231	0.0357143	0.888889	0.0733579	4462.58	NO	0:R	0:R	0:R	0:R	0:R	0:R	0:R	0:R	0:R	0:R	0:R	0:R	0:R	0:R	0:R	0:R	0:R	0:R	0:R	0:R	0:R	0:R	0:R	0:R	0:R	0:R	0:R	0:R	0:R	0:R	0:R	0:R	0:R	0:R	0:R	0:R	0:R	0:R	0:R	0:R	0:R
SAR0894(dltA)	106	d-alanine--poly(phosphoribitol) ligase subunit 1	0.0769231	0.0357143	0.888889	0.0733579	4462.58	NO	0:S	0:S	0:S	0:S	0:S	0:S	0:S	0:S	0:S	0:S	0:S	1:L	0:S	0:S	0:S	0:S	0:S	0:S	0:S	0:S	0:S	0:S	0:S	0:S	0:S	0:S	0:S	0:S	0:S	0:S	0:S	0:S	0:S	0:S	0:S	0:S	0:S	0:S	0:S	0:S	0:S
SAR0894(dltA)	448	d-alanine--poly(phosphoribitol) ligase subunit 1	0.0769231	0.0357143	0.888889	0.0733579	4462.58	NO	0:K	0:K	0:K	0:K	0:K	0:K	0:K	0:K	0:K	0:K	0:K	0:K	0:K	0:K	0:K	0:K	0:K	0:K	0:K	0:K	0:K	0:K	0:K	0:K	0:K	0:K	0:K	0:K	0:K	0:K	0:K	0:K	0:K	0:K	0:K	0:K	0:K	0:K	0:K	0:K	0:K
SAR0894(dltA)	481	d-alanine--poly(phosphoribitol) ligase subunit 1	0.0769231	0.0357143	0.888889	0.0733579	4462.58	NO	0:E	0:E	0:E	0:E	0:E	0:E	0:E	0:E	0:E	0:E	0:E	0:E	0:E	0:E	0:E	0:E	0:E	0:E	0:E	0:E	0:E	0:E	0:E	0:E	0:E	0:E	0:E	0:E	0:E	0:E	0:E	0:E	0:E	0:E	0:E	0:E	0:E	0:E	0:E	0:E	0:E
SAR0933(cdr)	300	coa-disulfide reductase	0.0769231	0.0357143	0.888889	0.0733579	4462.58	NO	0:R	0:R	0:R	0:R	0:R	0:R	0:R	0:R	0:R	0:R	0:R	0:R	0:R	0:R	0:R	0:R	0:R	0:R	0:R	0:R	0:R	0:R	0:R	0:R	0:R	0:R	0:R	0:R	0:R	0:R	0:R	0:R	0:R	0:R	0:R	0:R	0:R	0:R	0:R	0:R	0:R
SAR0937(clpB)	232	putative o-acetyltransferase sas0844	0.0769231	0.0357143	0.888889	0.0733579	4462.58	NO	0:N	0:N	0:N	0:?	0:N	0:N	0:N	0:N	0:N	0:N	0:N	0:N	0:N	0:N	0:N	0:N	0:N	0:N	0:N	0:N	0:N	0:N	0:N	0:N	0:N	0:N	0:N	0:N	0:N	0:N	0:N	0:N	0:N	0:N	0:N	0:N	0:N	0:N	0:N	0:N	0:N
SAR0938(clpB)	445	clpb protein	0.0769231	0.0357143	0.888889	0.0733579	4462.58	NO	0:S	0:S	0:S	0:S	0:S	0:S	0:S	0:S	0:S	0:S	0:S	0:S	0:S	0:S	0:S	0:S	0:S	0:S	0:S	0:S	0:S	0:S	0:S	0:S	0:S	0:S	0:S	0:S	0:S	0:S	0:S	0:S	0:S	0:S	0:S	0:S	0:S	0:S	0:S	0:S	0:S
SAR0947(fabF)	245	3-oxoacyl-[acyl-carrier-protein] synthase, kasii	0.0769231	0.0357143	0.888889	0.0733579	4462.58	NO	0:E	0:E	0:E	0:E	0:E	0:E	0:E	0:E	0:E	0:E	0:E	1:D	0:E	0:E	0:E	0:E	0:E	0:E	0:E	0:E	0:E	0:E	0:E	0:E	0:E	0:E	0:E	0:E	0:E	0:E	0:E	0:E	0:E	0:E	0:E	0:E	0:E	0:E	0:E	0:E	0:E
SAR0947(fabF)	387	3-oxoacyl-[acyl-carrier-protein] synthase, kasii	0.0769231	0.0357143	0.888889	0.0733579	4462.58	NO	0:D	0:D	0:D	0:D	0:D	0:D	0:D	0:D	0:D	0:D	0:D	1:N	0:D	0:D	0:D	0:D	0:D	0:D	0:D	0:D	0:D	0:D	0:D	0:D	0:D	0:D	0:D	0:D	0:D	0:D	0:D	0:D	0:D	0:D	0:D	0:D	0:D	0:D	0:D	0:D	0:D
SAR0967(coiA)	111	competence protein coia	0.0769231	0.0357143	0.888889	0.0733579	4462.58	NO	0:P	0:P	0:P	0:P	0:P	0:P	0:P	0:P	0:P	0:P	0:P	1:S	0:P	0:P	0:P	0:P	0:P	0:P	0:P	0:P	0:P	0:P	0:P	0:P	0:P	0:P	0:P	0:P	0:P	0:P	0:P	0:P	0:P	0:P	0:P	0:P	0:P	0:P	0:P	0:P	0:P
SAR0967(coiA)	191	competence protein coia	0.0769231	0.0357143	0.888889	0.0733579	4462.58	NO	0:A	0:A	0:A	0:A	0:A	0:A	0:A	0:A	0:A	0:A	0:A	1:V	0:A	0:A	0:A	0:A	0:A	0:A	0:A	0:A	0:A	0:A	0:A	0:A	0:A	0:A	0:A	0:A	0:A	0:A	0:A	0:A	0:A	0:A	0:A	0:A	0:A	0:A	0:A	0:A	0:A
SAR0968(pepB)	241	oligoendopeptidase f	0.0769231	0.0357143	0.888889	0.0733579	4462.58	NO	0:E	0:E	0:E	0:E	0:E	0:E	0:E	0:E	0:E	0:E	0:E	0:E	0:E	0:E	0:E	0:E	0:E	0:E	0:E	0:E	0:E	0:E	0:E	0:E	0:E	0:E	0:E	0:E	0:E	0:E	0:E	0:E	0:E	0:E	0:E	0:E	0:E	0:E	0:E	0:E	0:E
SAR0968(pepB)	472	oligoendopeptidase f	0.0769231	0.0357143	0.888889	0.0733579	4462.58	NO	0:H	0:H	0:H	0:H	0:H	0:H	0:H	0:H	0:H	0:H	0:H	0:H	0:H	0:H	0:H	0:H	0:H	0:H	0:H	0:H	0:H	0:H	0:H	0:H	0:H	0:H	0:H	0:H	0:H	0:H	0:H	0:H	0:H	0:H	0:H	0:H	0:H	0:H	0:H	0:H	0:H
SAR0968(pepB)	477	oligoendopeptidase f	0.0769231	0.0357143	0.888889	0.0733579	4462.58	NO	0:A	0:A	0:A	0:A	0:A	0:A	0:A	0:A	0:A	0:A	0:A	1:S	0:A	0:A	0:A	0:A	0:A	0:A	0:A	0:A	0:A	0:A	0:A	0:A	0:A	0:A	0:A	0:A	0:A	0:A	0:A	0:A	0:A	0:A	0:A	0:A	0:A	0:A	0:A	0:A	0:A
SAR0969(yjbM)	97	yjbh-like, gtp pyrophosphokinase domain	0.0769231	0.0357143	0.888889	0.0733579	4462.58	NO	0:A	0:A	0:A	0:A	0:A	0:A	0:A	0:A	0:A	0:A	0:A	0:A	0:A	0:A	0:A	0:A	0:A	0:A	0:A	0:A	0:A	0:A	0:A	0:A	0:A	0:A	0:A	0:A	0:A	0:A	0:A	0:A	0:A	0:A	0:A	0:A	0:A	0:A	0:A	0:A	0:A
SAR0971(cyaA)	191	adenylate cyclase	0.0769231	0.0357143	0.888889	0.0733579	4462.58	NO	0:T	0:T	0:T	0:T	0:T	0:T	0:T	0:T	0:T	0:T	0:T	0:T	0:T	0:T	0:T	0:T	0:T	0:T	0:T	0:T	0:T	0:T	0:T	0:T	0:T	0:T	0:T	0:T	0:T	0:T	0:T	0:T	0:T	0:T	0:T	0:T	0:T	0:T	0:T	0:T	0:T
SAR0971(cyaA)	192	adenylate cyclase	0.0769231	0.0357143	0.888889	0.0733579	4462.58	NO	0:L	0:L	0:L	0:L	0:L	0:L	0:L	0:L	0:L	0:L	0:L	0:L	0:L	0:L	0:L	0:L	0:L	0:L	0:L	0:L	0:L	0:L	0:L	0:L	0:L	0:L	0:L	0:L	0:L	0:L	0:L	0:L	0:L	0:L	0:L	0:L	0:L	0:L	0:L	0:L	0:L
SAR0971(cyaA)	193	adenylate cyclase	0.0769231	0.0357143	0.888889	0.0733579	4462.58	NO	0:S	0:S	0:S	0:S	0:S	0:S	0:S	0:S	0:S	0:S	0:S	0:S	0:S	0:S	0:S	0:S	0:S	0:S	0:S	0:S	0:S	0:S	0:S	0:S	0:S	0:S	0:S	0:S	0:S	0:S	0:S	0:S	0:S	0:S	0:S	0:S	0:S	0:S	0:S	0:S	0:S
SAR1046(purN)	179	phosphoribosylglycinamide formyltransferase	0.0769231	0.0357143	0.888889	0.0733579	4462.58	NO	0:Y	0:Y	0:Y	0:Y	0:Y	0:Y	0:Y	0:Y	0:?	0:Y	0:Y	0:Y	0:Y	0:Y	0:Y	0:Y	0:Y	0:Y	0:Y	0:Y	0:Y	0:Y	0:Y	0:Y	0:Y	0:Y	0:Y	0:Y	0:Y	0:Y	0:Y	0:Y	0:Y	0:Y	0:Y	0:Y	0:Y	0:Y	0:Y	0:Y	0:Y
SAR1097(rsmD)	86	ribosomal rna small subunit methyltransferase d	0.0769231	0.0357143	0.888889	0.0733579	4462.58	NO	0:D	0:D	0:D	0:D	0:D	0:D	0:D	0:D	0:D	0:D	0:D	1:N	0:D	0:D	0:D	0:D	0:D	0:D	0:D	0:D	0:D	0:D	0:D	0:D	0:D	0:D	0:D	0:D	0:D	0:D	0:D	0:D	0:D	0:D	0:D	0:D	0:D	0:D	0:D	0:D	0:D
SAR1099(SAR1099)	156	upf0348 protein family	0.0769231	0.0357143	0.888889	0.0733579	4462.58	NO	0:S	0:S	0:S	0:S	0:S	0:S	0:S	0:S	0:S	0:S	0:S	0:S	0:S	0:S	0:S	0:S	0:S	0:S	0:S	0:S	0:S	0:S	0:S	0:S	0:S	0:S	0:S	0:S	0:S	0:S	0:S	0:S	0:S	0:S	0:S	0:S	0:S	0:S	0:S	0:S	0:S
SAR1112(pheT)	342	phenylalanyl-trna synthetase beta chain	0.0769231	0.0357143	0.888889	0.0733579	4462.58	NO	0:E	0:E	0:E	0:E	0:E	0:E	0:E	0:E	0:E	0:E	0:E	0:E	0:E	0:E	0:E	0:E	0:E	0:E	0:E	0:E	0:E	0:E	0:E	0:E	0:E	0:E	0:E	0:E	0:E	0:E	0:E	0:E	0:E	0:E	0:E	0:E	0:E	0:E	0:E	0:E	0:E
SAR1112(pheT)	221	phenylalanyl-trna synthetase beta chain	0.0769231	0.0357143	0.888889	0.0733579	4462.58	NO	0:V	0:V	0:V	0:V	0:V	0:V	0:V	0:V	0:V	0:V	0:V	1:A	0:V	0:V	0:V	0:V	0:V	0:V	0:V	0:V	0:V	0:V	0:V	0:V	0:V	0:V	0:V	0:V	0:V	0:V	0:V	0:V	0:V	0:V	0:V	0:V	0:V	0:V	0:V	0:V	0:V
SAR1112(pheT)	628	phenylalanyl-trna synthetase beta chain	0.0769231	0.0357143	0.888889	0.0733579	4462.58	NO	0:V	0:V	0:V	0:V	0:V	0:V	0:V	0:V	0:V	0:V	0:V	0:V	0:V	0:V	0:V	0:V	0:V	0:V	0:V	0:V	0:V	0:V	0:V	0:V	0:V	0:V	0:V	0:V	0:V	0:V	0:V	0:V	0:V	0:V	0:V	0:V	0:V	0:V	0:V	0:V	0:V
SAR1112(pheT)	407	phenylalanyl-trna synthetase beta chain	0.0769231	0.0357143	0.888889	0.0733579	4462.58	NO	0:G	0:G	0:G	0:G	0:G	0:G	0:G	0:G	0:G	0:G	0:G	1:S	0:G	0:G	0:G	0:G	0:G	0:G	0:G	0:G	0:G	0:G	0:G	0:G	0:G	0:G	0:G	0:G	0:G	0:G	0:G	0:G	0:G	0:G	0:G	0:G	0:G	0:G	0:G	0:G	0:G
SAR1117(mutS2)	688	recombination inhibitory protein muts2	0.0769231	0.0357143	0.888889	0.0733579	4462.58	NO	0:K	0:K	0:K	0:K	0:K	0:K	0:K	0:K	0:K	0:K	0:K	0:K	0:K	0:K	0:K	0:K	0:K	0:K	0:K	0:K	0:K	0:K	0:K	0:K	0:K	0:K	0:K	0:K	0:K	0:K	0:K	0:K	0:K	0:K	0:K	0:K	0:K	0:K	0:K	0:K	0:K
SAR1117(mutS2)	686	recombination inhibitory protein muts2	0.0769231	0.0357143	0.888889	0.0733579	4462.58	NO	0:K	0:K	0:K	0:K	0:K	0:K	0:K	0:K	0:K	0:K	0:K	0:K	0:K	0:K	0:K	0:K	0:K	0:K	0:K	0:K	0:K	0:K	0:K	0:K	0:K	0:K	0:K	0:K	0:K	0:K	0:K	0:K	0:K	0:K	0:K	0:K	0:K	0:K	0:K	0:K	0:K
SAR1119(uvrC)	116	excinuclease abc subunit c	0.0769231	0.0357143	0.888889	0.0733579	4462.58	NO	0:-	0:L	0:L	0:L	0:L	0:L	0:L	0:L	0:L	0:L	0:L	0:L	0:L	0:L	0:L	0:L	0:L	0:L	0:L	0:L	0:L	0:L	0:L	0:L	0:L	0:L	0:L	0:L	0:L	0:L	0:L	0:L	0:L	0:L	0:L	0:L	0:L	0:L	0:L	0:L	0:L
SAR1121(sdhA)	146	succinate dehydrogenase flavoprotein subunit	0.0769231	0.0357143	0.888889	0.0733579	4462.58	NO	0:Y	0:Y	0:Y	0:Y	0:Y	0:Y	0:Y	0:Y	0:Y	0:Y	0:Y	0:Y	0:Y	0:Y	0:Y	0:Y	0:Y	0:Y	0:Y	0:Y	0:Y	0:Y	0:Y	0:Y	0:Y	0:Y	0:Y	0:Y	0:Y	0:Y	0:Y	0:Y	0:Y	0:Y	0:Y	0:Y	0:Y	0:Y	0:Y	0:Y	0:Y
SAR1122(sdhB)	95	succinate dehydrogenase iron-sulfur protein	0.0769231	0.0357143	0.888889	0.0733579	4462.58	NO	0:R	0:R	0:R	0:R	0:R	0:R	0:R	0:R	0:R	0:R	0:R	0:R	0:R	0:R	0:R	0:R	0:R	0:R	0:R	0:R	0:R	0:R	0:R	0:R	0:R	0:R	0:R	0:R	0:R	0:R	0:R	0:R	0:R	0:R	0:R	0:R	0:R	0:R	0:R	0:R	0:R
SAR1130(fib)	45	extracellular fibrinogen-binding protein efb	0.0769231	0.0357143	0.888889	0.0733579	4462.58	NO	1:N	1:N	0:H	0:H	0:H	0:H	0:H	0:H	0:H	0:H	0:H	1:N	0:H	0:H	0:H	0:H	0:H	0:H	0:H	0:H	0:H	0:H	0:H	0:H	0:H	0:H	0:H	0:H	0:H	0:H	0:H	0:H	0:?	0:H	0:H	0:H	0:H	0:H	0:H	0:H	0:H
SAR1130(fib)	55	extracellular fibrinogen-binding protein efb	0.0769231	0.0357143	0.888889	0.0733579	4462.58	NO	0:F	0:F	0:F	0:F	0:F	0:F	0:F	0:F	0:F	0:F	0:F	1:Y	0:F	0:F	0:F	0:F	0:F	0:F	0:F	0:F	0:F	0:F	0:F	0:F	0:F	0:F	0:F	0:F	0:F	0:F	0:F	0:F	0:?	0:F	0:F	0:F	0:F	0:F	0:F	0:F	0:F
SAR1130(fib)	41	extracellular fibrinogen-binding protein efb	0.0769231	0.0357143	0.888889	0.0733579	4462.58	NO	1:I	1:I	0:V	0:V	0:V	0:V	0:V	0:V	0:V	0:V	0:V	1:I	0:V	0:V	0:V	0:V	0:V	0:V	0:V	0:V	0:V	0:V	0:V	0:V	0:V	0:V	0:V	0:V	0:V	0:V	0:V	0:V	0:?	0:V	0:V	0:V	0:V	0:V	0:V	0:V	0:V
SAR1153(bshC)	117	bh2577 unknown conserved protein in b. subtilis	0.0769231	0.0357143	0.888889	0.0733579	4462.58	NO	0:T	0:T	0:T	0:T	0:T	0:T	0:T	0:T	0:T	0:T	0:T	0:T	0:T	0:T	0:T	0:T	0:T	0:T	0:?	0:T	0:T	0:T	0:T	0:T	0:T	0:T	0:T	0:T	0:T	0:T	0:T	0:T	0:T	0:T	0:T	0:T	0:T	0:T	0:T	0:T	0:T
SAR1153(bshC)	143	bh2577 unknown conserved protein in b. subtilis	0.0769231	0.0357143	0.888889	0.0733579	4462.58	NO	0:V	0:V	0:V	0:V	0:V	0:V	0:V	0:V	0:V	0:V	0:V	1:I	0:V	0:V	0:V	0:V	0:V	0:V	0:?	0:V	0:V	0:V	0:V	0:V	0:V	0:V	0:V	0:V	0:V	0:V	0:V	0:V	0:V	0:V	0:V	0:V	0:V	0:V	0:V	0:V	0:V
SAR1157(pbpA)	482	cell division protein ftsi [peptidoglycan synthetase]	0.0769231	0.0357143	0.888889	0.0733579	4462.58	NO	0:D	0:D	0:D	0:D	0:D	0:D	0:D	0:D	0:D	0:D	0:D	1:E	0:D	0:D	0:D	0:D	0:D	0:D	0:D	0:D	0:D	0:D	0:D	0:D	0:D	0:D	0:D	0:D	0:D	0:D	0:D	0:D	0:D	0:D	0:D	1:E	1:E	0:D	0:D	0:D	0:D
SAR1157(pbpA)	467	cell division protein ftsi [peptidoglycan synthetase]	0.0769231	0.0357143	0.888889	0.0733579	4462.58	NO	0:F	0:F	0:F	0:F	0:F	0:F	0:F	0:F	0:F	0:F	0:F	1:L	0:F	0:F	0:F	0:F	0:F	0:F	0:F	0:F	0:F	0:F	0:F	0:F	0:F	0:F	0:F	0:F	0:F	0:F	0:F	0:F	0:F	0:F	0:F	0:F	0:F	0:F	0:F	0:F	0:F
SAR1159(murD)	49	udp-n-acetylmuramoylalanine--d-glutamate ligase	0.0769231	0.0357143	0.888889	0.0733579	4462.58	NO	0:A	0:A	0:A	0:A	0:A	0:A	0:A	0:A	0:A	0:A	0:A	0:A	0:A	0:A	0:A	0:A	0:A	0:A	0:A	0:A	0:A	0:A	0:A	0:A	0:A	0:A	0:A	0:A	0:A	0:A	0:A	0:A	0:A	0:A	0:A	0:A	0:A	0:A	0:A	0:A	0:A
SAR1163(SAR1163)	111	cog1496: uncharacterized conserved protein	0.0769231	0.0357143	0.888889	0.0733579	4462.58	NO	0:Y	0:Y	0:Y	0:Y	0:Y	0:Y	0:Y	0:Y	0:Y	0:Y	0:Y	1:F	0:Y	0:Y	0:Y	0:Y	0:Y	0:Y	0:Y	0:Y	0:Y	0:Y	0:Y	0:Y	0:Y	0:Y	0:Y	0:Y	0:Y	0:Y	0:Y	0:Y	0:Y	0:Y	0:Y	1:F	1:F	0:Y	0:Y	0:Y	0:Y
SAR1163(SAR1163)	258	cog1496: uncharacterized conserved protein	0.0769231	0.0357143	0.888889	0.0733579	4462.58	NO	0:A	0:A	0:A	0:A	0:A	0:A	0:A	0:A	0:A	0:A	0:A	0:A	0:A	0:A	0:A	0:A	0:A	0:A	0:A	0:A	0:A	0:A	0:A	0:A	0:A	0:A	0:A	0:A	0:A	0:A	0:A	0:A	0:A	0:A	0:A	0:A	0:A	0:A	0:A	0:A	0:A
SAR1163(SAR1163)	261	cog1496: uncharacterized conserved protein	0.0769231	0.0357143	0.888889	0.0733579	4462.58	NO	0:G	0:G	0:G	0:G	0:G	0:G	0:G	0:G	0:G	0:G	0:G	0:G	0:G	0:G	0:G	0:G	0:G	0:G	0:G	0:G	0:G	0:G	0:G	0:G	0:G	0:G	0:G	0:G	0:G	0:G	0:G	0:G	0:G	0:G	0:G	0:G	0:G	0:G	0:G	0:G	0:G
SAR1215(rimM)	93	16s rrna processing protein rimm	0.0769231	0.0357143	0.888889	0.0733579	4462.58	NO	0:E	0:E	0:E	0:E	0:E	0:E	0:E	0:E	0:E	0:E	0:E	1:D	0:E	0:E	0:E	0:E	0:E	0:E	0:E	0:E	0:E	0:E	0:E	0:E	0:E	0:E	0:E	0:E	0:E	0:E	0:E	0:E	0:E	0:E	0:E	0:E	0:E	0:E	0:E	0:E	0:E
SAR1247(truB)	279	trna pseudouridine synthase b ## trna psi55	0.0769231	0.0357143	0.888889	0.0733579	4462.58	NO	0:D	0:D	0:D	0:D	0:D	0:D	0:D	0:D	0:D	0:D	0:D	0:D	0:D	0:D	0:D	0:D	0:D	0:D	0:D	0:D	0:D	0:D	0:D	0:D	0:D	0:D	0:D	0:D	0:D	0:D	0:D	0:D	0:D	0:D	0:D	0:D	0:D	0:D	0:D	0:D	0:D
SAR1253(hutG)	144	transcriptional regulator in cluster with zn-dependent hydrolase	0.0769231	0.0357143	0.888889	0.0733579	4462.58	NO	0:V	0:V	0:V	0:V	0:V	0:V	0:V	0:V	0:V	0:V	0:V	0:V	0:V	0:V	0:V	0:V	0:V	0:V	0:V	0:V	0:V	0:V	0:V	0:V	0:V	0:V	0:V	0:V	0:V	0:V	0:V	0:V	0:V	0:V	0:V	0:V	0:V	0:V	0:V	0:V	0:V
SAR1254(SAR1254)	39	zinc protease	0.0769231	0.0357143	0.888889	0.0733579	4462.58	NO	0:A	0:-	0:A	0:A	0:A	0:A	0:A	0:A	0:A	0:A	0:A	1:G	0:A	0:A	0:A	0:A	0:A	0:A	0:A	0:A	0:A	0:A	0:A	0:A	0:A	0:A	0:A	0:A	0:A	0:A	0:A	0:A	0:A	0:A	0:A	0:A	0:A	0:A	0:A	0:A	0:A
SAR1254(SAR1254)	413	zinc protease	0.0769231	0.0357143	0.888889	0.0733579	4462.58	NO	0:I	0:I	0:I	0:I	0:I	0:I	0:I	0:I	0:I	0:I	0:I	0:I	0:I	0:I	0:I	0:I	0:I	0:I	0:I	0:I	0:I	0:I	0:I	0:I	0:I	0:I	0:I	0:I	0:I	0:I	0:I	0:I	0:I	0:I	0:I	0:I	0:I	0:I	0:I	0:I	0:I
SAR1254(SAR1254)	275	zinc protease	0.0769231	0.0357143	0.888889	0.0733579	4462.58	NO	0:V	0:V	0:V	0:V	0:V	0:V	0:V	0:V	0:V	0:V	0:V	0:V	0:V	0:V	0:V	0:V	0:V	0:V	0:V	0:V	0:V	0:V	0:V	0:V	0:V	0:V	0:V	0:V	0:V	0:V	0:V	0:V	0:V	0:V	0:V	0:V	0:V	0:V	0:V	0:V	0:V
SAR1254(SAR1254)	329	zinc protease	0.0769231	0.0357143	0.888889	0.0733579	4462.58	NO	0:D	0:D	0:D	0:D	0:D	0:D	0:D	0:D	0:D	0:D	0:D	1:N	0:D	0:D	0:D	0:D	0:D	0:D	0:D	0:D	0:D	0:D	0:D	0:D	0:D	0:D	0:D	0:D	0:D	0:D	0:D	0:D	0:D	0:D	0:D	0:D	0:D	0:D	0:D	0:D	0:D
SAR1344(katA)	480	catalase	0.0769231	0.0357143	0.888889	0.0733579	4462.58	NO	0:G	0:G	0:G	0:G	0:G	0:G	0:G	0:G	0:G	0:G	0:G	0:G	0:G	0:G	0:G	0:G	0:G	0:G	0:G	0:G	0:G	0:G	0:G	0:G	0:G	0:G	0:G	0:G	0:G	0:G	0:G	0:G	0:G	0:G	0:G	0:G	0:G	0:G	0:G	0:G	0:G
SAR1347(guaC)	3	gmp reductase	0.0769231	0.0357143	0.888889	0.0733579	4462.58	NO	0:I	0:I	0:I	0:I	0:I	0:I	0:I	0:I	0:I	0:I	0:I	0:I	0:I	0:I	0:I	0:I	0:I	0:I	0:I	0:I	0:I	0:I	0:I	0:I	0:I	0:I	0:I	0:I	0:I	0:I	0:I	0:I	0:I	0:I	0:I	0:I	0:I	0:I	0:I	0:I	0:I
SAR1347(guaC)	10	gmp reductase	0.0769231	0.0357143	0.888889	0.0733579	4462.58	NO	0:Q	0:Q	0:Q	0:Q	0:Q	0:Q	0:Q	0:Q	0:Q	0:Q	0:Q	0:Q	0:Q	0:Q	0:Q	0:Q	0:Q	0:Q	0:Q	0:Q	0:Q	0:Q	0:Q	0:Q	0:Q	0:Q	0:Q	0:Q	0:Q	0:Q	0:Q	0:Q	0:Q	0:Q	0:Q	0:Q	0:Q	0:Q	0:Q	0:Q	0:Q
SAR1347(guaC)	14	gmp reductase	0.0769231	0.0357143	0.888889	0.0733579	4462.58	NO	0:N	0:N	0:N	0:N	0:N	0:N	0:N	0:N	0:N	0:N	0:N	0:N	0:N	0:N	0:N	0:N	0:N	0:N	0:N	0:N	0:N	0:N	0:N	0:N	0:N	0:N	0:N	0:N	0:N	0:N	0:N	0:N	0:N	0:N	0:N	0:N	0:N	0:N	0:N	0:N	0:N
SAR1347(guaC)	13	gmp reductase	0.0769231	0.0357143	0.888889	0.0733579	4462.58	NO	0:P	0:P	0:P	0:P	0:P	0:P	0:P	0:P	0:P	0:P	0:P	0:P	0:P	0:P	0:P	0:P	0:P	0:P	0:P	0:P	0:P	0:P	0:P	0:P	0:P	0:P	0:P	0:P	0:P	0:P	0:P	0:P	0:P	0:P	0:P	0:P	0:P	0:P	0:P	0:P	0:P
SAR1347(guaC)	19	gmp reductase	0.0769231	0.0357143	0.888889	0.0733579	4462.58	NO	0:E	0:E	0:E	0:E	0:E	0:E	0:E	0:E	0:E	0:E	0:E	0:E	0:E	0:E	0:E	0:E	0:E	0:E	0:E	0:E	0:E	0:E	0:E	0:E	0:E	0:E	0:E	0:E	0:E	0:E	0:E	0:E	0:E	0:E	0:E	0:E	0:E	0:E	0:E	0:E	0:E
SAR1350(narJ)	55	putative membrane protein	0.0769231	0.0357143	0.888889	0.0733579	4462.58	NO	0:S	0:S	0:S	0:S	0:S	0:S	0:S	0:S	0:S	0:S	0:S	0:S	0:S	0:S	0:S	0:S	0:S	0:S	0:S	0:S	0:S	0:S	0:S	0:S	0:S	0:S	0:S	0:S	0:S	0:S	0:S	0:S	0:S	0:S	0:S	0:S	0:S	0:S	0:S	0:S	0:S
SAR1352(tkt)	616	transketolase	0.0769231	0.0357143	0.888889	0.0733579	4462.58	NO	0:P	0:P	0:P	0:P	0:P	0:P	0:P	0:P	0:P	0:P	0:P	0:P	0:P	0:P	0:P	0:P	0:-	0:P	0:P	0:P	0:P	0:P	0:P	0:P	0:P	0:P	0:P	0:P	0:P	0:P	0:P	0:P	0:P	0:P	0:P	0:P	0:P	0:P	0:P	0:P	0:P
SAR1360(mscL)	107	large-conductance mechanosensitive channel	0.0769231	0.0357143	0.888889	0.0733579	4462.58	NO	0:I	0:I	0:I	0:I	0:I	0:I	0:I	0:?	0:I	0:I	0:I	1:V	0:I	0:I	0:I	0:I	0:I	0:I	0:I	0:I	0:I	0:I	0:I	0:I	0:I	0:I	0:I	0:I	0:I	0:I	0:I	0:I	0:I	0:I	0:I	1:V	1:V	0:I	0:I	0:I	0:I
SAR1362(citB)	37	aconitate hydratase	0.0769231	0.0357143	0.888889	0.0733579	4462.58	NO	0:S	0:S	0:S	0:S	0:S	0:S	0:S	0:S	0:S	0:S	0:S	1:L	0:S	0:S	0:S	0:S	0:S	0:S	0:S	0:S	0:S	0:S	0:S	0:S	0:S	0:S	0:S	0:S	0:S	0:S	0:S	0:S	0:S	0:S	0:S	0:S	0:S	0:S	0:S	0:S	0:S
SAR1367(grlA)	590	topoisomerase iv subunit a	0.0769231	0.0357143	0.888889	0.0733579	4462.58	NO	0:V	0:V	0:V	0:V	0:V	0:V	0:V	0:V	0:?	0:V	0:V	1:I	0:V	0:V	0:V	0:V	0:V	0:V	0:V	0:V	0:V	0:V	0:V	0:V	0:V	0:V	0:V	0:V	0:V	0:V	0:V	0:V	0:V	0:V	0:V	0:V	0:V	0:V	0:V	0:V	0:V
SAR1385(trpB)	192	tryptophan synthase beta chain	0.0769231	0.0357143	0.888889	0.0733579	4462.58	NO	0:H	0:H	0:H	0:H	0:?	0:H	0:H	0:H	0:H	0:H	0:H	0:H	0:H	0:H	0:H	0:H	0:H	0:H	0:H	0:H	0:H	0:H	0:H	0:H	0:H	0:H	0:H	0:H	0:H	0:H	0:H	0:H	0:H	0:H	0:H	0:H	0:H	0:H	0:H	0:H	0:H
SAR1385(trpB)	281	tryptophan synthase beta chain	0.0769231	0.0357143	0.888889	0.0733579	4462.58	NO	0:S	0:S	0:S	0:S	0:?	0:S	0:S	0:S	0:S	0:S	0:S	1:L	0:S	0:S	0:S	0:S	0:S	0:S	0:S	0:S	0:S	0:S	0:S	0:S	0:S	0:S	0:S	0:S	0:S	0:S	0:S	0:S	0:S	0:S	0:S	0:S	0:S	0:S	0:S	0:S	0:S
SAR1385(trpB)	369	tryptophan synthase beta chain	0.0769231	0.0357143	0.888889	0.0733579	4462.58	NO	0:P	0:P	0:P	0:P	0:?	0:P	0:P	0:P	0:P	0:P	0:P	0:P	0:P	0:P	0:P	0:P	0:P	0:P	0:P	0:P	0:P	0:P	0:P	0:P	0:P	0:P	0:P	0:P	0:P	0:P	0:P	0:P	0:P	0:P	0:P	0:P	0:P	0:P	0:P	0:P	0:P
SAR1386(trpA)	102	tryptophan synthase alpha chain	0.0769231	0.0357143	0.888889	0.0733579	4462.58	NO	0:T	0:T	0:T	0:T	0:T	0:T	0:T	0:T	0:T	0:T	0:T	1:S	0:T	0:T	0:T	0:T	0:T	0:T	0:T	0:T	0:T	0:T	0:T	0:T	0:T	0:T	0:T	0:T	0:T	0:T	0:T	0:T	0:T	0:T	0:T	0:T	0:T	0:T	0:T	0:T	0:T
SAR1386(trpA)	20	tryptophan synthase alpha chain	0.0769231	0.0357143	0.888889	0.0733579	4462.58	NO	0:T	0:T	0:T	0:T	0:T	0:T	0:T	0:T	0:T	0:T	0:T	1:K	0:T	0:T	0:T	0:T	0:T	0:T	0:T	0:T	0:T	0:T	0:T	0:T	0:T	0:T	0:T	0:T	0:T	0:T	0:T	0:T	0:T	0:T	0:T	0:T	0:T	0:T	0:T	0:T	0:T
SAR1408(dapB)	34	dihydrodipicolinate reductase	0.0769231	0.0357143	0.888889	0.0733579	4462.58	NO	0:P	0:P	0:P	0:P	0:P	0:P	0:P	0:P	0:P	0:P	0:P	1:S	0:P	0:P	0:P	0:P	0:P	0:P	0:P	0:P	0:P	0:P	0:P	0:P	0:P	0:P	0:P	0:P	0:P	0:P	0:P	0:P	0:P	0:P	0:P	0:P	0:P	0:P	0:P	0:P	0:P
SAR1635(cshB)	101	atp-dependent rna helicase yqfr	0.0769231	0.0357143	0.888889	0.0733579	4462.58	NO	0:G	0:G	0:G	0:G	0:G	0:G	0:G	0:G	0:G	0:G	0:G	1:D	0:G	0:G	0:G	0:G	0:G	0:G	0:G	0:G	0:G	0:G	0:G	0:G	0:G	0:G	0:G	0:G	0:G	0:G	0:G	0:G	0:G	0:G	0:G	0:G	0:G	0:G	0:G	0:G	0:G
SAR1635(cshB)	139	atp-dependent rna helicase yqfr	0.0769231	0.0357143	0.888889	0.0733579	4462.58	NO	0:K	0:K	0:K	0:K	0:K	0:K	0:K	0:K	0:K	0:K	0:K	1:I	0:K	0:K	0:K	0:K	0:K	0:K	0:K	0:K	0:K	0:K	0:K	0:K	0:K	0:K	0:K	0:K	0:K	0:K	0:K	0:K	0:K	0:K	0:K	0:K	0:K	0:K	0:K	0:K	0:K
SAR1636(prs)	82	dinuclear metal center protein, ybgi family	0.0769231	0.0357143	0.888889	0.0733579	4462.58	NO	0:L	0:L	0:L	0:L	0:L	0:L	0:L	0:L	0:L	0:L	0:L	1:S	0:L	0:L	0:L	0:L	0:L	0:L	0:L	0:L	0:L	0:L	0:L	0:L	0:L	0:L	0:L	0:L	0:L	0:L	0:L	0:L	0:L	0:L	0:L	0:L	0:L	0:L	0:L	0:L	0:L
SAR1637(trmK)	111	putative trna-m1a22 methylase	0.0769231	0.0357143	0.888889	0.0733579	4462.58	NO	0:S	0:S	0:S	0:S	0:S	0:S	0:S	0:S	0:S	0:S	0:S	0:S	0:S	0:S	0:S	0:S	0:S	0:S	0:S	0:S	0:S	0:S	0:S	0:S	0:S	0:S	0:S	0:S	0:S	0:S	0:S	0:S	0:S	0:S	0:S	0:S	0:S	0:S	0:S	0:S	0:S
SAR1639(dnaG)	381	dna primase	0.0769231	0.0357143	0.888889	0.0733579	4462.58	NO	0:H	0:H	0:H	0:H	0:H	0:H	0:H	0:H	0:H	0:H	0:H	1:R	0:H	0:H	0:H	0:H	0:H	0:H	0:H	0:H	0:H	0:H	0:H	0:H	0:H	0:H	0:H	0:H	0:H	0:H	0:H	0:H	0:H	0:H	0:H	0:H	0:H	0:H	0:H	0:H	0:H
SAR1640(yqfL)	86	atp/gtp-binding protein, sa1392 homolog	0.0769231	0.0357143	0.888889	0.0733579	4462.58	NO	0:K	0:K	0:K	0:K	0:K	0:K	0:K	0:K	0:K	0:K	0:K	0:K	0:K	0:K	0:K	0:K	0:K	0:K	0:K	0:K	0:K	0:K	0:K	0:K	0:K	0:K	0:K	0:K	0:K	0:K	0:K	0:K	0:K	0:K	0:K	0:K	0:K	0:K	0:K	0:K	0:K
SAR1643(recO)	91	dna recombination and repair protein reco	0.0769231	0.0357143	0.888889	0.0733579	4462.58	NO	0:A	0:A	0:A	0:A	0:A	0:A	0:A	0:A	0:A	0:A	0:A	1:S	0:A	0:A	0:A	0:A	0:A	0:A	0:A	0:A	0:A	0:A	0:A	0:A	0:A	0:A	0:A	0:A	0:A	0:A	0:A	0:A	0:A	0:A	0:A	0:A	0:A	0:A	0:A	0:A	0:A
SAR1649(cysK)	193	conserved hypothetical protein	0.0769231	0.0357143	0.888889	0.0733579	4462.58	NO	0:Q	0:Q	0:Q	0:Q	0:Q	0:Q	0:Q	0:Q	0:Q	0:Q	0:Q	0:Q	0:Q	0:Q	0:Q	0:Q	0:Q	0:Q	0:Q	0:Q	0:Q	0:Q	0:Q	0:Q	0:Q	0:Q	0:Q	0:Q	0:Q	0:Q	0:Q	0:Q	0:Q	0:Q	0:Q	0:Q	0:Q	0:Q	0:Q	0:Q	0:Q
SAR1651(folB)	30	nodulation efficiency protein nfed	0.0769231	0.0357143	0.888889	0.0733579	4462.58	NO	0:V	0:V	0:V	0:V	0:V	0:V	0:V	0:V	0:V	0:V	0:V	0:V	0:V	0:V	0:V	0:V	0:V	0:V	0:V	0:V	0:V	0:V	0:V	0:V	0:V	0:V	0:V	0:V	0:V	0:V	0:V	0:V	0:V	0:V	0:V	0:V	0:V	0:V	0:V	0:V	0:V
SAR1655(prmA)	37	ribosomal protein l11 methyltransferase	0.0769231	0.0357143	0.888889	0.0733579	4462.58	NO	0:D	0:D	0:D	0:D	0:D	0:D	0:D	0:D	0:D	0:D	0:D	0:D	0:D	0:D	0:D	0:D	0:D	0:D	0:D	0:D	0:D	0:D	0:D	0:D	0:D	0:D	0:D	0:D	0:D	0:D	0:D	0:D	0:D	0:D	0:D	0:D	0:D	0:D	0:D	0:D	0:D
SAR1655(prmA)	271	ribosomal protein l11 methyltransferase	0.0769231	0.0357143	0.888889	0.0733579	4462.58	NO	0:T	0:T	0:T	0:T	0:T	0:T	0:T	0:T	0:T	0:T	0:T	0:T	0:T	0:T	0:T	0:T	0:T	0:T	0:T	0:T	0:T	0:T	0:T	0:T	0:T	0:T	0:T	0:T	0:T	0:T	0:T	0:T	0:T	0:T	0:T	0:T	0:T	0:T	0:T	0:T	0:T
SAR1656(dnaJ)	208	chaperone protein dnaj	0.0769231	0.0357143	0.888889	0.0733579	4462.58	NO	0:T	0:T	0:T	0:T	0:T	0:T	0:T	0:T	0:T	0:T	0:T	0:T	0:T	0:T	0:T	0:T	0:T	0:T	0:T	0:T	0:T	0:T	0:T	0:T	0:T	0:T	0:T	0:T	0:T	0:T	0:T	0:T	0:T	0:T	0:T	0:T	0:T	0:T	0:T	0:T	0:T
SAR1656(dnaJ)	296	chaperone protein dnaj	0.0769231	0.0357143	0.888889	0.0733579	4462.58	NO	0:N	0:N	0:N	0:N	0:N	0:N	0:N	0:N	0:N	0:N	0:N	0:N	0:N	0:N	0:N	0:N	0:N	0:N	0:N	0:N	0:N	0:N	0:N	0:N	0:N	0:N	0:N	0:N	0:N	0:N	0:N	0:N	0:N	0:N	0:N	0:N	0:N	0:N	0:N	0:N	0:N
SAR1657(dnaK)	548	chaperone protein dnak	0.0769231	0.0357143	0.888889	0.0733579	4462.58	NO	0:D	0:D	0:D	0:D	0:D	0:D	0:D	0:D	0:D	0:D	0:D	0:D	0:D	0:D	0:D	0:D	0:D	0:D	0:D	0:D	0:D	0:D	0:D	0:D	0:D	0:D	0:D	0:D	0:D	0:D	0:D	0:D	0:D	0:D	0:D	0:D	0:D	0:D	0:D	0:D	0:D
SAR1657(dnaK)	549	chaperone protein dnak	0.0769231	0.0357143	0.888889	0.0733579	4462.58	NO	0:A	0:A	0:A	0:A	0:A	0:A	0:A	0:A	0:A	0:A	0:A	0:A	0:A	0:A	0:A	0:A	0:A	0:A	0:A	0:A	0:A	0:A	0:A	0:A	0:A	0:A	0:A	0:A	0:A	0:A	0:A	0:A	0:A	0:A	0:A	0:A	0:A	0:A	0:A	0:A	0:A
SAR1657(dnaK)	552	chaperone protein dnak	0.0769231	0.0357143	0.888889	0.0733579	4462.58	NO	0:T	0:T	0:T	0:T	0:T	0:T	0:T	0:T	0:T	0:T	0:T	0:T	0:T	0:T	0:T	0:T	0:T	0:T	0:T	0:T	0:T	0:T	0:T	0:T	0:T	0:T	0:T	0:T	0:T	0:T	0:T	0:T	0:T	0:T	0:T	0:T	0:T	0:T	0:T	0:T	0:T
SAR1657(dnaK)	553	chaperone protein dnak	0.0769231	0.0357143	0.888889	0.0733579	4462.58	NO	0:A	0:A	0:A	0:A	0:A	0:A	0:A	0:A	0:A	0:A	0:A	0:A	0:A	0:A	0:A	0:A	0:A	0:A	0:A	0:A	0:A	0:A	0:A	0:A	0:A	0:A	0:A	0:A	0:A	0:A	0:A	0:A	0:A	0:A	0:A	0:A	0:A	0:A	0:A	0:A	0:A
SAR1659(hrcA)	168	heat-inducible transcription repressor hrca	0.0769231	0.0357143	0.888889	0.0733579	4462.58	NO	0:I	0:I	0:I	0:I	0:I	0:I	0:I	0:I	0:I	1:L	1:L	1:M	0:I	0:I	0:I	0:I	0:I	0:I	0:I	0:I	0:I	0:I	0:I	0:I	0:I	0:I	0:I	0:I	0:I	0:I	0:I	0:I	0:I	0:I	0:I	0:I	0:I	0:I	0:I	0:I	0:I
SAR1659(hrcA)	278	heat-inducible transcription repressor hrca	0.0769231	0.0357143	0.888889	0.0733579	4462.58	NO	0:N	0:N	0:N	0:N	0:N	0:N	0:N	0:N	0:N	0:N	0:N	1:D	0:N	0:N	0:N	0:N	0:N	0:N	0:N	0:N	0:N	0:N	0:N	0:N	0:N	0:N	0:N	0:N	0:N	0:N	0:N	0:N	0:N	0:N	0:N	0:N	0:N	0:N	0:N	0:N	0:N
SAR1660(hemN)	98	putative coproporphyrinogen iii oxidase of bs hemn-type, oxygen-independent, in heat shock gene cluster	0.0769231	0.0357143	0.888889	0.0733579	4462.58	NO	0:T	0:T	0:T	0:T	0:T	0:T	0:T	0:T	0:T	0:T	0:T	1:S	0:T	0:T	0:T	0:T	0:T	0:T	0:T	0:T	0:T	0:T	0:T	0:T	0:T	0:T	0:T	0:T	0:T	0:T	0:T	0:T	0:T	0:T	0:T	0:T	0:T	0:T	0:T	0:T	0:T
SAR1660(hemN)	249	putative coproporphyrinogen iii oxidase of bs hemn-type, oxygen-independent, in heat shock gene cluster	0.0769231	0.0357143	0.888889	0.0733579	4462.58	NO	0:D	0:D	0:D	0:D	0:D	0:D	0:D	0:D	0:D	0:D	0:D	1:E	0:D	0:D	0:D	0:D	0:D	0:D	0:D	0:D	0:D	0:D	0:D	0:D	0:D	0:D	0:D	0:D	0:D	0:D	0:D	0:D	0:D	0:D	0:D	0:D	0:D	0:D	0:D	0:D	0:D
SAR1662(lepA)	591	translation elongation factor lepa	0.0769231	0.0357143	0.888889	0.0733579	4462.58	NO	0:V	0:V	0:V	0:V	0:V	0:V	0:V	0:V	0:V	0:V	0:V	0:V	0:V	0:V	0:V	0:V	0:V	0:V	0:V	0:V	0:V	0:V	0:V	0:V	0:V	0:V	0:V	0:V	0:V	0:V	0:V	0:V	0:V	0:V	0:V	0:V	0:V	0:V	0:V	0:V	0:V
SAR1666(comEB)	91	dcmp deaminase; late competence protein comeb	0.0769231	0.0357143	0.888889	0.0733579	4462.58	NO	0:G	0:G	0:G	0:G	0:G	1:S	0:G	0:G	0:G	0:G	0:G	1:D	0:G	0:G	0:G	0:G	0:G	0:G	0:G	0:G	0:G	0:G	0:G	0:G	0:G	0:G	0:G	0:G	0:G	0:G	0:G	0:G	0:G	0:G	0:G	0:G	0:G	0:G	0:G	0:G	0:G
SAR1667(comEA)	78	late competence protein comea, dna receptor	0.0769231	0.0357143	0.888889	0.0733579	4462.58	NO	0:N	0:N	0:N	0:N	0:N	0:N	0:N	0:N	0:N	0:N	0:N	1:D	0:N	0:N	0:N	0:N	0:N	0:N	0:N	0:N	0:N	0:N	0:N	0:N	0:N	0:N	0:N	0:N	0:N	0:N	0:N	0:N	0:N	0:N	0:N	0:N	0:N	0:N	0:?	0:N	0:N
SAR1670(yqeK)	141	hydrolase (had superfamily), yqek	0.0769231	0.0357143	0.888889	0.0733579	4462.58	NO	0:K	0:K	0:K	0:K	0:K	0:K	0:K	0:K	0:K	0:K	0:K	0:K	0:K	0:K	0:K	0:K	0:K	0:K	0:K	0:K	0:K	0:K	0:K	0:K	0:K	0:K	0:K	0:K	0:K	0:K	0:K	0:K	0:K	0:K	0:K	0:K	0:K	0:K	0:K	0:K	0:K
SAR1673(aroE)	155	shikimate 5-dehydrogenase i alpha	0.0769231	0.0357143	0.888889	0.0733579	4462.58	NO	0:M	0:M	0:M	0:M	0:M	0:M	0:M	0:M	0:M	0:M	0:M	1:L	0:M	0:M	0:M	0:M	0:M	0:M	0:M	0:M	0:M	0:M	0:M	0:M	0:M	0:M	0:M	0:M	0:M	0:M	0:M	0:M	0:M	0:M	0:M	0:M	0:M	0:M	0:M	0:M	0:M
SAR1674(yqeH)	325	gtp-binding protein yqeh, required for biogenesis of 30s ribosome subunit	0.0769231	0.0357143	0.888889	0.0733579	4462.58	NO	0:E	0:E	0:E	0:E	0:E	0:E	0:E	0:E	0:E	0:E	0:E	0:E	0:E	0:E	0:E	0:E	0:E	0:E	0:E	0:E	0:E	0:E	0:E	0:E	0:E	0:E	0:E	0:E	0:E	0:E	0:E	0:E	0:E	0:E	0:E	0:E	0:E	0:E	0:E	0:E	0:E
SAR1684(lamB)	3	lactam utilization protein lamb	0.0769231	0.0357143	0.888889	0.0733579	4462.58	NO	0:V	0:V	0:V	0:V	0:V	0:V	0:V	0:V	0:V	0:V	0:V	1:I	0:V	0:V	0:V	0:V	0:V	0:V	0:V	0:V	0:V	0:V	0:V	0:V	0:V	0:V	0:V	0:V	0:V	0:V	0:V	0:V	0:V	0:V	0:V	0:V	1:R	0:V	0:V	0:V	0:V
SAR1688(dur1)	72	allophanate hydrolase 2 subunit 1	0.0769231	0.0357143	0.888889	0.0733579	4462.58	NO	0:S	0:S	0:S	0:S	0:S	0:S	0:S	0:S	0:S	0:S	0:S	0:S	0:S	0:S	0:S	0:S	0:S	0:S	0:S	0:S	0:S	0:S	0:S	0:S	0:S	0:S	0:S	0:S	0:S	0:S	0:S	0:S	0:S	0:S	0:S	0:S	0:S	0:S	0:S	0:S	0:S
SAR1691(fus)	60	peptidase, u32 family large subunit [c1]	0.0769231	0.0357143	0.888889	0.0733579	4462.58	NO	0:E	0:E	0:E	0:E	0:E	0:E	0:E	0:E	0:E	0:E	0:E	0:E	0:E	0:E	0:E	0:E	0:E	0:E	0:E	0:E	0:E	0:E	0:E	0:E	0:E	0:E	0:E	0:E	0:E	0:E	0:E	0:E	0:E	0:E	0:E	0:E	0:E	0:E	0:E	0:E	0:E
SAR1697(alaS)	767	alanyl-trna synthetase	0.0769231	0.0357143	0.888889	0.0733579	4462.58	NO	0:Q	0:Q	0:Q	0:Q	0:Q	0:Q	0:Q	0:Q	0:Q	0:Q	0:Q	0:Q	0:Q	0:Q	0:Q	0:Q	0:Q	0:Q	0:Q	0:Q	0:Q	0:Q	0:Q	0:Q	0:Q	0:Q	0:Q	0:Q	0:Q	0:Q	0:Q	0:Q	0:Q	0:Q	0:Q	0:Q	0:Q	0:Q	0:Q	0:Q	0:Q
SAR1698(recD)	691	recd-like dna helicase yrrc	0.0769231	0.0357143	0.888889	0.0733579	4462.58	NO	0:M	0:M	0:M	0:M	0:M	0:M	0:M	0:M	0:M	0:M	0:M	0:M	0:M	0:M	0:M	0:M	0:M	0:M	0:M	0:M	0:M	0:M	0:M	0:M	0:M	0:M	0:M	0:M	0:M	0:M	0:M	0:M	0:M	0:M	0:M	0:M	0:M	0:M	0:M	0:M	0:M
SAR1698(recD)	715	recd-like dna helicase yrrc	0.0769231	0.0357143	0.888889	0.0733579	4462.58	NO	0:T	0:T	0:T	0:T	0:T	0:T	0:T	0:T	0:T	0:T	0:T	0:T	0:T	0:T	0:T	0:T	0:T	0:T	0:T	0:T	0:T	0:T	0:T	0:T	0:T	0:T	0:T	0:T	0:T	0:T	0:T	0:T	0:T	0:T	0:T	0:T	0:T	0:T	0:T	0:T	0:T
SAR1701(mnmA)	299	trna (5-methylaminomethyl-2-thiouridylate)-methyltransferase	0.0769231	0.0357143	0.888889	0.0733579	4462.58	NO	0:D	0:D	0:D	0:D	0:D	0:?	0:D	0:D	0:D	0:D	0:D	0:D	0:D	0:D	0:D	0:D	0:D	0:D	0:D	0:D	0:D	0:D	0:D	0:D	0:D	0:D	0:D	0:D	0:D	0:D	0:D	0:D	0:D	0:D	0:D	0:D	0:D	0:D	0:D	0:D	0:D
SAR1703(SAR1703)	54	flavin-utilizing monoxygenase	0.0769231	0.0357143	0.888889	0.0733579	4462.58	NO	0:L	0:L	0:L	0:L	0:L	0:L	0:L	0:L	0:L	0:L	0:L	0:L	0:L	0:L	0:L	0:L	0:L	0:L	0:L	0:L	0:L	0:L	0:L	0:L	0:L	0:L	0:L	0:L	0:L	0:L	0:L	0:L	0:L	0:L	0:L	0:L	0:L	0:L	0:L	0:L	0:L
SAR1703(SAR1703)	276	flavin-utilizing monoxygenase	0.0769231	0.0357143	0.888889	0.0733579	4462.58	NO	0:M	0:M	0:M	0:M	0:M	0:M	0:M	0:M	0:M	0:M	0:M	1:L	0:M	0:M	0:M	0:M	0:M	0:M	0:M	0:M	0:M	0:M	0:M	0:M	0:M	0:M	0:M	0:M	0:M	0:M	0:M	0:M	0:M	0:M	0:M	0:M	0:M	0:M	0:M	0:M	0:M
SAR1715(apt)	16	adenine phosphoribosyltransferase	0.0769231	0.0357143	0.888889	0.0733579	4462.58	NO	0:P	0:P	0:P	0:P	0:P	0:P	0:P	0:P	0:P	0:P	0:P	0:P	0:P	0:P	0:P	0:P	0:P	0:P	0:P	0:P	0:P	0:P	0:P	0:P	0:P	0:P	0:P	0:P	0:P	0:P	0:P	0:P	0:P	0:P	0:P	0:P	0:P	0:P	0:P	0:P	0:P
SAR1743(valS)	875	valyl-trna synthetase	0.0769231	0.0357143	0.888889	0.0733579	4462.58	NO	0:K	0:K	0:K	0:K	0:K	0:K	0:K	0:K	0:K	0:K	0:K	0:K	0:K	0:K	0:K	0:K	0:K	0:K	0:K	0:K	0:K	0:K	0:K	0:K	0:K	0:K	0:K	0:K	0:K	0:K	0:K	0:K	0:K	0:K	0:K	0:K	0:K	0:K	0:K	0:K	0:K
SAR1743(valS)	876	valyl-trna synthetase	0.0769231	0.0357143	0.888889	0.0733579	4462.58	NO	0:A	0:A	0:A	0:A	0:A	0:A	0:A	0:A	0:A	0:A	0:A	0:A	0:A	0:A	0:A	0:A	0:A	0:A	0:A	0:A	0:A	0:A	0:A	0:A	0:A	0:A	0:A	0:A	0:A	0:A	0:A	0:A	0:A	0:A	0:A	0:A	0:A	0:A	0:A	0:A	0:A
SAR1793(thiI)	118	thiamine biosynthesis protein thii	0.0769231	0.0357143	0.888889	0.0733579	4462.58	NO	0:P	0:P	0:P	0:P	0:P	0:P	0:P	0:P	0:P	0:P	0:P	0:P	0:P	0:P	0:P	0:P	0:P	0:P	0:P	0:P	0:P	0:P	0:P	0:P	0:P	0:P	0:P	0:P	0:P	0:P	0:P	0:P	0:P	0:P	0:P	0:P	0:P	0:P	0:P	0:P	0:P
SAR1798(ugpQ2)	216	glycerophosphoryl diester phosphodiesterase	0.0769231	0.0357143	0.888889	0.0733579	4462.58	NO	0:M	0:M	0:M	0:M	0:M	0:M	0:M	0:M	0:M	0:M	0:M	1:L	0:M	0:M	0:M	0:M	0:M	0:M	0:M	0:M	0:M	0:M	0:M	0:M	0:M	0:M	0:M	0:M	0:M	0:M	0:M	0:M	0:M	0:M	0:M	1:L	1:L	0:M	0:M	0:M	0:M
SAR1854(SAR1854)	300	pyridine nucleotide-disulphide oxidoreductase	0.0769231	0.0357143	0.888889	0.0733579	4462.58	NO	0:P	0:P	0:P	0:P	0:P	0:P	0:P	0:P	0:P	0:P	0:P	1:L	0:P	0:P	0:P	0:P	0:P	0:P	0:P	0:P	0:P	0:P	0:P	0:P	0:P	0:P	0:P	0:P	0:P	0:P	0:P	0:P	0:P	0:P	0:P	0:P	0:P	0:P	0:P	0:P	0:P
SAR1876(menC)	235	o-succinylbenzoate-coa synthase	0.0769231	0.0357143	0.888889	0.0733579	4462.58	NO	0:I	0:I	0:I	0:I	0:I	0:I	0:I	0:I	0:I	0:I	0:I	1:T	0:I	0:I	0:I	0:I	0:I	0:I	0:I	0:I	0:I	0:I	0:I	0:I	0:I	0:I	0:I	0:I	0:I	0:I	0:I	0:I	0:I	0:I	0:I	0:I	0:I	0:I	0:I	0:I	0:I
SAR1877(menE)	474	o-succinylbenzoic acid--coa ligase	0.0769231	0.0357143	0.888889	0.0733579	4462.58	NO	0:D	0:D	0:D	0:D	0:D	0:D	0:D	0:D	0:D	0:D	0:D	0:D	0:D	0:D	0:D	0:D	0:D	0:D	0:D	0:D	0:D	0:D	0:D	0:D	0:D	0:D	0:D	0:D	0:D	0:D	0:D	0:D	0:D	0:D	0:D	0:D	0:D	0:D	0:D	0:D	0:D
SAR1878(SAR1878)	36	putative lipoprotein	0.0769231	0.0357143	0.888889	0.0733579	4462.58	NO	0:G	0:G	0:G	0:?	0:G	0:G	0:G	0:G	0:G	0:G	0:G	0:G	0:G	0:G	0:G	0:G	0:G	0:G	0:G	0:G	0:G	0:G	0:G	0:G	0:G	0:G	0:G	0:G	0:G	0:G	0:G	0:G	0:G	0:G	0:G	0:G	0:G	0:G	0:G	0:G	0:G
SAR1947(SAR1947)	104	iron-sulfur cluster-binding protein	0.0769231	0.0357143	0.888889	0.0733579	4462.58	NO	0:A	0:A	0:A	0:A	0:A	0:A	0:A	0:A	0:A	0:A	0:A	0:A	0:A	0:A	0:A	0:A	0:A	0:A	0:A	0:A	0:A	0:A	0:A	0:A	0:A	0:A	0:A	0:A	0:A	0:A	0:A	0:A	0:A	0:A	0:A	0:A	0:A	0:A	0:A	0:A	0:A
SAR1986(dinP)	56	dna polymerase iv	0.0769231	0.0357143	0.888889	0.0733579	4462.58	NO	0:H	0:H	0:H	0:H	0:H	0:H	0:H	0:H	0:H	0:H	0:H	0:H	0:H	0:H	0:H	0:H	0:H	0:H	0:H	0:H	0:H	0:H	0:H	0:H	0:H	0:H	0:H	0:H	0:H	0:H	0:H	0:H	0:H	0:H	0:H	0:H	0:H	0:H	0:H	0:H	0:H
SAR2016(SAR2016)	41	putative exported protein	0.0769231	0.0357143	0.888889	0.0733579	4462.58	NO	0:I	0:I	0:I	0:I	0:I	0:I	0:I	0:I	0:I	0:I	0:I	0:I	0:I	0:I	0:I	0:I	0:I	0:I	0:I	0:I	0:I	0:I	0:I	0:I	0:I	0:I	0:I	0:I	0:I	0:I	0:I	0:I	0:I	0:I	0:I	0:I	0:I	0:I	0:I	0:I	0:I
SAR2024(SAR2024)	92	putative membrane protein	0.0769231	0.0357143	0.888889	0.0733579	4462.58	NO	0:I	0:I	0:I	0:I	0:I	0:I	0:I	0:I	0:I	0:I	0:I	0:I	0:I	0:I	0:I	0:I	0:I	0:I	0:I	0:I	0:I	0:I	0:I	0:I	0:I	0:I	0:I	0:I	0:I	0:I	0:I	0:I	0:I	0:I	0:I	0:I	0:I	0:I	0:I	0:I	0:I
SAR2025(SAR2025)	67	abc-type multidrug transport system, atpase component	0.0769231	0.0357143	0.888889	0.0733579	4462.58	NO	0:A	0:A	0:A	0:A	0:A	0:A	0:A	0:A	0:A	0:A	0:A	1:D	0:A	0:A	0:A	0:A	0:A	0:A	0:A	0:A	0:A	0:A	0:A	0:A	0:A	0:A	0:A	0:A	0:A	0:A	0:A	0:A	0:A	0:A	0:A	0:A	0:A	0:A	0:A	0:A	0:A
SAR2160(ydbS)	31	putative membrane protein	0.0769231	0.0357143	0.888889	0.0733579	4462.58	NO	0:L	0:L	0:L	0:L	0:L	0:L	0:L	0:L	0:L	0:L	0:L	1:I	0:L	0:L	0:L	0:L	0:L	0:L	0:L	0:L	0:L	0:L	0:L	0:L	0:L	0:L	0:L	0:L	0:L	0:L	0:L	0:L	0:L	0:L	0:L	0:L	0:L	0:L	0:L	0:L	0:L
SAR2171(ftsW)	394	cell division protein ftsw	0.0769231	0.0357143	0.888889	0.0733579	4462.58	NO	0:L	0:L	0:L	0:L	0:L	0:L	0:L	0:L	0:L	0:L	0:L	0:L	0:L	0:L	0:L	0:L	0:L	0:L	0:L	0:L	0:L	0:L	0:L	0:L	0:L	0:L	0:L	0:L	0:L	0:L	0:L	0:L	0:L	0:L	0:L	0:L	0:L	0:L	0:L	0:L	0:L
SAR2171(ftsW)	392	cell division protein ftsw	0.0769231	0.0357143	0.888889	0.0733579	4462.58	NO	0:V	0:V	0:V	0:V	0:V	0:V	0:V	0:V	0:V	0:V	0:V	0:V	0:V	0:V	0:V	0:V	0:V	0:V	0:V	0:V	0:V	0:V	0:V	0:V	0:V	0:V	0:V	0:V	0:V	0:V	0:V	0:V	0:V	0:V	0:V	0:V	0:V	0:V	0:V	0:V	0:V
SAR2178(SAR2178)	208	metal-dependent phosphohydrolase	0.0769231	0.0357143	0.888889	0.0733579	4462.58	NO	0:M	0:M	0:M	0:M	0:M	0:M	0:M	0:M	0:M	0:M	0:M	1:I	0:M	0:M	0:M	0:M	0:M	0:M	0:M	0:M	0:M	0:M	0:M	0:M	0:M	0:M	0:M	0:M	0:M	0:M	0:M	0:M	0:M	0:M	0:M	0:M	0:M	0:M	0:M	0:M	0:M
SAR2179(oxaA)	274	inner membrane protein translocase component yidc, short form oxai-like	0.0769231	0.0357143	0.888889	0.0733579	4462.58	NO	0:S	0:S	0:S	0:S	0:S	0:S	0:S	0:S	0:S	0:S	0:S	1:N	0:S	0:S	0:S	0:S	0:S	0:S	0:S	0:S	0:S	0:S	0:S	0:S	0:S	0:S	0:S	0:S	0:S	0:S	0:S	0:S	0:S	0:S	0:-	0:S	0:S	0:S	0:S	0:S	0:S
SAR2182(thiD)	83	phosphomethylpyrimidine kinase	0.0769231	0.0357143	0.888889	0.0733579	4462.58	NO	0:A	0:A	0:A	0:A	0:A	0:A	0:A	0:A	0:A	0:A	0:A	0:A	0:A	0:A	0:A	0:A	0:A	0:A	0:A	0:A	0:A	0:A	0:A	0:A	0:A	0:A	0:A	0:A	0:A	0:A	0:A	0:A	0:A	0:A	0:A	0:A	0:A	0:A	0:A	0:A	0:A
SAR2184(sceD)	98	sced-like transglycosylase, biomarker for vancomycin-intermediate strains	0.0769231	0.0357143	0.888889	0.0733579	4462.58	NO	0:A	0:A	0:A	0:A	0:A	0:A	0:A	0:A	0:A	0:A	0:A	0:A	0:A	0:A	0:A	0:A	0:A	0:A	0:A	0:A	0:A	0:A	0:A	0:A	0:A	0:A	0:A	0:A	0:A	0:A	0:A	0:A	0:A	0:A	0:-	0:A	0:A	0:A	0:A	0:A	0:A
SAR2243(SAR2243)	21	poor database matches. doubtful cds	0.0769231	0.0357143	0.888889	0.0733579	4462.58	NO	0:?	0:K	0:K	0:K	0:K	0:K	0:K	0:K	0:K	0:K	0:K	0:K	0:K	0:K	0:K	0:K	0:K	0:K	0:K	0:K	0:K	0:K	0:K	0:K	0:K	0:K	0:K	0:K	0:K	0:K	0:K	0:K	0:K	0:K	0:K	0:K	0:K	0:K	0:K	0:K	0:K
SAR2272(SAR2272)	460	uncharacterized siderophore biosynthesis protein near heme transporter htsabc @ siderophore synthetase superfamily, group b	0.0769231	0.0357143	0.888889	0.0733579	4462.58	NO	0:L	0:L	0:L	0:L	0:L	0:L	0:L	0:L	0:L	0:L	0:L	1:M	0:L	0:L	0:L	0:L	0:L	0:L	0:L	0:L	0:L	0:L	0:L	0:L	0:L	0:L	0:L	0:L	0:L	0:L	0:L	0:L	0:L	0:L	0:L	0:L	0:L	0:L	0:L	0:L	0:L
SAR2272(SAR2272)	143	uncharacterized siderophore biosynthesis protein near heme transporter htsabc @ siderophore synthetase superfamily, group b	0.0769231	0.0357143	0.888889	0.0733579	4462.58	NO	0:A	0:A	0:A	0:A	0:A	0:A	0:A	0:A	0:A	0:A	0:A	1:E	0:A	0:A	0:A	0:A	0:A	0:A	0:A	0:A	0:A	0:A	0:A	0:A	0:A	0:A	0:A	0:A	0:A	0:A	0:A	0:A	0:A	0:A	0:A	0:A	0:A	0:A	0:A	0:A	0:A
SAR2273(asp23)	179	alkaline shock protein 23	0.0769231	0.0357143	0.888889	0.0733579	4462.58	NO	0:G	0:G	0:G	0:G	0:G	0:G	0:G	0:G	1:S	0:G	0:G	0:G	0:G	0:G	0:G	0:G	0:G	0:G	0:G	0:G	0:G	0:G	0:G	0:G	0:G	0:G	0:G	0:G	0:G	0:G	0:G	0:G	0:G	0:G	0:G	0:G	0:G	0:G	0:G	0:G	0:G
SAR2282(lacF)	74	pts system, lactose-specific iia component	0.0769231	0.0357143	0.888889	0.0733579	4462.58	NO	0:V	0:V	0:V	0:V	0:V	0:V	0:V	0:V	0:V	0:V	0:V	0:V	0:V	0:V	0:V	0:V	0:V	0:V	0:V	0:V	0:V	0:V	0:V	0:V	0:V	0:V	0:V	0:V	0:V	0:V	0:V	0:V	0:V	0:V	0:V	0:V	0:V	0:V	0:V	0:V	0:V
SAR2340(SAR2340)	295	acetyltransferase (gnat) family protein	0.0769231	0.0357143	0.888889	0.0733579	4462.58	NO	0:E	0:E	0:E	0:E	0:E	0:E	0:E	0:E	0:E	0:E	0:E	0:E	0:E	0:E	0:E	0:E	0:E	0:E	0:E	0:E	0:E	0:E	0:E	0:E	0:E	0:E	0:E	0:E	0:E	0:E	0:E	0:E	0:E	0:E	0:E	0:E	0:E	0:E	0:E	0:E	0:E
SAR2340(SAR2340)	296	acetyltransferase (gnat) family protein	0.0769231	0.0357143	0.888889	0.0733579	4462.58	NO	0:R	0:R	0:R	0:R	0:R	0:R	0:R	0:R	0:R	0:R	0:R	0:R	0:R	0:R	0:R	0:R	0:R	0:R	0:R	0:R	0:R	0:R	0:R	0:R	0:R	0:R	0:R	0:R	0:R	0:R	0:R	0:R	0:R	0:R	0:R	0:R	0:R	0:R	0:R	0:R	0:R
SAR2384(SAR2384)	64	conserved hypothetical protein	0.0769231	0.0357143	0.888889	0.0733579	4462.58	NO	0:F	0:F	0:F	0:F	0:F	0:F	0:F	0:F	0:F	0:F	0:F	1:S	0:F	0:F	0:F	0:F	0:F	0:F	0:F	0:F	0:F	0:F	0:F	0:F	0:F	0:F	0:F	0:F	0:F	0:F	0:F	0:F	0:F	0:F	0:?	1:S	1:S	0:F	0:F	0:F	0:F
SAR2423(SAR2423)	134	uncharacterized protein conserved in bacteria	0.0769231	0.0357143	0.888889	0.0733579	4462.58	NO	0:K	0:K	0:K	0:K	0:K	0:K	0:K	0:K	0:K	0:K	0:K	1:R	0:K	0:K	0:K	0:K	0:K	0:K	0:K	0:K	0:K	0:K	0:K	0:K	0:K	0:K	0:K	0:K	0:K	0:K	0:K	0:K	0:K	0:K	0:K	0:K	0:K	0:K	0:K	0:K	0:K
SAR2448(hssS)	382	sensor histidine kinase colocalized with hrtab transporter	0.0769231	0.0357143	0.888889	0.0733579	4462.58	NO	0:H	0:H	0:H	0:H	0:H	0:H	0:H	0:H	0:H	0:H	0:H	1:N	0:H	0:H	0:H	0:H	0:H	0:H	0:H	0:H	0:H	0:H	0:H	0:H	0:H	0:H	0:H	0:H	0:H	0:H	0:H	0:H	0:H	0:H	0:H	0:H	0:H	0:H	0:H	0:H	0:H
SAR2459(yhfP)	211	alcohol dehydrogenase	0.0769231	0.0357143	0.888889	0.0733579	4462.58	NO	0:A	0:A	0:A	0:A	0:A	0:A	0:A	0:A	0:A	0:A	0:A	0:A	0:A	0:A	0:A	0:A	0:A	0:A	0:A	0:A	0:A	0:A	0:A	0:A	0:A	0:A	0:A	0:A	0:A	0:A	0:A	0:A	0:A	0:A	0:A	0:A	0:A	0:A	0:A	0:A	0:A
SAR2466(scrA)	377	pts system, sucrose-specific iib component / pts system, sucrose-specific iic component	0.0769231	0.0357143	0.888889	0.0733579	4462.58	NO	0:G	0:G	0:G	0:G	0:G	0:G	0:G	0:G	0:G	0:G	0:G	0:G	0:G	0:G	0:G	0:G	0:G	0:G	0:G	0:G	0:G	0:G	0:G	0:G	0:G	0:G	0:G	0:G	0:G	0:G	0:G	0:G	0:G	0:G	0:G	0:G	0:G	0:G	0:G	0:G	0:G
SAR2466(scrA)	77	pts system, sucrose-specific iib component / pts system, sucrose-specific iic component	0.0769231	0.0357143	0.888889	0.0733579	4462.58	NO	0:L	0:L	0:L	0:L	0:L	0:L	0:L	0:L	0:L	0:L	0:L	1:M	0:L	0:L	0:L	0:L	0:L	0:L	0:L	0:L	0:L	0:L	0:L	0:L	0:L	0:L	0:L	0:L	0:L	0:L	0:L	0:L	0:L	0:L	0:L	0:L	0:L	0:L	0:L	0:L	0:L
SAR2467(ccrC)	39	probable type ii dna modification enzyme	0.0769231	0.0357143	0.888889	0.0733579	4462.58	NO	0:L	0:L	0:L	0:L	0:L	0:L	0:L	0:L	0:L	0:L	0:L	0:L	0:L	0:L	0:L	0:L	0:L	0:L	0:L	0:L	0:L	0:L	0:L	0:L	0:L	0:L	0:L	0:L	0:L	0:L	0:L	0:L	0:L	0:L	0:L	0:L	0:L	0:L	0:L	0:L	0:L
SAR2487(nasF)	190	uroporphyrinogen-iii methyltransferase	0.0769231	0.0357143	0.888889	0.0733579	4462.58	NO	0:T	0:T	0:T	0:T	0:T	0:T	0:T	0:T	0:T	0:T	0:T	0:T	0:T	0:T	0:T	0:T	0:T	0:T	0:T	0:T	0:T	0:T	0:T	0:T	0:T	0:T	0:T	0:T	0:T	0:T	0:T	0:T	0:T	0:T	0:T	0:T	0:T	0:T	0:T	0:T	0:T
SAR2507(SAR2507)	205	cobalt-zinc-cadmium resistance protein	0.0769231	0.0357143	0.888889	0.0733579	4462.58	NO	0:E	0:E	0:E	0:E	0:E	0:E	0:E	0:E	0:E	0:E	0:E	0:E	0:E	0:E	0:E	0:E	0:E	0:E	0:E	0:E	0:E	0:E	0:E	0:E	0:E	0:E	0:E	0:E	0:E	0:E	0:E	0:E	0:E	0:E	0:E	0:E	0:E	0:E	0:E	0:E	0:E
SAR2512(bioX)	119	predicted protein	0.0769231	0.0357143	0.888889	0.0733579	4462.58	NO	0:S	0:S	0:S	0:S	0:S	0:S	0:S	0:S	0:S	0:S	0:S	0:S	0:S	0:S	0:S	0:S	0:S	0:S	0:S	0:S	0:S	0:S	0:S	0:S	0:S	0:S	0:S	0:S	0:S	0:S	0:S	0:S	0:S	0:S	0:S	0:S	0:S	0:S	0:S	0:S	0:S
SAR2541(pnbA)	281	carboxylesterase type b	0.0769231	0.0357143	0.888889	0.0733579	4462.58	NO	0:D	0:D	0:D	0:D	0:D	0:D	0:D	0:D	0:D	0:D	0:D	1:G	0:D	0:D	0:D	0:D	0:D	0:D	0:D	0:D	0:D	0:D	0:D	0:D	0:D	0:D	0:D	0:D	0:D	0:D	0:D	0:D	0:D	0:D	0:D	0:D	0:D	0:D	0:D	0:D	0:D
SAR2555(gid)	177	uncharacterized protein-like protein	0.0769231	0.0357143	0.888889	0.0733579	4462.58	NO	0:H	0:H	0:H	0:H	0:H	0:H	0:H	0:H	0:H	0:H	0:H	1:Y	0:H	0:H	0:H	0:H	0:H	0:H	0:H	0:H	0:H	0:H	0:H	0:H	0:H	0:H	0:H	0:H	0:H	0:H	0:H	0:H	0:H	0:H	0:H	0:H	0:H	0:H	0:H	0:H	0:H
SAR2576(pgcA)	549	phosphoglucosamine mutase / phosphomannomutase	0.0769231	0.0357143	0.888889	0.0733579	4462.58	NO	0:Y	0:Y	0:Y	0:Y	0:Y	0:Y	0:Y	0:Y	0:Y	0:Y	0:Y	1:H	0:Y	0:Y	0:Y	0:Y	0:-	0:Y	0:Y	0:Y	0:Y	0:Y	0:Y	0:Y	0:Y	0:Y	0:Y	0:Y	0:Y	0:Y	0:Y	0:Y	0:Y	0:Y	0:Y	0:Y	0:Y	0:Y	0:Y	0:Y	0:Y
SAR2646(crtI)	341	phytoene desaturase, neurosporene or lycopene producing / 4,4'-diapolycopene oxidase	0.0769231	0.0357143	0.888889	0.0733579	4462.58	NO	0:Q	0:Q	0:Q	0:Q	0:Q	0:Q	0:Q	0:Q	0:Q	0:Q	0:Q	1:H	0:Q	0:Q	0:Q	0:Q	0:Q	0:Q	0:Q	0:Q	0:Q	0:Q	0:Q	0:Q	0:Q	0:Q	0:Q	0:Q	0:Q	0:Q	0:Q	0:Q	0:Q	0:Q	0:?	0:Q	0:Q	0:Q	0:Q	0:Q	0:Q
SAR2670(SAR2670)	19	putative membrane protein	0.0769231	0.0357143	0.888889	0.0733579	4462.58	NO	0:T	0:T	0:T	0:T	0:T	0:T	0:T	0:T	0:T	0:T	0:T	1:K	0:T	0:T	0:T	0:T	0:T	0:T	0:T	0:T	0:T	0:T	0:T	0:T	0:T	0:T	0:T	0:T	0:T	0:T	0:T	0:T	0:T	0:T	0:T	0:T	0:T	0:T	0:T	0:T	0:T
SAR2771(SAR2771)	286	rhodanese domain protein upf0176, firmicutes subgroup	0.0769231	0.0357143	0.888889	0.0733579	4462.58	NO	0:A	0:A	0:A	0:A	0:A	0:A	0:A	0:A	0:A	0:A	0:A	0:A	0:A	0:A	0:A	0:A	0:A	0:A	0:A	0:A	0:A	0:A	0:A	0:A	0:A	0:A	0:A	0:A	0:A	0:A	0:A	0:A	0:A	0:A	0:A	0:A	0:A	0:A	0:A	0:A	0:A
SAR2771(SAR2771)	292	rhodanese domain protein upf0176, firmicutes subgroup	0.0769231	0.0357143	0.888889	0.0733579	4462.58	NO	0:R	0:R	0:R	0:R	0:R	0:R	0:R	0:R	0:R	0:R	0:R	0:R	0:R	0:R	0:R	0:R	0:R	0:R	0:R	0:R	0:R	0:R	0:R	0:R	0:R	0:R	0:R	0:R	0:R	0:R	0:R	0:R	0:R	0:R	0:R	0:R	0:R	0:R	0:R	0:R	0:R
SAR2771(SAR2771)	287	rhodanese domain protein upf0176, firmicutes subgroup	0.0769231	0.0357143	0.888889	0.0733579	4462.58	NO	0:K	0:K	0:K	0:K	0:K	0:K	0:K	0:K	0:K	0:K	0:K	0:K	0:K	0:K	0:K	0:K	0:K	0:K	0:K	0:K	0:K	0:K	0:K	0:K	0:K	0:K	0:K	0:K	0:K	0:K	0:K	0:K	0:K	0:K	0:K	0:K	0:K	0:K	0:K	0:K	0:K
SAR2771(SAR2771)	288	rhodanese domain protein upf0176, firmicutes subgroup	0.0769231	0.0357143	0.888889	0.0733579	4462.58	NO	0:H	0:H	0:H	0:H	0:H	0:H	0:H	0:H	0:H	0:H	0:H	0:H	0:H	0:H	0:H	0:H	0:H	0:H	0:H	0:H	0:H	0:H	0:H	0:H	0:H	0:H	0:H	0:H	0:H	0:H	0:H	0:H	0:H	0:H	0:H	0:H	0:H	0:H	0:H	0:H	0:H
SAR2771(SAR2771)	282	rhodanese domain protein upf0176, firmicutes subgroup	0.0769231	0.0357143	0.888889	0.0733579	4462.58	NO	0:S	0:S	0:S	0:S	0:S	0:S	0:S	0:S	0:S	0:S	0:S	0:S	0:S	0:S	0:S	0:S	0:S	0:S	0:S	0:S	0:S	0:S	0:S	0:S	0:S	0:S	0:S	0:S	0:S	0:S	0:S	0:S	0:S	0:S	0:S	0:S	0:S	0:S	0:S	0:S	0:S
SAR2772(pcp)	41	pyrrolidone-carboxylate peptidase	0.0769231	0.0357143	0.888889	0.0733579	4462.58	NO	0:P	0:P	0:P	0:P	0:P	0:P	0:P	0:P	0:P	0:P	0:P	1:L	0:P	0:P	0:P	0:P	0:P	0:P	0:P	0:P	0:P	0:P	0:P	0:P	0:P	0:P	0:P	0:P	0:P	0:P	0:P	0:P	0:P	0:P	0:P	0:P	0:P	0:P	0:P	0:P	0:P
SAR2772(pcp)	154	pyrrolidone-carboxylate peptidase	0.0769231	0.0357143	0.888889	0.0733579	4462.58	NO	0:K	0:K	0:K	0:K	0:K	0:K	0:K	0:K	0:K	0:K	0:K	1:T	0:K	0:K	0:K	0:K	0:K	0:K	0:K	0:K	0:K	0:K	0:K	0:K	0:K	0:K	0:K	0:K	0:K	0:K	0:K	0:K	0:K	0:K	0:K	0:K	0:K	0:K	0:K	0:K	0:K
SAR2772(pcp)	175	pyrrolidone-carboxylate peptidase	0.0769231	0.0357143	0.888889	0.0733579	4462.58	NO	0:G	0:G	0:G	0:G	0:G	0:G	0:G	0:G	0:G	0:G	0:G	0:G	0:G	0:G	0:G	0:G	0:G	0:G	0:G	0:G	0:G	0:G	0:G	0:G	0:G	0:G	0:G	0:G	0:G	0:G	0:G	0:G	0:G	0:G	0:G	0:G	0:G	0:G	0:G	0:G	0:G
SAR2772(pcp)	18	pyrrolidone-carboxylate peptidase	0.0769231	0.0357143	0.888889	0.0733579	4462.58	NO	0:P	0:P	0:P	0:P	0:P	0:P	0:P	0:P	0:P	0:P	0:P	1:S	0:P	0:P	0:P	0:P	0:P	0:P	0:P	0:P	0:P	0:P	0:P	0:P	0:P	0:P	0:P	0:P	0:P	0:P	0:P	0:P	0:P	0:P	0:P	0:P	0:P	0:P	0:P	0:P	0:P
SAR2777(SAR2777)	69	putative dna-binding protein	0.0769231	0.0357143	0.888889	0.0733579	4462.58	NO	0:Q	0:Q	0:Q	0:Q	0:Q	0:Q	0:Q	0:Q	0:Q	0:Q	0:Q	1:N	0:Q	0:Q	0:Q	0:Q	0:Q	0:Q	0:Q	0:Q	0:Q	0:Q	0:Q	0:Q	0:Q	0:Q	0:Q	0:Q	0:Q	0:Q	0:Q	0:Q	0:Q	0:Q	0:Q	0:Q	0:Q	0:Q	0:Q	0:Q	0:Q
SAR2778(nixA)	318	hoxn/hupn/nixa family nickel/cobalt transporter	0.0769231	0.0357143	0.888889	0.0733579	4462.58	NO	0:D	0:D	0:D	0:D	0:D	0:D	0:D	0:D	0:D	0:D	0:D	1:N	0:D	0:D	0:D	0:D	0:D	0:D	0:D	0:D	0:D	0:D	0:D	0:D	0:D	0:D	0:D	0:D	0:D	0:D	0:D	0:D	0:D	0:D	0:D	0:D	0:D	0:D	0:D	0:D	0:D
SAR2779(SAR2779)	175	n-hydroxyarylamine o-acetyltransferase	0.0769231	0.0357143	0.888889	0.0733579	4462.58	NO	0:W	0:W	0:W	0:W	0:W	0:W	0:W	0:W	0:W	0:W	0:?	0:W	0:W	0:W	0:W	0:W	0:W	0:W	0:W	0:W	0:W	0:W	0:W	0:W	0:W	0:W	0:W	0:W	0:W	0:W	0:W	0:W	0:W	0:W	0:W	0:W	0:W	0:W	0:W	0:W	0:W
SAR2779(SAR2779)	257	n-hydroxyarylamine o-acetyltransferase	0.0769231	0.0357143	0.888889	0.0733579	4462.58	NO	0:G	0:G	0:G	0:G	0:G	0:G	0:G	0:G	0:G	0:G	0:?	0:G	0:G	0:G	0:G	0:G	0:G	0:G	0:G	0:G	0:G	0:G	0:G	0:G	0:G	0:G	0:G	0:G	0:G	0:G	0:G	0:G	0:G	0:G	0:G	0:G	0:G	0:G	0:G	0:G	0:G
SAR2779(SAR2779)	258	n-hydroxyarylamine o-acetyltransferase	0.0769231	0.0357143	0.888889	0.0733579	4462.58	NO	0:L	0:L	0:L	0:L	0:L	0:L	0:L	0:L	0:L	0:L	0:?	0:L	0:L	0:L	0:L	0:L	0:L	0:L	0:L	0:L	0:L	0:L	0:L	0:L	0:L	0:L	0:L	0:L	0:L	0:L	0:L	0:L	0:L	0:L	0:L	0:L	0:L	0:L	0:L	0:L	0:L
SAR2779(SAR2779)	261	n-hydroxyarylamine o-acetyltransferase	0.0769231	0.0357143	0.888889	0.0733579	4462.58	NO	0:T	0:T	0:T	0:T	0:T	0:T	0:T	0:T	0:T	0:T	0:?	0:T	0:T	0:T	0:T	0:T	0:T	0:T	0:T	0:T	0:T	0:T	0:T	0:T	0:T	0:T	0:T	0:T	0:T	0:T	0:T	0:T	0:T	0:T	0:T	0:T	0:T	0:T	0:T	0:T	0:T
SAR2779(SAR2779)	262	n-hydroxyarylamine o-acetyltransferase	0.0769231	0.0357143	0.888889	0.0733579	4462.58	NO	0:I	0:I	0:I	0:I	0:I	0:I	0:I	0:I	0:I	0:I	0:?	0:I	0:I	0:I	0:I	0:I	0:I	0:I	0:I	0:I	0:I	0:I	0:I	0:I	0:I	0:I	0:I	0:I	0:I	0:I	0:I	0:I	0:I	0:I	0:I	0:I	0:I	0:I	0:I	0:I	0:I
SAR2791(SAR2791)	130	transcriptional regulator, xre family	0.0769231	0.0357143	0.888889	0.0733579	4462.58	NO	0:K	0:K	0:K	0:K	0:K	0:K	0:K	0:K	0:K	0:K	0:K	1:E	0:K	0:K	0:K	0:K	0:K	0:K	0:K	0:K	0:K	0:K	0:K	0:K	0:K	0:K	0:K	0:K	0:K	0:K	0:K	0:K	0:K	0:K	0:K	0:K	0:K	0:K	0:K	0:K	0:K
SAS2214(SAS2214)	135	sodium-dependent transporter	0.0769231	0.0357143	0.888889	0.0733579	4462.58	NO	0:H	0:H	0:H	0:H	0:H	0:H	0:H	0:H	0:H	0:H	0:H	1:N	0:H	0:H	0:H	0:H	0:H	0:H	0:H	0:H	0:H	0:H	0:H	0:H	0:H	0:H	0:H	0:H	0:H	0:H	0:H	0:H	0:H	0:H	0:H	0:H	0:H	0:H	0:H	0:H	0:H
SAS2222(hipO)	207	n-acetyl-l,l-diaminopimelate deacetylase homolog	0.0769231	0.0357143	0.888889	0.0733579	4462.58	NO	0:S	0:S	0:S	0:S	0:S	0:S	0:S	0:S	0:S	0:S	0:S	0:S	0:S	0:S	0:S	0:S	0:S	0:S	0:S	0:S	0:S	0:S	0:S	0:S	0:S	0:S	0:S	0:S	0:S	0:S	0:S	0:S	0:S	0:S	0:S	0:S	0:S	0:S	0:S	0:S	0:S
[truncated: 59 more columns]

## Sheet: Meticillin
Gene identifier	Position	Gene functional annotation	Normalized weighted support	Normalized support	Odds ratio	P-value	P-value after Bonferroni correction	Drug-resistance determinant?	H19 (?)	D139 (?)	M013 (r)	RF122 (s)	JKD6159 (R)	21235 (?)	ED133 (s)	LGA251 (R)	21269 (?)	O11 (?)	O46 (?)	ST398 (R)	TCH60 (R)	WBG10049 (R)	C427 (?)	A01793497 (R)	WW270397 (R)	CGS00 (?)	Btn1260 (S)	MRSA252 (R)	EMRSA16 (R)	MN8 (S)	C160 (?)	21195 (?)	552053 (S)	M1015 (S)	M809 (S)	C101 (S)	E1410 (S)	M876 (S)	M899 (S)	58-424 (?)	65-1322 (?)	68-397 (?)	MSHR1132 (r)	21200 (?)	A9635 (?)	EMRSA15 (r)	21310 (?)	MR1 (R)	ED98 (s)
SAR0198(oppF)	287	putative glutathione transporter, atp-binding component	0.294118	0.1	2.11111	0.000140921	8.57264	NO	0:T	0:T	0:T	0:?	1:K	0:T	0:T	1:I	1:K	0:T	0:T	1:K	0:T	0:T	0:T	0:T	0:T	0:T	0:T	0:T	0:T	0:T	0:T	0:T	0:T	0:T	0:T	0:T	0:T	0:T	0:T	0:T	0:T	0:T	0:T	0:T	0:T	1:K	1:K	0:T	0:T
SAR0420(SAR0420)	72	membrane protein	0.294118	0.1	2.11111	0.000140921	8.57264	NO	0:I	0:I	1:F	0:I	1:F	0:I	0:I	1:F	1:F	1:F	1:F	1:F	0:I	0:I	0:I	0:I	0:I	0:I	0:I	0:I	0:I	0:I	0:I	0:I	0:I	0:I	0:I	0:I	0:I	0:I	0:I	0:I	0:I	0:I	1:F	0:I	0:I	0:I	0:I	0:I	0:I
SAR2508(sbi)	222	igg-binding protein sbi	0.294118	0.1	2.11111	0.000140921	8.57264	NO	0:N	0:N	0:N	0:N	1:Q	0:?	0:N	1:Q	0:N	1:Q	1:Q	1:Q	0:N	0:N	0:N	0:N	0:N	0:N	0:N	0:N	0:N	0:N	0:N	0:N	0:N	0:N	0:N	0:N	0:N	0:N	0:N	0:N	0:N	0:N	1:K	0:N	0:N	1:Q	1:Q	0:N	0:N
SAR2508(sbi)	219	igg-binding protein sbi	0.294118	0.1	2.11111	0.000140921	8.57264	NO	0:S	0:S	0:S	0:S	1:T	0:?	0:S	1:T	0:S	1:T	1:T	1:T	0:S	0:S	0:S	0:S	0:S	0:S	0:S	0:S	0:S	0:S	0:S	0:S	0:S	0:S	0:S	0:S	0:S	0:S	0:S	0:S	0:S	0:S	1:A	0:S	0:S	1:T	1:T	0:S	0:S
SAR2508(sbi)	224	igg-binding protein sbi	0.294118	0.1	2.11111	0.000140921	8.57264	NO	0:K	0:K	0:K	0:K	1:D	0:?	0:K	1:S	0:K	1:S	1:S	1:N	0:K	0:K	0:K	0:K	0:K	0:K	0:K	0:K	0:K	0:K	0:K	0:K	0:K	0:K	0:K	0:K	0:K	0:K	0:K	0:K	0:K	0:K	1:D	0:K	0:K	1:N	1:N	0:K	0:K
SAOUHSC_01489(SAOUHSC_01489)	93	conserved hypothetical protein	0.235294	0.08	1.65217	0.000394913	24.0237	NO	0:H	0:-	0:H	0:H	1:Y	1:Y	0:H	1:Y	0:H	1:Y	1:Y	0:H	0:H	0:H	0:H	0:H	0:H	0:H	0:H	0:H	0:H	0:H	0:H	0:H	0:H	0:H	0:H	0:H	0:H	0:H	0:H	0:H	0:H	0:H	1:L	0:H	0:H	0:H	0:H	0:H	0:H
SAR0012(metX)	104	homoserine o-acetyltransferase	0.235294	0.08	1.65217	0.000394913	24.0237	NO	1:T	1:T	0:P	0:P	1:T	1:T	0:P	1:T	1:T	0:P	0:P	0:P	0:P	0:P	1:T	0:P	0:P	0:P	0:P	0:P	0:P	0:P	1:T	0:P	0:P	0:P	0:P	0:P	0:P	0:P	0:P	0:P	0:P	0:P	1:A	0:P	0:P	0:P	0:P	0:P	0:P
SAR0121(sbnC)	95	siderophore staphylobactin biosynthesis protein sbnc @ siderophore synthetase superfamily, group b	0.235294	0.08	1.65217	0.000394913	24.0237	NO	1:V	1:V	1:V	0:A	0:A	0:A	0:A	1:V	0:A	1:V	1:V	1:V	0:A	0:A	0:A	0:A	0:A	0:A	0:A	0:A	0:A	0:A	0:A	0:A	0:A	0:A	0:A	0:A	0:A	0:A	0:A	0:A	0:A	0:A	1:V	1:V	1:V	0:A	0:A	0:A	0:A
SAR0121(sbnC)	99	siderophore staphylobactin biosynthesis protein sbnc @ siderophore synthetase superfamily, group b	0.235294	0.08	1.65217	0.000394913	24.0237	NO	1:R	1:R	1:R	0:C	0:C	0:C	0:C	1:R	0:C	1:R	1:R	1:R	0:C	0:C	0:C	0:C	0:C	0:C	0:C	0:C	0:C	0:C	0:C	0:C	0:C	0:C	0:C	0:C	0:C	0:C	0:C	0:C	0:C	0:C	1:R	1:R	1:R	0:C	0:C	0:C	0:C
SAR0180(ausA)	827	related to non-ribosomal peptide and polyketide synthesis	0.235294	0.08	1.65217	0.000394913	24.0237	NO	1:I	1:I	1:I	0:V	0:V	0:V	0:V	1:I	1:I	0:V	0:V	0:V	0:V	0:V	0:V	0:V	0:V	0:V	0:V	0:V	0:V	0:V	0:V	0:V	0:V	0:V	0:V	0:V	0:V	0:V	0:V	0:V	0:V	0:V	1:I	0:V	0:V	0:V	0:V	0:V	0:V
SAR0180(ausA)	179	related to non-ribosomal peptide and polyketide synthesis	0.235294	0.08	1.65217	0.000394913	24.0237	NO	0:D	0:D	0:D	0:D	1:E	0:D	0:D	0:D	0:D	0:D	0:D	0:D	0:D	0:D	0:D	0:D	0:D	0:D	0:D	0:D	0:D	0:D	0:D	0:D	0:D	0:D	0:D	0:D	0:D	0:D	0:D	0:D	0:D	0:D	1:Y	0:D	0:D	1:H	1:H	0:D	0:D
SAR0264(bglA)	324	6-phospho-beta-glucosidase	0.235294	0.08	1.65217	0.000394913	24.0237	NO	0:D	0:D	1:N	0:D	0:D	0:D	0:D	1:N	1:N	0:D	0:D	1:N	0:D	0:D	0:D	0:D	0:D	0:D	0:D	0:D	0:D	0:D	0:D	0:D	0:D	0:D	0:D	0:D	0:D	0:D	0:D	0:D	0:D	0:D	1:G	0:D	0:D	0:D	0:D	0:D	0:D
SAR0310(nupC)	282	probable pyrimidine nucleoside transport protein associated with pseudouridine catabolism	0.235294	0.08	1.65217	0.000394913	24.0237	NO	0:M	0:M	1:L	0:M	1:I	0:M	0:M	0:M	0:M	0:M	0:M	0:M	0:M	0:M	0:M	0:M	0:M	0:M	0:M	0:M	0:M	0:M	0:M	0:M	0:M	0:M	0:M	0:M	0:M	0:M	0:M	0:M	0:M	0:M	1:I	0:M	0:M	0:M	0:M	0:M	0:M
SAR0435(set26)	84	exotoxin	0.235294	0.08	1.65217	0.000394913	24.0237	NO	1:K	1:K	1:D	0:T	1:S	0:T	0:T	0:T	0:T	0:T	0:T	1:S	0:T	0:T	0:T	0:T	0:T	0:T	0:T	0:T	0:T	0:T	0:T	0:T	0:T	0:T	0:T	0:T	0:T	0:T	0:T	0:T	0:T	0:T	1:K	1:N	1:N	0:T	0:T	0:T	0:T
SAR0457(est)	41	esterase/lipase family protein	0.235294	0.08	1.65217	0.000394913	24.0237	NO	0:D	0:D	0:D	0:D	0:D	0:D	0:D	0:D	0:D	0:D	0:D	1:A	0:D	0:D	0:D	0:D	0:D	0:D	0:D	0:D	0:D	0:D	0:D	0:D	0:D	0:D	0:D	0:D	0:D	0:D	0:D	0:D	0:D	0:D	1:E	0:D	0:D	1:A	1:A	0:D	0:D
SAR0892(gyaR1)	224	glyoxylate reductase / glyoxylate reductase / hydroxypyruvate reductase	0.235294	0.08	1.65217	0.000394913	24.0237	NO	0:E	0:E	1:A	0:E	1:A	1:A	0:E	1:V	0:E	1:A	1:A	0:E	0:E	0:E	0:E	0:E	0:E	0:E	0:E	0:E	0:E	0:E	0:E	0:E	0:E	0:E	0:E	0:E	0:E	0:E	0:E	0:E	0:E	0:E	1:K	0:E	0:E	0:E	0:E	0:E	0:E
SAR0992(htrA)	705	serine protease, degp/htra, do-like	0.235294	0.08	1.65217	0.000394913	24.0237	NO	0:S	0:S	1:N	0:S	0:S	0:S	0:S	1:N	1:N	1:N	1:N	1:N	0:S	0:S	0:S	0:S	0:S	0:S	0:S	0:S	0:S	0:S	0:S	0:S	0:S	0:S	0:S	0:S	0:S	0:S	0:S	0:S	0:S	0:S	1:N	1:N	1:N	0:S	0:S	0:S	0:S
SAR1023(aspC)	26	n-acetyl-l,l-diaminopimelate aminotransferase	0.235294	0.08	1.65217	0.000394913	24.0237	NO	1:G	1:G	1:G	0:N	0:N	1:G	0:N	1:G	1:G	1:G	1:G	0:N	0:N	0:N	0:N	0:N	0:N	0:N	0:N	0:N	0:N	0:N	0:N	0:N	0:N	0:N	0:N	0:N	0:N	0:N	0:N	0:N	0:N	0:N	1:D	0:N	0:N	1:G	1:G	0:N	0:N
SAR1023(aspC)	25	n-acetyl-l,l-diaminopimelate aminotransferase	0.235294	0.08	1.65217	0.000394913	24.0237	NO	1:K	1:K	1:K	0:N	0:N	1:K	0:N	1:K	1:K	1:K	1:K	0:N	0:N	0:N	0:N	0:N	0:N	0:N	0:N	0:N	0:N	0:N	0:N	0:N	0:N	0:N	0:N	0:N	0:N	0:N	0:N	0:N	0:N	0:N	1:K	0:N	0:N	1:K	1:K	0:N	0:N
SAR1027(SAR1027)	8	gnat family acetyltransferase yjcf	0.235294	0.08	1.65217	0.000394913	24.0237	NO	0:S	0:S	0:S	0:S	0:S	0:S	0:S	1:K	0:S	0:S	0:S	1:T	0:S	0:S	0:S	0:S	0:S	0:S	0:S	0:S	0:S	0:S	0:S	0:S	0:S	0:S	0:S	0:S	0:S	0:S	0:S	0:S	0:S	0:S	1:K	0:S	0:S	1:L	1:L	0:S	0:S
SAR1647(ybeY)	82	metal-dependent hydrolase	0.235294	0.08	1.65217	0.000394913	24.0237	NO	0:G	0:G	1:D	0:G	0:G	1:D	0:G	1:D	0:G	1:D	1:D	0:G	0:G	0:G	0:G	0:G	0:G	0:G	0:G	0:G	0:G	0:G	0:G	0:G	0:G	0:G	0:G	0:G	0:G	0:G	0:G	0:G	0:G	0:G	1:D	0:G	0:G	1:D	1:D	0:G	0:G
SAR2204(sua5)	105	cog0009 sua5 subfamily, required for n6-threonylcarbamoyl adenosine t(6)a37 modification in trna	0.235294	0.08	1.65217	0.000394913	24.0237	NO	0:P	0:P	0:P	0:P	0:P	0:P	0:P	1:A	0:P	0:P	0:P	1:A	0:P	0:P	0:P	0:P	0:P	0:P	0:P	0:P	0:P	0:P	0:P	0:P	0:P	0:P	0:P	0:P	0:P	0:P	0:P	0:P	0:P	0:P	1:E	0:P	0:P	1:A	1:A	0:P	0:P
SAR2240(htrA)	181	hydrolase (had superfamily)	0.235294	0.08	1.65217	0.000394913	24.0237	NO	0:A	0:A	1:T	0:A	1:T	0:A	0:A	0:A	0:A	0:A	0:A	0:A	0:A	0:A	0:A	0:A	0:A	0:A	0:A	0:A	0:A	0:A	0:A	0:A	0:A	0:A	0:A	0:A	0:A	0:A	0:A	0:A	0:A	0:A	1:T	0:A	0:A	0:A	0:A	0:A	0:A
SAR2244(mtlA)	380	pts system, mannitol-specific iib component / pts system, mannitol-specific iic component	0.235294	0.08	1.65217	0.000394913	24.0237	NO	0:T	0:T	1:V	0:T	1:V	0:T	0:T	0:T	0:T	0:T	0:T	1:K	0:T	0:T	0:T	0:T	0:T	0:T	0:T	0:T	0:T	0:T	0:T	0:T	0:T	0:T	0:T	0:T	0:T	0:T	0:T	0:T	0:T	0:T	1:V	1:V	1:V	0:T	0:T	0:T	0:T
SAR2441(tcaB)	5	teicoplanin resistance associated membrane protein tcab	0.235294	0.08	1.65217	0.000394913	24.0237	NO	0:T	0:T	1:K	0:T	0:T	0:T	0:T	1:K	1:K	1:K	1:K	0:T	0:T	0:T	0:T	0:T	0:T	0:T	0:T	0:T	0:T	0:T	0:T	0:T	0:T	0:T	0:T	0:T	0:T	0:T	0:T	0:T	0:T	0:T	1:K	0:T	0:T	1:K	1:K	0:T	0:T
SAR2441(tcaB)	288	teicoplanin resistance associated membrane protein tcab	0.235294	0.08	1.65217	0.000394913	24.0237	NO	0:G	0:G	0:G	0:G	1:V	0:G	0:G	1:V	1:V	1:V	1:V	0:G	0:G	0:G	0:G	0:G	0:G	0:G	0:G	0:G	0:G	0:G	0:G	0:G	0:G	0:G	0:G	0:G	0:G	0:G	0:G	0:G	0:G	0:G	1:V	0:G	0:G	1:V	1:V	0:G	0:G
SAR2508(sbi)	430	igg-binding protein sbi	0.235294	0.08	1.65217	0.000394913	24.0237	NO	0:L	0:L	1:V	0:L	0:L	0:?	0:L	0:L	1:V	0:L	0:L	1:V	0:L	0:L	0:L	0:L	0:L	0:L	0:L	0:L	0:L	0:L	0:L	0:L	0:L	0:L	0:L	0:L	0:L	0:L	0:L	0:L	0:L	0:L	1:V	0:L	0:L	1:V	1:V	0:L	0:L
SAR2516(bioA)	200	adenosylmethionine-8-amino-7-oxononanoate aminotransferase	0.235294	0.08	1.65217	0.000394913	24.0237	NO	0:T	0:T	1:A	0:T	1:A	0:T	0:T	0:T	0:T	0:T	0:T	1:A	0:T	0:T	0:T	0:T	0:T	0:T	0:T	0:T	0:T	0:T	0:T	0:T	0:T	0:T	0:T	0:T	0:T	0:T	0:T	0:T	0:T	0:T	1:A	0:T	0:T	0:T	0:T	0:T	0:T
SAR2521(gtrA)	80	putative sugar translocase in surface polysaccharides biosynthesis	0.235294	0.08	1.65217	0.000394913	24.0237	NO	0:I	0:I	0:I	0:I	1:L	0:I	0:I	0:I	0:I	0:I	0:I	1:L	0:I	0:I	0:I	0:I	0:I	0:I	0:I	0:I	0:I	0:I	0:I	0:I	0:I	0:I	0:I	0:I	0:I	0:I	0:I	0:I	0:I	0:I	1:L	0:I	0:I	1:L	1:L	0:I	0:I
SAR2576(pgcA)	264	phosphoglucosamine mutase / phosphomannomutase	0.235294	0.08	1.65217	0.000394913	24.0237	NO	0:D	0:D	1:N	0:D	0:D	0:D	0:D	0:D	0:D	0:D	0:D	1:N	0:D	0:D	0:D	0:D	0:D	0:D	0:D	0:D	0:D	0:D	0:D	0:D	0:D	0:D	0:D	0:D	0:D	0:D	0:D	0:D	0:D	0:D	1:N	0:D	0:D	1:G	1:G	0:D	0:D
SAR2576(pgcA)	246	phosphoglucosamine mutase / phosphomannomutase	0.235294	0.08	1.65217	0.000394913	24.0237	NO	0:I	0:I	1:F	0:I	0:I	0:I	0:I	0:I	0:I	0:I	0:I	1:F	0:I	0:I	0:I	0:I	0:I	0:I	0:I	0:I	0:I	0:I	0:I	0:I	0:I	0:I	0:I	0:I	0:I	0:I	0:I	0:I	0:I	0:I	1:F	0:I	0:I	1:S	1:S	0:I	0:I
SAR2594(azi)	70	abc transporter atp-binding protein	0.235294	0.08	1.65217	0.000394913	24.0237	NO	0:S	0:S	1:N	0:S	0:S	1:N	0:S	1:N	0:?	1:N	1:N	0:S	0:S	0:S	0:S	0:S	0:S	0:S	0:S	0:S	0:S	0:S	0:S	0:S	0:S	0:S	0:S	0:S	0:S	0:S	0:S	0:S	0:S	0:S	1:T	1:N	1:N	0:S	0:S	0:S	0:S
SAR0602(SAR0602)	437	putative membrane protein	0.22	0.3948	8.5	0.000518147	31.5204	NO	0:V	0:V	0:V	0:V	1:A	1:N	0:V	1:N	0:V	0:V	0:V	1:A	0:V	0:V	0:V	0:V	0:V	0:V	0:V	0:V	0:V	0:V	0:V	0:V	0:V	0:V	0:V	0:V	0:V	0:V	0:V	0:V	0:V	0:V	1:G	1:N	1:N	1:A	1:A	1:A	1:A
SAR0393(SAR0393)	32	conserved hypothetical protein	0.205882	0.08	1.65217	0.00068034	41.3871	NO	1:S	1:S	0:L	0:L	0:L	0:L	0:?	0:L	0:L	0:L	0:L	1:Y	1:Y	0:L	0:L	0:L	0:L	0:L	0:L	0:L	0:L	0:L	0:L	0:L	0:L	0:L	0:L	0:L	0:L	0:L	0:L	0:L	0:L	0:L	1:I	0:L	0:L	1:Y	1:Y	0:L	0:L
SAR0393(SAR0393)	43	conserved hypothetical protein	0.205882	0.08	1.65217	0.00068034	41.3871	NO	0:L	0:L	0:L	0:L	0:L	0:L	0:?	0:L	0:L	0:L	0:L	1:Y	1:Y	0:L	0:L	0:L	0:L	0:L	0:L	0:L	0:L	0:L	0:L	0:L	0:L	0:L	0:L	0:L	0:L	0:L	0:L	0:L	0:L	0:L	1:R	0:L	0:L	1:Y	1:Y	0:L	0:L
SAR0393(SAR0393)	50	conserved hypothetical protein	0.205882	0.08	1.65217	0.00068034	41.3871	NO	0:T	0:T	0:T	0:T	0:T	0:T	0:?	0:T	0:T	0:T	0:T	1:Y	1:Y	0:T	0:T	0:T	0:T	0:T	0:T	0:T	0:T	0:T	0:T	0:T	0:T	0:T	0:T	0:T	0:T	0:T	0:T	0:T	0:T	0:T	1:F	0:T	0:T	1:Y	1:Y	0:T	0:T
SAR0393(SAR0393)	53	conserved hypothetical protein	0.205882	0.08	1.65217	0.00068034	41.3871	NO	0:N	0:N	0:N	0:N	0:N	0:N	0:?	0:N	0:N	0:N	0:N	1:F	1:F	0:N	0:N	0:N	0:N	0:N	0:N	0:N	0:N	0:N	0:N	0:N	0:N	0:N	0:N	0:N	0:N	0:N	0:N	0:N	0:N	0:N	1:T	0:N	0:N	1:F	1:F	0:N	0:N
SAR0393(SAR0393)	46	conserved hypothetical protein	0.205882	0.08	1.65217	0.00068034	41.3871	NO	0:P	0:P	0:P	0:P	0:P	0:P	0:?	0:P	0:P	0:P	0:P	1:S	1:L	0:P	0:P	0:P	0:P	0:P	0:P	0:P	0:P	0:P	0:P	0:P	0:P	0:P	0:P	0:P	0:P	0:P	0:P	0:P	0:P	0:P	1:L	0:P	0:P	1:L	1:L	0:P	0:P
SAR0393(SAR0393)	54	conserved hypothetical protein	0.205882	0.08	1.65217	0.00068034	41.3871	NO	0:I	0:I	0:I	0:I	0:I	0:I	0:?	0:I	0:I	0:I	0:I	1:Q	1:Q	0:I	0:I	0:I	0:I	0:I	0:I	0:I	0:I	0:I	0:I	0:I	0:I	0:I	0:I	0:I	0:I	0:I	0:I	0:I	0:I	0:I	1:L	0:I	0:I	1:Q	1:Q	0:I	0:I
SAR0006(gyrA)	90	dna gyrase subunit a	0.20281	0.5474	27	0.000712883	43.3668	NO	0:S	0:S	0:S	0:S	0:S	0:S	0:S	0:S	0:S	0:S	0:S	1:L	0:S	0:S	0:S	0:S	0:S	0:S	0:S	1:L	1:L	0:S	0:S	0:S	0:S	0:S	0:S	0:S	0:S	0:S	0:S	0:S	0:S	0:S	0:S	0:S	0:S	1:L	0:S	0:S	0:S
SAR0403(capB)	300	putative dna-binding protein	0.198235	0.0674	2.45455	0.000772341	46.9838	NO	1:A	1:A	1:A	0:S	1:A	1:A	1:A	1:A	0:S	0:S	0:S	1:A	0:S	0:S	0:S	0:S	0:S	0:S	0:S	0:S	0:S	0:S	0:S	0:S	0:S	0:S	0:S	0:S	0:S	0:S	0:S	0:S	0:S	0:S	1:T	1:A	1:A	0:S	0:S	0:S	0:S
SAR0602(SAR0602)	378	putative membrane protein	0.198235	0.0674	2.45455	0.000772341	46.9838	NO	1:A	1:A	1:A	1:V	1:V	1:A	0:G	1:A	1:I	1:L	1:L	1:A	0:G	0:G	0:G	0:G	0:G	0:G	0:G	0:G	0:G	0:G	0:G	0:G	0:G	0:G	0:G	0:G	0:G	0:G	0:G	0:G	0:G	0:G	1:M	1:A	1:A	0:G	0:G	0:G	0:G
SAR0753(fruA)	173	pts system, fructose-specific iia component / pts system, fructose-specific iib component / pts system, fructose-specific iic component	0.198235	0.0674	2.45455	0.000772341	46.9838	NO	1:A	1:A	1:A	0:T	1:A	1:A	1:A	1:A	1:A	1:A	1:A	1:A	0:T	0:T	0:T	0:T	0:T	0:T	0:T	0:T	0:T	0:T	0:T	0:T	0:T	0:T	0:T	0:T	0:T	0:T	0:T	0:T	0:T	0:T	1:V	1:A	1:A	1:A	1:A	0:T	0:T
SAR1113(rnhC)	210	ribonuclease hiii	0.186275	0.08	1.65217	0.000992895	60.4008	NO	0:E	0:E	0:E	0:E	1:K	1:K	0:E	1:K	0:E	0:E	0:E	0:E	0:E	0:E	0:E	0:E	0:E	0:E	0:E	0:E	0:E	0:E	0:E	0:E	0:E	0:E	0:E	0:E	0:E	0:E	0:E	0:E	0:E	0:E	1:G	0:E	0:E	0:E	0:E	0:E	0:E
SAR0435(set26)	159	exotoxin	0.183007	0.08	1.65217	0.00106314	64.6739	NO	0:Y	0:Y	1:F	0:Y	1:H	0:Y	0:Y	1:F	0:Y	1:F	1:F	0:Y	0:Y	0:Y	0:Y	0:Y	0:Y	0:Y	0:Y	0:Y	0:Y	0:Y	0:Y	0:Y	0:Y	0:Y	0:Y	0:Y	0:Y	0:Y	0:Y	0:Y	0:Y	0:Y	0:Y	1:F	1:F	0:Y	0:Y	0:Y	0:Y
SAR0461(metN)	326	methionine abc transporter atp-binding protein	0.183007	0.08	1.65217	0.00106314	64.6739	NO	0:A	0:A	1:T	0:A	0:A	0:A	0:A	1:V	1:V	0:A	0:A	0:A	0:A	0:A	0:A	0:A	0:A	0:A	0:A	0:A	0:A	0:A	0:A	0:A	0:A	0:A	0:A	0:A	0:A	0:A	0:A	0:A	0:A	0:A	1:K	0:A	0:A	0:A	0:A	0:A	0:A
SAR1088(pycA)	464	pyruvate carboxyl transferase	0.176471	0.32	8.94118	0.00126194	76.7677	NO	0:D	0:D	0:D	0:D	0:D	0:D	0:D	0:D	0:D	0:D	0:D	0:D	0:D	0:D	0:D	0:D	0:D	0:D	0:D	0:D	0:D	0:D	0:D	0:D	0:D	0:D	0:D	0:D	0:D	0:D	0:D	0:D	0:D	0:D	1:E	0:D	0:D	0:D	0:D	0:D	0:D
SAR2169(murF)	301	udp-n-acetylmuramoylalanyl-d-glutamyl-2,6-diaminopimelate--d-alanyl-d-alanine ligase	0.176471	0.32	8.94118	0.00126194	76.7677	NO	0:T	0:T	0:T	0:T	0:T	0:T	0:T	0:T	0:T	0:T	0:T	0:T	0:T	0:T	0:T	0:T	0:T	0:T	0:T	0:T	0:T	0:T	0:T	0:T	0:T	0:T	0:T	0:T	0:T	0:T	0:T	0:T	0:T	0:T	1:S	0:T	0:T	0:T	0:T	0:T	0:T
SAR2241(SAR2241)	133	abc transporter atp-binding protein	0.176471	0.32	8.94118	0.00126194	76.7677	NO	0:S	0:S	0:S	0:S	0:S	0:S	0:S	0:S	0:S	0:S	0:S	0:S	0:S	0:S	0:S	0:S	0:S	0:S	0:S	0:S	0:S	0:S	0:S	0:S	0:S	0:S	0:S	0:S	0:S	0:S	0:S	0:S	0:S	0:S	0:S	0:S	0:S	0:S	0:S	0:S	0:S
SAR2342(SAR2342)	283	transporter	0.176471	0.32	8.94118	0.00126194	76.7677	NO	0:P	0:P	0:P	0:P	0:P	0:P	0:P	0:P	0:P	0:P	0:P	0:P	0:P	0:P	0:P	0:P	0:P	0:P	0:P	0:P	0:P	0:P	0:P	0:P	0:P	0:P	0:P	0:P	0:P	0:P	0:P	0:P	0:P	0:P	0:P	0:P	0:P	1:S	1:S	0:P	0:P
SAR0679(sarX)	89	hth-type transcriptional regulator sarx	0.176471	0.08	1.65217	0.0012574	76.4912	NO	0:D	0:D	0:D	0:D	0:D	0:D	0:D	1:V	0:D	0:D	0:D	0:D	1:N	1:N	0:D	0:D	0:D	0:D	0:D	0:D	0:D	0:D	0:D	0:D	0:D	0:D	0:D	0:D	0:D	0:D	0:D	0:D	0:D	0:D	1:E	0:D	0:D	0:D	0:D	0:D	0:D
SAR2426(SAR2426)	69	abc-type na+ efflux pump, permease component	0.176471	0.08	1.65217	0.0012574	76.4912	NO	0:A	0:A	1:S	0:A	0:A	0:A	0:A	0:A	0:A	0:A	0:A	0:A	0:A	0:A	0:A	1:E	1:E	0:A	0:A	0:A	0:A	0:A	0:A	0:A	0:A	0:A	0:A	0:A	0:A	0:A	0:A	0:A	0:A	0:A	1:G	0:A	0:A	0:A	0:A	0:A	0:A
SAO46_2056(SAO46_2056)	8	conserved hypothetical protein	0.176471	0.06	1.21277	0.0012574	76.4912	NO	1:M	1:M	1:M	0:I	1:M	1:M	0:I	1:M	1:M	1:M	1:M	0:I	0:I	0:I	0:I	0:I	0:I	0:I	0:I	0:I	0:I	0:I	0:I	0:I	0:I	0:I	0:I	0:I	0:I	0:I	0:I	0:I	0:I	0:I	0:?	1:M	1:M	0:I	0:I	0:I	0:I
SAOUHSC_02462(SAOUHSC_02462)	22	predicted protein	0.176471	0.06	1.21277	0.0012574	76.4912	NO	0:T	0:T	1:K	0:T	1:R	0:T	0:T	0:T	0:T	0:T	0:T	0:T	0:T	0:T	0:T	0:T	0:T	0:T	0:T	0:T	0:T	0:T	0:T	0:T	0:T	0:T	0:T	0:T	0:T	0:T	0:T	0:T	0:T	0:T	1:N	1:R	1:R	0:T	0:T	0:T	0:T
SAR0016(dnaC)	76	replicative dna helicase [sa14-24]	0.176471	0.06	1.21277	0.0012574	76.4912	NO	0:T	0:T	0:T	0:T	0:T	0:T	0:T	0:T	0:T	0:T	0:T	1:M	0:T	0:T	0:T	0:T	0:T	0:T	0:T	0:T	0:T	0:T	0:T	0:T	0:T	0:T	0:T	0:T	0:T	0:T	0:T	0:T	0:T	0:T	1:S	0:T	0:T	1:S	1:S	0:T	0:T
SAR0021(yycI)	88	yyci protein	0.176471	0.06	1.21277	0.0012574	76.4912	NO	0:T	0:T	1:A	0:T	1:A	0:T	0:T	1:A	0:T	1:A	1:A	0:T	0:T	0:T	0:T	0:T	0:T	0:T	0:T	0:T	0:T	0:T	0:T	0:T	0:T	0:T	0:T	0:T	0:T	0:T	0:T	0:T	0:T	0:T	0:T	0:T	0:T	0:T	0:T	0:T	0:T
SAR0021(yycI)	89	yyci protein	0.176471	0.06	1.21277	0.0012574	76.4912	NO	0:S	0:S	1:A	0:S	1:A	0:S	0:S	1:A	0:S	1:A	1:A	0:S	0:S	0:S	0:S	0:S	0:S	0:S	0:S	0:S	0:S	0:S	0:S	0:S	0:S	0:S	0:S	0:S	0:S	0:S	0:S	0:S	0:S	0:S	0:S	0:S	0:S	0:S	0:S	0:S	0:S
SAR0121(sbnC)	96	siderophore staphylobactin biosynthesis protein sbnc @ siderophore synthetase superfamily, group b	0.176471	0.06	1.21277	0.0012574	76.4912	NO	1:K	1:K	1:K	0:N	0:N	0:N	0:N	1:K	0:N	1:K	1:K	1:K	0:N	0:N	0:N	0:N	0:N	0:N	0:N	0:N	0:N	0:N	0:N	0:N	0:N	0:N	0:N	0:N	0:N	0:N	0:N	0:N	0:N	0:N	0:N	1:K	1:K	0:N	0:N	0:N	0:N
SAR0124(sbnF)	253	siderophore staphylobactin biosynthesis protein sbnf @ siderophore synthetase superfamily, group c	0.176471	0.06	1.21277	0.0012574	76.4912	NO	1:I	1:I	0:M	0:M	0:M	0:M	0:M	1:I	0:M	0:M	0:M	1:I	0:M	0:M	0:M	0:M	0:M	0:M	0:M	0:M	0:M	0:M	0:M	0:M	0:M	0:M	0:M	0:M	0:M	0:M	0:M	0:M	0:M	0:M	1:I	1:I	1:I	0:M	0:M	0:M	0:M
SAR0133(cps2H)	191	teichuronic acid biosynthesis protein tuae, putative secreted polysaccharide polymerase	0.176471	0.06	1.21277	0.0012574	76.4912	NO	0:L	0:L	0:L	0:L	1:I	0:L	0:L	1:I	0:?	0:L	0:L	0:L	0:L	0:L	0:L	0:L	0:L	0:L	0:L	0:L	0:L	0:L	0:L	0:L	0:L	0:L	0:L	0:L	0:L	0:L	0:L	0:L	0:L	0:L	1:I	0:L	0:L	0:L	0:L	0:L	0:L
SAR0134(SAR0134)	282	membrane protein involved in the export of o-antigen, teichoic acid lipoteichoic acids	0.176471	0.06	1.21277	0.0012574	76.4912	NO	1:L	1:L	0:I	0:I	0:I	0:I	0:I	0:I	0:I	0:I	0:I	0:I	0:I	0:I	0:I	0:I	0:I	0:I	0:I	0:I	0:I	0:I	0:I	0:I	0:I	0:I	0:I	0:I	0:I	0:I	0:I	0:I	0:I	0:I	1:T	0:I	0:I	1:L	1:L	0:I	0:I
SAR0165(capO)	216	capsular polysaccharide synthesis enzyme cap8o	0.176471	0.06	1.21277	0.0012574	76.4912	NO	0:A	0:A	1:S	0:A	0:A	0:A	0:A	0:A	0:A	0:A	0:A	1:S	0:A	0:A	0:A	0:A	0:A	0:A	0:A	0:A	0:A	0:A	0:A	0:A	0:A	0:A	0:A	0:A	0:A	0:A	0:A	0:A	0:A	0:A	0:A	0:A	0:A	1:S	1:S	0:A	0:A
SAR0173(tauB)	61	abc transporter atp-binding subunit	0.176471	0.06	1.21277	0.0012574	76.4912	NO	0:H	0:H	1:Y	0:H	0:H	0:H	0:H	0:H	0:H	0:H	0:H	1:Q	0:H	0:H	0:H	0:H	0:H	0:H	0:H	0:H	0:H	0:H	0:H	0:H	0:H	0:H	0:H	0:H	0:H	0:H	0:H	0:H	0:H	0:H	1:Q	0:H	0:H	0:H	0:H	0:H	0:H
SAR0180(ausA)	1439	related to non-ribosomal peptide and polyketide synthesis	0.176471	0.06	1.21277	0.0012574	76.4912	NO	0:D	0:D	1:N	0:D	1:N	0:D	0:D	0:D	0:D	0:D	0:D	0:D	0:D	0:D	0:D	0:D	0:D	0:D	0:D	0:D	0:D	0:D	0:D	0:D	0:D	0:D	0:D	0:D	0:D	0:D	0:D	0:D	0:D	0:D	1:N	0:D	0:D	0:D	0:D	0:D	0:D
SAR0180(ausA)	532	related to non-ribosomal peptide and polyketide synthesis	0.176471	0.06	1.21277	0.0012574	76.4912	NO	0:Y	0:Y	0:Y	0:Y	0:Y	0:Y	0:Y	0:Y	0:Y	0:Y	0:Y	1:F	0:Y	0:Y	0:Y	0:Y	0:Y	0:Y	0:Y	0:Y	0:Y	0:Y	0:Y	0:Y	0:Y	0:Y	0:Y	0:Y	0:Y	0:Y	0:Y	0:Y	0:Y	0:Y	1:H	0:Y	0:Y	0:Y	0:Y	0:Y	0:Y
SAR0186(argD)	324	acetylornithine aminotransferase 1	0.176471	0.06	1.21277	0.0012574	76.4912	NO	0:F	0:F	0:F	0:F	0:F	1:I	0:F	1:I	1:I	1:I	1:I	1:I	0:F	0:F	0:F	0:F	0:F	0:F	0:F	0:F	0:F	0:F	0:F	0:F	0:F	0:F	0:F	0:F	0:F	0:F	0:F	0:F	0:F	0:F	1:L	0:F	0:F	0:F	0:F	0:?	0:F
SAR0186(argD)	328	acetylornithine aminotransferase 1	0.176471	0.06	1.21277	0.0012574	76.4912	NO	0:A	0:A	0:A	0:A	0:A	1:E	0:A	1:E	1:E	1:E	1:E	1:E	0:A	0:A	0:A	0:A	0:A	0:A	0:A	0:A	0:A	0:A	0:A	0:A	0:A	0:A	0:A	0:A	0:A	0:A	0:A	0:A	0:A	0:A	1:Q	0:A	0:A	0:A	0:A	0:?	0:A
SAR0189(ipdC)	513	pyruvate decarboxylase; alpha-keto-acid decarboxylase	0.176471	0.06	1.21277	0.0012574	76.4912	NO	0:G	0:G	1:D	0:G	0:G	1:S	0:G	1:S	0:G	1:S	1:S	0:G	0:G	0:G	0:G	0:G	0:G	0:G	0:G	0:G	0:G	0:G	0:G	0:G	0:G	0:G	0:G	0:G	0:G	0:G	0:G	0:G	0:G	0:G	1:N	0:G	0:G	0:G	0:G	0:G	0:G
SAR0189(ipdC)	202	pyruvate decarboxylase; alpha-keto-acid decarboxylase	0.176471	0.06	1.21277	0.0012574	76.4912	NO	0:H	0:H	0:H	0:H	1:Q	0:H	0:H	1:Y	0:H	0:H	0:H	0:H	0:H	0:H	0:H	0:H	0:H	0:H	0:H	0:H	0:H	0:H	0:H	0:H	0:H	0:H	0:H	0:H	0:H	0:H	0:H	0:H	0:H	0:H	1:Q	0:H	0:H	0:H	0:H	0:H	0:H
SAR0193(sacX)	88	pts system, n-acetylmuramic acid-specific iib component / pts system, n-acetylmuramic acid-specific iic component	0.176471	0.06	1.21277	0.0012574	76.4912	NO	1:T	1:T	0:P	0:P	0:P	0:P	0:P	0:P	0:P	0:P	0:P	1:Q	0:P	0:P	0:P	0:P	0:P	0:P	0:P	0:P	0:P	0:P	0:P	0:P	0:P	0:P	0:P	0:P	0:P	0:P	0:P	0:-	0:P	0:P	1:Q	1:R	1:R	0:P	0:P	0:P	0:P
SAR0198(oppF)	270	putative glutathione transporter, atp-binding component	0.176471	0.06	1.21277	0.0012574	76.4912	NO	0:P	0:P	0:P	0:?	0:P	0:P	0:P	1:T	0:P	0:P	0:P	0:P	0:P	0:P	0:P	0:P	0:P	0:P	0:P	0:P	0:P	0:P	0:P	0:P	0:P	0:P	0:P	0:P	0:P	0:P	0:P	0:P	0:P	0:P	1:Q	1:T	1:T	0:P	0:P	0:P	0:P
SAR0198(oppF)	355	putative glutathione transporter, atp-binding component	0.176471	0.06	1.21277	0.0012574	76.4912	NO	0:S	0:S	0:S	0:?	0:S	0:S	0:S	0:S	0:S	0:S	0:S	1:A	0:S	0:S	0:S	0:S	0:S	0:S	0:S	0:S	0:S	0:S	0:S	0:S	0:S	0:S	0:S	0:S	0:S	0:S	0:S	0:S	0:S	0:S	1:P	0:S	0:S	1:A	1:A	0:S	0:S
SAR0221(SAR0221)	52	hyothetical protein	0.176471	0.06	1.21277	0.0012574	76.4912	NO	0:A	0:A	1:V	0:A	0:A	0:A	0:A	1:V	0:A	0:A	0:?	0:A	0:A	0:A	0:A	0:A	0:A	0:A	0:A	0:A	0:A	0:A	0:A	0:A	0:A	0:A	0:A	0:A	0:A	0:A	0:A	0:A	0:A	0:A	1:T	1:V	1:V	0:A	0:A	0:A	0:A
SAR0230(SAR0230)	14	oligopeptide abc transporter, periplasmic oligopeptide-binding protein oppa (tc 3.a.1.5.1)	0.176471	0.06	1.21277	0.0012574	76.4912	NO	0:V	0:V	0:V	0:V	1:T	0:V	0:V	1:I	0:V	0:V	0:V	0:V	0:V	0:V	0:V	0:V	0:V	0:V	0:V	0:V	0:V	0:V	0:V	0:V	0:V	0:V	0:V	0:V	0:V	0:V	0:V	0:V	0:V	0:V	1:T	0:V	0:V	0:V	0:V	0:V	0:V
SAR0251(tarF)	361	cdp-ribitol:poly(ribitol phosphate) ribitol phosphotransferase	0.176471	0.06	1.21277	0.0012574	76.4912	NO	0:I	0:I	0:I	0:I	1:V	0:I	0:I	0:I	0:I	0:I	0:I	0:I	0:I	0:I	0:I	0:I	0:I	0:I	0:I	0:I	0:I	0:I	0:I	0:I	0:I	0:I	0:I	0:I	0:I	0:I	0:I	0:I	0:I	0:I	1:V	0:I	0:I	0:I	0:I	0:I	0:I
SAR0267(rbsD)	4	ribose abc transport system, high affinity permease rbsd (tc 3.a.1.2.1)	0.176471	0.06	1.21277	0.0012574	76.4912	NO	0:S	0:S	0:S	0:S	0:S	0:S	0:S	0:S	0:S	0:S	0:S	1:T	0:S	0:S	0:S	0:S	0:S	0:S	0:S	0:S	0:S	0:S	0:S	0:S	0:S	0:S	0:S	0:S	0:S	0:S	0:S	0:S	0:S	0:S	1:T	0:S	0:S	1:T	1:T	0:S	0:S
SAR0273(lytM)	103	glycyl-glycine endopeptidase lytm precursor	0.176471	0.06	1.21277	0.0012574	76.4912	NO	0:K	0:K	1:Q	0:K	0:K	0:K	0:K	1:Q	0:K	0:K	0:K	0:K	0:K	0:K	0:K	0:K	0:K	0:K	0:K	0:K	0:K	0:K	0:K	0:K	0:K	0:K	0:K	0:K	0:K	0:K	0:K	0:K	0:K	0:K	1:N	0:K	0:K	0:K	0:K	0:K	0:K
SAR0277(SAR0277)	131	putative exported protein	0.176471	0.06	1.21277	0.0012574	76.4912	NO	0:A	0:A	0:A	0:A	0:A	0:A	0:A	0:A	0:A	0:A	0:A	0:A	0:A	0:A	0:A	0:A	0:A	0:A	0:A	0:A	0:A	0:A	0:A	0:A	0:A	0:A	0:A	0:A	0:A	0:A	0:A	0:A	0:A	0:A	1:E	0:A	0:A	1:E	1:E	0:A	0:A
SAR0283(essB)	199	putative secretion system component essb/yukc	0.176471	0.06	1.21277	0.0012574	76.4912	NO	0:A	0:A	0:A	0:A	1:S	0:A	0:A	0:A	0:A	0:A	0:A	0:A	0:A	0:A	0:A	0:A	0:A	0:A	0:A	0:A	0:A	0:A	0:A	0:A	0:A	0:A	0:A	0:A	0:A	0:A	0:A	0:A	0:A	0:A	1:T	0:A	0:A	1:S	1:S	0:A	0:A
SAR0283(essB)	214	putative secretion system component essb/yukc	0.176471	0.06	1.21277	0.0012574	76.4912	NO	0:Q	0:Q	0:Q	0:Q	1:E	0:Q	0:Q	0:Q	0:Q	0:Q	0:Q	0:Q	0:Q	0:Q	0:Q	0:Q	0:Q	0:Q	0:Q	0:Q	0:Q	0:Q	0:Q	0:Q	0:Q	0:Q	0:Q	0:Q	0:Q	0:Q	0:Q	0:Q	0:Q	0:Q	1:E	0:Q	0:Q	1:E	1:E	0:Q	0:Q
SAR0283(essB)	343	putative secretion system component essb/yukc	0.176471	0.06	1.21277	0.0012574	76.4912	NO	0:N	0:N	0:N	0:N	1:D	0:N	0:N	0:N	0:N	0:N	0:N	0:N	0:N	0:N	0:N	0:N	0:N	0:N	0:N	0:N	0:N	0:N	0:N	0:N	0:N	0:N	0:N	0:N	0:N	0:N	0:N	0:N	0:N	0:N	1:D	0:N	0:N	1:D	1:D	0:N	0:N
SAR0319(yqiG)	345	probable nadh-dependent flavin oxidoreductase in cluster with cog2110	0.176471	0.06	1.21277	0.0012574	76.4912	NO	0:H	0:H	0:H	0:H	1:Q	0:H	0:H	0:H	0:H	0:H	0:H	1:Q	0:H	0:H	0:H	0:H	0:H	0:H	0:H	0:H	0:H	0:H	0:H	0:H	0:H	0:H	0:H	0:H	0:H	0:H	0:H	0:H	0:H	0:H	1:N	0:H	0:H	0:H	0:H	0:H	0:H
SAR0319(yqiG)	354	probable nadh-dependent flavin oxidoreductase in cluster with cog2110	0.176471	0.06	1.21277	0.0012574	76.4912	NO	0:A	0:A	0:A	0:A	1:E	0:A	0:A	0:A	0:A	1:E	1:E	1:E	0:A	0:A	0:A	0:A	0:A	0:A	0:A	0:A	0:A	0:A	0:A	0:A	0:A	0:A	0:A	0:A	0:A	0:A	0:A	0:A	0:A	0:A	1:N	1:E	1:E	0:A	0:A	0:A	0:A
SAR0329(SAR0329)	396	putative transcriptional antiterminator, bglg family / pts system, mannitol/fructose-specific iia component	0.176471	0.06	1.21277	0.0012574	76.4912	NO	0:H	0:H	0:H	0:H	1:Y	0:H	0:H	1:D	1:D	0:H	0:H	0:H	0:H	0:H	0:H	0:H	0:H	0:H	0:H	0:H	0:H	0:H	0:H	0:H	0:H	0:H	0:H	0:H	0:H	0:H	0:H	0:H	0:H	0:H	1:N	1:N	1:N	0:H	0:H	0:H	0:H
SAR0339(engB)	106	ribosomal-protein-l7p-serine acetyltransferase	0.176471	0.06	1.21277	0.0012574	76.4912	NO	1:K	1:K	0:H	0:H	1:K	0:H	0:H	1:K	0:H	0:H	0:H	0:H	0:H	0:H	0:H	0:H	0:H	0:H	0:H	0:H	0:H	0:H	0:H	0:H	0:H	0:H	0:H	0:H	0:H	0:H	0:H	0:H	0:H	0:H	1:Q	1:R	1:R	0:H	0:H	0:H	0:H
SAR0339(engB)	108	ribosomal-protein-l7p-serine acetyltransferase	0.176471	0.06	1.21277	0.0012574	76.4912	NO	1:V	1:V	0:I	0:I	1:V	0:I	0:I	1:V	0:I	0:I	0:I	0:I	0:I	0:I	0:I	0:I	0:I	0:I	0:I	0:I	0:I	0:I	0:I	0:I	0:I	0:I	0:I	0:I	0:I	0:I	0:I	0:I	0:I	0:I	1:V	0:I	0:I	0:I	0:I	0:I	0:I
SAR0341(efeB)	153	ferrous iron transport peroxidase efeb	0.176471	0.06	1.21277	0.0012574	76.4912	NO	0:S	0:S	0:S	0:S	1:G	0:S	0:S	0:S	0:S	0:S	0:S	0:S	0:S	0:S	0:S	0:S	0:S	0:S	0:S	0:S	0:S	0:S	0:S	0:S	0:S	0:S	0:S	0:S	0:S	0:S	0:S	0:S	0:S	0:S	1:G	0:S	0:S	1:N	1:N	0:S	0:S
SAR0342(efeU)	208	ferrous iron transport permease efeu	0.176471	0.06	1.21277	0.0012574	76.4912	NO	0:A	0:A	0:A	0:A	0:A	0:A	0:?	0:A	0:A	0:A	0:A	1:T	0:A	0:A	0:A	0:A	0:A	0:A	0:A	0:A	0:A	0:A	0:A	0:A	0:A	0:A	0:A	0:A	0:A	0:A	0:A	0:A	0:A	0:A	1:T	0:A	0:A	1:T	1:T	0:A	0:A
SAR0342(efeU)	262	ferrous iron transport permease efeu	0.176471	0.06	1.21277	0.0012574	76.4912	NO	0:A	0:A	0:A	0:A	1:T	0:A	0:?	0:A	0:A	0:A	0:A	1:T	0:A	0:A	0:A	0:A	0:A	0:A	0:A	0:A	0:A	0:A	0:A	0:A	0:A	0:A	0:A	0:A	0:A	0:A	0:A	0:A	0:A	0:A	1:T	1:T	1:T	0:A	0:A	0:A	0:A
SAR0352(SAR0352)	3	metal-dependent hydrolase/cyclase	0.176471	0.06	1.21277	0.0012574	76.4912	NO	1:H	1:H	1:H	0:Q	0:Q	1:H	0:Q	1:H	0:Q	0:Q	0:Q	1:H	0:Q	0:Q	0:Q	0:Q	0:Q	0:Q	0:Q	0:Q	0:Q	0:Q	0:Q	0:Q	0:Q	0:Q	0:Q	0:Q	0:Q	0:Q	0:Q	0:Q	0:Q	0:Q	0:Q	0:Q	0:Q	0:Q	0:Q	0:Q	0:Q
SAR0355(metC_2)	125	cystathionine beta-lyase	0.176471	0.06	1.21277	0.0012574	76.4912	NO	0:L	0:L	0:L	0:L	1:I	0:L	0:L	0:L	0:L	0:L	0:L	0:L	0:L	0:L	0:L	0:L	0:L	0:L	0:L	0:L	0:L	0:L	0:L	0:L	0:L	0:L	0:L	0:L	0:L	0:L	0:L	0:L	0:L	0:L	1:V	0:L	0:L	1:I	1:I	0:L	0:L
SAR0355(metC_2)	165	cystathionine beta-lyase	0.176471	0.06	1.21277	0.0012574	76.4912	NO	0:E	0:E	0:E	0:E	1:R	0:E	0:E	0:E	0:E	0:E	0:E	1:K	0:E	0:E	0:E	0:E	0:E	0:E	0:E	0:E	0:E	0:E	0:E	0:E	0:E	0:E	0:E	0:E	0:E	0:E	0:E	0:E	0:E	0:E	1:Q	0:E	0:E	0:E	0:E	0:E	0:E
SAR0393(SAR0393)	27	conserved hypothetical protein	0.176471	0.06	1.21277	0.0012574	76.4912	NO	0:Q	0:Q	0:Q	0:Q	0:Q	0:Q	0:?	0:Q	0:Q	0:Q	0:Q	1:K	0:Q	0:Q	0:Q	0:Q	0:Q	0:Q	0:Q	0:Q	0:Q	0:Q	0:Q	0:Q	0:Q	0:Q	0:Q	0:Q	0:Q	0:Q	0:Q	0:Q	0:Q	0:Q	1:L	0:Q	0:Q	1:K	1:K	0:Q	0:Q
SAR0403(capB)	284	putative dna-binding protein	0.176471	0.06	1.21277	0.0012574	76.4912	NO	1:S	1:S	1:S	0:L	0:L	0:L	0:L	0:L	0:L	0:L	0:L	1:S	0:L	0:L	0:L	0:L	0:L	0:L	0:L	0:L	0:L	0:L	0:L	0:L	0:L	0:L	0:L	0:L	0:L	0:L	0:L	0:L	0:L	0:L	1:A	1:S	1:S	0:L	0:L	0:L	0:L
SAR0420(SAR0420)	67	membrane protein	0.176471	0.06	1.21277	0.0012574	76.4912	NO	0:I	0:I	0:I	0:I	1:L	0:I	0:I	0:I	0:I	0:I	0:I	1:V	0:I	0:I	0:I	0:I	0:I	0:I	0:I	0:I	0:I	0:I	0:I	0:I	0:I	0:I	0:I	0:I	0:I	0:I	0:I	0:I	0:I	0:I	1:L	0:I	0:I	0:I	0:I	0:I	0:I
SAR0421(argJ)	231	nmra family protein	0.176471	0.06	1.21277	0.0012574	76.4912	NO	0:E	0:E	1:K	0:E	0:E	1:K	0:E	0:E	0:E	0:E	0:E	0:E	0:E	0:E	0:E	0:E	0:E	0:E	0:E	0:E	0:E	0:E	0:E	0:E	0:E	0:E	0:E	0:E	0:E	0:E	0:E	0:E	0:E	0:E	1:K	0:E	0:E	1:K	1:K	0:E	0:E
SAR0423(set17)	66	exotoxin 7	0.176471	0.06	1.21277	0.0012574	76.4912	NO	0:A	0:A	1:S	0:A	1:S	0:A	0:A	0:A	0:A	0:A	0:A	0:A	0:A	0:A	0:A	0:A	0:A	0:A	0:A	0:A	0:A	0:A	0:A	0:A	0:A	0:A	0:A	0:A	0:A	0:A	0:A	0:A	0:A	0:A	1:S	0:A	0:A	0:A	0:A	0:A	0:A
SAR0423(set17)	137	exotoxin 7	0.176471	0.06	1.21277	0.0012574	76.4912	NO	0:A	0:A	0:A	0:A	1:G	0:A	0:A	0:A	0:A	0:A	0:A	0:A	0:A	0:A	0:A	0:A	0:A	0:A	0:A	0:A	0:A	0:A	0:A	0:A	0:A	0:A	0:A	0:A	0:A	0:A	0:A	0:A	0:A	0:A	1:G	0:A	0:A	1:S	1:S	0:A	0:A
SAR0427(set3)	81	exotoxin 10	0.176471	0.06	1.21277	0.0012574	76.4912	NO	0:F	0:F	0:F	0:F	1:I	0:F	0:F	0:F	0:F	0:F	0:F	0:F	0:F	0:F	0:F	0:F	0:F	0:F	0:F	0:F	0:F	0:F	0:F	0:F	0:F	0:F	0:F	0:F	0:F	0:F	0:F	0:F	0:F	0:F	1:I	0:F	0:F	1:I	1:I	0:F	0:F
SAR0427(set3)	80	exotoxin 10	0.176471	0.06	1.21277	0.0012574	76.4912	NO	0:I	0:I	0:I	0:I	1:V	0:I	0:I	0:I	0:I	0:I	0:I	0:I	0:I	0:I	0:I	0:I	0:I	0:I	0:I	0:I	0:I	0:I	0:I	0:I	0:I	0:I	0:I	0:I	0:I	0:I	0:I	0:I	0:I	0:I	1:V	0:I	0:I	1:V	1:V	0:I	0:I
SAR0427(set3)	76	exotoxin 10	0.176471	0.06	1.21277	0.0012574	76.4912	NO	0:K	0:K	0:K	0:K	1:R	0:K	0:K	0:K	0:K	0:K	0:K	0:K	0:K	0:K	0:K	0:K	0:K	0:K	0:K	0:K	0:K	0:K	0:K	0:K	0:K	0:K	0:K	0:K	0:K	0:K	0:K	0:K	0:K	0:K	1:R	0:K	0:K	1:R	1:R	0:K	0:K
SAR0427(set3)	67	exotoxin 10	0.176471	0.06	1.21277	0.0012574	76.4912	NO	0:T	0:T	0:T	0:T	1:I	0:T	0:T	0:T	0:T	0:T	0:T	0:T	0:T	0:T	0:T	0:T	0:T	0:T	0:T	0:T	0:T	0:T	0:T	0:T	0:T	0:T	0:T	0:T	0:T	0:T	0:T	0:T	0:T	0:T	1:I	0:T	0:T	1:I	1:I	0:T	0:T
SAR0427(set3)	70	exotoxin 10	0.176471	0.06	1.21277	0.0012574	76.4912	NO	0:R	0:R	0:R	0:R	1:H	0:R	0:R	0:R	0:R	0:R	0:R	0:R	0:R	0:R	0:R	0:R	0:R	0:R	0:R	0:R	0:R	0:R	0:R	0:R	0:R	0:R	0:R	0:R	0:R	0:R	0:R	0:R	0:R	0:R	1:H	0:R	0:R	1:H	1:H	0:R	0:R
SAR0435(set26)	200	exotoxin	0.176471	0.06	1.21277	0.0012574	76.4912	NO	0:K	0:K	1:N	0:K	1:N	0:K	0:K	0:K	0:K	0:K	0:K	0:K	0:K	0:K	0:K	0:K	0:K	0:K	0:K	0:K	0:K	0:K	0:K	0:K	0:K	0:K	0:K	0:K	0:K	0:K	0:K	0:K	0:K	0:K	0:K	0:K	0:K	1:E	1:E	0:K	0:K
SAR0435(set26)	83	exotoxin	0.176471	0.06	1.21277	0.0012574	76.4912	NO	0:V	0:V	1:I	0:V	1:I	0:V	0:V	0:V	0:V	0:V	0:V	1:I	0:V	0:V	0:V	0:V	0:V	0:V	0:V	0:V	0:V	0:V	0:V	0:V	0:V	0:V	0:V	0:V	0:V	0:V	0:V	0:V	0:V	0:V	0:V	0:V	0:V	0:V	0:V	0:V	0:V
SAR0435(set26)	45	exotoxin	0.176471	0.06	1.21277	0.0012574	76.4912	NO	1:K	1:K	1:F	0:Q	0:Q	0:Q	0:Q	1:K	0:Q	1:K	1:K	0:Q	0:Q	0:Q	0:Q	0:Q	0:Q	0:Q	0:Q	0:Q	0:Q	0:Q	0:Q	0:Q	0:Q	0:Q	0:Q	0:Q	0:Q	0:Q	0:Q	0:Q	0:Q	0:Q	1:K	0:Q	0:Q	0:Q	0:Q	0:Q	0:Q
SAR0474(treC)	437	trehalose-6-phosphate hydrolase	0.176471	0.06	1.21277	0.0012574	76.4912	NO	0:S	0:S	0:S	0:S	1:P	0:S	0:S	0:S	0:S	0:S	0:S	1:P	0:S	0:S	0:S	0:S	0:S	0:S	0:S	0:S	0:S	0:S	0:S	0:S	0:S	0:S	0:S	0:S	0:S	0:S	0:S	0:S	0:S	0:S	1:P	1:P	1:P	0:S	0:S	0:S	0:S
SAR0494(ksgA)	7	dimethyladenosine transferase	0.176471	0.06	1.21277	0.0012574	76.4912	NO	0:M	0:M	0:M	0:M	0:M	0:M	0:M	0:M	0:M	0:M	0:M	0:M	0:M	0:M	0:M	0:M	0:M	0:M	0:M	0:M	0:M	0:M	0:M	0:M	0:M	0:M	0:M	0:M	0:M	0:M	0:M	0:M	0:M	0:M	1:Q	0:M	0:M	1:I	1:I	0:M	0:M
SAR0505(SAR0505)	93	stage v sporulation protein b	0.176471	0.06	1.21277	0.0012574	76.4912	NO	0:L	0:L	0:L	0:L	0:L	0:L	0:L	0:L	0:L	0:L	0:L	0:L	0:L	0:L	0:L	0:L	0:L	0:L	0:L	0:L	0:L	0:L	0:L	0:L	0:L	0:L	0:L	0:L	0:L	0:L	0:L	0:L	0:L	0:L	1:I	0:L	0:L	1:I	1:I	0:L	0:L
SAR0557(araB)	541	ribulokinase	0.176471	0.06	1.21277	0.0012574	76.4912	NO	0:S	0:S	1:R	0:S	1:C	0:S	0:S	0:S	0:S	0:S	0:S	0:S	0:S	0:S	0:S	0:S	0:S	0:S	0:S	0:S	0:S	0:S	0:S	0:S	0:S	0:S	0:S	0:S	0:S	0:S	0:S	0:S	0:S	0:S	1:Q	0:S	0:S	0:S	0:S	0:S	0:S
SAR0573(nagB)	120	glucosamine-6-phosphate deaminase	0.176471	0.06	1.21277	0.0012574	76.4912	NO	0:V	0:V	1:L	0:V	1:L	0:V	0:V	0:V	0:V	0:V	0:V	0:V	0:V	0:V	0:V	0:V	0:V	0:V	0:V	0:V	0:V	0:V	0:V	0:V	0:V	0:V	0:V	0:V	0:V	0:V	0:V	0:V	0:V	0:V	1:L	0:V	0:V	0:V	0:V	0:V	0:V
SAR0580(vraA)	196	long-chain-fatty-acid--coa ligase	0.176471	0.06	1.21277	0.0012574	76.4912	NO	0:A	0:A	1:V	0:A	0:A	0:A	0:A	0:A	0:A	0:A	0:A	1:V	0:A	0:A	0:A	0:A	0:A	0:A	0:A	0:A	0:A	0:A	0:A	0:A	0:A	0:A	0:A	0:A	0:A	0:A	0:A	0:A	0:A	0:A	1:V	0:A	0:A	0:A	0:A	0:A	0:A
SAR0602(SAR0602)	438	putative membrane protein	0.176471	0.06	1.21277	0.0012574	76.4912	NO	0:V	0:V	1:A	0:V	0:V	1:F	0:V	1:F	0:V	0:V	0:V	0:V	0:V	0:V	0:V	0:V	0:V	0:V	0:V	0:V	0:V	0:V	0:V	0:V	0:V	0:V	0:V	0:V	0:V	0:V	0:V	0:V	0:V	0:V	0:V	1:F	1:F	0:V	0:V	0:V	0:V
SAR0608(iolS)	249	oxidoreductase ion channel	0.176471	0.06	1.21277	0.0012574	76.4912	NO	0:S	0:S	0:S	0:S	0:?	0:S	0:S	1:R	1:R	1:R	1:R	1:K	0:S	0:S	0:S	0:S	0:S	0:S	0:S	0:S	0:S	0:S	0:S	0:S	0:S	0:S	0:S	0:S	0:S	0:S	0:S	0:S	0:S	0:S	1:K	0:S	0:S	0:S	0:S	0:S	0:S
SAR0649(tagB)	236	cdp-glycerol: n-acetyl-beta-d-mannosaminyl-1,4-n-acetyl-d-glucosaminyldiphosphoundecaprenyl glycerophosphotransferase	0.176471	0.06	1.21277	0.0012574	76.4912	NO	0:K	0:K	0:K	0:K	1:T	0:K	0:K	0:K	0:K	0:K	0:K	0:K	0:K	0:K	0:K	0:K	0:K	0:K	0:K	0:K	0:K	0:K	0:K	0:K	0:K	0:K	0:K	0:K	0:K	0:K	0:K	0:K	0:K	0:K	1:N	0:K	0:K	1:N	1:N	0:K	0:K
SAR0649(tagB)	300	cdp-glycerol: n-acetyl-beta-d-mannosaminyl-1,4-n-acetyl-d-glucosaminyldiphosphoundecaprenyl glycerophosphotransferase	0.176471	0.06	1.21277	0.0012574	76.4912	NO	0:G	0:G	0:G	0:G	1:E	0:G	0:G	0:G	0:G	0:G	0:G	0:G	0:G	0:G	0:G	0:G	0:G	0:G	0:G	0:G	0:G	0:G	0:G	0:G	0:G	0:G	0:G	0:G	0:G	0:G	0:G	0:G	0:G	0:G	1:S	0:G	0:G	1:E	1:E	0:G	0:G
SAR0660(dhaK)	228	phosphoenolpyruvate-dihydroxyacetone phosphotransferase, dihydroxyacetone binding subunit dhak	0.176471	0.06	1.21277	0.0012574	76.4912	NO	0:D	0:D	0:D	0:D	1:N	0:D	0:D	0:D	0:D	0:D	0:D	1:V	0:D	0:D	0:D	0:D	0:D	0:D	0:D	0:D	0:D	0:D	0:D	0:D	0:D	0:D	0:D	0:D	0:D	0:D	0:D	0:D	0:D	0:D	1:E	0:D	0:D	0:D	0:D	0:D	0:D
SAR0661(dhaL)	197	phosphoenolpyruvate-dihydroxyacetone phosphotransferase, adp-binding subunit dhal	0.176471	0.06	1.21277	0.0012574	76.4912	NO	0:A	0:A	1:D	0:A	1:D	0:A	0:A	0:A	0:A	0:A	0:A	0:A	0:A	0:A	0:A	0:A	0:A	0:A	0:A	0:A	0:A	0:A	0:A	0:A	0:A	0:A	0:A	0:A	0:A	0:A	0:A	0:A	0:A	0:A	1:G	0:A	0:A	0:A	0:A	0:A	0:A
SAR0662(dhaM)	88	phosphoenolpyruvate-dihydroxyacetone phosphotransferase, subunit dham; dha-specific iia component	0.176471	0.06	1.21277	0.0012574	76.4912	NO	0:H	0:H	1:Y	0:H	1:Y	0:H	0:H	0:H	0:H	0:H	0:H	0:H	0:H	0:H	0:H	0:H	0:H	0:H	0:H	0:H	0:H	0:H	0:H	0:H	0:H	0:H	0:H	0:H	0:H	0:H	0:H	0:H	0:H	0:H	1:Y	0:H	0:H	0:H	0:H	0:H	0:H
SAR0662(dhaM)	7	phosphoenolpyruvate-dihydroxyacetone phosphotransferase, subunit dham; dha-specific iia component	0.176471	0.06	1.21277	0.0012574	76.4912	NO	0:P	0:P	1:T	0:P	1:T	0:P	0:P	0:P	0:P	0:P	0:P	0:-	0:P	0:P	0:P	0:P	0:P	0:P	0:P	0:P	0:P	0:P	0:P	0:P	0:P	0:P	0:P	0:P	0:P	0:P	0:P	0:P	0:P	0:P	1:A	0:P	0:P	0:P	0:P	0:P	0:P
SAR0679(sarX)	69	hth-type transcriptional regulator sarx	0.176471	0.06	1.21277	0.0012574	76.4912	NO	0:H	0:H	0:H	0:H	0:H	0:H	0:H	0:H	0:H	0:H	0:H	1:Y	0:H	0:H	0:H	0:H	0:H	0:H	0:H	0:H	0:H	0:H	0:H	0:H	0:H	0:H	0:H	0:H	0:H	0:H	0:H	0:H	0:H	0:H	1:F	1:Y	1:Y	1:Y	1:Y	0:H	0:H
SAR0680(yeeN)	146	dna-binding regulatory protein, yebc/pmpr family	0.176471	0.06	1.21277	0.0012574	76.4912	NO	0:E	0:E	0:E	0:E	0:E	0:E	0:E	0:E	0:E	0:E	0:E	1:D	0:E	0:E	0:E	0:E	0:E	0:E	0:E	0:E	0:E	0:E	0:E	0:E	0:E	0:E	0:E	0:E	0:E	0:E	0:E	0:E	0:E	0:E	1:D	1:D	1:D	1:D	1:D	0:E	0:E
SAR0760(saeQ)	72	doxx family protein	0.176471	0.06	1.21277	0.0012574	76.4912	NO	0:V	0:V	0:V	0:V	0:V	0:V	0:V	0:V	0:V	0:V	0:V	1:I	0:V	0:V	0:V	0:V	0:V	0:V	0:V	0:V	0:V	0:V	0:V	0:V	0:V	0:V	0:V	0:V	0:V	0:V	0:V	0:V	0:V	0:V	1:I	0:V	0:V	1:I	1:I	0:V	0:V
SAR0774(recQ)	123	atp-dependent dna helicase recq	0.176471	0.06	1.21277	0.0012574	76.4912	NO	0:?	0:M	0:M	0:M	0:M	0:M	0:M	0:M	0:M	0:M	0:M	1:L	0:M	0:M	0:M	0:M	0:M	0:M	0:M	0:M	0:M	0:M	0:M	0:M	0:M	0:M	0:M	0:M	0:M	0:M	0:M	0:M	0:M	0:M	1:L	0:M	0:M	1:L	1:L	0:M	0:M
SAR0774(recQ)	217	atp-dependent dna helicase recq	0.176471	0.06	1.21277	0.0012574	76.4912	NO	0:?	0:I	1:V	0:I	0:I	0:I	0:I	0:I	0:I	0:I	0:I	1:V	0:I	0:I	0:I	0:I	0:I	0:I	0:I	0:I	0:I	0:I	0:I	0:I	0:I	0:I	0:I	0:I	0:I	0:I	0:I	0:I	0:I	0:I	1:V	0:I	0:I	0:I	0:I	0:I	0:I
SAR0791(SAR0791)	5	zinc finger chy domain-containing protein	0.176471	0.06	1.21277	0.0012574	76.4912	NO	0:K	0:K	0:K	0:K	0:K	0:K	0:K	0:K	0:K	0:K	0:K	1:I	0:K	0:K	0:K	0:K	0:K	0:K	0:K	0:K	0:K	0:K	0:K	0:K	0:K	0:K	0:K	0:K	0:K	0:K	0:K	0:K	0:K	0:K	1:I	0:K	0:K	1:I	1:I	0:K	0:K
SAR0793(SAR0793)	151	uncharacterised protein family (upf0157) family protein	0.176471	0.06	1.21277	0.0012574	76.4912	NO	0:L	0:L	0:L	0:L	0:L	0:L	0:L	0:L	0:L	0:L	0:L	1:F	0:L	0:L	0:L	0:L	0:L	0:L	0:L	0:L	0:L	0:L	0:L	0:L	0:L	0:L	0:L	0:L	0:L	0:L	0:L	0:L	0:L	0:L	1:P	1:F	1:F	1:F	1:F	0:L	0:L
SAR0813(uvrA)	805	excinuclease abc subunit a	0.176471	0.06	1.21277	0.0012574	76.4912	NO	0:K	0:K	0:K	0:K	0:K	1:N	0:K	1:N	1:N	0:K	1:N	1:N	0:K	0:K	0:K	0:K	0:K	0:K	0:K	0:K	0:K	0:K	0:K	0:K	0:K	0:K	0:K	0:K	0:K	0:K	0:K	0:K	0:K	0:K	1:N	0:K	0:K	0:K	0:K	0:K	0:K
SAR0821(SAR0821)	243	transporter	0.176471	0.06	1.21277	0.0012574	76.4912	NO	1:S	1:S	0:P	0:P	1:S	1:S	0:P	1:S	0:P	1:S	1:S	0:P	0:P	0:P	0:P	0:P	0:P	0:P	0:P	0:P	0:P	0:P	0:P	0:P	0:P	0:P	0:P	0:P	0:P	0:P	0:P	0:P	0:P	0:P	1:S	0:P	0:P	0:P	0:P	0:P	0:P
SAR0841(SAR0841)	157	acetyltransferase	0.176471	0.06	1.21277	0.0012574	76.4912	NO	0:V	0:V	1:L	0:V	0:V	0:V	0:V	1:L	0:V	0:V	1:L	0:V	0:V	0:V	0:V	0:V	0:V	0:V	0:V	0:V	0:V	0:V	0:V	0:V	0:V	0:V	0:V	0:V	0:V	0:V	0:V	0:V	0:V	0:V	1:I	0:V	0:V	0:V	0:V	0:V	0:V
SAR0847(nuc)	43	phage-encoded chromosome degrading nuclease yokf	0.176471	0.06	1.21277	0.0012574	76.4912	NO	0:A	0:A	1:T	0:A	0:A	0:A	0:A	0:A	0:A	0:A	0:A	0:A	0:A	0:A	0:A	0:A	0:A	0:A	0:A	0:A	0:A	0:A	0:A	0:A	0:A	0:A	0:A	0:A	0:A	0:A	0:A	0:A	0:A	0:A	1:S	0:A	0:A	0:A	0:A	0:A	0:A
SAR0851(SAR0851)	188	putative exported protein	0.176471	0.06	1.21277	0.0012574	76.4912	NO	1:T	1:T	0:A	0:A	1:T	0:A	0:A	0:A	0:A	0:A	0:A	1:T	0:A	0:A	0:A	0:A	0:A	0:A	0:A	0:A	0:A	0:A	0:A	0:A	0:A	0:A	0:A	0:A	0:A	0:A	0:A	0:A	0:A	0:A	1:T	0:A	0:A	0:A	0:A	0:A	0:A
SAR0854(groES)	5	conserved domain protein	0.176471	0.06	1.21277	0.0012574	76.4912	NO	1:T	1:T	1:N	0:S	1:N	0:S	0:S	0:S	0:S	0:S	1:T	0:S	0:S	0:S	0:S	0:S	0:S	0:S	0:S	0:S	0:S	0:S	0:S	0:S	0:S	0:S	0:S	0:S	0:S	0:S	0:S	0:S	0:S	0:S	1:I	1:G	1:G	0:S	0:S	0:S	0:S
SAR0860(aroD)	148	3-dehydroquinate dehydratase i	0.176471	0.06	1.21277	0.0012574	76.4912	NO	0:F	0:F	0:F	0:F	1:Y	0:F	0:F	1:Y	0:F	1:Y	0:F	0:F	0:F	0:F	0:F	0:F	0:F	0:F	0:F	0:F	0:F	0:F	0:F	0:F	0:F	0:F	0:F	0:F	0:F	0:F	0:F	0:F	0:F	0:F	1:Y	0:F	0:F	0:F	0:F	0:F	0:F
SAR0889(SAR0889)	73	alanine racemase domain-containing protein	0.176471	0.06	1.21277	0.0012574	76.4912	NO	0:A	0:A	0:A	0:A	1:S	1:F	0:A	1:F	0:A	0:A	0:A	0:A	0:A	0:A	0:A	0:A	0:A	0:A	0:A	0:A	0:A	0:A	0:A	0:A	0:A	0:A	0:A	0:A	0:A	0:A	0:A	0:A	0:A	0:A	1:H	0:A	0:A	0:A	0:A	0:A	0:A
SAR0919(rocD)	334	acetylornithine aminotransferase 2	0.176471	0.06	1.21277	0.0012574	76.4912	NO	1:N	1:N	0:D	0:D	1:N	0:D	0:D	1:N	0:D	0:D	0:D	0:D	0:D	0:D	0:D	0:D	0:D	0:D	0:D	0:D	0:D	0:D	0:D	0:D	0:D	0:D	0:D	0:D	0:D	0:D	0:D	0:D	0:D	0:D	1:E	0:D	0:D	0:D	0:D	0:?	0:D
SAR0938(clpB)	483	clpb protein	0.176471	0.06	1.21277	0.0012574	76.4912	NO	0:N	0:N	0:N	0:N	1:K	0:N	0:N	0:N	0:N	0:N	0:N	1:K	0:N	0:N	0:N	0:N	0:N	0:N	0:N	0:N	0:N	0:N	0:N	0:N	0:N	0:N	0:N	0:N	0:N	0:N	0:N	0:N	0:N	0:N	1:K	0:N	0:N	0:N	0:N	0:N	0:N
SAR1026(atl)	923	bifunctional autolysin atl / n-acetylmuramoyl-l-alanine amidase/ endo-beta-n-acetylglucosaminidase	0.176471	0.06	1.21277	0.0012574	76.4912	NO	0:T	0:T	0:T	0:T	0:T	0:T	0:T	0:T	0:T	0:T	0:T	1:A	0:T	0:T	0:T	0:T	0:T	0:T	0:T	0:T	0:T	0:T	0:T	0:T	0:T	0:T	0:T	0:T	0:T	0:T	0:T	0:T	0:T	0:T	1:A	1:A	1:A	1:A	1:A	0:?	0:T
SAR1026(atl)	129	bifunctional autolysin atl / n-acetylmuramoyl-l-alanine amidase/ endo-beta-n-acetylglucosaminidase	0.176471	0.06	1.21277	0.0012574	76.4912	NO	1:T	1:T	0:S	0:S	1:T	0:S	0:S	0:S	0:S	0:S	0:S	1:T	0:S	0:S	0:S	0:S	0:S	0:S	0:S	0:S	0:S	0:S	0:S	0:S	0:S	0:S	0:S	0:S	0:S	0:S	0:S	0:S	0:S	0:S	0:S	0:S	0:S	1:T	1:T	0:?	0:S
SAR1046(purN)	52	phosphoribosylglycinamide formyltransferase	0.176471	0.06	1.21277	0.0012574	76.4912	NO	0:D	0:D	0:D	0:D	0:D	0:D	0:D	0:D	0:?	0:D	0:D	0:D	0:D	0:D	0:D	0:D	0:D	0:D	0:D	0:D	0:D	0:D	0:D	0:D	0:D	0:D	0:D	0:D	0:D	0:D	0:D	0:D	0:D	0:D	1:Q	0:D	0:D	1:G	1:G	0:D	0:D
SAR1081(suhB2)	240	inositol-1-monophosphatase	0.176471	0.06	1.21277	0.0012574	76.4912	NO	1:G	1:G	1:G	0:S	1:G	0:S	0:S	0:S	0:S	0:S	0:S	0:S	0:S	0:S	0:S	0:S	0:S	0:S	0:S	0:S	0:S	0:S	0:S	0:S	0:S	0:S	0:S	0:S	0:S	0:S	0:S	0:S	0:S	0:S	0:S	1:G	1:G	1:G	1:G	0:S	0:S
SAR1081(suhB2)	245	inositol-1-monophosphatase	0.176471	0.06	1.21277	0.0012574	76.4912	NO	1:V	1:V	1:V	0:I	1:V	0:I	0:I	0:I	0:I	0:I	0:I	0:I	0:I	0:I	0:I	0:I	0:I	0:I	0:I	0:I	0:I	0:I	0:I	0:I	0:I	0:I	0:I	0:I	0:I	0:I	0:I	0:I	0:I	0:I	0:I	1:V	1:V	1:V	1:V	0:I	0:I
SAR1085(SAR1085)	126	conserved hypothetical protein	0.176471	0.06	1.21277	0.0012574	76.4912	NO	0:D	0:D	0:D	0:D	0:D	0:D	0:D	1:N	0:D	0:D	0:D	0:D	0:D	0:D	0:D	0:D	0:D	0:D	0:D	0:D	0:D	0:D	0:D	0:D	0:D	0:D	0:D	0:D	0:D	0:D	0:D	0:D	0:D	0:D	1:N	0:D	0:D	0:D	0:D	0:D	0:D
SAR1091(lacR)	48	putative heme biosynthesis related protein	0.176471	0.06	1.21277	0.0012574	76.4912	NO	0:V	0:V	1:I	0:V	0:V	0:V	0:V	1:A	0:V	0:V	0:V	0:V	0:V	0:V	0:V	0:V	0:V	0:V	0:V	0:V	0:V	0:V	0:V	0:V	0:V	0:V	0:V	0:V	0:V	0:V	0:V	0:V	0:V	0:V	1:F	0:V	0:V	0:V	0:V	0:V	0:V
SAR1094(SAR1094)	307	glycerophosphoryl diester phosphodiesterase	0.176471	0.06	1.21277	0.0012574	76.4912	NO	0:N	0:N	1:K	0:N	0:N	0:N	0:N	1:K	0:-	0:N	0:N	0:N	0:N	0:N	0:N	0:N	0:N	0:N	0:N	0:N	0:N	0:N	0:N	0:N	0:N	0:N	0:N	0:N	0:N	0:N	0:N	0:N	0:N	0:N	0:N	0:N	0:N	1:K	1:K	0:N	0:N
SAR1112(pheT)	132	phenylalanyl-trna synthetase beta chain	0.176471	0.06	1.21277	0.0012574	76.4912	NO	0:I	0:I	0:I	0:I	0:I	0:I	0:I	0:I	0:I	0:I	0:I	0:I	0:I	0:I	0:I	0:I	0:I	0:I	0:I	0:I	0:I	0:I	0:I	0:I	0:I	0:I	0:I	0:I	0:I	0:I	0:I	0:I	0:I	0:I	1:V	0:I	0:I	1:V	1:V	0:I	0:I
SAR1119(uvrC)	65	excinuclease abc subunit c	0.176471	0.06	1.21277	0.0012574	76.4912	NO	0:-	1:H	0:R	0:R	0:R	1:H	0:R	1:H	0:R	0:R	0:R	0:R	0:R	0:R	0:R	0:R	0:R	0:R	0:R	0:R	0:R	0:R	0:R	0:R	0:R	0:R	0:R	0:R	0:R	0:R	0:R	0:R	0:R	0:R	1:Q	1:H	1:H	1:H	1:H	0:R	0:R
SAR1124(ynbD)	171	nucleoside 5-triphosphatase rdgb (dhaptp, ditp, xtp-specific)	0.176471	0.06	1.21277	0.0012574	76.4912	NO	0:Q	0:Q	0:Q	0:Q	1:E	0:Q	0:Q	0:Q	0:?	0:Q	0:Q	0:Q	0:Q	0:Q	0:Q	0:Q	0:Q	0:Q	0:Q	0:Q	0:Q	0:Q	0:Q	0:Q	0:Q	0:Q	0:Q	0:Q	0:Q	0:Q	0:Q	0:Q	0:Q	0:Q	1:E	0:Q	0:Q	1:E	1:E	0:Q	0:Q
SAR1130(fib)	93	extracellular fibrinogen-binding protein efb	0.176471	0.06	1.21277	0.0012574	76.4912	NO	1:H	1:H	0:Q	0:Q	1:H	0:Q	0:Q	0:Q	0:Q	0:Q	0:Q	0:Q	0:Q	0:Q	0:Q	0:Q	0:Q	0:Q	0:Q	0:Q	0:Q	0:Q	0:Q	0:Q	0:Q	0:Q	0:Q	0:Q	0:Q	0:Q	0:Q	0:Q	0:?	0:Q	1:H	1:H	1:H	1:H	1:H	0:Q	0:Q
SAR1130(fib)	87	extracellular fibrinogen-binding protein efb	0.176471	0.06	1.21277	0.0012574	76.4912	NO	1:G	1:G	0:E	0:E	1:G	0:E	0:E	0:E	0:E	0:E	0:E	0:E	0:E	0:E	0:E	0:E	0:E	0:E	0:E	0:E	0:E	0:E	0:E	0:E	0:E	0:E	0:E	0:E	0:E	0:E	0:E	0:E	0:?	0:E	1:G	1:G	1:G	1:G	1:G	0:E	0:E
SAR1131(scc)	71	involved in expression of fibrinogen binding protein	0.176471	0.06	1.21277	0.0012574	76.4912	NO	0:P	0:P	1:R	0:P	1:R	0:P	0:P	0:P	0:P	0:P	0:P	0:P	0:P	0:P	0:P	0:P	0:P	0:P	0:P	0:P	0:P	0:P	0:P	0:P	0:P	0:P	0:P	0:P	0:P	0:P	0:P	0:P	0:P	0:P	0:?	1:R	1:R	1:R	1:R	0:P	0:P
SAR1131(scc)	47	involved in expression of fibrinogen binding protein	0.176471	0.06	1.21277	0.0012574	76.4912	NO	1:K	1:K	1:Q	0:R	1:K	0:R	0:R	0:R	0:R	0:R	0:R	0:R	0:R	0:R	0:R	0:R	0:R	0:R	0:R	0:R	0:R	0:R	0:R	0:R	0:R	0:R	0:R	0:R	0:R	0:R	0:R	0:R	0:R	0:R	0:?	1:K	1:K	1:K	1:K	0:R	0:R
SAR1131(scc)	43	involved in expression of fibrinogen binding protein	0.176471	0.06	1.21277	0.0012574	76.4912	NO	1:Y	1:Y	1:Y	0:F	1:Y	0:F	0:F	0:F	0:F	0:F	0:F	0:F	0:F	0:F	0:F	0:F	0:F	0:F	0:F	0:F	0:F	0:F	0:F	0:F	0:F	0:F	0:F	0:F	0:F	0:F	0:F	0:F	0:F	0:F	0:?	1:Y	1:Y	1:Y	1:Y	0:F	0:F
SAR1153(bshC)	515	bh2577 unknown conserved protein in b. subtilis	0.176471	0.06	1.21277	0.0012574	76.4912	NO	0:T	0:T	1:I	0:T	0:T	0:T	0:T	0:T	0:T	0:T	0:T	1:I	0:T	0:T	0:T	0:T	0:T	0:T	0:?	0:T	0:T	0:T	0:T	0:T	0:T	0:T	0:T	0:T	0:T	0:T	0:T	0:T	0:T	0:T	1:I	0:T	0:T	0:T	0:T	0:T	0:T
SAR1166(ylmG)	82	cell division protein ylmg/ycf19 (putative), yggt family	0.176471	0.06	1.21277	0.0012574	76.4912	NO	0:K	0:K	1:R	0:K	0:K	0:K	0:K	1:R	0:K	1:R	1:R	0:K	0:K	0:K	0:K	0:K	0:K	0:K	0:K	0:K	0:K	0:K	0:K	0:K	0:K	0:K	0:K	0:K	0:K	0:K	0:K	0:K	0:K	0:K	1:R	1:R	1:R	0:K	0:K	0:K	0:K
SAR1192(fmt)	240	methionyl-trna formyltransferase	0.176471	0.06	1.21277	0.0012574	76.4912	NO	1:I	1:I	0:T	0:T	1:I	0:T	0:T	0:T	0:T	0:T	0:T	1:I	0:T	0:T	0:T	0:T	0:T	0:T	0:T	0:T	0:T	0:T	0:T	0:T	0:T	0:T	0:T	0:T	0:T	0:T	0:T	0:T	0:T	0:T	1:I	0:T	0:T	0:T	0:T	0:T	0:T
SAR1203(recG)	143	atp-dependent dna helicase recg	0.176471	0.06	1.21277	0.0012574	76.4912	NO	0:T	0:T	1:N	0:T	1:N	0:T	0:T	0:T	0:T	0:T	0:T	0:T	0:T	0:T	0:T	0:T	0:T	0:T	0:T	0:T	0:T	0:T	0:T	0:T	0:T	0:T	0:T	0:T	0:T	0:T	0:T	0:T	0:T	0:T	1:S	0:T	0:T	0:T	0:T	0:T	0:T
SAR1206(fabD)	214	malonyl coa-acyl carrier protein transacylase	0.176471	0.06	1.21277	0.0012574	76.4912	NO	0:S	0:S	0:S	0:S	1:L	0:S	0:S	0:S	0:S	0:S	0:S	0:S	0:S	0:S	0:S	0:S	0:S	0:S	0:S	0:S	0:S	0:S	0:S	0:S	0:S	0:S	0:S	0:S	0:S	0:S	0:S	0:S	0:S	0:S	1:L	0:S	0:S	1:A	1:A	0:S	0:S
SAR1256(phbB)	171	3-oxoacyl-[acyl-carrier protein] reductase paralog in cluster with unspecified monosaccharide transporter	0.176471	0.06	1.21277	0.0012574	76.4912	NO	0:A	0:A	1:S	0:?	0:A	0:A	0:A	1:T	0:A	1:T	1:T	0:A	0:A	0:A	0:A	0:A	0:A	0:A	0:A	0:A	0:A	0:A	0:A	0:A	0:A	0:A	0:A	0:A	0:A	0:A	0:A	0:A	0:A	0:A	1:T	0:A	0:A	0:A	0:A	0:A	0:A
SAR1383(trpC)	209	indole-3-glycerol phosphate synthase	0.176471	0.06	1.21277	0.0012574	76.4912	NO	0:K	0:K	1:N	0:K	0:K	0:K	0:K	0:K	0:K	0:K	0:K	1:Q	0:K	0:K	0:K	0:K	0:K	0:K	0:K	0:K	0:K	0:K	0:K	0:K	0:K	0:K	0:K	0:K	0:K	0:K	0:K	0:K	0:K	0:K	1:Q	1:Q	1:Q	0:K	0:K	0:K	0:K
SAR1384(trpF)	140	phosphoribosylanthranilate isomerase	0.176471	0.06	1.21277	0.0012574	76.4912	NO	1:E	1:E	0:G	0:G	0:G	0:G	0:G	0:G	0:G	0:G	0:G	1:A	0:G	0:G	0:G	0:G	0:G	0:G	0:G	0:G	0:G	0:G	0:G	0:G	0:G	0:G	0:G	0:G	0:G	0:G	0:G	0:G	0:G	0:G	0:G	0:G	0:G	1:E	1:E	0:G	0:G
SAR1386(trpA)	223	tryptophan synthase alpha chain	0.176471	0.06	1.21277	0.0012574	76.4912	NO	0:S	0:S	0:S	0:S	1:A	0:S	0:S	0:S	0:S	0:S	0:S	1:A	0:S	0:S	0:S	0:S	0:S	0:S	0:S	0:S	0:S	0:S	0:S	0:S	0:S	0:S	0:S	0:S	0:S	0:S	0:S	0:S	0:S	0:S	1:A	0:S	0:S	0:S	0:S	0:S	0:S
SAR1386(trpA)	239	tryptophan synthase alpha chain	0.176471	0.06	1.21277	0.0012574	76.4912	NO	0:T	0:T	0:T	0:T	1:A	0:T	0:T	0:T	0:T	0:T	0:T	1:A	0:T	0:T	0:T	0:T	0:T	0:T	0:T	0:T	0:T	0:T	0:T	0:T	0:T	0:T	0:T	0:T	0:T	0:T	0:T	0:T	0:T	0:T	1:A	0:T	0:T	0:T	0:T	0:T	0:T
SAR1392(opp-2F)	24	abc-type dipeptide/oligopeptide/nickel transport system, atp-binding protein	0.176471	0.06	1.21277	0.0012574	76.4912	NO	0:T	0:T	1:S	0:T	1:K	0:T	0:T	0:T	0:T	0:T	0:T	0:T	0:T	0:T	0:T	0:T	0:T	0:T	0:T	0:T	0:T	0:T	0:T	0:T	0:T	0:T	0:T	0:T	0:T	0:T	0:T	0:T	0:T	0:T	1:S	1:K	1:K	0:T	0:?	0:T	0:T
SAR1392(opp-2F)	101	abc-type dipeptide/oligopeptide/nickel transport system, atp-binding protein	0.176471	0.06	1.21277	0.0012574	76.4912	NO	0:T	0:T	1:A	0:T	1:D	0:T	0:T	0:T	0:T	0:T	0:T	0:T	0:T	0:T	0:T	0:T	0:T	0:T	0:T	0:T	0:T	0:T	0:T	0:T	0:T	0:T	0:T	0:T	0:T	0:T	0:T	0:T	0:T	0:T	1:D	1:D	1:D	0:T	0:?	0:T	0:T
SAR1393(opp-2D)	34	abc-type dipeptide/oligopeptide/nickel transport system, atp-binding protein	0.176471	0.06	1.21277	0.0012574	76.4912	NO	0:Q	0:Q	0:Q	0:Q	1:K	0:Q	0:Q	0:Q	0:Q	0:Q	0:Q	0:Q	0:Q	0:Q	0:Q	0:Q	0:Q	0:Q	0:Q	0:Q	0:Q	0:Q	0:Q	0:Q	0:Q	0:Q	0:Q	0:Q	0:Q	0:Q	0:Q	0:Q	0:Q	0:Q	1:K	1:K	1:K	1:R	1:R	0:Q	0:Q
SAR1393(opp-2D)	77	abc-type dipeptide/oligopeptide/nickel transport system, atp-binding protein	0.176471	0.06	1.21277	0.0012574	76.4912	NO	0:R	0:R	0:R	0:R	1:N	0:R	0:R	0:R	0:R	0:R	0:R	0:R	0:R	0:R	0:R	0:R	0:R	0:R	0:R	0:R	0:R	0:R	0:R	0:R	0:R	0:R	0:R	0:R	0:R	0:R	0:R	0:R	0:R	0:R	1:N	1:N	1:N	1:K	1:K	0:R	0:R
SAR1394(opp-2C)	89	abc-type dipeptide/oligopeptide/nickel transport system, permease component	0.176471	0.06	1.21277	0.0012574	76.4912	NO	0:V	0:V	0:V	0:V	1:I	1:G	0:V	1:G	0:V	1:G	1:G	0:V	0:V	0:V	0:V	0:V	0:V	0:V	0:V	0:V	0:V	0:V	0:V	0:V	0:V	0:V	0:V	0:V	0:V	0:V	0:V	0:V	0:V	0:V	1:I	1:I	1:I	0:V	0:V	0:V	0:V
SAR1395(opp-2B)	58	abc-type dipeptide/oligopeptide/nickel transport system, permease component	0.176471	0.06	1.21277	0.0012574	76.4912	NO	0:D	0:D	0:D	0:D	1:E	0:D	0:D	0:D	0:D	0:D	0:D	1:E	0:D	0:D	0:D	0:D	0:D	0:D	0:D	0:D	0:D	0:D	0:D	0:D	0:D	0:D	0:D	0:D	0:D	0:D	0:D	0:D	0:D	0:D	1:E	1:E	1:E	0:D	0:D	0:D	0:D
SAR1411(dal)	243	diaminopimelate epimerase alternative form predicted for s.aureus	0.176471	0.06	1.21277	0.0012574	76.4912	NO	0:?	0:H	0:H	0:H	1:N	0:H	0:H	0:H	0:H	0:H	0:H	1:N	0:H	0:H	0:H	0:H	0:H	0:H	0:H	0:H	0:H	0:H	0:H	0:H	0:H	0:H	0:H	0:H	0:H	0:H	0:H	0:H	0:H	0:H	1:N	0:H	0:H	0:H	0:H	0:H	0:H
SAR1411(dal)	179	diaminopimelate epimerase alternative form predicted for s.aureus	0.176471	0.06	1.21277	0.0012574	76.4912	NO	0:?	0:A	0:A	0:A	1:T	0:A	0:A	0:A	0:A	0:A	0:A	1:S	0:A	0:A	0:A	0:A	0:A	0:A	0:A	0:A	0:A	0:A	0:A	0:A	0:A	0:A	0:A	0:A	0:A	0:A	0:A	0:A	0:A	0:A	1:T	0:A	0:A	0:A	0:A	0:A	0:A
SAR1412(lysA)	303	diaminopimelate decarboxylase	0.176471	0.06	1.21277	0.0012574	76.4912	NO	1:G	1:G	0:E	0:E	1:G	0:E	0:E	0:E	0:E	0:E	0:E	0:E	0:E	0:E	0:E	0:E	0:E	0:E	0:E	0:E	0:E	0:E	0:E	0:E	0:E	0:E	0:E	0:E	0:E	0:E	0:E	0:E	0:E	0:E	1:G	1:G	1:G	1:G	1:G	0:E	0:E
SAR1412(lysA)	181	diaminopimelate decarboxylase	0.176471	0.06	1.21277	0.0012574	76.4912	NO	0:K	0:K	1:Q	0:K	1:T	0:K	0:K	0:K	0:K	0:K	0:K	0:K	0:K	0:K	0:K	0:K	0:K	0:K	0:K	0:K	0:K	0:K	0:K	0:K	0:K	0:K	0:K	0:K	0:K	0:K	0:K	0:K	0:K	0:K	1:T	1:T	1:T	0:K	0:K	0:K	0:K
SAR1438(pbuX)	36	degv family protein	0.176471	0.06	1.21277	0.0012574	76.4912	NO	0:A	0:A	0:A	0:A	1:T	0:A	0:A	0:A	0:A	0:A	0:A	0:A	0:A	0:A	0:A	0:A	0:A	0:A	0:A	0:A	0:A	0:A	0:A	0:A	0:A	0:A	0:A	0:A	0:A	0:A	0:A	0:A	0:A	0:A	1:E	0:A	0:A	1:V	1:V	0:A	0:A
SAR1461(pbp2)	691	multimodular transpeptidase-transglycosylase / penicillin-binding protein 1a/1b (pbp1)	0.176471	0.06	1.21277	0.0012574	76.4912	NO	1:A	1:A	0:T	0:T	0:T	0:T	0:T	1:A	0:T	0:T	0:T	1:A	0:T	0:T	0:T	0:T	0:T	0:T	0:T	0:T	0:T	0:T	0:T	0:T	0:T	0:T	0:T	0:T	0:T	0:T	0:T	0:T	0:T	0:T	0:T	0:T	0:T	1:A	1:A	0:T	0:T
SAR1473(SAR1473)	150	bh1670 unknown conserved protein in b. subtilis	0.176471	0.06	1.21277	0.0012574	76.4912	NO	0:A	0:A	1:S	0:A	0:A	0:A	0:A	0:A	0:A	0:A	0:A	1:S	0:A	0:A	0:A	0:A	0:A	0:A	0:A	0:A	0:A	0:A	0:A	0:A	0:A	0:A	0:A	0:A	0:A	0:A	0:A	0:A	0:A	0:A	1:T	0:A	0:A	0:A	0:A	0:A	0:A
SAR1572(SAR1572)	83	duf309 domain-containing protein	0.176471	0.06	1.21277	0.0012574	76.4912	NO	0:Y	0:Y	1:H	0:Y	0:Y	0:Y	0:Y	1:H	1:H	0:Y	0:Y	0:Y	0:Y	0:Y	0:Y	0:Y	0:Y	0:Y	0:Y	0:Y	0:Y	0:Y	0:Y	0:Y	0:Y	0:Y	0:Y	0:Y	0:Y	0:Y	0:Y	0:Y	0:Y	0:Y	1:N	0:Y	0:Y	0:Y	0:Y	0:Y	0:Y
SAR1578(SAR1578)	63	oxidoreductase, short-chain dehydrogenase/reductase family	0.176471	0.06	1.21277	0.0012574	76.4912	NO	0:?	0:L	1:M	0:L	1:M	0:L	0:L	0:L	0:L	0:L	0:L	0:L	0:L	0:L	0:L	0:L	0:L	0:L	0:L	0:L	0:L	0:L	0:L	0:L	0:L	0:L	0:L	0:L	0:L	0:L	0:L	0:L	0:L	0:L	1:N	1:M	1:M	0:L	0:L	0:L	0:L
SAR1593(bfmB)	192	dihydrolipoamide acyltransferase component of branched-chain alpha-keto acid dehydrogenase complex	0.176471	0.06	1.21277	0.0012574	76.4912	NO	1:G	1:G	1:G	0:D	0:D	0:D	0:D	0:D	0:D	0:D	0:D	1:G	0:D	0:D	0:D	0:D	0:D	0:D	0:D	0:D	0:D	0:D	0:D	0:D	0:D	0:D	0:D	0:D	0:D	0:D	0:D	0:D	0:D	0:D	1:G	0:D	0:D	0:D	0:D	0:D	0:D
SAR1593(bfmB)	124	dihydrolipoamide acyltransferase component of branched-chain alpha-keto acid dehydrogenase complex	0.176471	0.06	1.21277	0.0012574	76.4912	NO	0:F	0:F	1:Y	0:F	1:Y	0:F	0:F	0:F	0:F	0:F	0:F	0:F	0:F	0:F	0:F	0:F	0:F	0:F	0:F	0:F	0:F	0:F	0:F	0:F	0:F	0:F	0:F	0:F	0:F	0:F	0:F	0:F	0:F	0:F	1:Y	0:F	0:F	0:F	0:F	0:F	0:F
SAR1636(prs)	271	dinuclear metal center protein, ybgi family	0.176471	0.06	1.21277	0.0012574	76.4912	NO	0:E	0:E	1:V	0:E	0:E	0:E	0:E	0:E	0:E	0:E	0:E	0:E	0:E	0:E	0:E	0:E	0:E	0:E	0:E	0:E	0:E	0:E	0:E	0:E	0:E	0:E	0:E	0:E	0:E	0:E	0:E	0:E	0:E	0:E	1:L	0:E	0:E	1:K	1:K	0:E	0:E
SAR1745(abrB)	178	putative abrb protein abrb protein	0.176471	0.06	1.21277	0.0012574	76.4912	NO	0:A	0:A	0:A	0:A	1:V	0:A	0:A	0:A	0:A	1:V	1:V	1:V	0:A	0:A	0:A	0:A	0:A	0:A	0:A	0:A	0:A	0:A	0:A	0:A	0:A	0:A	0:A	0:A	0:A	0:A	0:A	0:A	0:A	0:A	1:S	0:A	0:A	0:A	0:A	0:A	0:A
SAR1793(thiI)	117	thiamine biosynthesis protein thii	0.176471	0.06	1.21277	0.0012574	76.4912	NO	1:Y	1:Y	1:Y	0:F	0:F	0:F	0:F	0:F	0:F	0:F	0:F	1:Y	0:F	0:F	0:F	0:F	0:F	0:F	0:F	0:F	0:F	0:F	0:F	0:F	0:F	0:F	0:F	0:F	0:F	0:F	0:F	0:F	0:F	0:F	1:Y	0:F	0:F	0:F	0:F	0:F	0:F
SAR1799(ohr)	41	organic hydroperoxide resistance protein	0.176471	0.06	1.21277	0.0012574	76.4912	NO	0:Q	0:Q	1:R	0:Q	0:Q	0:Q	0:Q	0:Q	0:Q	0:Q	0:Q	1:K	0:Q	0:Q	0:Q	0:Q	0:Q	0:Q	0:Q	0:Q	0:Q	0:Q	0:Q	0:Q	0:Q	0:Q	0:Q	0:Q	0:Q	0:Q	0:Q	0:Q	0:Q	0:Q	1:K	0:Q	0:Q	0:Q	0:Q	0:Q	0:Q
SAR1816(SAR1816)	449	putative membrane protein	0.176471	0.06	1.21277	0.0012574	76.4912	NO	1:D	1:D	0:A	0:A	0:A	0:A	0:A	0:A	0:A	1:D	1:D	1:D	0:A	0:A	0:A	0:A	0:A	0:A	0:A	0:A	0:A	0:A	0:A	0:A	0:A	0:A	0:A	0:A	0:A	0:A	0:A	0:A	0:A	0:A	1:T	0:A	0:A	1:D	1:D	0:A	0:A
SAR1819(ftsK)	746	cell division protein ftsk	0.176471	0.06	1.21277	0.0012574	76.4912	NO	0:S	0:S	1:P	0:S	1:P	0:S	0:S	0:S	0:S	1:P	1:P	0:S	0:S	0:S	0:S	0:S	0:S	0:S	0:S	0:S	0:S	0:S	0:S	0:S	0:S	0:S	0:S	0:S	0:S	0:S	0:S	0:S	0:S	0:S	1:Q	0:S	0:S	0:S	0:S	0:S	0:S
SAR1819(ftsK)	600	cell division protein ftsk	0.176471	0.06	1.21277	0.0012574	76.4912	NO	0:V	0:V	1:A	0:V	1:I	0:V	0:V	0:V	0:V	0:V	0:V	1:A	0:V	0:V	0:V	0:V	0:V	0:V	0:V	0:V	0:V	0:V	0:V	0:V	0:V	0:V	0:V	0:V	0:V	0:V	0:V	0:V	0:V	0:V	0:V	0:V	0:V	0:V	0:V	0:V	0:V
SAR1861(SAR1861)	54	putative membrane protein	0.176471	0.06	1.21277	0.0012574	76.4912	NO	0:N	0:N	0:N	0:N	1:H	0:N	0:N	1:H	0:N	0:N	0:N	0:N	0:N	0:N	0:N	0:N	0:N	0:N	0:N	0:N	0:N	0:N	0:N	0:N	0:N	0:N	0:N	0:N	0:N	0:N	0:N	0:N	0:N	0:N	1:Y	0:N	0:N	0:N	0:N	0:N	0:N
SAR1865(SAR1865)	49	putative membrane protein	0.176471	0.06	1.21277	0.0012574	76.4912	NO	0:V	0:V	0:V	0:V	0:V	0:V	0:V	0:V	0:V	0:V	0:V	1:I	0:V	0:V	0:V	0:V	0:V	0:V	0:V	0:V	0:V	0:V	0:V	0:V	0:V	0:V	0:V	0:V	0:V	0:V	0:V	0:V	0:V	0:V	1:I	1:I	1:I	1:I	1:I	0:V	0:V
SAR1867(crcB_1)	33	protein crcb homolog 1	0.176471	0.06	1.21277	0.0012574	76.4912	NO	1:V	1:V	0:I	0:I	0:I	0:I	0:I	0:I	0:I	0:I	0:I	1:V	0:I	0:I	0:I	0:I	0:I	0:I	0:I	0:I	0:I	0:I	0:I	0:I	0:I	0:I	0:I	0:I	0:I	0:I	0:I	0:I	0:I	0:I	1:L	1:V	1:V	1:V	1:V	0:I	0:I
SAR1873(SAR1873)	107	dipeptidyl aminopeptidases/acylaminoacyl-peptidases	0.176471	0.06	1.21277	0.0012574	76.4912	NO	0:D	0:D	1:N	0:D	1:N	0:D	0:D	0:D	0:D	0:D	0:D	0:D	0:D	0:D	0:D	0:D	0:D	0:D	0:D	0:D	0:D	0:D	0:D	0:D	0:D	0:D	0:D	0:D	0:D	0:D	0:D	0:D	0:D	0:D	1:G	0:D	0:D	0:D	0:D	0:D	0:D
SAR1876(menC)	84	o-succinylbenzoate-coa synthase	0.176471	0.06	1.21277	0.0012574	76.4912	NO	0:A	0:A	0:A	0:A	1:D	0:A	0:A	0:A	0:A	0:A	0:A	1:D	0:A	0:A	0:A	0:A	0:A	0:A	0:A	0:A	0:A	0:A	0:A	0:A	0:A	0:A	0:A	0:A	0:A	0:A	0:A	0:A	0:A	0:A	1:D	0:A	0:A	0:A	0:A	0:A	0:A
SAR1876(menC)	88	o-succinylbenzoate-coa synthase	0.176471	0.06	1.21277	0.0012574	76.4912	NO	0:H	0:H	0:H	0:H	1:E	0:H	0:H	0:H	0:H	0:H	0:H	1:E	0:H	0:H	0:H	0:H	0:H	0:H	0:H	0:H	0:H	0:H	0:H	0:H	0:H	0:H	0:H	0:H	0:H	0:H	0:H	0:H	0:H	0:H	1:E	0:H	0:H	0:H	0:H	0:H	0:H
SAR1876(menC)	80	o-succinylbenzoate-coa synthase	0.176471	0.06	1.21277	0.0012574	76.4912	NO	0:H	0:H	0:H	0:H	1:F	0:H	0:H	0:H	0:H	0:H	0:H	1:F	0:H	0:H	0:H	0:H	0:H	0:H	0:H	0:H	0:H	0:H	0:H	0:H	0:H	0:H	0:H	0:H	0:H	0:H	0:H	0:H	0:H	0:H	1:F	0:H	0:H	0:H	0:H	0:H	0:H
SAR1876(menC)	95	o-succinylbenzoate-coa synthase	0.176471	0.06	1.21277	0.0012574	76.4912	NO	0:E	0:E	0:E	0:E	1:I	0:E	0:E	0:E	0:E	0:E	0:E	1:I	0:E	0:E	0:E	0:E	0:E	0:E	0:E	0:E	0:E	0:E	0:E	0:E	0:E	0:E	0:E	0:E	0:E	0:E	0:E	0:E	0:E	0:E	1:I	0:E	0:E	0:E	0:E	0:E	0:E
SAR1876(menC)	104	o-succinylbenzoate-coa synthase	0.176471	0.06	1.21277	0.0012574	76.4912	NO	0:T	0:T	0:T	0:T	1:S	0:T	0:T	0:T	0:T	0:T	0:T	1:S	0:T	0:T	0:T	0:T	0:T	0:T	0:T	0:T	0:T	0:T	0:T	0:T	0:T	0:T	0:T	0:T	0:T	0:T	0:T	0:T	0:T	0:T	1:S	0:T	0:T	0:T	0:T	0:T	0:T
SAR1876(menC)	98	o-succinylbenzoate-coa synthase	0.176471	0.06	1.21277	0.0012574	76.4912	NO	0:R	0:R	0:R	0:R	1:K	0:R	0:R	0:R	0:R	0:R	0:R	1:K	0:R	0:R	0:R	0:R	0:R	0:R	0:R	0:R	0:R	0:R	0:R	0:R	0:R	0:R	0:R	0:R	0:R	0:R	0:R	0:R	0:R	0:R	1:K	0:R	0:R	0:R	0:R	0:R	0:R
SAR1876(menC)	110	o-succinylbenzoate-coa synthase	0.176471	0.06	1.21277	0.0012574	76.4912	NO	0:K	0:K	0:K	0:K	1:E	0:K	0:K	0:K	0:K	0:K	0:K	1:E	0:K	0:K	0:K	0:K	0:K	0:K	0:K	0:K	0:K	0:K	0:K	0:K	0:K	0:K	0:K	0:K	0:K	0:K	0:K	0:K	0:K	0:K	1:E	0:K	0:K	0:K	0:K	0:K	0:K
SAR1876(menC)	112	o-succinylbenzoate-coa synthase	0.176471	0.06	1.21277	0.0012574	76.4912	NO	0:V	0:V	0:V	0:V	1:L	0:V	0:V	0:V	0:V	0:V	0:V	1:L	0:V	0:V	0:V	0:V	0:V	0:V	0:V	0:V	0:V	0:V	0:V	0:V	0:V	0:V	0:V	0:V	0:V	0:V	0:V	0:V	0:V	0:V	1:L	0:V	0:V	0:V	0:V	0:V	0:V
SAR1876(menC)	113	o-succinylbenzoate-coa synthase	0.176471	0.06	1.21277	0.0012574	76.4912	NO	0:D	0:D	0:D	0:D	1:A	0:D	0:D	0:D	0:D	0:D	0:D	1:S	0:D	0:D	0:D	0:D	0:D	0:D	0:D	0:D	0:D	0:D	0:D	0:D	0:D	0:D	0:D	0:D	0:D	0:D	0:D	0:D	0:D	0:D	1:A	0:D	0:D	0:D	0:D	0:D	0:D
SAR1876(menC)	114	o-succinylbenzoate-coa synthase	0.176471	0.06	1.21277	0.0012574	76.4912	NO	0:S	0:S	0:S	0:S	1:P	0:S	0:S	0:S	0:S	0:S	0:S	1:P	0:S	0:S	0:S	0:S	0:S	0:S	0:S	0:S	0:S	0:S	0:S	0:S	0:S	0:S	0:S	0:S	0:S	0:S	0:S	0:S	0:S	0:S	1:P	0:S	0:S	0:S	0:S	0:S	0:S
SAR1876(menC)	58	o-succinylbenzoate-coa synthase	0.176471	0.06	1.21277	0.0012574	76.4912	NO	0:L	0:L	0:L	0:L	1:I	0:L	0:L	0:L	0:L	0:L	0:L	1:I	0:L	0:L	0:L	0:L	0:L	0:L	0:L	0:L	0:L	0:L	0:L	0:L	0:L	0:L	0:L	0:L	0:L	0:L	0:L	0:L	0:L	0:L	1:I	0:L	0:L	0:L	0:L	0:L	0:L
SAR1876(menC)	23	o-succinylbenzoate-coa synthase	0.176471	0.06	1.21277	0.0012574	76.4912	NO	0:M	0:M	0:M	0:M	1:V	0:M	0:M	0:M	0:M	0:M	0:M	1:V	0:M	0:M	0:M	0:M	0:M	0:M	0:M	0:M	0:M	0:M	0:M	0:M	0:M	0:M	0:M	0:M	0:M	0:M	0:M	0:M	0:M	0:M	1:V	0:M	0:M	0:M	0:M	0:M	0:M
SAR1876(menC)	91	o-succinylbenzoate-coa synthase	0.176471	0.06	1.21277	0.0012574	76.4912	NO	0:E	0:E	0:E	0:E	1:Q	0:E	0:E	0:E	0:E	0:E	0:E	1:Q	0:E	0:E	0:E	0:E	0:E	0:E	0:E	0:E	0:E	0:E	0:E	0:E	0:E	0:E	0:E	0:E	0:E	0:E	0:E	0:E	0:E	0:E	1:Q	0:E	0:E	0:E	0:E	0:E	0:E
SAR1876(menC)	90	o-succinylbenzoate-coa synthase	0.176471	0.06	1.21277	0.0012574	76.4912	NO	0:I	0:I	0:I	0:I	1:L	0:I	0:I	0:I	0:I	0:I	0:I	1:L	0:I	0:I	0:I	0:I	0:I	0:I	0:I	0:I	0:I	0:I	0:I	0:I	0:I	0:I	0:I	0:I	0:I	0:I	0:I	0:I	0:I	0:I	1:L	0:I	0:I	0:I	0:I	0:I	0:I
SAR1877(menE)	322	o-succinylbenzoic acid--coa ligase	0.176471	0.06	1.21277	0.0012574	76.4912	NO	0:A	0:A	0:A	0:A	1:V	0:A	0:A	0:A	0:A	0:A	0:A	1:E	0:A	0:A	0:A	0:A	0:A	0:A	0:A	0:A	0:A	0:A	0:A	0:A	0:A	0:A	0:A	0:A	0:A	0:A	0:A	0:A	0:A	0:A	1:E	1:E	1:E	0:A	0:A	0:A	0:A
SAR1877(menE)	469	o-succinylbenzoic acid--coa ligase	0.176471	0.06	1.21277	0.0012574	76.4912	NO	0:H	0:H	0:H	0:H	1:Y	0:H	0:H	0:H	0:H	0:H	0:H	1:Y	0:H	0:H	0:H	0:H	0:H	0:H	0:H	0:H	0:H	0:H	0:H	0:H	0:H	0:H	0:H	0:H	0:H	0:H	0:H	0:H	0:H	0:H	1:Y	0:H	0:H	0:H	0:H	0:H	0:H
SAR1877(menE)	490	o-succinylbenzoic acid--coa ligase	0.176471	0.06	1.21277	0.0012574	76.4912	NO	0:Y	0:Y	0:Y	0:Y	1:N	0:Y	0:Y	0:Y	0:Y	0:Y	0:Y	1:N	0:Y	0:Y	0:Y	0:Y	0:Y	0:Y	0:Y	0:Y	0:Y	0:Y	0:Y	0:Y	0:Y	0:Y	0:Y	0:Y	0:Y	0:Y	0:Y	0:Y	0:Y	0:Y	1:N	0:Y	0:Y	0:Y	0:Y	0:Y	0:Y
SAR1878(SAR1878)	55	putative lipoprotein	0.176471	0.06	1.21277	0.0012574	76.4912	NO	0:A	0:A	1:V	0:?	0:A	1:V	0:A	1:V	0:A	0:A	0:A	0:A	0:A	0:A	0:A	0:A	0:A	0:A	0:A	0:A	0:A	0:A	0:A	0:A	0:A	0:A	0:A	0:A	0:A	0:A	0:A	0:A	0:A	0:A	1:P	0:A	0:A	0:A	0:A	0:A	0:A
SAR1878(SAR1878)	131	putative lipoprotein	0.176471	0.06	1.21277	0.0012574	76.4912	NO	0:M	0:M	0:M	0:?	1:I	1:I	0:M	1:I	0:M	0:M	0:M	0:M	0:M	0:M	0:M	0:M	0:M	0:M	0:M	0:M	0:M	0:M	0:M	0:M	0:M	0:M	0:M	0:M	0:M	0:M	0:M	0:M	0:M	0:M	1:I	0:M	0:M	0:M	0:M	0:M	0:M
SAR1963(recX)	1	regulatory protein recx	0.176471	0.06	1.21277	0.0012574	76.4912	NO	0:V	0:V	0:V	0:V	0:V	0:V	0:V	0:V	0:V	0:V	0:V	1:M	0:V	0:V	0:V	0:V	0:V	0:V	0:V	0:V	0:V	0:V	0:V	0:V	0:V	0:V	0:V	0:V	0:V	0:V	0:V	0:V	0:V	0:V	1:M	0:V	0:V	0:V	0:V	0:V	0:V
SAR2003(SAR2003)	38	yebg	0.176471	0.06	1.21277	0.0012574	76.4912	NO	0:K	0:K	1:N	0:K	1:N	0:K	0:K	0:K	0:K	0:K	0:K	0:K	0:K	0:K	0:K	0:K	0:K	0:K	0:K	0:K	0:K	0:K	0:K	0:K	0:K	0:K	0:K	0:K	0:K	0:K	0:K	0:K	0:K	0:K	0:K	0:K	0:K	1:N	1:N	0:K	0:K
SAR2017(ptsG)	286	choloylglycine hydrolase	0.176471	0.06	1.21277	0.0012574	76.4912	NO	0:D	0:D	1:N	0:D	1:N	0:D	0:D	0:D	0:D	0:D	0:D	0:D	0:D	0:D	0:D	0:D	0:D	0:D	0:D	0:D	0:D	0:D	0:D	0:D	0:D	0:D	0:D	0:D	0:D	0:D	0:D	0:D	0:D	0:D	1:E	0:D	0:D	0:D	0:D	0:D	0:D
SAR2024(SAR2024)	28	putative membrane protein	0.176471	0.06	1.21277	0.0012574	76.4912	NO	0:F	0:F	0:F	0:F	0:F	1:I	0:F	0:F	0:F	0:F	0:F	1:I	0:F	0:F	0:F	0:F	0:F	0:F	0:F	0:F	0:F	0:F	0:F	0:F	0:F	0:F	0:F	0:F	0:F	0:F	0:F	0:F	0:F	0:F	1:I	0:F	0:F	0:F	0:F	0:F	0:F
SAR2028(SAR2028)	207	aspartate aminotransferase	0.176471	0.06	1.21277	0.0012574	76.4912	NO	0:K	0:K	1:E	0:K	1:D	0:K	0:K	0:K	0:K	0:K	0:K	0:K	0:K	0:K	0:K	0:K	0:K	0:K	0:K	0:K	0:K	0:K	0:K	0:K	0:K	0:K	0:K	0:K	0:K	0:K	0:K	0:K	0:K	0:K	1:D	0:K	0:K	0:K	0:K	0:K	0:K
SAR2118(copA)	34	abortive infection family protein	0.176471	0.06	1.21277	0.0012574	76.4912	NO	0:P	0:P	0:P	0:P	1:S	0:P	0:P	0:P	0:P	0:P	0:P	0:P	0:P	0:P	0:P	0:P	0:P	0:P	0:P	0:P	0:P	0:P	0:P	0:P	0:P	0:P	0:P	0:P	0:P	0:P	0:P	0:P	0:P	0:P	1:Q	0:P	0:P	1:Q	1:Q	0:P	0:P
SAR2136(gcp)	261	ygjd/kae1/qri7 family, required for threonylcarbamoyladenosine (t(6)a) formation in trna	0.176471	0.06	1.21277	0.0012574	76.4912	NO	0:E	0:E	0:E	0:E	0:E	0:E	0:E	0:E	0:E	0:E	0:E	0:E	0:E	0:E	0:E	0:E	0:E	0:E	0:E	0:E	0:E	0:E	0:E	0:E	0:E	0:E	0:E	0:E	0:E	0:E	0:E	0:E	0:E	0:E	1:D	0:E	0:E	1:K	1:K	1:Q	0:E
SAR2150(mnhD)	136	putative metallopeptidase (zinc) sprt family	0.176471	0.06	1.21277	0.0012574	76.4912	NO	0:N	0:N	0:N	0:N	1:T	0:N	0:N	0:N	0:N	0:N	0:N	0:N	0:N	0:N	0:N	0:N	0:N	0:N	0:N	0:N	0:N	0:N	0:N	0:N	0:N	0:N	0:N	0:N	0:N	0:N	0:N	0:N	0:N	0:N	1:K	0:N	0:N	1:T	1:T	0:N	0:N
SAR2169(murF)	252	udp-n-acetylmuramoylalanyl-d-glutamyl-2,6-diaminopimelate--d-alanyl-d-alanine ligase	0.176471	0.06	1.21277	0.0012574	76.4912	NO	0:A	0:A	1:E	0:A	1:T	0:A	0:A	0:A	0:A	0:A	0:A	0:A	0:A	0:A	0:A	0:A	0:A	0:A	0:A	0:A	0:A	0:A	0:A	0:A	0:A	0:A	0:A	0:A	0:A	0:A	0:A	0:A	0:A	0:A	1:D	0:A	0:A	0:A	0:A	0:A	0:A
SAR2204(sua5)	236	cog0009 sua5 subfamily, required for n6-threonylcarbamoyl adenosine t(6)a37 modification in trna	0.176471	0.06	1.21277	0.0012574	76.4912	NO	0:A	0:A	0:A	0:A	0:A	0:A	0:A	0:A	0:A	0:A	0:A	1:T	0:A	0:A	0:A	0:A	0:A	0:A	0:A	0:A	0:A	0:A	0:A	0:A	0:A	0:A	0:A	0:A	0:A	0:A	0:A	0:A	0:A	0:A	1:T	1:V	1:V	1:T	1:T	0:A	0:A
SAR2224(pyn)	276	pyrimidine-nucleoside phosphorylase	0.176471	0.06	1.21277	0.0012574	76.4912	NO	1:H	1:H	0:Q	0:Q	0:Q	0:Q	0:Q	0:Q	0:Q	0:Q	0:Q	1:H	0:Q	0:Q	0:Q	0:Q	0:Q	0:Q	0:Q	0:Q	0:Q	0:Q	0:Q	0:Q	0:Q	0:Q	0:Q	0:Q	0:Q	0:Q	0:Q	0:Q	0:Q	0:Q	1:H	1:H	1:H	1:H	1:H	0:Q	0:Q
SAR2228(SAR2228)	44	thiol-disulfide oxidoreductase	0.176471	0.06	1.21277	0.0012574	76.4912	NO	0:K	0:K	1:E	0:K	1:E	0:K	0:K	0:K	0:K	0:K	0:K	0:K	0:K	0:K	0:K	0:K	0:K	0:K	0:K	0:K	0:K	0:K	0:K	0:K	0:K	0:K	0:K	0:K	0:K	0:K	0:K	0:K	0:K	0:K	1:E	0:K	0:K	0:K	0:K	0:K	0:K
SAR2235(SAR2235)	69	lytic regulatory protein	0.176471	0.06	1.21277	0.0012574	76.4912	NO	0:V	0:V	0:V	0:V	0:V	0:V	0:V	0:V	0:V	1:I	1:I	1:L	0:V	0:V	0:V	0:V	0:V	0:V	0:V	0:V	0:V	0:V	0:V	0:V	0:V	0:V	0:V	0:V	0:V	0:V	0:V	0:V	0:V	0:V	1:I	0:V	0:V	1:I	0:V	0:V	0:V
SAR2240(htrA)	102	hydrolase (had superfamily)	0.176471	0.06	1.21277	0.0012574	76.4912	NO	0:R	0:R	1:Q	0:R	1:Q	1:H	0:R	0:R	0:R	1:H	1:H	0:R	0:R	0:R	0:R	0:R	0:R	0:R	0:R	0:R	0:R	0:R	0:R	0:R	0:R	0:R	0:R	0:R	0:R	0:R	0:R	0:R	0:R	0:R	1:Q	0:R	0:R	0:R	0:R	0:R	0:R
SAR2240(htrA)	81	hydrolase (had superfamily)	0.176471	0.06	1.21277	0.0012574	76.4912	NO	0:E	0:E	1:H	0:E	1:H	0:E	0:E	0:E	0:E	0:E	0:E	0:E	0:E	0:E	0:E	0:E	0:E	0:E	0:E	0:E	0:E	0:E	0:E	0:E	0:E	0:E	0:E	0:E	0:E	0:E	0:E	0:E	0:E	0:E	1:Q	0:E	0:E	0:E	0:E	0:E	0:E
SAR2240(htrA)	104	hydrolase (had superfamily)	0.176471	0.06	1.21277	0.0012574	76.4912	NO	0:Q	0:Q	1:H	0:Q	1:H	0:Q	0:Q	0:Q	0:Q	0:Q	0:Q	0:Q	0:Q	0:Q	0:Q	0:Q	0:Q	0:Q	0:Q	0:Q	0:Q	0:Q	0:Q	0:Q	0:Q	0:Q	0:Q	0:Q	0:Q	0:Q	0:Q	0:Q	0:Q	0:Q	1:H	0:Q	0:Q	0:Q	0:Q	0:Q	0:Q
SAR2240(htrA)	118	hydrolase (had superfamily)	0.176471	0.06	1.21277	0.0012574	76.4912	NO	0:S	0:S	1:A	0:S	1:A	0:S	0:S	0:S	0:S	0:S	0:S	0:S	0:S	0:S	0:S	0:S	0:S	0:S	0:S	0:S	0:S	0:S	0:S	0:S	0:S	0:S	0:S	0:S	0:S	0:S	0:S	0:S	0:S	0:S	1:A	0:S	0:S	0:S	0:S	0:S	0:S
SAR2240(htrA)	156	hydrolase (had superfamily)	0.176471	0.06	1.21277	0.0012574	76.4912	NO	0:D	0:D	1:K	0:D	1:E	0:D	0:D	0:D	0:D	0:D	0:D	0:D	0:D	0:D	0:D	0:D	0:D	0:D	0:D	0:D	0:D	0:D	0:D	0:D	0:D	0:D	0:D	0:D	0:D	0:D	0:D	0:D	0:D	0:D	1:E	0:D	0:D	0:D	0:D	0:D	0:D
SAR2240(htrA)	194	hydrolase (had superfamily)	0.176471	0.06	1.21277	0.0012574	76.4912	NO	0:Q	0:Q	1:H	0:Q	1:H	0:Q	0:Q	0:Q	0:Q	0:Q	0:Q	0:Q	0:Q	0:Q	0:Q	0:Q	0:Q	0:Q	0:Q	0:Q	0:Q	0:Q	0:Q	0:Q	0:Q	0:Q	0:Q	0:Q	0:Q	0:Q	0:Q	0:Q	0:Q	0:Q	1:H	0:Q	0:Q	0:Q	0:Q	0:Q	0:Q
SAR2240(htrA)	270	hydrolase (had superfamily)	0.176471	0.06	1.21277	0.0012574	76.4912	NO	1:T	1:T	1:T	0:A	1:T	0:A	0:A	0:A	0:A	1:T	1:T	0:A	0:A	0:A	0:A	0:A	0:A	0:A	0:A	0:A	0:A	0:A	0:A	0:A	0:A	0:A	0:A	0:A	0:A	0:A	0:A	0:A	0:A	0:A	1:T	0:A	0:A	0:A	0:A	0:A	0:A
SAR2244(mtlA)	377	pts system, mannitol-specific iib component / pts system, mannitol-specific iic component	0.176471	0.06	1.21277	0.0012574	76.4912	NO	0:N	0:N	1:D	0:N	1:D	0:N	0:N	0:N	0:N	0:N	0:N	0:N	0:N	0:N	0:N	0:N	0:N	0:N	0:N	0:N	0:N	0:N	0:N	0:N	0:N	0:N	0:N	0:N	0:N	0:N	0:N	0:N	0:N	0:N	1:D	1:D	1:D	0:N	0:N	0:N	0:N
SAR2244(mtlA)	378	pts system, mannitol-specific iib component / pts system, mannitol-specific iic component	0.176471	0.06	1.21277	0.0012574	76.4912	NO	0:V	0:V	1:A	0:V	1:A	0:V	0:V	0:V	0:V	0:V	0:V	0:V	0:V	0:V	0:V	0:V	0:V	0:V	0:V	0:V	0:V	0:V	0:V	0:V	0:V	0:V	0:V	0:V	0:V	0:V	0:V	0:V	0:V	0:V	1:A	1:A	1:A	0:V	0:V	0:V	0:V
SAR2244(mtlA)	379	pts system, mannitol-specific iib component / pts system, mannitol-specific iic component	0.176471	0.06	1.21277	0.0012574	76.4912	NO	0:N	0:N	1:K	0:N	1:K	0:N	0:N	0:N	0:N	0:N	0:N	0:N	0:N	0:N	0:N	0:N	0:N	0:N	0:N	0:N	0:N	0:N	0:N	0:N	0:N	0:N	0:N	0:N	0:N	0:N	0:N	0:N	0:N	0:N	1:K	1:E	1:E	0:N	0:N	0:N	0:N
SAR2267(htsB)	14	heme abc type transporter htsabc, permease protein htsb	0.176471	0.06	1.21277	0.0012574	76.4912	NO	0:H	0:H	1:Y	0:H	1:Y	0:?	0:H	0:H	0:H	0:H	0:H	0:H	0:H	0:H	0:H	0:H	0:H	0:H	0:H	0:H	0:H	0:H	0:H	0:H	0:H	0:H	0:H	0:H	0:H	0:H	0:H	0:H	0:H	0:H	1:Y	0:H	0:H	0:H	0:H	0:H	0:H
SAR2268(htsA)	18	heme abc type transporter htsabc, heme-binding protein	0.176471	0.06	1.21277	0.0012574	76.4912	NO	0:S	0:S	1:G	0:S	1:G	0:S	0:S	1:G	0:S	0:S	0:S	0:S	0:S	0:S	0:S	0:S	0:S	0:S	0:S	0:S	0:S	0:S	0:S	0:S	0:S	0:S	0:S	0:S	0:S	0:S	0:S	0:S	0:S	0:S	0:S	0:S	0:S	0:S	0:S	0:S	0:S
SAR2272(SAR2272)	577	uncharacterized siderophore biosynthesis protein near heme transporter htsabc @ siderophore synthetase superfamily, group b	0.176471	0.06	1.21277	0.0012574	76.4912	NO	0:N	0:N	0:N	0:N	0:N	0:N	0:N	1:K	0:N	0:N	0:N	1:K	0:N	0:N	0:N	0:N	0:N	0:N	0:N	0:N	0:N	0:N	0:N	0:N	0:N	0:N	0:N	0:N	0:N	0:N	0:N	0:N	0:N	0:N	1:T	0:N	0:N	0:N	0:N	0:N	0:N
SAR2373(ureB)	20	urease beta subunit	0.176471	0.06	1.21277	0.0012574	76.4912	NO	0:V	0:-	0:V	0:V	0:V	0:V	0:V	1:I	0:V	0:V	0:V	0:V	0:V	0:V	0:V	0:V	0:V	0:V	0:V	0:V	0:V	0:V	0:V	0:V	0:V	0:V	0:V	0:V	0:V	0:V	0:V	0:V	0:V	0:V	1:I	0:V	0:V	1:I	1:I	0:V	0:V
SAR2386(SAR2386)	54	d-octopine dehydrogenase	0.176471	0.06	1.21277	0.0012574	76.4912	NO	0:D	0:D	0:D	0:D	1:E	0:D	0:D	0:D	0:D	0:D	0:D	1:E	0:D	0:D	0:D	0:D	0:D	0:D	0:D	0:D	0:D	0:D	0:D	0:D	0:D	0:D	0:D	0:D	0:D	0:D	0:D	0:D	0:D	0:D	1:E	0:D	0:D	0:D	0:D	0:D	0:D
SAR2413(gdhII)	120	dehydrogenase	0.176471	0.06	1.21277	0.0012574	76.4912	NO	0:Q	0:Q	0:Q	0:Q	1:H	1:H	0:Q	1:H	0:Q	0:Q	0:Q	0:Q	0:Q	0:Q	0:?	0:Q	0:Q	0:Q	0:Q	0:Q	0:Q	0:Q	0:Q	0:Q	0:Q	0:Q	0:Q	0:Q	0:Q	0:Q	0:Q	0:Q	0:Q	0:Q	0:Q	0:Q	0:Q	1:H	1:H	0:Q	0:Q
SAR2441(tcaB)	6	teicoplanin resistance associated membrane protein tcab	0.176471	0.06	1.21277	0.0012574	76.4912	NO	0:H	0:H	1:R	0:H	0:H	0:H	0:H	1:R	1:R	1:R	1:R	0:H	0:H	0:H	0:H	0:H	0:H	0:H	0:H	0:H	0:H	0:H	0:H	0:H	0:H	0:H	0:H	0:H	0:H	0:H	0:H	0:H	0:H	0:H	0:H	0:H	0:H	1:R	1:R	0:H	0:H
SAR2441(tcaB)	1	teicoplanin resistance associated membrane protein tcab	0.176471	0.06	1.21277	0.0012574	76.4912	NO	0:M	0:M	1:V	0:M	0:M	0:M	0:M	1:V	1:V	1:V	1:V	0:M	0:M	0:M	0:M	0:M	0:M	0:M	0:M	0:M	0:M	0:M	0:M	0:M	0:M	0:M	0:M	0:M	0:M	0:M	0:M	0:M	0:M	0:M	0:M	0:M	0:M	1:V	1:V	0:M	0:M
SAR2445(htrB)	123	heme efflux system atpase hrta	0.176471	0.06	1.21277	0.0012574	76.4912	NO	0:I	0:I	1:M	0:I	0:I	0:I	0:I	0:I	0:I	0:I	0:I	1:T	0:I	0:I	0:I	0:I	0:I	0:I	0:I	0:I	0:I	0:I	0:I	0:I	0:I	0:I	0:I	0:I	0:I	0:I	0:I	0:I	0:I	0:I	1:T	0:I	0:I	0:I	0:I	0:I	0:I
SAR2467(ccrC)	25	probable type ii dna modification enzyme	0.176471	0.06	1.21277	0.0012574	76.4912	NO	0:S	0:S	1:A	0:S	0:S	0:S	0:S	1:A	0:S	0:S	0:S	1:A	0:S	0:S	0:S	0:S	0:S	0:S	0:S	0:S	0:S	0:S	0:S	0:S	0:S	0:S	0:S	0:S	0:S	0:S	0:S	0:S	0:S	0:S	0:S	0:S	0:S	0:S	0:S	0:S	0:S
SAR2489(nasD)	137	nitrite reductase [nad(p)h] large subunit	0.176471	0.06	1.21277	0.0012574	76.4912	NO	0:Q	0:Q	0:Q	0:Q	1:K	0:Q	0:Q	0:Q	0:Q	0:Q	0:Q	0:Q	0:Q	0:Q	0:Q	0:Q	0:Q	0:Q	0:Q	0:Q	0:Q	0:Q	0:Q	0:Q	0:Q	0:Q	0:Q	0:Q	0:Q	0:Q	0:Q	0:Q	0:Q	0:Q	1:K	0:Q	0:Q	1:K	1:K	0:Q	0:Q
SAR2512(bioX)	118	predicted protein	0.176471	0.06	1.21277	0.0012574	76.4912	NO	0:V	0:V	1:I	0:V	1:L	0:V	0:V	0:V	0:V	0:V	0:V	0:V	0:V	0:V	0:V	0:V	0:V	0:V	0:V	0:V	0:V	0:V	0:V	0:V	0:V	0:V	0:V	0:V	0:V	0:V	0:V	0:V	0:V	0:V	1:L	0:V	0:V	0:V	0:V	0:V	0:V
SAR2512(bioX)	49	predicted protein	0.176471	0.06	1.21277	0.0012574	76.4912	NO	0:A	0:A	1:V	0:A	1:V	0:A	0:A	0:A	0:A	0:A	0:A	0:A	0:A	0:A	0:A	0:A	0:A	0:A	0:A	0:A	0:A	0:A	0:A	0:A	0:A	0:A	0:A	0:A	0:A	0:A	0:A	0:A	0:A	0:A	1:V	0:A	0:A	0:A	0:A	0:A	0:A
SAR2517(bioD)	116	dethiobiotin synthetase	0.176471	0.06	1.21277	0.0012574	76.4912	NO	1:G	1:G	0:A	0:A	1:G	1:G	0:A	0:A	0:A	1:G	1:G	1:G	0:A	0:A	0:A	0:A	0:A	0:A	0:A	0:A	0:A	0:A	0:A	0:A	0:A	0:A	0:A	0:A	0:A	0:A	0:A	0:A	0:A	0:A	1:G	1:G	1:G	0:A	0:A	0:A	0:A
SAR2524(bcr)	10	bicyclomycin resistance protein tcab	0.176471	0.06	1.21277	0.0012574	76.4912	NO	1:Q	1:Q	0:H	0:H	0:H	0:H	0:H	0:H	0:H	0:H	0:H	1:Q	0:H	0:H	0:H	0:H	0:H	0:H	0:H	0:H	0:H	0:H	0:H	0:H	0:H	0:H	0:H	0:H	0:H	0:H	0:H	0:H	0:H	0:H	1:Q	1:Q	1:Q	1:Q	1:Q	0:H	0:H
SAR2524(bcr)	5	bicyclomycin resistance protein tcab	0.176471	0.06	1.21277	0.0012574	76.4912	NO	1:N	1:N	0:K	0:K	0:K	0:K	0:K	0:K	0:K	0:K	0:K	1:S	0:K	0:K	0:K	0:K	0:K	0:K	0:K	0:K	0:K	0:K	0:K	0:K	0:K	0:K	0:K	0:K	0:K	0:K	0:K	0:K	0:K	0:K	1:N	1:S	1:S	1:S	1:S	0:K	0:K
SAR2524(bcr)	6	bicyclomycin resistance protein tcab	0.176471	0.06	1.21277	0.0012574	76.4912	NO	1:S	1:S	0:T	0:T	0:T	0:T	0:T	0:T	0:T	0:T	0:T	1:S	0:T	0:T	0:T	0:T	0:T	0:T	0:T	0:T	0:T	0:T	0:T	0:T	0:T	0:T	0:T	0:T	0:T	0:T	0:T	0:T	0:T	0:T	1:S	1:S	1:S	1:S	1:S	0:T	0:T
SAR2532(fabG)	263	nad-dependent epimerase/dehydratase	0.176471	0.06	1.21277	0.0012574	76.4912	NO	0:E	0:E	1:K	0:E	1:A	0:E	0:E	0:E	0:E	0:E	0:E	0:E	0:E	0:E	0:E	0:E	0:E	0:E	0:E	0:E	0:E	0:E	0:E	0:E	0:E	0:E	0:E	0:E	0:E	0:E	0:E	0:E	0:E	0:E	1:A	0:E	0:E	0:E	0:E	0:E	0:E
SAR2536(opuCC)	16	osmotically activated l-carnitine/choline abc transporter, substrate-binding protein opucc	0.176471	0.06	1.21277	0.0012574	76.4912	NO	0:T	0:T	1:I	0:T	0:T	0:T	0:T	0:T	0:T	0:T	0:T	1:A	0:T	0:T	0:T	0:T	0:T	0:T	0:T	0:T	0:T	0:T	0:T	0:T	0:T	0:T	0:T	0:T	0:T	0:T	0:T	0:T	0:T	0:T	1:A	0:T	0:T	0:T	0:T	0:T	0:T
SAR2548(SAR2548)	52	putative membrane protein	0.176471	0.06	1.21277	0.0012574	76.4912	NO	0:V	0:V	0:V	0:V	1:I	0:V	0:V	0:V	0:V	0:V	0:V	0:V	0:V	0:V	0:V	0:V	0:V	0:V	0:V	0:V	0:V	0:V	0:V	0:V	0:V	0:V	0:V	0:V	0:V	0:V	0:V	0:V	0:V	0:V	1:I	0:V	0:V	1:I	1:I	0:V	0:V
SAR2576(pgcA)	245	phosphoglucosamine mutase / phosphomannomutase	0.176471	0.06	1.21277	0.0012574	76.4912	NO	0:P	0:P	1:S	0:P	0:P	0:P	0:P	0:P	0:P	0:P	0:P	1:S	0:P	0:P	0:P	0:P	0:P	0:P	0:P	0:P	0:P	0:P	0:P	0:P	0:P	0:P	0:P	0:P	0:P	0:P	0:P	0:P	0:P	0:P	1:S	0:P	0:P	0:P	0:P	0:P	0:P
SAR2576(pgcA)	235	phosphoglucosamine mutase / phosphomannomutase	0.176471	0.06	1.21277	0.0012574	76.4912	NO	0:E	0:E	1:D	0:E	0:E	0:E	0:E	0:E	0:E	0:E	0:E	1:D	0:E	0:E	0:E	0:E	0:E	0:E	0:E	0:E	0:E	0:E	0:E	0:E	0:E	0:E	0:E	0:E	0:E	0:E	0:E	0:E	0:E	0:E	1:D	1:D	1:D	0:E	0:E	0:E	0:E
SAR2576(pgcA)	257	phosphoglucosamine mutase / phosphomannomutase	0.176471	0.06	1.21277	0.0012574	76.4912	NO	0:F	0:F	1:L	0:F	0:F	0:F	0:F	0:F	0:F	0:F	0:F	1:L	0:F	0:F	0:F	0:F	0:F	0:F	0:F	0:F	0:F	0:F	0:F	0:F	0:F	0:F	0:F	0:F	0:F	0:F	0:F	0:F	0:F	0:F	1:L	0:F	0:F	0:F	0:F	0:F	0:F
SAR2576(pgcA)	263	phosphoglucosamine mutase / phosphomannomutase	0.176471	0.06	1.21277	0.0012574	76.4912	NO	0:D	0:D	1:E	0:D	0:D	0:D	0:D	0:D	0:D	0:D	0:D	1:E	0:D	0:D	0:D	0:D	0:D	0:D	0:D	0:D	0:D	0:D	0:D	0:D	0:D	0:D	0:D	0:D	0:D	0:D	0:D	0:D	0:D	0:D	1:E	0:D	0:D	0:D	0:D	0:D	0:D
SAR2576(pgcA)	251	phosphoglucosamine mutase / phosphomannomutase	0.176471	0.06	1.21277	0.0012574	76.4912	NO	0:T	0:T	1:S	0:T	0:T	0:T	0:T	0:T	0:T	0:T	0:T	1:S	0:T	0:T	0:T	0:T	0:T	0:T	0:T	0:T	0:T	0:T	0:T	0:T	0:T	0:T	0:T	0:T	0:T	0:T	0:T	0:T	0:T	0:T	1:S	0:T	0:T	0:T	0:T	0:T	0:T
SAR2576(pgcA)	266	phosphoglucosamine mutase / phosphomannomutase	0.176471	0.06	1.21277	0.0012574	76.4912	NO	0:M	0:M	1:I	0:M	0:M	0:M	0:M	0:M	0:M	0:M	0:M	1:I	0:M	0:M	0:M	0:M	0:M	0:M	0:M	0:M	0:M	0:M	0:M	0:M	0:M	0:M	0:M	0:M	0:M	0:M	0:M	0:M	0:M	0:M	1:I	0:M	0:M	0:M	0:M	0:M	0:M
SAR2587(SAR2587)	135	uncharacterized protein-like protein	0.176471	0.06	1.21277	0.0012574	76.4912	NO	0:G	0:G	0:G	0:G	0:G	0:G	0:?	1:S	1:S	0:G	0:G	1:V	0:G	0:G	0:G	0:G	0:G	0:G	0:G	0:G	0:G	0:G	0:G	0:G	0:G	0:G	0:G	0:G	0:G	0:G	0:G	0:G	0:G	0:G	1:E	0:G	0:G	0:G	0:G	0:G	0:G
SAR2588(SAR2588)	387	putative membrane protein	0.176471	0.06	1.21277	0.0012574	76.4912	NO	0:D	0:D	1:N	0:D	1:N	1:N	0:D	1:N	1:N	0:D	0:D	0:D	0:D	0:D	0:D	0:D	0:D	0:D	0:D	0:D	0:D	0:D	0:D	0:D	0:D	0:D	0:D	0:D	0:D	0:D	0:D	0:D	0:D	0:D	0:D	0:D	0:D	0:D	0:D	0:D	0:D
SAR2595(SAR2595)	110	membrane spanning protein	0.176471	0.06	1.21277	0.0012574	76.4912	NO	0:V	0:V	0:V	0:V	1:A	0:V	0:V	0:V	0:V	0:V	0:V	0:V	0:V	0:V	0:V	0:V	0:V	0:V	0:V	0:V	0:V	0:V	0:V	0:V	0:V	0:V	0:V	0:V	0:V	0:V	0:V	0:V	0:V	0:V	1:A	0:V	0:V	0:V	0:V	0:V	0:V
SAR2599(cinA)	72	glyoxalase family protein	0.176471	0.06	1.21277	0.0012574	76.4912	NO	0:T	0:T	0:T	0:T	1:P	0:T	0:T	0:T	0:T	0:T	0:T	0:T	0:T	0:T	0:T	0:T	0:T	0:T	0:T	0:T	0:T	0:T	0:T	0:T	0:T	0:T	0:T	0:T	0:T	0:T	0:T	0:T	0:T	0:T	1:P	0:T	0:T	1:P	1:P	0:T	0:T
SAR2630(feoB)	225	ferrous iron transport protein b	0.176471	0.06	1.21277	0.0012574	76.4912	NO	0:L	0:L	1:F	0:L	1:I	0:L	0:L	0:L	0:L	1:I	1:I	0:L	0:L	0:L	0:L	0:L	0:L	0:L	0:L	0:L	0:L	0:L	0:L	0:L	0:L	0:L	0:L	0:L	0:L	0:L	0:L	0:L	0:L	0:L	1:I	0:L	0:L	0:L	0:L	0:L	0:L
SAR2635(lacA2)	201	maltose o-acetyltransferase	0.176471	0.06	1.21277	0.0012574	76.4912	NO	0:T	0:T	0:T	0:T	1:D	0:T	0:T	1:I	0:T	0:T	0:T	0:T	0:T	0:T	0:T	0:T	0:T	0:T	0:T	0:T	0:T	0:T	0:T	0:T	0:T	0:T	0:T	0:T	0:T	0:T	0:T	0:T	0:T	0:T	1:N	0:T	0:T	0:T	0:T	0:T	0:T
SAR2660(hisI)	266	amidohydrolase 2	0.176471	0.06	1.21277	0.0012574	76.4912	NO	0:V	0:V	0:V	0:?	1:I	0:V	0:V	0:V	0:V	0:V	0:V	1:I	0:V	0:V	0:V	0:V	0:V	0:V	0:V	0:V	0:V	0:V	0:V	0:V	0:V	0:V	0:V	0:V	0:V	0:V	0:V	0:V	0:V	0:V	1:I	0:V	0:V	0:V	0:V	0:V	0:V
SAR2660(hisI)	37	amidohydrolase 2	0.176471	0.06	1.21277	0.0012574	76.4912	NO	0:K	0:K	0:K	0:?	1:N	0:K	0:K	0:K	0:K	0:K	0:K	1:R	0:K	0:K	0:K	0:K	0:K	0:K	0:K	0:K	0:K	0:K	0:K	0:K	0:K	0:K	0:K	0:K	0:K	0:K	0:K	0:K	0:K	0:K	1:N	0:K	0:K	0:K	0:K	0:K	0:K
SAR2662(cobW3)	203	putative metal chaperone, involved in zn homeostasis, gtpase of cog0523 family	0.176471	0.06	1.21277	0.0012574	76.4912	NO	0:N	0:N	1:D	0:N	0:N	0:N	0:N	1:D	0:N	0:N	0:N	0:N	0:N	0:N	0:N	0:N	0:N	0:N	0:N	0:N	0:N	0:N	0:N	0:N	0:N	0:N	0:N	0:N	0:N	0:N	0:N	0:N	0:N	0:N	1:S	0:N	0:N	0:N	0:N	0:N	0:N
SAR2696(citM)	258	magnesium citrate secondary transporter	0.176471	0.06	1.21277	0.0012574	76.4912	NO	0:K	0:K	0:K	0:K	0:K	0:K	0:K	0:K	0:K	0:K	0:K	1:L	0:K	0:K	0:K	0:K	0:K	0:K	0:K	0:K	0:K	0:K	0:K	0:K	0:K	0:K	0:K	0:K	0:K	0:K	0:K	0:K	0:K	0:K	1:N	1:N	1:N	1:Q	1:Q	0:K	0:K
SAR2725(sasF)	24	predicted cell-wall-anchored protein sasf (lpxag motif)	0.176471	0.06	1.21277	0.0012574	76.4912	NO	0:A	0:A	0:A	0:A	1:V	0:A	0:A	1:V	1:V	1:V	1:V	0:A	0:A	0:A	0:A	0:A	0:A	0:A	0:A	0:A	0:A	0:A	0:A	0:A	0:A	0:A	0:A	0:A	0:A	0:A	0:A	0:A	0:A	0:A	1:V	0:A	0:A	0:A	0:A	0:A	0:A
SAR2725(sasF)	172	predicted cell-wall-anchored protein sasf (lpxag motif)	0.176471	0.06	1.21277	0.0012574	76.4912	NO	0:D	0:D	0:D	0:D	1:N	0:D	0:D	0:D	0:D	0:D	0:D	0:D	0:D	0:D	0:D	0:D	0:D	0:D	0:D	0:D	0:D	0:D	0:D	0:D	0:D	0:D	0:D	0:D	0:D	0:D	0:D	0:D	0:D	0:D	1:H	1:N	1:N	1:N	1:N	0:D	0:D
SAR2761(hisG)	104	atp phosphoribosyltransferase catalytic subunit	0.176471	0.06	1.21277	0.0012574	76.4912	NO	0:N	0:N	1:K	0:N	1:K	0:?	0:N	1:K	1:K	1:K	1:K	0:N	0:N	0:N	0:N	0:N	0:N	0:N	0:N	0:N	0:N	0:N	0:N	0:N	0:N	0:N	0:N	0:N	0:N	0:N	0:N	0:N	0:N	0:N	0:N	0:N	0:N	0:N	0:N	0:N	0:N
SAR2761(hisG)	106	atp phosphoribosyltransferase catalytic subunit	0.176471	0.06	1.21277	0.0012574	76.4912	NO	0:R	0:R	1:H	0:R	1:H	0:?	0:R	1:H	1:H	1:H	1:H	0:R	0:R	0:R	0:R	0:R	0:R	0:R	0:R	0:R	0:R	0:R	0:R	0:R	0:R	0:R	0:R	0:R	0:R	0:R	0:R	0:R	0:R	0:R	0:R	0:R	0:R	0:R	0:R	0:R	0:R
SAR2762(hisZ)	227	atp phosphoribosyltransferase regulatory subunit	0.176471	0.06	1.21277	0.0012574	76.4912	NO	0:R	0:R	0:R	0:R	1:Q	0:R	0:R	0:R	0:R	0:R	0:R	0:R	0:R	0:R	0:R	0:R	0:R	0:R	0:R	0:R	0:R	0:R	0:R	0:R	0:R	0:R	0:R	0:R	0:R	0:R	0:R	0:R	0:R	0:R	1:Q	0:R	0:R	0:R	0:R	0:R	0:R
SAR2763(SAR2763)	33	polysaccharide deacetylase	0.176471	0.06	1.21277	0.0012574	76.4912	NO	0:V	0:V	0:V	0:V	0:V	0:V	0:V	1:A	0:V	0:V	0:V	1:A	0:V	0:V	0:V	0:V	0:V	0:V	0:V	0:V	0:V	0:V	0:V	0:V	0:V	0:V	0:V	0:V	0:V	0:V	0:V	0:V	0:V	0:V	1:I	0:V	0:V	0:V	0:V	0:V	0:V
SAR2777(SAR2777)	182	putative dna-binding protein	0.176471	0.06	1.21277	0.0012574	76.4912	NO	0:K	0:K	0:K	0:K	1:T	0:K	0:K	0:K	0:K	0:K	0:K	1:T	0:K	0:K	0:K	0:K	0:K	0:K	0:K	0:K	0:K	0:K	0:K	0:K	0:K	0:K	0:K	0:K	0:K	0:K	0:K	0:K	0:K	0:K	1:T	0:K	0:K	0:K	0:K	0:K	0:K
SAR2777(SAR2777)	183	putative dna-binding protein	0.176471	0.06	1.21277	0.0012574	76.4912	NO	0:E	0:E	0:E	0:E	1:Q	0:E	0:E	0:E	0:E	0:E	0:E	1:V	0:E	0:E	0:E	0:E	0:E	0:E	0:E	0:E	0:E	0:E	0:E	0:E	0:E	0:E	0:E	0:E	0:E	0:E	0:E	0:E	0:E	0:E	1:Q	0:E	0:E	0:E	0:E	0:E	0:E
SAR2780(hdeD)	7	putative membrane protein	0.176471	0.06	1.21277	0.0012574	76.4912	NO	0:G	0:G	0:G	0:G	1:A	0:G	0:G	0:G	0:G	0:G	0:G	0:G	0:G	0:G	0:G	0:G	0:G	0:G	0:G	0:G	0:G	0:G	0:G	0:G	0:G	0:G	0:G	0:G	0:G	0:G	0:G	0:G	0:G	0:G	1:T	0:G	0:G	1:A	1:A	0:G	0:G
SAS1657(harA)	740	cell surface receptor isdh for hemoglobin-haptoglobin complexes	0.176471	0.06	1.21277	0.0012574	76.4912	NO	0:D	0:D	0:D	0:D	1:N	0:D	0:D	0:D	0:D	0:D	0:D	0:D	0:D	0:D	0:D	0:D	0:D	0:D	0:D	0:D	0:D	0:D	0:D	0:D	0:D	0:D	0:D	0:D	0:D	0:D	0:D	0:D	0:D	0:D	1:N	0:D	0:D	0:D	0:D	0:D	0:D
SAS1657(harA)	744	cell surface receptor isdh for hemoglobin-haptoglobin complexes	0.176471	0.06	1.21277	0.0012574	76.4912	NO	0:L	0:L	0:L	0:L	1:S	0:L	0:L	0:L	0:L	0:L	0:L	0:L	0:L	0:L	0:L	0:L	0:L	0:L	0:L	0:L	0:L	0:L	0:L	0:L	0:L	0:L	0:L	0:L	0:L	0:L	0:L	0:L	0:L	0:L	1:S	0:L	0:L	0:L	0:L	0:L	0:L
SAS2222(hipO)	259	n-acetyl-l,l-diaminopimelate deacetylase homolog	0.176471	0.06	1.21277	0.0012574	76.4912	NO	0:V	0:V	1:I	0:V	1:I	0:V	0:V	0:V	0:V	0:V	0:V	0:V	0:V	0:V	0:V	0:V	0:V	0:V	0:V	0:V	0:V	0:V	0:V	0:V	0:V	0:V	0:V	0:V	0:V	0:V	0:V	0:V	0:V	0:V	1:I	0:V	0:V	0:V	0:V	0:V	0:V
SAS2222(hipO)	294	n-acetyl-l,l-diaminopimelate deacetylase homolog	0.176471	0.06	1.21277	0.0012574	76.4912	NO	0:A	0:A	1:V	0:A	0:A	0:A	0:A	0:A	0:A	0:A	0:A	0:A	0:A	0:A	0:A	0:A	0:A	0:A	0:A	0:A	0:A	0:A	0:A	0:A	0:A	0:A	0:A	0:A	0:A	0:A	0:A	0:A	0:A	0:A	1:T	0:A	0:A	1:V	1:V	0:A	0:A
SAR0929(rexA)	194	atp-dependent nuclease, subunit a	0.163399	0.18	4.17073	0.00155089	94.345	NO	0:T	0:?	0:T	0:T	0:T	0:T	0:T	0:T	0:T	0:T	0:T	0:T	0:T	0:T	0:T	0:T	0:T	0:T	0:T	0:T	0:T	0:T	0:T	0:T	0:T	0:T	0:T	0:T	0:T	0:T	0:T	0:T	0:T	0:T	1:S	0:T	0:T	0:T	0:T	0:T	0:T
SAR2777(SAR2777)	211	putative dna-binding protein	0.161176	0.3748	7.84615	0.00163196	99.2771	NO	0:G	0:G	1:D	0:G	1:D	0:G	0:G	0:G	0:G	0:G	0:G	0:G	0:G	0:G	0:G	0:G	0:G	0:G	0:G	0:G	0:G	0:G	0:G	0:G	0:G	0:G	0:-	0:G	0:G	0:G	0:G	0:G	0:G	0:G	1:D	0:G	0:G	1:D	1:D	1:A	1:A
SAR0393(SAR0393)	51	conserved hypothetical protein	0.147059	0.06	1.21277	0.00234544	142.68	NO	0:F	0:F	0:F	0:F	0:F	0:F	0:?	0:F	0:F	0:F	0:F	1:L	1:L	0:F	0:F	0:F	0:F	0:F	0:F	0:F	0:F	0:F	0:F	0:F	0:F	0:F	0:F	0:F	0:F	0:F	0:F	0:F	0:F	0:F	0:F	0:F	0:F	1:L	1:L	0:F	0:F
SAR0393(SAR0393)	40	conserved hypothetical protein	0.147059	0.06	1.21277	0.00234544	142.68	NO	0:N	0:N	0:N	0:N	0:N	0:N	0:?	0:N	0:N	0:N	0:N	1:I	1:M	0:N	0:N	0:N	0:N	0:N	0:N	0:N	0:N	0:N	0:N	0:N	0:N	0:N	0:N	0:N	0:N	0:N	0:N	0:N	0:N	0:N	0:N	0:N	0:N	1:M	1:M	0:N	0:N
SAR0393(SAR0393)	34	conserved hypothetical protein	0.147059	0.06	1.21277	0.00234544	142.68	NO	0:P	0:P	0:P	0:P	0:P	0:P	0:?	0:P	0:P	0:P	0:P	1:Q	1:Q	0:P	0:P	0:P	0:P	0:P	0:P	0:P	0:P	0:P	0:P	0:P	0:P	0:P	0:P	0:P	0:P	0:P	0:P	0:P	0:P	0:P	0:P	0:P	0:P	1:Q	1:Q	0:P	0:P
SAR0393(SAR0393)	44	conserved hypothetical protein	0.147059	0.06	1.21277	0.00234544	142.68	NO	0:F	0:F	0:F	0:F	0:F	0:F	0:?	0:F	0:F	0:F	0:F	1:Y	1:Y	0:F	0:F	0:F	0:F	0:F	0:F	0:F	0:F	0:F	0:F	0:F	0:F	0:F	0:F	0:F	0:F	0:F	0:F	0:F	0:F	0:F	0:F	0:F	0:F	1:Y	1:Y	0:F	0:F
SAR0393(SAR0393)	42	conserved hypothetical protein	0.147059	0.06	1.21277	0.00234544	142.68	NO	0:L	0:L	0:L	0:L	0:L	0:L	0:?	0:L	0:L	0:L	0:L	1:I	1:I	0:L	0:L	0:L	0:L	0:L	0:L	0:L	0:L	0:L	0:L	0:L	0:L	0:L	0:L	0:L	0:L	0:L	0:L	0:L	0:L	0:L	0:L	0:L	0:L	1:I	1:I	0:L	0:L
SAR1451(ald2)	221	alanine dehydrogenase	0.147059	0.06	1.21277	0.00234544	142.68	NO	0:D	0:D	0:D	0:D	1:E	0:D	0:D	0:D	0:D	0:D	0:D	0:D	1:G	0:D	0:D	0:D	0:D	0:D	0:D	0:D	0:D	0:D	0:D	0:D	0:D	0:D	0:D	0:D	0:D	0:D	0:D	0:D	0:D	0:D	1:E	0:D	0:D	0:D	0:D	0:D	0:D
SAR1456(SAR1456)	374	predicted n6-adenine-specific dna methylase	0.147059	0.06	1.21277	0.00234544	142.68	NO	0:T	0:T	0:T	0:T	1:A	0:T	0:T	0:T	0:T	0:T	0:T	0:T	0:T	0:T	0:T	0:T	1:D	0:T	0:T	0:T	0:T	0:T	0:T	0:T	0:T	0:T	0:?	0:T	0:T	0:T	0:T	0:T	0:T	0:T	1:A	0:T	0:T	0:T	0:T	0:T	0:T
SAR0023(sasH)	125	virulence-associated cell-wall-anchored protein sash (lpxtg motif); 5'-nucleotidase	0.145948	0.0874	2.93023	0.00237056	144.208	NO	0:T	0:T	0:T	0:T	1:A	1:A	0:T	0:T	0:T	0:T	0:T	0:T	0:T	0:T	0:T	0:T	0:T	0:T	0:T	0:T	0:T	0:T	0:T	0:T	0:T	0:T	0:T	0:T	0:T	0:T	0:T	0:T	0:T	0:T	1:A	1:A	1:A	1:A	1:A	0:T	0:T
SAR2127(frk)	318	fructokinase	0.143791	0.1	2.11111	0.00244646	148.826	NO	0:A	0:A	0:A	0:A	0:A	0:A	0:A	0:A	0:A	1:H	1:H	1:V	0:A	0:A	0:A	0:A	0:A	0:A	0:A	0:A	0:A	0:A	0:A	0:A	0:A	0:A	0:A	0:A	0:A	0:A	0:A	0:A	0:A	0:A	1:S	0:A	0:A	0:A	0:A	0:A	0:A
SAR2467(ccrC)	112	probable type ii dna modification enzyme	0.141176	0.08	1.65217	0.00254292	154.693	NO	1:I	1:I	0:V	0:V	0:V	0:V	0:V	1:I	0:V	0:V	0:V	1:I	0:V	0:V	0:V	0:V	0:V	0:V	0:V	0:V	0:V	0:V	0:V	0:V	0:V	0:V	0:V	0:V	0:V	0:V	0:V	0:V	0:V	0:V	0:V	0:V	0:V	0:V	0:V	0:V	0:V
SAR0600(merA)	422	putative dihydrolipoamide dehydrogenase; mercuric ion reductase; pf00070 family, fad-dependent nad(p)-disulphide oxidoreductase	0.139412	0.3674	13.0345	0.00261703	159.202	NO	0:H	0:H	0:H	0:H	1:Q	0:H	0:H	0:H	0:H	0:H	0:H	1:Q	0:H	0:H	0:H	0:H	0:H	0:H	0:H	0:H	0:H	0:H	0:H	0:H	0:H	0:H	0:H	0:H	0:H	0:H	0:H	0:H	0:H	0:H	0:H	0:H	0:H	0:H	0:H	1:Q	0:?
SAR2345(pycA)	677	rnd multidrug efflux transporter; acriflavin resistance protein	0.139412	0.3674	13.0345	0.00261703	159.202	NO	0:A	0:A	0:A	0:A	0:A	0:A	0:A	0:A	0:A	0:A	0:A	0:A	0:A	0:A	0:A	0:A	0:A	0:A	0:A	0:A	0:A	0:A	0:A	0:A	0:A	0:A	0:A	0:A	0:A	0:A	0:A	0:A	0:A	0:A	1:V	0:A	0:A	0:A	0:A	1:V	0:?
SAR1586(cysM)	15	glyoxalase/bleomycin resistance protein/dioxygenase superfamily protein	0.139412	0.0674	2.45455	0.00261703	159.202	NO	0:E	0:E	0:E	0:E	1:D	0:E	0:E	0:E	0:E	0:E	0:E	0:E	0:E	0:E	0:E	0:E	0:E	0:E	0:E	0:E	0:E	0:E	0:E	0:E	0:E	0:E	0:E	0:E	0:E	0:E	0:E	0:E	0:E	0:E	1:D	0:E	0:E	1:D	1:D	0:E	0:E
SAR1876(menC)	164	o-succinylbenzoate-coa synthase	0.139412	0.0674	2.45455	0.00261703	159.202	NO	0:T	0:T	0:T	0:T	0:T	0:T	0:T	1:I	0:T	0:T	0:T	1:A	0:T	0:T	0:T	0:T	0:T	0:T	0:T	0:T	0:T	0:T	0:T	0:T	0:T	0:T	0:T	0:T	0:T	0:T	0:T	0:T	0:T	0:T	1:A	0:T	0:T	1:A	1:A	0:T	0:T
SAR1878(SAR1878)	108	putative lipoprotein	0.139412	0.0674	2.45455	0.00261703	159.202	NO	1:I	1:I	1:I	0:?	0:V	1:I	0:V	1:I	1:I	1:I	1:I	0:V	0:V	0:V	0:V	0:V	0:V	0:V	0:V	0:V	0:V	0:V	0:V	0:V	0:V	0:V	0:V	0:V	0:V	0:V	0:V	0:V	0:V	0:V	1:N	0:V	0:V	0:V	0:V	0:V	0:V
SAR2395(suhB)	79	inositol monophosphatase family protein	0.139412	0.0674	2.45455	0.00261703	159.202	NO	0:E	0:E	0:E	0:E	1:K	0:E	0:E	0:E	0:E	0:E	0:E	0:E	0:E	0:E	0:E	0:E	0:E	0:E	0:E	0:E	0:E	0:E	0:E	0:E	0:E	0:E	0:E	0:E	0:E	0:E	0:E	0:E	0:E	0:E	1:D	0:E	0:E	1:K	1:K	0:E	0:E
SAR2776(rarD)	33	rard protein	0.139412	0.0674	2.45455	0.00261703	159.202	NO	0:A	0:A	1:E	0:A	1:E	0:A	0:A	0:A	0:A	0:A	0:A	0:A	0:A	0:A	0:A	0:A	0:A	0:A	0:A	0:A	0:A	0:A	0:A	0:A	0:A	0:A	0:A	0:A	0:A	0:A	0:A	0:A	0:A	0:A	1:T	0:A	0:A	0:A	0:A	0:A	0:A
SAR2780(hdeD)	5	putative membrane protein	0.139412	0.0674	2.45455	0.00261703	159.202	NO	0:E	0:E	0:E	0:E	1:A	0:E	0:E	0:E	0:E	0:E	0:E	0:E	0:E	0:E	0:E	0:E	0:E	0:E	0:E	0:E	0:E	0:E	0:E	0:E	0:E	0:E	0:E	0:E	0:E	0:E	0:E	0:E	0:E	0:E	1:A	0:E	0:E	1:A	1:A	0:E	0:E
NWMN_0900(NWMN_0900)	47	conserved hypothetical protein	0.139412	0.0474	2	0.00261703	159.202	NO	1:T	1:T	1:T	0:I	1:T	1:T	1:T	1:T	1:T	1:T	1:T	1:T	0:I	0:I	0:I	0:I	0:I	0:I	0:I	0:I	0:I	0:I	0:I	0:I	0:I	0:I	0:I	0:I	0:I	0:I	0:I	0:I	0:I	0:I	1:T	0:I	0:I	0:I	0:I	0:I	0:I
SAR0134(SAR0134)	100	membrane protein involved in the export of o-antigen, teichoic acid lipoteichoic acids	0.139412	0.0474	2	0.00261703	159.202	NO	1:L	1:L	1:L	1:L	1:L	1:L	0:F	1:L	1:L	1:L	1:L	0:F	0:F	0:F	0:F	0:F	0:F	0:F	0:F	0:F	0:F	0:F	0:F	0:F	0:F	0:F	0:F	0:F	0:F	0:F	0:F	0:F	0:F	0:F	1:L	1:L	1:L	1:L	1:L	0:F	0:F
SAR0134(SAR0134)	110	membrane protein involved in the export of o-antigen, teichoic acid lipoteichoic acids	0.139412	0.0474	2	0.00261703	159.202	NO	1:I	1:I	1:I	1:I	1:I	1:I	0:M	1:I	1:I	1:I	1:I	0:M	0:M	0:M	0:M	0:M	0:M	0:M	0:M	0:M	0:M	0:M	0:M	0:M	0:M	0:M	0:M	0:M	0:M	0:M	0:M	0:M	0:M	0:M	1:I	1:I	1:I	1:I	1:I	0:M	0:M
SAR0134(SAR0134)	111	membrane protein involved in the export of o-antigen, teichoic acid lipoteichoic acids	0.139412	0.0474	2	0.00261703	159.202	NO	1:A	1:A	1:A	1:A	1:A	1:A	0:V	1:A	1:A	1:A	1:A	0:V	0:V	0:V	0:V	0:V	0:V	0:V	0:V	0:V	0:V	0:V	0:V	0:V	0:V	0:V	0:V	0:V	0:V	0:V	0:V	0:V	0:V	0:V	1:A	1:A	1:A	1:A	1:A	0:V	0:V
SAR0263(ptbA)	240	pts system transporter	0.139412	0.0474	2	0.00261703	159.202	NO	1:E	1:E	0:Q	1:E	1:E	0:Q	0:Q	1:E	0:?	0:Q	0:Q	1:E	0:Q	0:Q	0:Q	0:Q	0:Q	0:Q	0:Q	0:Q	0:Q	0:Q	0:Q	0:Q	0:Q	0:Q	0:Q	0:Q	0:Q	0:Q	0:Q	0:Q	0:Q	0:Q	1:E	1:E	1:E	1:E	1:E	0:Q	0:Q
SAR0263(ptbA)	245	pts system transporter	0.139412	0.0474	2	0.00261703	159.202	NO	1:S	1:S	0:A	1:S	1:S	0:A	0:A	1:S	0:?	0:A	0:A	1:S	0:A	0:A	0:A	0:A	0:A	0:A	0:A	0:A	0:A	0:A	0:A	0:A	0:A	0:A	0:A	0:A	0:A	0:A	0:A	0:A	0:A	0:A	1:S	1:S	1:S	1:S	1:S	0:A	0:A
SAR0609(ywqN)	48	fmn reductase, nadph-dependent	0.139412	0.0474	2	0.00261703	159.202	NO	0:A	0:A	1:T	0:A	1:T	0:A	1:T	1:T	1:T	0:A	0:A	1:E	0:A	0:A	0:A	0:A	0:A	0:A	0:A	0:A	0:A	0:A	0:A	0:A	0:A	0:A	0:A	0:A	0:A	0:A	0:A	0:A	0:A	0:A	1:E	1:T	1:T	0:A	0:A	0:A	0:A
SAR1189(moaB)	129	putative lipoprotein	0.139412	0.0474	2	0.00261703	159.202	NO	1:N	1:N	1:N	1:N	1:N	0:G	0:G	1:N	1:N	1:N	1:N	1:N	0:G	0:G	0:G	0:G	0:G	0:G	0:G	0:G	0:G	0:G	0:G	0:G	0:G	0:G	0:G	0:G	0:G	0:G	0:G	0:G	0:G	0:G	1:D	1:N	1:N	0:G	0:G	0:G	0:G
SAR1189(moaB)	133	putative lipoprotein	0.139412	0.0474	2	0.00261703	159.202	NO	1:V	1:V	1:V	1:V	1:V	0:I	0:I	1:V	1:V	1:V	1:V	1:V	0:I	0:I	0:I	0:I	0:I	0:I	0:I	0:I	0:I	0:I	0:I	0:I	0:I	0:I	0:I	0:I	0:I	0:I	0:I	0:I	0:I	0:I	1:V	1:V	1:V	0:I	0:I	0:I	0:I
SAR2221(hmrA)	215	hmra protein involved in methicillin resistance / amidohydrolase of m40 family	0.139412	0.0474	2	0.00261703	159.202	NO	1:G	1:G	1:G	0:D	1:G	1:G	1:G	1:G	0:D	1:G	1:G	1:G	0:D	0:D	0:D	0:D	0:D	0:D	0:D	0:D	0:D	0:D	0:D	0:D	0:D	0:D	0:D	0:D	0:D	0:D	0:D	0:D	0:D	0:D	1:G	1:G	1:G	0:D	0:D	0:D	0:D
SAR2400(proY)	127	histidine transport protein (permease)	0.139412	0.0474	2	0.00261703	159.202	NO	1:I	1:I	1:I	1:I	1:I	1:I	0:V	1:I	1:I	1:I	1:I	1:I	0:V	0:V	0:V	0:V	0:V	0:V	0:V	0:V	0:V	0:V	0:V	0:V	0:V	0:V	0:V	0:V	0:V	0:V	0:V	0:V	0:V	0:V	0:V	1:I	1:I	1:I	1:I	0:V	0:V
SAR2531(fmtA)	389	beta-lactamase	0.139412	0.0474	2	0.00261703	159.202	NO	0:D	0:D	1:N	1:N	1:N	1:N	0:D	1:N	0:D	1:N	1:N	0:D	0:D	0:D	0:D	0:D	0:D	0:D	0:D	0:D	0:D	0:D	0:D	0:D	0:D	0:D	0:D	0:D	0:D	0:D	0:D	0:D	0:D	0:D	1:G	0:D	0:D	1:N	1:N	0:D	0:D
SAR2613(SAR2613)	6	putative membrane protein	0.139412	0.0474	2	0.00261703	159.202	NO	1:M	1:M	1:M	0:?	0:V	1:M	1:M	1:M	1:M	1:M	1:M	1:M	0:V	0:V	0:V	0:V	0:V	0:V	0:V	0:V	0:V	0:V	0:V	0:V	0:V	0:V	0:V	0:V	0:V	0:V	0:V	0:V	0:V	0:V	1:M	1:M	1:M	1:M	1:M	0:V	0:V
SAR0196(hsdR)	848	type i restriction-modification system, restriction subunit r	0.137255	0.08	1.65217	0.00274819	167.18	NO	0:D	0:D	0:D	0:D	1:N	0:D	0:D	0:D	0:D	0:?	0:D	0:D	0:D	0:D	0:D	0:D	0:D	0:D	0:D	0:D	0:D	0:D	0:D	0:D	0:D	0:D	0:D	0:D	0:D	0:D	0:D	0:D	0:D	0:D	1:N	0:D	0:D	0:D	0:D	0:D	0:D
SAR1383(trpC)	44	indole-3-glycerol phosphate synthase	0.137255	0.08	1.65217	0.00274819	167.18	NO	0:A	0:A	0:A	0:A	0:A	0:A	0:A	0:A	0:A	0:A	0:A	1:T	0:A	0:A	0:A	0:A	0:A	0:A	0:A	0:A	0:A	0:A	0:A	0:A	0:A	0:A	0:A	0:A	0:A	0:A	0:A	0:A	0:A	0:A	1:S	0:A	0:A	0:A	0:A	0:A	0:A
SAR2701(SAR2701)	71	abc transporter atp-binding protein yvcr	0.137255	0.08	1.65217	0.00274819	167.18	NO	0:A	0:A	1:T	0:A	0:A	0:A	0:A	0:A	0:A	0:A	0:A	0:A	0:A	0:A	0:A	0:A	0:A	0:A	0:A	0:A	0:A	0:A	0:A	0:A	0:A	0:A	0:A	0:A	0:A	0:A	0:A	0:A	0:A	0:A	1:T	0:A	0:A	0:A	0:A	0:A	0:A
SAR1395(opp-2B)	319	abc-type dipeptide/oligopeptide/nickel transport system, permease component	0.129412	0.06	1.21277	0.00334107	203.247	NO	0:L	0:L	0:L	0:L	1:S	0:L	0:L	0:L	0:L	0:L	0:L	0:L	0:L	0:L	0:L	0:L	0:L	0:L	0:L	0:L	0:L	0:L	0:L	0:L	0:L	0:L	0:L	0:L	0:L	0:L	0:L	0:L	0:L	0:L	1:S	1:S	1:S	0:L	0:L	0:L	0:L
SAR1383(trpC)	249	indole-3-glycerol phosphate synthase	0.127451	0.06	1.21277	0.0036391	221.377	NO	0:L	0:L	1:M	0:L	0:L	0:L	0:L	0:L	0:L	0:L	0:L	0:L	0:L	0:L	0:L	0:L	0:L	0:L	0:L	0:L	0:L	0:L	0:L	0:L	0:L	0:L	0:L	0:L	0:L	0:L	0:L	0:L	0:L	0:L	0:L	0:L	0:L	1:I	1:I	0:L	0:L
SAR1578(SAR1578)	30	oxidoreductase, short-chain dehydrogenase/reductase family	0.127451	0.06	1.21277	0.0036391	221.377	NO	0:?	0:H	1:N	0:H	1:R	0:H	0:H	0:H	0:H	0:H	0:H	0:H	0:H	0:H	0:H	0:H	0:H	0:H	0:H	0:H	0:H	0:H	0:H	0:H	0:H	0:H	0:H	0:H	0:H	0:H	0:H	0:H	0:H	0:H	0:H	0:H	0:H	0:H	0:H	0:H	0:H
SAR1707(rarA)	415	uncharacterized atpase (aaa family) associated with cysteine desulfurase	0.127451	0.06	1.21277	0.0036391	221.377	NO	0:L	0:L	1:S	0:L	0:L	0:L	0:L	0:L	0:L	0:L	0:L	0:L	0:L	0:L	0:L	0:L	0:L	0:L	0:L	0:L	0:L	0:L	0:L	0:L	0:L	0:L	0:L	0:L	0:L	0:L	0:L	0:L	0:L	0:L	1:F	0:L	0:L	0:L	0:L	0:L	0:L
SAR1956(msbA)	564	lipid a export atp-binding/permease protein msba	0.127451	0.06	1.21277	0.0036391	221.377	NO	0:A	0:A	0:A	0:A	0:A	0:A	0:A	0:A	0:A	0:A	0:A	0:A	0:A	0:A	0:A	0:A	0:A	0:A	0:A	0:A	0:A	0:A	0:A	0:A	0:A	0:A	0:A	0:A	0:A	0:A	0:A	0:A	0:A	0:A	1:T	0:A	0:A	1:S	1:S	0:A	0:A
SAR1392(opp-2F)	144	abc-type dipeptide/oligopeptide/nickel transport system, atp-binding protein	0.126697	0.08	1.65217	0.00372524	226.618	NO	0:A	0:A	1:V	0:A	0:A	0:A	0:A	0:A	0:A	0:A	0:A	0:A	0:A	0:A	0:A	0:A	0:A	0:A	0:A	0:A	0:A	0:A	0:A	0:A	0:A	0:A	0:A	0:A	0:A	0:A	0:A	0:A	0:A	0:A	0:A	0:A	0:A	1:V	0:?	0:A	0:A
SAR0023(sasH)	128	virulence-associated cell-wall-anchored protein sash (lpxtg motif); 5'-nucleotidase	0.124183	0.06	1.21277	0.00402336	244.753	NO	0:A	0:A	0:A	0:A	0:A	0:A	0:A	0:A	0:A	0:A	0:A	0:A	0:A	0:A	0:A	0:A	0:A	0:A	0:A	0:A	0:A	0:A	0:A	0:A	0:A	0:A	0:A	0:A	0:A	0:A	0:A	0:A	0:A	0:A	1:T	0:A	0:A	0:A	0:A	0:A	0:A
SAR0264(bglA)	8	6-phospho-beta-glucosidase	0.124183	0.06	1.21277	0.00402336	244.753	NO	0:N	0:N	0:N	0:-	0:N	0:N	0:N	0:N	0:N	0:N	0:N	1:S	0:N	0:N	0:N	0:N	0:N	0:N	0:N	0:N	0:N	0:N	0:N	0:N	0:N	0:N	0:N	0:N	0:N	0:N	0:N	0:N	0:N	0:N	1:D	0:N	0:N	0:N	0:N	0:N	0:N
SAR1108(srtB)	208	srtb family sortase	0.124183	0.06	1.21277	0.00402336	244.753	NO	0:D	0:D	0:D	0:D	0:D	1:N	0:D	0:D	0:D	0:D	0:D	0:D	0:D	0:D	0:D	0:D	0:?	0:D	0:D	0:D	0:D	0:D	0:D	0:D	0:D	0:D	0:D	0:D	0:D	0:D	0:D	0:D	0:D	0:D	1:N	0:D	0:D	0:D	0:D	0:D	0:D
SAR1215(rimM)	160	16s rrna processing protein rimm	0.124183	0.06	1.21277	0.00402336	244.753	NO	0:T	0:T	1:R	0:T	1:K	0:T	0:T	0:T	0:T	0:T	0:T	0:T	0:T	0:T	0:T	0:T	0:T	0:T	0:T	0:T	0:T	0:T	0:T	0:T	0:T	0:T	0:T	0:T	0:T	0:T	0:T	0:T	0:T	0:T	0:T	0:T	0:T	0:T	0:T	0:T	0:T
SAR1749(hemD)	128	uroporphyrinogen-iii synthase	0.124183	0.06	1.21277	0.00402336	244.753	NO	0:D	0:D	0:D	0:D	0:D	0:D	0:D	0:D	0:D	0:D	0:D	0:D	0:D	0:D	0:D	0:D	0:D	0:D	0:D	0:D	0:D	0:D	0:D	0:D	0:D	0:D	0:D	0:D	0:D	0:D	0:D	0:D	0:D	0:D	1:K	0:D	0:D	1:N	1:N	0:D	0:D
SAR2127(frk)	290	fructokinase	0.124183	0.06	1.21277	0.00402336	244.753	NO	0:A	0:A	1:E	0:A	0:A	0:A	0:A	0:A	0:A	0:A	0:A	0:A	0:A	0:A	0:A	0:A	0:A	0:A	0:A	0:A	0:A	0:A	0:A	0:A	0:A	0:A	0:A	0:A	0:A	0:A	0:A	0:A	0:A	0:A	1:S	0:A	0:A	0:A	0:A	0:A	0:A
SAR2243(SAR2243)	40	poor database matches. doubtful cds	0.124183	0.06	1.21277	0.00402336	244.753	NO	0:?	0:L	1:T	0:L	0:L	0:L	0:L	0:L	0:L	0:L	0:L	0:L	0:L	0:L	0:L	0:L	0:L	0:L	0:L	0:L	0:L	0:L	0:L	0:L	0:L	0:L	0:L	0:L	0:L	0:L	0:L	0:L	0:L	0:L	1:S	0:L	0:L	0:L	0:L	0:L	0:L
SAR2517(bioD)	168	dethiobiotin synthetase	0.124183	0.06	1.21277	0.00402336	244.753	NO	0:S	0:S	0:S	0:S	0:S	0:S	0:S	0:S	0:S	0:S	0:S	1:R	0:S	0:S	0:S	0:S	0:S	0:S	0:S	0:S	0:S	0:S	0:S	0:S	0:S	0:S	0:S	0:S	0:S	0:S	0:S	0:S	0:S	0:S	1:N	1:N	1:N	0:S	0:S	0:S	0:S
SAR0602(SAR0602)	404	putative membrane protein	0.124118	0.3622	5.77778	0.00402984	245.147	NO	1:G	1:G	1:L	1:G	1:G	1:G	0:V	1:G	1:G	1:I	1:I	1:I	0:V	0:V	0:V	0:V	0:V	0:V	0:V	0:V	0:V	0:V	0:V	0:V	0:V	0:V	0:V	0:V	0:V	0:V	0:V	0:V	0:V	0:V	1:G	1:G	1:G	1:I	1:I	1:I	1:I
SAR0004(recF)	220	dna recombination and repair protein recf	0.122172	0.06	1.21277	0.00442646	269.275	NO	0:A	0:A	0:A	0:A	0:A	0:A	0:A	0:A	0:A	0:A	0:A	1:T	0:A	0:A	0:A	0:A	0:A	0:A	0:A	0:A	0:A	0:A	0:A	0:A	0:A	0:A	0:A	0:A	0:A	0:A	0:A	0:A	0:A	0:A	1:T	0:A	0:A	0:A	0:A	0:A	0:A
SAR0681(SAR0681)	77	cupin family protein	0.122172	0.06	1.21277	0.00442646	269.275	NO	0:P	0:P	1:L	0:P	0:P	0:P	0:P	0:P	0:P	0:P	0:P	0:P	0:P	0:P	0:P	0:P	0:P	0:P	0:P	0:P	0:P	0:P	0:P	0:P	0:P	0:P	0:P	0:P	0:P	0:P	0:P	0:P	0:P	0:P	1:K	0:P	0:P	0:P	0:P	0:P	0:P
SAR0884(SAR0884)	142	cog1801: uncharacterized conserved protein	0.122172	0.06	1.21277	0.00442646	269.275	NO	0:A	0:A	0:A	0:A	0:A	0:A	0:A	0:A	0:A	0:A	0:A	1:S	0:A	0:A	0:A	0:A	0:A	0:A	0:A	0:A	0:A	0:A	0:A	0:A	0:A	0:A	0:A	0:A	0:A	0:A	0:A	0:A	0:A	0:A	1:S	0:A	0:A	0:A	0:A	0:A	0:A
SAR1280(bsaA)	148	glutathione peroxidase family protein	0.122172	0.06	1.21277	0.00442646	269.275	NO	0:V	0:V	0:V	0:V	0:V	0:V	0:V	0:V	0:V	0:V	0:V	0:V	0:V	0:V	0:V	0:V	0:V	0:V	0:V	0:V	0:V	0:V	0:V	0:V	0:V	0:V	0:V	0:V	0:V	0:V	0:V	1:C	1:C	0:V	1:I	0:V	0:V	0:V	0:V	1:F	0:V
SAR1280(bsaA)	152	glutathione peroxidase family protein	0.122172	0.06	1.21277	0.00442646	269.275	NO	0:R	0:R	0:R	0:R	0:R	0:R	0:R	0:R	0:R	0:R	0:R	0:R	0:R	0:R	0:R	0:R	0:R	0:R	0:R	0:R	0:R	0:R	0:R	0:R	0:R	0:R	0:R	0:R	0:R	0:R	0:R	1:K	1:K	0:R	1:K	0:R	0:R	0:R	0:R	1:E	0:R
SAR1819(ftsK)	505	cell division protein ftsk	0.122172	0.06	1.21277	0.00442646	269.275	NO	0:A	0:A	0:A	0:A	0:A	0:A	0:A	0:A	0:A	0:A	0:A	1:V	0:A	0:A	0:A	0:A	0:A	0:A	0:A	0:A	0:A	0:A	0:A	0:A	0:A	0:A	0:A	0:A	0:A	0:A	0:A	0:A	0:A	0:A	1:S	0:A	0:A	0:A	0:A	0:A	0:A
SAR2118(copA)	28	abortive infection family protein	0.122172	0.06	1.21277	0.00442646	269.275	NO	0:L	0:L	0:L	0:L	0:L	0:L	0:L	0:L	0:L	0:L	0:L	0:L	0:L	0:L	0:L	0:L	0:L	0:L	0:L	0:L	0:L	0:L	0:L	0:L	0:L	0:L	0:L	0:L	0:L	0:L	0:L	0:L	0:L	0:L	1:V	0:L	0:L	1:V	1:V	0:L	0:L
SAR2617(SAR2617)	102	acyl-coa thioester hydrolase, ybgc/ybaw family	0.122172	0.06	1.21277	0.00442646	269.275	NO	0:H	0:H	0:H	0:H	1:S	0:H	0:H	0:H	0:H	0:H	0:H	0:H	0:H	0:H	0:H	0:H	0:H	0:H	0:H	0:H	0:H	0:H	0:H	0:H	0:H	0:H	0:H	0:H	0:H	0:H	0:H	0:H	0:H	0:H	1:S	0:H	0:H	0:H	0:H	0:H	0:H
SAR2635(lacA2)	195	maltose o-acetyltransferase	0.122172	0.06	1.21277	0.00442646	269.275	NO	0:E	0:E	0:E	0:E	1:G	0:E	0:E	0:E	0:E	0:E	0:E	0:E	0:E	0:E	0:E	0:E	0:E	0:E	0:E	0:E	0:E	0:E	0:E	0:E	0:E	0:E	0:E	0:E	0:E	0:E	0:E	0:E	0:E	0:E	1:G	0:E	0:E	0:E	0:E	0:E	0:E
SAR2635(lacA2)	194	maltose o-acetyltransferase	0.122172	0.06	1.21277	0.00442646	269.275	NO	0:S	0:S	0:S	0:S	1:G	0:S	0:S	0:S	0:S	0:S	0:S	0:S	0:S	0:S	0:S	0:S	0:S	0:S	0:S	0:S	0:S	0:S	0:S	0:S	0:S	0:S	0:S	0:S	0:S	0:S	0:S	0:S	0:S	0:S	1:D	0:S	0:S	0:S	0:S	0:S	0:S
SAR0856(gpmA1)	10	phosphoglycerate mutase family	0.117647	0.3	8.14286	0.00604087	367.484	NO	0:L	0:L	0:L	0:L	0:L	0:L	0:L	0:L	0:L	0:L	0:L	0:L	0:L	0:L	0:L	0:L	0:L	0:L	0:L	0:L	0:L	0:L	0:L	0:L	0:L	0:L	0:L	0:L	0:L	0:L	0:L	0:L	0:L	0:L	0:L	0:L	0:L	0:L	0:L	0:L	0:L
SAR1184(fbpA)	224	fibronectin/fibrinogen-binding protein	0.117647	0.3	8.14286	0.00604087	367.484	NO	0:M	0:M	0:M	0:M	0:M	0:M	0:M	0:M	0:M	0:M	0:M	0:M	0:M	0:M	0:M	0:M	0:M	0:M	0:M	0:M	0:M	0:M	0:M	0:M	0:M	0:M	0:M	0:M	0:M	0:M	0:M	0:M	0:M	0:M	0:M	0:M	0:M	0:M	0:M	0:M	0:M
SAR1184(fbpA)	310	fibronectin/fibrinogen-binding protein	0.117647	0.3	8.14286	0.00604087	367.484	NO	0:H	0:H	0:H	0:H	0:H	0:H	0:H	0:H	0:H	0:H	0:H	0:H	0:H	0:H	0:H	0:H	0:H	0:H	0:H	0:H	0:H	0:H	0:H	0:H	0:H	0:H	0:H	0:H	0:H	0:H	0:H	0:H	0:H	0:H	0:H	0:H	0:H	0:H	0:H	0:H	0:H
SAR1405(lysC)	241	aspartokinase	0.117647	0.3	8.14286	0.00604087	367.484	NO	0:M	0:M	0:M	0:M	0:M	0:M	0:M	0:M	0:M	0:M	0:M	0:M	0:M	0:M	0:M	0:M	0:M	0:M	0:M	0:M	0:M	0:M	0:M	0:M	0:M	0:M	0:M	0:M	0:M	0:M	0:M	0:M	0:M	0:M	0:M	0:M	0:M	0:M	0:M	0:M	0:M
SAR1610(recR)	247	lipoate-protein ligase a	0.117647	0.3	8.14286	0.00604087	367.484	NO	0:L	0:L	0:L	0:L	0:L	0:L	0:L	0:L	0:L	0:L	0:L	0:L	0:L	0:L	0:L	0:L	0:L	0:L	0:L	0:L	0:L	0:L	0:L	0:L	0:L	0:L	0:L	0:L	0:L	0:L	0:L	0:L	0:L	0:L	0:L	0:L	0:L	0:L	0:L	0:L	0:L
SAR1994(putP)	267	sodium/proline symporter	0.117647	0.3	8.14286	0.00604087	367.484	NO	0:V	0:V	0:V	0:V	0:V	0:V	0:V	0:V	0:V	0:V	0:V	0:V	0:V	0:V	0:V	0:V	0:V	0:V	0:V	0:V	0:V	0:V	0:V	0:V	0:V	0:V	0:V	0:V	0:V	0:V	0:V	0:V	0:V	0:V	0:V	0:V	0:V	0:V	0:V	0:V	0:V
SAR2140(ilvD)	213	dihydroxy-acid dehydratase	0.117647	0.3	8.14286	0.00604087	367.484	NO	0:A	0:A	0:A	0:A	0:A	0:A	0:A	0:A	0:A	0:A	0:A	0:A	0:A	0:A	0:A	0:A	0:A	0:A	0:A	0:A	0:A	0:A	0:A	0:A	0:A	0:A	0:A	0:A	0:A	0:A	0:A	0:A	0:A	0:A	0:A	0:A	0:A	0:A	0:A	0:A	0:A
SAR2188(murA1)	257	udp-n-acetylglucosamine 1-carboxyvinyltransferase	0.117647	0.3	8.14286	0.00604087	367.484	NO	0:G	0:G	0:G	0:G	0:G	0:G	0:G	0:G	0:G	0:G	0:G	0:G	0:G	0:G	0:G	0:G	0:G	0:G	0:G	0:G	0:G	0:G	0:G	0:G	0:G	0:G	0:G	0:G	0:G	0:G	0:G	0:G	0:G	0:G	0:G	0:G	0:G	0:G	0:G	0:G	0:G
SAR2359(moaB)	115	molybdenum cofactor biosynthesis protein moab	0.117647	0.3	8.14286	0.00604087	367.484	NO	0:E	0:E	0:E	0:E	0:E	0:E	0:E	0:E	0:E	0:E	0:E	0:E	0:E	0:E	0:E	0:E	0:E	0:E	0:E	0:E	0:E	0:E	0:E	0:E	0:E	0:E	0:E	0:E	0:E	0:E	0:E	0:E	0:E	0:E	0:E	0:E	0:E	0:E	0:E	0:E	0:E
SAR2362(modB)	42	molybdenum transport system permease protein modb (tc 3.a.1.8.1)	0.117647	0.3	8.14286	0.00604087	367.484	NO	0:V	0:V	0:V	0:V	0:V	0:V	0:V	0:V	0:V	0:V	0:V	0:V	0:V	0:V	0:V	0:V	0:V	0:V	0:V	0:V	0:V	0:V	0:V	0:V	0:V	0:V	0:V	0:V	0:V	0:V	0:V	0:V	0:V	0:V	0:V	0:V	0:V	0:V	0:V	0:V	0:V
SAR2555(gid)	50	uncharacterized protein-like protein	0.117647	0.3	8.14286	0.00604087	367.484	NO	0:E	0:E	0:E	0:E	0:E	0:E	0:E	0:E	0:E	0:E	0:E	0:E	0:E	0:E	0:E	0:E	0:E	0:E	0:E	0:E	0:E	0:E	0:E	0:E	0:E	0:E	0:E	0:E	0:E	0:E	0:E	0:E	0:E	0:E	0:E	0:E	0:E	0:E	0:E	0:E	0:E
SAR0550(rpsL)	113	ssu ribosomal protein s12p (s23e)	0.117647	0.14	3.09302	0.00604087	367.484	NO	0:K	0:K	0:K	0:K	0:K	0:K	0:K	0:K	0:K	0:K	0:K	0:K	0:K	0:K	0:K	0:K	0:K	0:K	0:K	0:K	0:K	0:K	0:K	0:K	0:K	0:K	0:K	0:K	0:K	0:K	0:K	1:R	1:R	1:R	0:K	0:K	0:K	0:K	0:K	0:K	0:K
SAR1392(opp-2F)	96	abc-type dipeptide/oligopeptide/nickel transport system, atp-binding protein	0.117647	0.14	3.09302	0.00604087	367.484	NO	0:G	0:G	0:G	0:G	1:R	0:G	0:G	0:G	0:G	0:G	0:G	0:G	0:G	0:G	0:G	0:G	0:G	0:G	0:G	0:G	0:G	0:G	0:G	0:G	0:G	0:G	0:G	0:G	0:G	0:G	0:G	0:G	0:G	0:G	0:G	1:R	1:R	0:G	0:?	0:G	0:G
SAR1766(gap2)	69	nadph-dependent glyceraldehyde-3-phosphate dehydrogenase	0.117647	0.14	3.09302	0.00604087	367.484	NO	0:D	0:D	0:D	0:D	0:D	0:D	0:D	0:D	0:D	0:D	0:D	0:D	0:D	0:D	0:D	0:D	0:D	0:D	0:D	0:D	0:D	0:D	0:D	0:D	0:D	0:D	0:D	0:D	0:D	0:D	0:D	0:D	0:D	0:D	1:E	0:D	0:D	0:D	0:D	0:D	0:D
SAR2270(memD)	341	uncharacterized siderophore biosynthesis protein near heme transporter htsabc @ siderophore synthetase superfamily, group b	0.117647	0.14	3.09302	0.00604087	367.484	NO	0:G	0:G	0:G	0:G	0:G	0:G	0:G	0:G	0:G	0:G	0:G	0:G	0:G	0:G	0:G	0:G	0:G	0:G	0:G	0:G	0:?	0:G	0:G	0:G	0:G	0:G	0:G	0:G	0:G	0:G	0:G	0:G	0:G	0:G	1:E	0:G	0:G	0:G	0:G	0:G	0:G
SAR2716(aur)	231	zinc metalloproteinase precursor / aureolysin	0.117647	0.14	3.09302	0.00604087	367.484	NO	0:D	0:D	0:D	0:D	0:D	0:D	0:D	0:D	0:D	0:D	0:D	0:D	0:D	0:D	0:D	0:D	0:D	0:D	0:D	0:D	0:D	0:D	0:D	0:D	0:D	0:D	0:D	0:D	0:D	0:D	0:D	0:D	0:D	0:D	1:E	0:D	0:D	0:D	0:D	0:D	0:D
SAR2719(SAR2719)	136	activator of the mannose operon (transcriptional antiterminator), bglg family	0.117647	0.14	3.09302	0.00604087	367.484	NO	0:T	0:T	0:T	0:T	0:T	0:T	0:T	0:T	0:T	0:T	0:T	0:T	0:T	0:T	0:T	0:T	0:T	0:T	0:T	0:T	0:T	0:T	0:T	0:T	0:T	0:T	0:T	0:T	0:T	0:T	0:T	0:T	0:T	0:T	1:A	0:T	0:T	0:T	0:T	0:T	0:T
SAR0011(azlD)	66	branched-chain amino acid transport	0.117647	0.06	1.21277	0.00604087	367.484	NO	0:E	0:E	0:E	0:E	0:E	0:E	0:E	0:E	0:E	0:E	0:E	0:E	0:E	0:E	0:E	1:K	1:K	0:E	0:E	0:E	0:E	0:E	0:E	0:E	0:E	0:E	0:E	0:E	0:E	0:E	0:E	0:E	0:E	0:E	1:D	0:E	0:E	0:E	0:E	0:E	0:E
SAR0357(parB)	209	chromosome (plasmid) partitioning protein parb	0.117647	0.06	1.21277	0.00604087	367.484	NO	0:V	0:V	0:V	0:V	0:V	0:V	0:V	0:V	0:V	0:V	0:V	0:V	1:F	1:F	0:V	0:V	0:V	0:V	0:V	0:V	0:V	0:V	0:V	0:V	0:V	0:V	0:V	0:V	0:V	0:V	0:V	0:V	0:V	0:V	1:I	0:V	0:V	0:V	0:V	0:V	0:V
SAR0580(vraA)	371	long-chain-fatty-acid--coa ligase	0.117647	0.06	1.21277	0.00604087	367.484	NO	1:R	1:R	0:K	0:K	0:K	0:K	0:K	0:K	0:K	0:K	0:K	0:K	0:K	0:K	0:K	1:R	1:R	0:K	0:K	0:K	0:K	0:K	0:K	0:K	0:K	0:K	0:K	0:K	0:K	0:K	0:K	0:K	0:K	0:K	1:N	0:K	0:K	0:K	0:K	0:K	0:K
SAR0580(vraA)	431	long-chain-fatty-acid--coa ligase	0.117647	0.06	1.21277	0.00604087	367.484	NO	0:D	0:D	0:D	0:D	0:D	0:D	0:D	0:D	0:D	0:D	0:D	0:D	0:D	0:D	0:D	1:T	1:T	0:D	0:D	0:D	0:D	0:D	0:D	0:D	0:D	0:D	0:D	0:D	0:D	0:D	0:D	0:D	0:D	0:D	1:E	0:D	0:D	0:D	0:D	0:D	0:D
SAR0580(vraA)	372	long-chain-fatty-acid--coa ligase	0.117647	0.06	1.21277	0.00604087	367.484	NO	0:E	0:E	0:E	0:E	0:E	0:E	0:E	0:E	0:E	0:E	0:E	0:E	0:E	0:E	0:E	1:A	1:A	0:E	0:E	0:E	0:E	0:E	0:E	0:E	0:E	0:E	0:E	0:E	0:E	0:E	0:E	0:E	0:E	0:E	1:Q	0:E	0:E	0:E	0:E	0:E	0:E
SAR0580(vraA)	432	long-chain-fatty-acid--coa ligase	0.117647	0.06	1.21277	0.00604087	367.484	NO	0:V	0:V	0:V	0:V	0:V	0:V	0:V	0:V	0:V	0:V	0:V	0:V	0:V	0:V	0:V	1:T	1:T	0:V	0:V	0:V	0:V	0:V	0:V	0:V	0:V	0:V	0:V	0:V	0:V	0:V	0:V	0:V	0:V	0:V	1:S	0:V	0:V	0:V	0:V	0:V	0:V
SAR0619(fecD)	130	iron(iii) dicitrate transport system permease protein fecd (tc 3.a.1.14.1)	0.117647	0.06	1.21277	0.00604087	367.484	NO	0:T	0:T	0:T	0:T	0:T	0:T	0:T	0:T	0:T	0:T	0:T	0:T	0:T	0:T	0:T	0:T	0:?	0:T	0:T	0:T	0:T	0:T	0:T	0:T	0:T	0:T	0:T	0:T	0:T	0:T	0:T	0:T	0:T	0:T	1:I	0:T	0:T	0:T	0:T	0:T	0:T
SAR0868(SAR0868)	17	thioredoxin	0.117647	0.06	1.21277	0.00604087	367.484	NO	1:G	0:D	0:D	0:D	0:D	0:D	0:D	0:D	0:D	0:D	0:D	0:D	0:D	0:D	0:D	0:D	0:D	0:D	0:D	1:G	1:G	0:D	0:D	0:D	0:D	0:D	0:D	0:D	0:D	0:D	0:D	0:D	0:D	0:D	1:E	0:D	0:D	0:D	0:D	0:D	0:D
SAR1475(aroA)	71	5-enolpyruvylshikimate-3-phosphate synthase	0.117647	0.06	1.21277	0.00604087	367.484	NO	0:D	0:D	0:D	0:D	0:D	0:D	0:D	0:D	0:D	0:D	0:D	0:D	1:Y	1:Y	0:D	0:D	0:D	0:D	0:D	0:D	0:D	0:D	0:D	0:D	0:D	0:D	0:D	0:D	0:D	0:D	0:D	0:D	0:D	0:D	1:E	0:D	0:D	0:D	0:D	0:D	0:D
SAR1636(prs)	231	dinuclear metal center protein, ybgi family	0.117647	0.06	1.21277	0.00604087	367.484	NO	0:K	0:K	0:K	0:K	0:K	0:K	0:K	0:K	0:K	0:K	0:K	0:K	1:E	1:E	0:K	0:K	0:K	0:K	0:K	0:K	0:K	0:K	0:K	0:K	0:K	0:K	0:K	0:K	0:K	0:K	0:K	0:K	0:K	0:K	1:T	0:K	0:K	0:K	0:K	0:K	0:K
SAR1790(sirR)	223	adenine-specific methyltransferase	0.117647	0.06	1.21277	0.00604087	367.484	NO	0:A	0:A	0:A	0:A	0:A	0:A	0:A	0:A	0:A	1:V	1:V	0:A	1:V	1:V	0:A	0:A	0:A	0:A	0:A	0:A	0:A	0:A	0:A	0:A	0:A	0:A	0:A	0:A	0:A	0:A	0:A	0:A	0:A	0:A	1:T	1:T	1:T	0:A	0:A	0:A	0:A
SAR1793(thiI)	92	thiamine biosynthesis protein thii	0.117647	0.06	1.21277	0.00604087	367.484	NO	0:A	0:A	0:A	0:A	0:A	0:A	0:A	0:A	0:A	0:A	0:A	1:T	0:A	0:A	0:A	0:A	0:A	0:A	0:A	1:E	1:E	0:A	0:A	0:A	0:A	0:A	0:A	0:A	0:A	0:A	0:A	0:A	0:A	0:A	0:A	0:A	0:A	0:A	0:A	0:A	0:A
SAR1973(yihY)	375	ribonuclease bn	0.117647	0.06	1.21277	0.00604087	367.484	NO	0:A	0:A	0:A	0:A	0:A	0:A	0:A	0:A	0:A	0:A	0:A	0:A	1:S	1:S	0:A	0:A	0:A	0:A	0:A	0:A	0:A	0:A	0:A	0:A	0:A	0:A	0:A	0:A	0:A	0:A	0:A	0:A	0:A	0:A	1:T	0:A	0:A	0:A	0:A	0:A	0:A
SAR2006(nadC)	84	nicotinate phosphoribosyltransferase	0.117647	0.06	1.21277	0.00604087	367.484	NO	0:E	0:E	0:E	0:E	0:E	0:E	0:E	1:A	0:E	0:E	0:E	0:E	0:E	0:E	0:E	0:E	0:E	0:E	0:E	1:K	1:K	0:E	0:E	0:E	0:E	0:E	0:E	0:E	0:E	0:E	0:E	0:E	0:E	0:E	0:E	0:E	0:E	0:E	0:E	0:E	0:E
SAR2339(topB)	436	dna topoisomerase iii	0.117647	0.06	1.21277	0.00604087	367.484	NO	0:T	0:T	0:T	0:?	0:T	0:T	0:T	0:T	0:T	0:T	0:T	1:K	0:T	0:T	0:T	1:A	1:A	0:T	0:T	0:T	0:T	0:T	0:T	0:T	0:T	0:T	0:T	0:T	0:T	0:T	0:T	0:T	0:T	0:T	0:T	0:T	0:T	0:T	0:T	0:T	0:T
SAR2532(fabG)	67	nad-dependent epimerase/dehydratase	0.117647	0.06	1.21277	0.00604087	367.484	NO	0:A	0:A	0:A	0:A	0:A	0:A	0:A	0:A	0:A	0:A	0:A	0:A	0:A	0:A	0:A	0:A	0:A	0:A	0:A	0:A	0:A	0:A	0:A	0:A	0:A	0:A	0:A	0:A	0:A	0:A	0:A	0:A	0:A	0:A	1:E	0:A	0:A	0:A	0:A	0:A	0:A
SAR2687(acsA2)	482	acyl-coenzyme a synthetases/amp-(fatty) acid ligases, ytci homolog	0.117647	0.06	1.21277	0.00604087	367.484	NO	0:T	0:T	0:T	0:T	0:T	0:T	0:T	0:T	0:T	0:T	0:T	0:T	1:R	1:R	0:T	0:T	0:T	0:T	0:T	0:T	0:T	0:T	0:T	0:T	0:T	0:T	0:T	0:T	0:T	0:T	0:T	0:T	0:T	0:T	1:A	0:T	0:T	0:T	0:T	0:T	0:T
SAR2697(cysG)	196	siroheme synthase / precorrin-2 oxidase	0.117647	0.06	1.21277	0.00604087	367.484	NO	0:A	0:A	0:A	0:A	0:A	0:A	0:A	0:A	0:A	0:A	0:A	0:A	0:A	0:A	0:A	1:V	1:V	0:A	0:A	0:A	0:A	0:A	0:A	0:A	0:A	0:A	0:A	0:A	0:A	0:A	0:A	0:A	0:A	0:A	1:T	0:A	0:A	0:A	0:A	0:A	0:A
SAR2726(gtfB)	453	gftb: glycosyl transferase, family 8	0.117647	0.06	1.21277	0.00604087	367.484	NO	0:R	0:R	0:R	0:R	0:R	0:R	0:R	0:R	0:R	0:R	0:R	0:R	0:R	0:R	0:R	0:R	0:R	0:R	0:R	0:R	0:R	0:R	0:R	0:R	0:R	0:R	0:-	0:R	0:R	0:R	0:R	0:R	0:R	0:R	1:L	0:R	0:R	0:R	0:R	0:R	0:R
SAR2759(hisC)	287	histidinol-phosphate aminotransferase	0.117647	0.06	1.21277	0.00604087	367.484	NO	0:E	0:E	0:E	0:E	0:E	0:E	0:E	0:E	0:E	0:E	0:E	0:E	0:E	0:E	0:E	0:E	0:E	0:E	0:E	1:Q	1:Q	0:E	0:E	0:E	0:E	0:E	0:E	0:E	0:E	0:E	0:E	0:E	0:E	0:E	1:D	0:E	0:E	0:E	0:E	0:E	0:E
SAR0023(sasH)	689	virulence-associated cell-wall-anchored protein sash (lpxtg motif); 5'-nucleotidase	0.117647	0.04	0.791667	0.00604087	367.484	NO	0:G	0:G	1:D	0:G	1:D	1:D	0:G	0:G	0:G	0:G	0:G	0:G	0:G	0:G	0:G	0:G	0:G	0:G	0:G	0:G	0:G	0:G	0:G	0:G	0:G	0:G	0:G	0:G	0:G	0:G	0:G	0:G	0:G	0:G	0:G	0:G	0:G	0:G	0:G	0:G	0:G
SAR0112(marR)	123	putative membrane protein	0.117647	0.04	0.791667	0.00604087	367.484	NO	0:T	0:T	0:T	0:T	1:M	0:T	0:T	0:T	0:T	0:T	0:T	0:T	0:T	0:T	0:T	0:T	0:T	0:T	0:T	0:T	0:T	0:T	0:T	0:T	0:T	0:T	0:T	0:T	0:T	0:T	0:T	0:T	0:T	0:T	1:M	0:T	0:T	0:T	0:T	0:T	0:T
SAR0180(ausA)	1685	related to non-ribosomal peptide and polyketide synthesis	0.117647	0.04	0.791667	0.00604087	367.484	NO	0:H	0:H	0:H	0:H	0:H	0:H	0:H	0:H	0:H	0:H	0:H	1:Y	0:H	0:H	0:H	0:H	0:H	0:H	0:H	0:H	0:H	0:H	0:H	0:H	0:H	0:H	0:H	0:H	0:H	0:H	0:H	0:H	0:H	0:H	1:Y	0:H	0:H	0:H	0:H	0:H	0:H
SAR0180(ausA)	1740	related to non-ribosomal peptide and polyketide synthesis	0.117647	0.04	0.791667	0.00604087	367.484	NO	1:H	1:H	0:Q	0:Q	0:Q	0:Q	0:Q	1:H	0:Q	1:H	1:H	1:H	0:Q	0:Q	0:Q	0:Q	0:Q	0:Q	0:Q	0:Q	0:Q	0:Q	0:Q	0:Q	0:Q	0:Q	0:Q	0:Q	0:Q	0:Q	0:Q	0:Q	0:Q	0:Q	0:Q	1:H	1:H	0:Q	0:Q	0:Q	0:Q
SAR0180(ausA)	2053	related to non-ribosomal peptide and polyketide synthesis	0.117647	0.04	0.791667	0.00604087	367.484	NO	0:R	0:R	0:R	0:R	1:Q	0:R	0:R	0:R	0:R	0:R	0:R	0:R	0:R	0:R	0:R	0:R	0:R	0:R	0:R	0:R	0:R	0:R	0:R	0:R	0:R	0:R	0:R	0:R	0:R	0:R	0:R	0:R	0:R	0:R	1:V	0:R	0:R	0:R	0:R	0:R	0:R
SAR0183(argB)	75	acetylglutamate kinase	0.117647	0.04	0.791667	0.00604087	367.484	NO	0:H	0:H	0:H	0:H	0:H	0:H	0:H	0:H	0:H	0:H	0:H	0:H	0:H	0:H	0:H	0:H	0:H	0:H	0:H	0:H	0:H	0:H	0:H	0:H	0:H	0:H	0:H	0:H	0:H	0:H	0:H	0:H	0:H	0:H	1:R	0:H	0:H	1:R	1:R	0:H	0:H
SAR0184(argJ)	151	glutamate n-acetyltransferase / n-acetylglutamate synthase	0.117647	0.04	0.791667	0.00604087	367.484	NO	0:F	0:F	0:F	0:F	0:F	0:F	0:F	0:F	0:F	0:F	0:F	0:F	0:F	0:F	0:F	0:F	0:F	0:F	0:F	0:F	0:F	0:F	0:F	0:F	0:F	0:F	0:F	0:F	0:F	0:F	0:F	0:F	0:F	0:F	1:Y	1:Y	1:Y	1:Y	1:Y	0:F	0:F
SAR0184(argJ)	210	glutamate n-acetyltransferase / n-acetylglutamate synthase	0.117647	0.04	0.791667	0.00604087	367.484	NO	0:S	0:S	0:S	0:S	0:S	0:S	0:S	0:S	0:S	0:S	0:S	0:S	0:S	0:S	0:S	0:S	0:S	0:S	0:S	0:S	0:S	0:S	0:S	0:S	0:S	0:S	0:S	0:S	0:S	0:S	0:S	0:S	0:S	0:S	1:T	0:S	0:S	1:A	1:A	0:S	0:S
SAR0185(argC)	118	n-acetyl-gamma-glutamyl-phosphate reductase	0.117647	0.04	0.791667	0.00604087	367.484	NO	0:A	0:A	0:A	0:?	0:A	0:A	0:A	0:A	0:A	0:A	0:A	1:S	0:A	0:A	0:A	0:A	0:A	0:A	0:A	0:A	0:A	0:A	0:A	0:A	0:A	0:A	0:A	0:A	0:A	0:A	0:A	0:A	0:A	0:A	1:S	1:S	1:S	0:A	1:V	0:A	0:A
SAR0185(argC)	330	n-acetyl-gamma-glutamyl-phosphate reductase	0.117647	0.04	0.791667	0.00604087	367.484	NO	0:D	0:D	0:D	0:?	0:D	0:D	0:D	0:D	0:D	0:D	0:D	0:D	0:D	0:D	0:D	0:D	0:D	0:D	0:D	0:D	0:D	0:D	0:D	0:D	0:D	0:D	0:D	0:D	0:D	0:D	0:D	0:D	0:D	0:D	1:G	0:D	0:D	1:N	1:N	0:D	0:D
SAR0188(entB)	179	nicotinamidase/isochorismatase family protein	0.117647	0.04	0.791667	0.00604087	367.484	NO	1:E	1:E	1:E	0:D	0:D	0:D	0:D	0:D	0:D	0:D	0:D	0:D	0:D	0:D	0:D	0:D	0:D	0:D	0:D	0:D	0:D	0:D	0:D	0:D	0:D	0:D	0:D	0:D	0:D	0:D	0:D	0:D	0:D	0:D	1:E	0:D	0:D	0:D	0:D	0:D	0:D
SAR0188(entB)	183	nicotinamidase/isochorismatase family protein	0.117647	0.04	0.791667	0.00604087	367.484	NO	0:I	0:I	0:I	0:I	0:I	0:I	0:I	0:I	0:I	0:I	0:I	0:I	0:I	0:I	0:I	0:I	0:I	0:I	0:I	0:I	0:I	0:I	0:I	0:I	0:I	0:I	0:I	0:I	0:I	0:I	0:I	0:I	0:I	0:I	1:T	0:I	0:I	0:I	0:I	0:I	0:I
SAR0189(ipdC)	317	pyruvate decarboxylase; alpha-keto-acid decarboxylase	0.117647	0.04	0.791667	0.00604087	367.484	NO	0:I	0:I	0:I	0:I	1:V	0:I	0:I	0:I	0:I	0:I	0:I	0:I	0:I	0:I	0:I	0:I	0:I	0:I	0:I	0:I	0:I	0:I	0:I	0:I	0:I	0:I	0:I	0:I	0:I	0:I	0:I	0:I	0:I	0:I	1:V	0:I	0:I	0:I	0:I	0:I	0:I
SAR0189(ipdC)	475	pyruvate decarboxylase; alpha-keto-acid decarboxylase	0.117647	0.04	0.791667	0.00604087	367.484	NO	0:E	0:E	0:E	0:E	0:E	1:D	0:E	1:D	0:E	1:D	1:D	0:E	0:E	0:E	0:E	0:E	0:E	0:E	0:E	0:E	0:E	0:E	0:E	0:E	0:E	0:E	0:E	0:E	0:E	0:E	0:E	0:E	0:E	0:E	1:D	0:E	0:E	0:E	0:E	0:E	0:E
SAR0190(glcA)	259	pts system, glucose-specific iic component / pts system, glucose-specific iib component / pts system, glucose-specific iia component	0.117647	0.04	0.791667	0.00604087	367.484	NO	0:E	0:E	0:E	0:E	1:D	0:E	0:E	0:E	0:E	0:E	0:E	0:E	0:E	0:E	0:E	0:E	0:E	0:E	0:E	0:E	0:E	0:E	0:E	0:E	0:E	0:E	0:E	0:E	0:E	0:E	0:E	0:E	0:E	0:E	1:D	0:E	0:E	0:E	0:E	0:?	0:E
SAR0192(murQ)	170	n-acetylmuramic acid 6-phosphate etherase	0.117647	0.04	0.791667	0.00604087	367.484	NO	0:V	0:V	0:V	0:V	1:I	0:V	0:V	0:V	0:V	0:V	0:V	0:V	0:V	0:V	0:V	0:V	0:V	0:V	0:V	0:V	0:V	0:V	0:V	0:V	0:V	0:V	0:V	0:V	0:V	0:V	0:V	0:V	0:V	0:V	1:I	0:V	0:V	0:V	0:V	0:V	0:V
SAR0224(fadB)	662	enoyl-coa hydratase / enoyl-coa hydratase [valine degradation] / 3-hydroxyacyl-coa dehydrogenase	0.117647	0.04	0.791667	0.00604087	367.484	NO	0:R	0:R	0:R	0:R	1:K	0:R	0:R	0:R	0:R	0:R	0:R	0:R	0:R	0:R	0:R	0:R	0:R	0:R	0:R	0:R	0:R	0:R	0:R	0:R	0:R	0:R	0:R	0:R	0:R	0:R	0:R	0:R	0:R	0:R	1:K	0:R	0:R	0:R	0:R	0:R	0:R
SAR0224(fadB)	663	enoyl-coa hydratase / enoyl-coa hydratase [valine degradation] / 3-hydroxyacyl-coa dehydrogenase	0.117647	0.04	0.791667	0.00604087	367.484	NO	0:H	0:H	0:H	0:H	1:Y	0:H	0:H	0:H	0:H	0:H	0:H	0:H	0:H	0:H	0:H	0:H	0:H	0:H	0:H	0:H	0:H	0:H	0:H	0:H	0:H	0:H	0:H	0:H	0:H	0:H	0:H	0:H	0:H	0:H	1:Y	0:H	0:H	0:H	0:H	0:H	0:H
SAR0224(fadB)	667	enoyl-coa hydratase / enoyl-coa hydratase [valine degradation] / 3-hydroxyacyl-coa dehydrogenase	0.117647	0.04	0.791667	0.00604087	367.484	NO	0:A	0:A	0:A	0:A	1:G	0:A	0:A	0:A	0:A	0:A	0:A	0:A	0:A	0:A	0:A	0:A	0:A	0:A	0:A	0:A	0:A	0:A	0:A	0:A	0:A	0:A	0:A	0:A	0:A	0:A	0:A	0:A	0:A	0:A	1:G	0:A	0:A	0:A	0:A	0:A	0:A
SAR0225(fadD)	60	glutaryl-coa dehydrogenase	0.117647	0.04	0.791667	0.00604087	367.484	NO	0:E	0:E	0:E	0:?	0:E	1:K	0:E	1:K	0:E	0:E	0:E	0:E	0:E	0:E	0:E	0:E	0:E	0:E	0:E	0:E	0:E	0:E	0:E	0:E	0:E	0:E	0:E	0:E	0:E	0:E	0:E	0:E	0:E	0:E	1:P	0:E	0:E	0:E	0:E	0:E	0:E
SAR0226(fadE)	291	long-chain-fatty-acid--coa ligase	0.117647	0.04	0.791667	0.00604087	367.484	NO	0:E	0:E	0:E	0:E	0:E	0:E	0:E	0:E	0:E	0:E	0:E	0:E	0:E	0:E	0:E	0:E	0:E	0:E	0:E	0:E	0:E	0:E	0:E	0:E	0:E	0:E	0:E	0:E	0:E	0:E	0:E	0:E	0:E	0:E	1:D	0:E	0:E	0:E	0:E	0:E	0:E
SAR0226(fadE)	369	long-chain-fatty-acid--coa ligase	0.117647	0.04	0.791667	0.00604087	367.484	NO	0:T	0:T	1:S	0:T	0:T	0:T	0:T	1:S	1:S	0:T	0:T	0:T	0:T	0:T	0:T	0:T	0:T	0:T	0:T	0:T	0:T	0:T	0:T	0:T	0:T	0:T	0:T	0:T	0:T	0:T	0:T	0:T	0:T	0:T	0:T	0:T	0:T	0:T	0:T	0:T	0:T
SAR0227(fadX)	277	acetyl-coa/acetoacetyl-coa transferase	0.117647	0.04	0.791667	0.00604087	367.484	NO	0:P	0:P	1:T	0:P	0:P	0:P	0:P	0:P	0:P	0:P	0:P	0:P	0:P	0:P	0:P	0:P	0:P	0:P	0:P	0:P	0:P	0:P	0:P	0:P	0:P	0:P	0:P	0:P	0:P	0:P	0:P	0:P	0:P	0:P	1:K	0:P	0:P	0:P	0:P	0:P	0:P
SAR0229(SAR0229)	34	putative membrane protein	0.117647	0.04	0.791667	0.00604087	367.484	NO	0:G	0:G	0:G	0:G	1:S	0:G	0:G	0:G	0:G	0:G	0:G	0:G	0:G	0:G	0:G	0:G	0:G	0:G	0:G	0:G	0:G	0:G	0:G	0:G	0:G	0:G	0:G	0:G	0:G	0:G	0:G	0:G	0:G	0:G	1:K	1:S	1:S	0:G	0:G	0:G	0:G
SAR0229(SAR0229)	355	putative membrane protein	0.117647	0.04	0.791667	0.00604087	367.484	NO	0:F	0:F	0:F	0:F	1:L	0:F	0:F	0:F	0:F	0:F	0:F	0:F	0:F	0:F	0:F	0:F	0:F	0:F	0:F	0:F	0:F	0:F	0:F	0:F	0:F	0:F	0:F	0:F	0:F	0:F	0:F	0:F	0:F	0:F	1:L	1:L	1:L	0:F	0:F	0:F	0:F
SAR0229(SAR0229)	393	putative membrane protein	0.117647	0.04	0.791667	0.00604087	367.484	NO	0:I	0:I	0:I	0:I	1:V	0:I	0:I	0:I	0:I	0:I	0:I	0:I	0:I	0:I	0:I	0:I	0:I	0:I	0:I	0:I	0:I	0:I	0:I	0:I	0:I	0:I	0:I	0:I	0:I	0:I	0:I	0:I	0:I	0:I	1:V	1:V	1:V	0:I	0:I	0:I	0:I
SAR0229(SAR0229)	411	putative membrane protein	0.117647	0.04	0.791667	0.00604087	367.484	NO	0:L	0:L	0:L	0:L	1:T	0:L	0:L	0:L	0:L	0:L	0:L	0:L	0:L	0:L	0:L	0:L	0:L	0:L	0:L	0:L	0:L	0:L	0:L	0:L	0:L	0:L	0:L	0:L	0:L	0:L	0:L	0:L	0:L	0:L	1:T	0:L	0:L	0:L	0:L	0:L	0:L
SAR0230(SAR0230)	10	oligopeptide abc transporter, periplasmic oligopeptide-binding protein oppa (tc 3.a.1.5.1)	0.117647	0.04	0.791667	0.00604087	367.484	NO	0:F	0:F	0:F	0:F	1:I	0:F	0:F	0:F	0:F	0:F	0:F	0:F	0:F	0:F	0:F	0:F	0:F	0:F	0:F	0:F	0:F	0:F	0:F	0:F	0:F	0:F	0:F	0:F	0:F	0:F	0:F	0:F	0:F	0:F	1:I	0:F	0:F	0:F	0:F	0:F	0:F
SAR0230(SAR0230)	11	oligopeptide abc transporter, periplasmic oligopeptide-binding protein oppa (tc 3.a.1.5.1)	0.117647	0.04	0.791667	0.00604087	367.484	NO	0:S	0:S	0:S	0:S	1:A	0:S	0:S	0:S	0:S	0:S	0:S	0:S	0:S	0:S	0:S	0:S	0:S	0:S	0:S	0:S	0:S	0:S	0:S	0:S	0:S	0:S	0:S	0:S	0:S	0:S	0:S	0:S	0:S	0:S	1:A	0:S	0:S	0:S	0:S	0:S	0:S
SAR0230(SAR0230)	23	oligopeptide abc transporter, periplasmic oligopeptide-binding protein oppa (tc 3.a.1.5.1)	0.117647	0.04	0.791667	0.00604087	367.484	NO	0:M	0:M	0:M	0:M	1:T	0:M	0:M	0:M	0:M	0:M	0:M	0:M	0:M	0:M	0:M	0:M	0:M	0:M	0:M	0:M	0:M	0:M	0:M	0:M	0:M	0:M	0:M	0:M	0:M	0:M	0:M	0:M	0:M	0:M	1:T	0:M	0:M	0:M	0:M	0:M	0:M
SAR0230(SAR0230)	112	oligopeptide abc transporter, periplasmic oligopeptide-binding protein oppa (tc 3.a.1.5.1)	0.117647	0.04	0.791667	0.00604087	367.484	NO	0:M	0:M	1:I	0:M	0:M	0:M	0:M	1:I	1:I	0:M	0:M	0:M	0:M	0:M	0:M	0:M	0:M	0:M	0:M	0:M	0:M	0:M	0:M	0:M	0:M	0:M	0:M	0:M	0:M	0:M	0:M	0:M	0:M	0:M	0:M	0:M	0:M	0:M	0:M	0:M	0:M
SAR0230(SAR0230)	120	oligopeptide abc transporter, periplasmic oligopeptide-binding protein oppa (tc 3.a.1.5.1)	0.117647	0.04	0.791667	0.00604087	367.484	NO	0:Y	0:Y	0:Y	0:Y	1:F	0:Y	0:Y	0:Y	0:Y	0:Y	0:Y	0:Y	0:Y	0:Y	0:Y	0:Y	0:Y	0:Y	0:Y	0:Y	0:Y	0:Y	0:Y	0:Y	0:Y	0:Y	0:Y	0:Y	0:Y	0:Y	0:Y	0:Y	0:Y	0:Y	1:F	0:Y	0:Y	0:Y	0:Y	0:Y	0:Y
SAR0230(SAR0230)	176	oligopeptide abc transporter, periplasmic oligopeptide-binding protein oppa (tc 3.a.1.5.1)	0.117647	0.04	0.791667	0.00604087	367.484	NO	0:Q	0:Q	0:Q	0:Q	1:E	0:Q	0:Q	0:Q	0:Q	0:Q	0:Q	0:Q	0:Q	0:Q	0:Q	0:Q	0:Q	0:Q	0:Q	0:Q	0:Q	0:Q	0:Q	0:Q	0:Q	0:Q	0:Q	0:Q	0:Q	0:Q	0:Q	0:Q	0:Q	0:Q	1:E	0:Q	0:Q	0:Q	0:Q	0:Q	0:Q
SAR0230(SAR0230)	189	oligopeptide abc transporter, periplasmic oligopeptide-binding protein oppa (tc 3.a.1.5.1)	0.117647	0.04	0.791667	0.00604087	367.484	NO	0:S	0:S	0:S	0:S	1:A	0:S	0:S	0:S	0:S	0:S	0:S	0:S	0:S	0:S	0:S	0:S	0:S	0:S	0:S	0:S	0:S	0:S	0:S	0:S	0:S	0:S	0:S	0:S	0:S	0:S	0:S	0:S	0:S	0:S	1:A	0:S	0:S	0:S	0:S	0:S	0:S
SAR0230(SAR0230)	184	oligopeptide abc transporter, periplasmic oligopeptide-binding protein oppa (tc 3.a.1.5.1)	0.117647	0.04	0.791667	0.00604087	367.484	NO	0:R	0:R	0:R	0:R	1:Q	0:R	0:R	0:R	0:R	0:R	0:R	0:R	0:R	0:R	0:R	0:R	0:R	0:R	0:R	0:R	0:R	0:R	0:R	0:R	0:R	0:R	0:R	0:R	0:R	0:R	0:R	0:R	0:R	0:R	1:Q	0:R	0:R	0:R	0:R	0:R	0:R
SAR0230(SAR0230)	190	oligopeptide abc transporter, periplasmic oligopeptide-binding protein oppa (tc 3.a.1.5.1)	0.117647	0.04	0.791667	0.00604087	367.484	NO	0:N	0:N	0:N	0:N	1:K	0:N	0:N	0:N	0:N	0:N	0:N	0:N	0:N	0:N	0:N	0:N	0:N	0:N	0:N	0:N	0:N	0:N	0:N	0:N	0:N	0:N	0:N	0:N	0:N	0:N	0:N	0:N	0:N	0:N	1:K	0:N	0:N	0:N	0:N	0:N	0:N
SAR0230(SAR0230)	222	oligopeptide abc transporter, periplasmic oligopeptide-binding protein oppa (tc 3.a.1.5.1)	0.117647	0.04	0.791667	0.00604087	367.484	NO	0:Q	0:Q	0:Q	0:Q	1:K	0:Q	0:Q	0:Q	0:Q	0:Q	0:Q	0:Q	0:Q	0:Q	0:Q	0:Q	0:Q	0:Q	0:Q	0:Q	0:Q	0:Q	0:Q	0:Q	0:Q	0:Q	0:Q	0:Q	0:Q	0:Q	0:Q	0:Q	0:Q	0:Q	1:K	0:Q	0:Q	0:Q	0:Q	0:Q	0:Q
SAR0230(SAR0230)	224	oligopeptide abc transporter, periplasmic oligopeptide-binding protein oppa (tc 3.a.1.5.1)	0.117647	0.04	0.791667	0.00604087	367.484	NO	0:D	0:D	0:D	0:D	1:A	0:D	0:D	0:D	0:D	0:D	0:D	0:D	0:D	0:D	0:D	0:D	0:D	0:D	0:D	0:D	0:D	0:D	0:D	0:D	0:D	0:D	0:D	0:D	0:D	0:D	0:D	0:D	0:D	0:D	1:A	0:D	0:D	0:D	0:D	0:D	0:D
SAR0230(SAR0230)	239	oligopeptide abc transporter, periplasmic oligopeptide-binding protein oppa (tc 3.a.1.5.1)	0.117647	0.04	0.791667	0.00604087	367.484	NO	0:E	0:E	0:E	0:E	1:T	0:E	0:E	0:E	0:E	0:E	0:E	0:E	0:E	0:E	0:E	0:E	0:E	0:E	0:E	0:E	0:E	0:E	0:E	0:E	0:E	0:E	0:E	0:E	0:E	0:E	0:E	0:E	0:E	0:E	1:T	0:E	0:E	0:E	0:E	0:E	0:E
SAR0230(SAR0230)	241	oligopeptide abc transporter, periplasmic oligopeptide-binding protein oppa (tc 3.a.1.5.1)	0.117647	0.04	0.791667	0.00604087	367.484	NO	0:N	0:N	0:N	0:N	1:D	0:N	0:N	0:N	0:N	0:N	0:N	0:N	0:N	0:N	0:N	0:N	0:N	0:N	0:N	0:N	0:N	0:N	0:N	0:N	0:N	0:N	0:N	0:N	0:N	0:N	0:N	0:N	0:N	0:N	1:D	0:N	0:N	0:N	0:N	0:N	0:N
SAR0230(SAR0230)	242	oligopeptide abc transporter, periplasmic oligopeptide-binding protein oppa (tc 3.a.1.5.1)	0.117647	0.04	0.791667	0.00604087	367.484	NO	0:Q	0:Q	0:Q	0:Q	1:K	0:Q	0:Q	0:Q	0:Q	0:Q	0:Q	0:Q	0:Q	0:Q	0:Q	0:Q	0:Q	0:Q	0:Q	0:Q	0:Q	0:Q	0:Q	0:Q	0:Q	0:Q	0:Q	0:Q	0:Q	0:Q	0:Q	0:Q	0:Q	0:Q	1:K	0:Q	0:Q	0:Q	0:Q	0:Q	0:Q
SAR0230(SAR0230)	243	oligopeptide abc transporter, periplasmic oligopeptide-binding protein oppa (tc 3.a.1.5.1)	0.117647	0.04	0.791667	0.00604087	367.484	NO	0:N	0:N	0:N	0:N	1:H	0:N	0:N	0:N	0:N	0:N	0:N	0:N	0:N	0:N	0:N	0:N	0:N	0:N	0:N	0:N	0:N	0:N	0:N	0:N	0:N	0:N	0:N	0:N	0:N	0:N	0:N	0:N	0:N	0:N	1:H	0:N	0:N	0:N	0:N	0:N	0:N
SAR0230(SAR0230)	269	oligopeptide abc transporter, periplasmic oligopeptide-binding protein oppa (tc 3.a.1.5.1)	0.117647	0.04	0.791667	0.00604087	367.484	NO	0:S	0:S	0:S	0:S	1:P	0:S	0:S	0:S	0:S	0:S	0:S	0:S	0:S	0:S	0:S	0:S	0:S	0:S	0:S	0:S	0:S	0:S	0:S	0:S	0:S	0:S	0:S	0:S	0:S	0:S	0:S	0:S	0:S	0:S	1:P	0:S	0:S	0:S	0:S	0:S	0:S
SAR0230(SAR0230)	277	oligopeptide abc transporter, periplasmic oligopeptide-binding protein oppa (tc 3.a.1.5.1)	0.117647	0.04	0.791667	0.00604087	367.484	NO	0:I	0:I	0:I	0:I	1:V	0:I	0:I	0:I	0:I	0:I	0:I	0:I	0:I	0:I	0:I	0:I	0:I	0:I	0:I	0:I	0:I	0:I	0:I	0:I	0:I	0:I	0:I	0:I	0:I	0:I	0:I	0:I	0:I	0:I	1:V	0:I	0:I	0:I	0:I	0:I	0:I
SAR0230(SAR0230)	317	oligopeptide abc transporter, periplasmic oligopeptide-binding protein oppa (tc 3.a.1.5.1)	0.117647	0.04	0.791667	0.00604087	367.484	NO	0:E	0:E	0:E	0:E	1:D	0:E	0:E	0:E	0:E	0:E	0:E	0:E	0:E	0:E	0:E	0:E	0:E	0:E	0:E	0:E	0:E	0:E	0:E	0:E	0:E	0:E	0:E	0:E	0:E	0:E	0:E	0:E	0:E	0:E	1:D	0:E	0:E	0:E	0:E	0:E	0:E
SAR0230(SAR0230)	326	oligopeptide abc transporter, periplasmic oligopeptide-binding protein oppa (tc 3.a.1.5.1)	0.117647	0.04	0.791667	0.00604087	367.484	NO	0:D	0:D	0:D	0:D	1:E	0:D	0:D	0:D	0:D	0:D	0:D	0:D	0:D	0:D	0:D	0:D	0:D	0:D	0:D	0:D	0:D	0:D	0:D	0:D	0:D	0:D	0:D	0:D	0:D	0:D	0:D	0:D	0:D	0:D	1:E	0:D	0:D	0:D	0:D	0:D	0:D
SAR0230(SAR0230)	331	oligopeptide abc transporter, periplasmic oligopeptide-binding protein oppa (tc 3.a.1.5.1)	0.117647	0.04	0.791667	0.00604087	367.484	NO	0:E	0:E	0:E	0:E	1:N	0:E	0:E	0:E	0:E	0:E	0:E	0:E	0:E	0:E	0:E	0:E	0:E	0:E	0:E	0:E	0:E	0:E	0:E	0:E	0:E	0:E	0:E	0:E	0:E	0:E	0:E	0:E	0:E	0:E	1:N	0:E	0:E	0:E	0:E	0:E	0:E
SAR0230(SAR0230)	421	oligopeptide abc transporter, periplasmic oligopeptide-binding protein oppa (tc 3.a.1.5.1)	0.117647	0.04	0.791667	0.00604087	367.484	NO	0:N	0:N	0:N	0:N	1:K	0:N	0:N	0:N	0:N	0:N	0:N	0:N	0:N	0:N	0:N	0:N	0:N	0:N	0:N	0:N	0:N	0:N	0:N	0:N	0:N	0:N	0:N	0:N	0:N	0:N	0:N	0:N	0:N	0:N	1:K	0:N	0:N	0:N	0:N	0:N	0:N
SAR0230(SAR0230)	434	oligopeptide abc transporter, periplasmic oligopeptide-binding protein oppa (tc 3.a.1.5.1)	0.117647	0.04	0.791667	0.00604087	367.484	NO	0:D	0:D	0:D	0:D	1:N	0:D	0:D	0:D	0:D	0:D	0:D	0:D	0:D	0:D	0:D	0:D	0:D	0:D	0:D	0:D	0:D	0:D	0:D	0:D	0:D	0:D	0:D	0:D	0:D	0:D	0:D	0:D	0:D	0:D	1:N	0:D	0:D	0:D	0:D	0:D	0:D
SAR0230(SAR0230)	436	oligopeptide abc transporter, periplasmic oligopeptide-binding protein oppa (tc 3.a.1.5.1)	0.117647	0.04	0.791667	0.00604087	367.484	NO	0:K	0:K	0:K	0:K	1:D	0:K	0:K	0:K	0:K	0:K	0:K	0:K	0:K	0:K	0:K	0:K	0:K	0:K	0:K	0:K	0:K	0:K	0:K	0:K	0:K	0:K	0:K	0:K	0:K	0:K	0:K	0:K	0:K	0:K	1:D	0:K	0:K	0:K	0:K	0:K	0:K
SAR0230(SAR0230)	451	oligopeptide abc transporter, periplasmic oligopeptide-binding protein oppa (tc 3.a.1.5.1)	0.117647	0.04	0.791667	0.00604087	367.484	NO	0:R	0:R	0:R	0:R	1:Q	0:R	0:R	0:R	0:R	0:R	0:R	0:R	0:R	0:R	0:R	0:R	0:R	0:R	0:R	0:R	0:R	0:R	0:R	0:R	0:R	0:R	0:R	0:R	0:R	0:R	0:R	0:R	0:R	0:R	1:Q	0:R	0:R	0:R	0:R	0:R	0:R
SAR0233(hmp)	72	flavohemoprotein (hemoglobin-like protein) (flavohemoglobin) (nitric oxide dioxygenase)	0.117647	0.04	0.791667	0.00604087	367.484	NO	0:S	0:S	0:S	0:S	1:G	0:S	0:S	0:S	0:S	0:S	0:S	0:S	0:S	0:S	0:S	0:S	0:S	0:S	0:S	0:S	0:S	0:S	0:S	0:S	0:S	0:S	0:S	0:S	0:S	0:S	0:S	0:S	0:S	0:S	1:G	0:S	0:S	0:S	0:S	0:S	0:S
SAR0233(hmp)	222	flavohemoprotein (hemoglobin-like protein) (flavohemoglobin) (nitric oxide dioxygenase)	0.117647	0.04	0.791667	0.00604087	367.484	NO	0:T	0:T	0:T	0:T	1:I	0:T	0:T	0:T	0:T	0:T	0:T	0:T	0:T	0:T	0:T	0:T	0:T	0:T	0:T	0:T	0:T	0:T	0:T	0:T	0:T	0:T	0:T	0:T	0:T	0:T	0:T	0:T	0:T	0:T	1:I	0:T	0:T	0:T	0:T	0:T	0:T
SAR0233(hmp)	223	flavohemoprotein (hemoglobin-like protein) (flavohemoglobin) (nitric oxide dioxygenase)	0.117647	0.04	0.791667	0.00604087	367.484	NO	0:E	0:E	0:E	0:E	1:D	0:E	0:E	0:E	0:E	0:E	0:E	0:E	0:E	0:E	0:E	0:E	0:E	0:E	0:E	0:E	0:E	0:E	0:E	0:E	0:E	0:E	0:E	0:E	0:E	0:E	0:E	0:E	0:E	0:E	1:D	0:E	0:E	0:E	0:E	0:E	0:E
SAR0240(mtn)	32	pts system, galactitol-specific iia component	0.117647	0.04	0.791667	0.00604087	367.484	NO	0:F	0:F	0:F	0:F	1:Y	0:F	0:F	0:F	0:F	0:F	0:F	0:F	0:F	0:F	0:F	0:F	0:F	0:F	0:F	0:F	0:F	0:F	0:F	0:F	0:F	0:F	0:F	0:F	0:F	0:F	0:F	0:F	0:F	0:F	1:C	0:F	0:F	0:F	0:F	0:F	0:F
SAR0240(mtn)	141	pts system, galactitol-specific iia component	0.117647	0.04	0.791667	0.00604087	367.484	NO	0:E	0:E	0:E	0:E	1:Q	0:E	0:E	0:E	0:E	0:E	0:E	0:E	0:E	0:E	0:E	0:E	0:E	0:E	0:E	0:E	0:E	0:E	0:E	0:E	0:E	0:E	0:E	0:E	0:E	0:E	0:E	0:E	0:E	0:E	1:R	0:E	0:E	0:E	0:E	0:E	0:E
SAR0240(mtn)	143	pts system, galactitol-specific iia component	0.117647	0.04	0.791667	0.00604087	367.484	NO	0:I	0:I	0:I	0:I	1:A	0:I	0:I	0:I	0:I	0:I	0:I	0:I	0:I	0:I	0:I	0:I	0:I	0:I	0:I	0:I	0:I	0:I	0:I	0:I	0:I	0:I	0:I	0:I	0:I	0:I	0:I	0:I	0:I	0:I	1:A	0:I	0:I	0:I	0:I	0:I	0:I
SAR0240(mtn)	142	pts system, galactitol-specific iia component	0.117647	0.04	0.791667	0.00604087	367.484	NO	0:T	0:T	0:T	0:T	1:A	0:T	0:T	0:T	0:T	0:T	0:T	0:T	0:T	0:T	0:T	0:T	0:T	0:T	0:T	0:T	0:T	0:T	0:T	0:T	0:T	0:T	0:T	0:T	0:T	0:T	0:T	0:T	0:T	0:T	1:A	0:T	0:T	0:T	0:T	0:T	0:T
SAR0251(tarF)	303	cdp-ribitol:poly(ribitol phosphate) ribitol phosphotransferase	0.117647	0.04	0.791667	0.00604087	367.484	NO	0:F	0:F	0:F	0:F	1:Y	0:F	0:F	0:F	0:F	0:F	0:F	0:F	0:F	0:F	0:F	0:F	0:F	0:F	0:F	0:F	0:F	0:F	0:F	0:F	0:F	0:F	0:F	0:F	0:F	0:F	0:F	0:F	0:F	0:F	1:Y	0:F	0:F	0:F	0:F	0:F	0:F
SAR0251(tarF)	318	cdp-ribitol:poly(ribitol phosphate) ribitol phosphotransferase	0.117647	0.04	0.791667	0.00604087	367.484	NO	0:D	0:D	0:D	0:D	1:E	0:D	0:D	0:D	0:D	0:D	0:D	0:D	0:D	0:D	0:D	0:D	0:D	0:D	0:D	0:D	0:D	0:D	0:D	0:D	0:D	0:D	0:D	0:D	0:D	0:D	0:D	0:D	0:D	0:D	1:E	0:D	0:D	0:D	0:D	0:D	0:D
SAR0251(tarF)	344	cdp-ribitol:poly(ribitol phosphate) ribitol phosphotransferase	0.117647	0.04	0.791667	0.00604087	367.484	NO	0:T	0:T	0:T	0:T	1:A	0:T	0:T	0:T	0:T	0:T	0:T	0:T	0:T	0:T	0:T	0:T	0:T	0:T	0:T	0:T	0:T	0:T	0:T	0:T	0:T	0:T	0:T	0:T	0:T	0:T	0:T	0:T	0:T	0:T	1:A	0:T	0:T	0:T	0:T	0:T	0:T
SAR0251(tarF)	348	cdp-ribitol:poly(ribitol phosphate) ribitol phosphotransferase	0.117647	0.04	0.791667	0.00604087	367.484	NO	0:D	0:D	0:D	0:D	1:E	0:D	0:D	0:D	0:D	0:D	0:D	0:D	0:D	0:D	0:D	0:D	0:D	0:D	0:D	0:D	0:D	0:D	0:D	0:D	0:D	0:D	0:D	0:D	0:D	0:D	0:D	0:D	0:D	0:D	1:E	0:D	0:D	0:D	0:D	0:D	0:D
SAR0251(tarF)	349	cdp-ribitol:poly(ribitol phosphate) ribitol phosphotransferase	0.117647	0.04	0.791667	0.00604087	367.484	NO	0:A	0:A	0:A	0:A	1:T	0:A	0:A	0:A	0:A	0:A	0:A	0:A	0:A	0:A	0:A	0:A	0:A	0:A	0:A	0:A	0:A	0:A	0:A	0:A	0:A	0:A	0:A	0:A	0:A	0:A	0:A	0:A	0:A	0:A	1:T	1:V	1:V	0:A	0:A	0:A	0:A
SAR0251(tarF)	352	cdp-ribitol:poly(ribitol phosphate) ribitol phosphotransferase	0.117647	0.04	0.791667	0.00604087	367.484	NO	0:Q	0:Q	0:Q	0:Q	1:H	0:Q	0:Q	0:Q	0:Q	0:Q	0:Q	0:Q	0:Q	0:Q	0:Q	0:Q	0:Q	0:Q	0:Q	0:Q	0:Q	0:Q	0:Q	0:Q	0:Q	0:Q	0:Q	0:Q	0:Q	0:Q	0:Q	0:Q	0:Q	0:Q	1:H	0:Q	0:Q	0:Q	0:Q	0:Q	0:Q
SAR0251(tarF)	355	cdp-ribitol:poly(ribitol phosphate) ribitol phosphotransferase	0.117647	0.04	0.791667	0.00604087	367.484	NO	0:E	0:E	0:E	0:E	1:I	0:E	0:E	0:E	0:E	0:E	0:E	0:E	0:E	0:E	0:E	0:E	0:E	0:E	0:E	0:E	0:E	0:E	0:E	0:E	0:E	0:E	0:E	0:E	0:E	0:E	0:E	0:E	0:E	0:E	1:I	0:E	0:E	0:E	0:E	0:E	0:E
SAR0251(tarF)	359	cdp-ribitol:poly(ribitol phosphate) ribitol phosphotransferase	0.117647	0.04	0.791667	0.00604087	367.484	NO	0:E	0:E	0:E	0:E	1:D	0:E	0:E	0:E	0:E	0:E	0:E	0:E	0:E	0:E	0:E	0:E	0:E	0:E	0:E	0:E	0:E	0:E	0:E	0:E	0:E	0:E	0:E	0:E	0:E	0:E	0:E	0:E	0:E	0:E	1:D	0:E	0:E	0:E	0:E	0:E	0:E
SAR0251(tarF)	387	cdp-ribitol:poly(ribitol phosphate) ribitol phosphotransferase	0.117647	0.04	0.791667	0.00604087	367.484	NO	0:I	0:I	0:I	0:I	1:L	0:I	0:I	0:I	0:I	0:I	0:I	0:I	0:I	0:I	0:I	0:I	0:I	0:I	0:I	0:I	0:I	0:I	0:I	0:I	0:I	0:I	0:I	0:I	0:I	0:I	0:I	0:I	0:I	0:I	1:L	0:I	0:I	0:I	0:I	0:I	0:I
SAR0329(SAR0329)	624	putative transcriptional antiterminator, bglg family / pts system, mannitol/fructose-specific iia component	0.117647	0.04	0.791667	0.00604087	367.484	NO	0:N	0:N	0:N	0:N	0:N	0:N	0:N	0:N	0:N	0:N	0:N	0:N	0:N	0:N	0:N	0:N	0:N	0:N	0:N	0:N	0:N	0:N	0:N	0:N	0:N	0:N	0:N	0:N	0:N	0:N	0:N	0:N	0:N	0:N	0:N	0:N	0:N	1:S	1:S	0:N	0:N
SAR0342(efeU)	110	ferrous iron transport permease efeu	0.117647	0.04	0.791667	0.00604087	367.484	NO	0:T	0:T	0:T	0:T	1:A	1:I	0:?	0:T	0:T	0:T	0:T	0:T	0:T	0:T	0:T	0:T	0:T	0:T	0:T	0:T	0:T	0:T	0:T	0:T	0:T	0:T	0:T	0:T	0:T	0:T	0:T	0:T	0:T	0:T	1:A	0:T	0:T	0:T	0:T	0:T	0:T
SAR0342(efeU)	234	ferrous iron transport permease efeu	0.117647	0.04	0.791667	0.00604087	367.484	NO	0:D	0:D	0:D	0:D	1:N	0:D	0:?	0:D	0:D	0:D	0:D	0:D	0:D	0:D	0:D	0:D	0:D	0:D	0:D	0:D	0:D	0:D	0:D	0:D	0:D	0:D	0:D	0:D	0:D	0:D	0:D	0:D	0:D	0:D	1:N	0:D	0:D	0:D	0:D	0:D	0:D
SAR0348(rplT)	241	abc-type multidrug transport system, atpase component	0.117647	0.04	0.791667	0.00604087	367.484	NO	0:I	0:I	0:I	0:I	1:M	0:I	0:I	0:I	0:I	0:I	0:I	0:I	0:I	0:I	0:I	0:I	0:I	0:I	0:I	0:I	0:I	0:I	0:I	0:I	0:I	0:I	0:I	0:I	0:I	0:I	0:I	0:I	0:I	0:I	1:V	0:I	0:I	0:I	0:I	0:I	0:I
SAR0351(thl)	215	3-ketoacyl-coa thiolase @ acetyl-coa acetyltransferase	0.117647	0.04	0.791667	0.00604087	367.484	NO	0:T	0:T	0:T	0:T	0:T	0:T	0:T	1:S	1:S	1:S	1:S	0:T	0:T	0:T	0:T	0:T	0:T	0:T	0:T	0:T	0:T	0:T	0:T	0:T	0:T	0:T	0:T	0:T	0:T	0:T	0:T	0:T	0:T	0:T	1:S	0:T	0:T	0:T	0:T	0:T	0:T
SAR0352(SAR0352)	172	metal-dependent hydrolase/cyclase	0.117647	0.04	0.791667	0.00604087	367.484	NO	0:R	0:R	0:R	0:R	1:S	0:R	0:R	0:R	0:R	0:R	0:R	0:R	0:R	0:R	0:R	0:R	0:R	0:R	0:R	0:R	0:R	0:R	0:R	0:R	0:R	0:R	0:R	0:R	0:R	0:R	0:R	0:R	0:R	0:R	1:Q	0:R	0:R	0:R	0:R	0:R	0:R
SAR0353(metE)	335	5-methyltetrahydropteroyltriglutamate--homocysteine methyltransferase	0.117647	0.04	0.791667	0.00604087	367.484	NO	0:T	0:T	0:T	0:T	0:T	0:T	0:T	0:T	0:T	0:T	0:T	1:S	0:T	0:T	0:T	0:T	0:T	0:T	0:T	0:T	0:T	0:T	0:T	0:T	0:T	0:T	0:T	0:T	0:T	0:T	0:T	0:T	0:T	0:T	1:A	0:T	0:T	0:T	0:T	0:T	0:T
SAR0355(metC_2)	162	cystathionine beta-lyase	0.117647	0.04	0.791667	0.00604087	367.484	NO	0:E	0:E	0:E	0:E	1:K	0:E	0:E	0:E	0:E	0:E	0:E	0:E	0:E	0:E	0:E	0:E	0:E	0:E	0:E	0:E	0:E	0:E	0:E	0:E	0:E	0:E	0:E	0:E	0:E	0:E	0:E	0:E	0:E	0:E	1:K	0:E	0:E	0:E	0:E	0:E	0:E
SAR0389(SAR0389)	60	putative exported protein	0.117647	0.04	0.791667	0.00604087	367.484	NO	0:Q	0:Q	0:Q	0:Q	0:Q	0:?	0:Q	1:K	0:Q	0:Q	0:Q	0:Q	0:Q	0:Q	0:Q	0:Q	0:Q	0:Q	0:Q	0:Q	0:Q	0:Q	0:Q	0:Q	0:Q	0:Q	0:Q	0:Q	0:Q	0:Q	0:Q	0:Q	0:Q	0:Q	1:H	0:Q	0:Q	0:Q	0:Q	0:Q	0:Q
SAR0505(SAR0505)	449	stage v sporulation protein b	0.117647	0.04	0.791667	0.00604087	367.484	NO	0:C	0:C	0:C	0:C	1:L	0:C	0:C	0:C	0:C	0:C	0:C	0:C	0:C	0:C	0:C	0:C	0:C	0:C	0:C	0:C	0:C	0:C	0:C	0:C	0:C	0:C	0:C	0:C	0:C	0:C	0:C	0:C	0:C	0:C	1:L	0:C	0:C	0:C	0:C	0:C	0:C
SAR0515(folP)	159	dihydropteroate synthase	0.117647	0.04	0.791667	0.00604087	367.484	NO	0:I	0:I	1:M	0:I	0:I	0:I	0:I	0:I	0:I	0:I	0:I	0:I	0:I	0:I	0:I	0:I	0:I	0:I	0:I	0:I	0:I	0:I	0:I	0:I	0:I	0:I	0:I	0:I	0:I	0:I	0:I	0:I	0:I	0:I	1:L	1:M	1:M	0:I	0:I	0:I	0:I
SAR0804(comFA)	161	comf operon protein a, dna transporter atpase	0.117647	0.04	0.791667	0.00604087	367.484	NO	0:V	0:V	0:V	0:V	0:V	0:V	0:V	0:V	0:V	0:V	0:V	1:I	0:V	0:V	0:V	0:V	0:V	0:V	0:V	0:V	0:V	0:V	0:V	0:V	0:V	0:V	0:V	0:V	0:V	0:V	0:V	0:V	0:V	0:V	1:E	0:V	0:V	0:V	0:V	0:V	0:V
SAR0804(comFA)	203	comf operon protein a, dna transporter atpase	0.117647	0.04	0.791667	0.00604087	367.484	NO	0:R	0:R	0:R	0:R	0:R	0:R	0:R	0:R	0:R	0:R	0:R	0:R	0:R	0:R	0:R	0:R	0:R	0:R	0:R	0:R	0:R	0:R	0:R	0:R	0:R	0:R	0:R	0:R	0:R	0:R	0:R	0:R	0:R	0:R	1:H	0:R	0:R	0:R	0:R	0:R	0:R
SAR0812(uvrB)	458	excinuclease abc subunit b	0.117647	0.04	0.791667	0.00604087	367.484	NO	0:T	0:T	0:T	0:T	0:T	0:T	0:T	0:T	0:T	0:T	0:T	0:T	0:T	0:T	0:T	0:T	0:T	0:T	0:T	0:T	0:T	0:T	0:T	0:T	0:T	0:T	0:T	0:T	0:T	0:T	0:T	0:T	0:T	0:T	1:A	0:T	0:T	0:T	0:T	0:T	0:T
SAR0816(maa)	120	o-acetyltransferase	0.117647	0.04	0.791667	0.00604087	367.484	NO	0:T	0:T	1:I	0:T	0:T	0:T	0:T	1:I	0:T	0:T	0:T	0:T	0:T	0:T	0:T	0:T	0:T	0:T	0:T	0:T	0:T	0:T	0:T	0:T	0:T	0:T	0:T	0:T	0:T	0:T	0:T	0:T	0:T	0:T	0:T	0:T	0:T	0:T	0:T	0:T	0:T
SAR1256(phbB)	52	3-oxoacyl-[acyl-carrier protein] reductase paralog in cluster with unspecified monosaccharide transporter	0.117647	0.04	0.791667	0.00604087	367.484	NO	0:Q	0:Q	0:Q	0:?	0:Q	0:Q	0:Q	1:L	0:Q	0:Q	0:Q	0:Q	0:Q	0:Q	0:Q	0:Q	0:Q	0:Q	0:Q	0:Q	0:Q	0:Q	0:Q	0:Q	0:Q	0:Q	0:Q	0:Q	0:Q	0:Q	0:Q	0:Q	0:Q	0:Q	1:K	0:Q	0:Q	0:Q	0:Q	0:Q	0:Q
SAR1851(ribA)	41	3,4-dihydroxy-2-butanone 4-phosphate synthase / gtp cyclohydrolase ii	0.117647	0.04	0.791667	0.00604087	367.484	NO	0:N	0:N	1:D	0:N	0:N	0:N	0:N	0:N	0:N	0:N	0:N	0:N	0:N	0:N	0:N	0:N	0:N	0:N	0:N	0:N	0:N	0:N	0:N	0:N	0:N	0:N	0:N	0:N	0:N	0:N	0:N	0:N	0:N	0:N	1:D	0:N	0:N	0:N	0:N	0:N	0:N
SAR1861(SAR1861)	23	putative membrane protein	0.117647	0.04	0.791667	0.00604087	367.484	NO	0:Q	0:Q	0:Q	0:Q	0:Q	0:Q	0:Q	0:Q	0:Q	0:Q	0:Q	0:Q	0:Q	0:Q	0:Q	0:Q	0:Q	0:Q	0:Q	0:Q	0:Q	0:Q	0:Q	0:Q	0:Q	0:Q	0:Q	0:Q	0:Q	0:Q	0:Q	0:Q	0:Q	0:Q	1:L	0:Q	0:Q	1:H	1:H	0:Q	0:Q
SAR1924(hemH)	61	ferrochelatase, protoheme ferro-lyase	0.117647	0.04	0.791667	0.00604087	367.484	NO	0:D	0:D	1:N	0:D	0:D	0:D	0:D	0:D	0:D	0:D	0:D	0:D	0:D	0:D	0:D	0:D	0:D	0:D	0:D	0:D	0:D	0:D	0:D	0:D	0:D	0:D	0:D	0:D	0:D	0:D	0:D	0:D	0:D	0:D	1:E	0:D	0:D	0:D	0:D	0:D	0:D
SAR1954(gsaB)	346	glutamate-1-semialdehyde aminotransferase	0.117647	0.04	0.791667	0.00604087	367.484	NO	0:N	0:N	0:N	0:N	1:Q	0:N	0:N	0:N	0:N	0:N	0:N	0:N	0:N	0:N	0:N	0:N	0:N	0:N	0:N	0:N	0:N	0:N	0:N	0:N	0:N	0:N	0:N	0:N	0:N	0:N	0:N	0:N	0:N	0:N	1:Q	0:N	0:N	0:N	0:N	0:N	0:N
SAR1961(tagH)	329	teichoic acid export atp-binding protein tagh	0.117647	0.04	0.791667	0.00604087	367.484	NO	0:G	0:G	0:G	0:G	0:G	0:G	0:G	1:S	0:?	0:G	0:G	0:G	0:G	0:G	0:G	0:G	0:G	0:G	0:G	0:G	0:G	0:G	0:G	0:G	0:G	0:G	0:G	0:G	0:G	0:G	0:G	0:G	0:G	0:G	1:V	0:G	0:G	0:G	0:G	0:G	0:G
SAR2353(mobA)	58	molybdopterin-guanine dinucleotide biosynthesis protein moba	0.117647	0.04	0.791667	0.00604087	367.484	NO	0:K	0:K	0:K	0:K	0:K	0:K	0:K	0:K	0:K	0:K	0:K	0:K	0:K	0:K	0:K	0:K	0:K	0:K	0:K	0:K	0:K	0:K	0:K	0:K	0:K	0:K	0:K	0:K	0:K	0:K	0:K	0:K	0:K	0:K	1:D	0:K	0:K	1:Q	1:Q	0:K	0:K
SAR2376(ureF)	182	urease accessory protein uref	0.117647	0.04	0.791667	0.00604087	367.484	NO	0:I	0:I	0:I	0:I	1:V	0:I	0:I	0:I	0:I	0:I	0:I	0:I	0:I	0:I	0:I	0:I	0:I	0:I	0:I	0:I	0:I	0:I	0:I	0:I	0:I	0:I	0:I	0:I	0:I	0:I	0:I	0:I	0:I	0:I	1:V	0:I	0:I	0:I	0:I	0:I	0:I
SAR2376(ureF)	196	urease accessory protein uref	0.117647	0.04	0.791667	0.00604087	367.484	NO	0:Q	0:Q	0:Q	0:Q	1:H	0:Q	0:Q	0:Q	0:Q	0:Q	0:Q	0:Q	0:Q	0:Q	0:Q	0:Q	0:Q	0:Q	0:Q	0:Q	0:Q	0:Q	0:Q	0:Q	0:Q	0:Q	0:Q	0:Q	0:Q	0:Q	0:Q	0:Q	0:Q	0:Q	1:H	0:Q	0:Q	0:Q	0:Q	0:Q	0:Q
SAR2376(ureF)	203	urease accessory protein uref	0.117647	0.04	0.791667	0.00604087	367.484	NO	0:A	0:A	0:A	0:A	1:S	0:A	0:A	0:A	0:A	0:A	0:A	0:A	0:A	0:A	0:A	0:A	0:A	0:A	0:A	0:A	0:A	0:A	0:A	0:A	0:A	0:A	0:A	0:A	0:A	0:A	0:A	0:A	0:A	0:A	1:S	0:A	0:A	0:A	0:A	0:A	0:A
SAR2382(rnhC)	112	transcriptional regulator	0.117647	0.04	0.791667	0.00604087	367.484	NO	0:K	0:K	0:K	0:K	1:I	0:K	0:K	0:K	0:K	0:K	0:K	0:K	0:K	0:K	0:K	0:K	0:K	0:K	0:K	0:K	0:K	0:K	0:K	0:K	0:K	0:K	0:K	0:K	0:K	0:K	0:K	0:K	0:K	0:K	1:Q	0:K	0:K	0:K	0:K	0:K	0:K
SAR2386(SAR2386)	21	d-octopine dehydrogenase	0.117647	0.04	0.791667	0.00604087	367.484	NO	0:S	0:S	0:S	0:S	1:D	0:S	0:S	0:S	0:S	0:S	0:S	0:S	0:S	0:S	0:S	0:S	0:S	0:S	0:S	0:S	0:S	0:S	0:S	0:S	0:S	0:S	0:S	0:S	0:S	0:S	0:S	0:S	0:S	0:S	1:D	0:S	0:S	0:S	0:S	0:S	0:S
SAR2386(SAR2386)	25	d-octopine dehydrogenase	0.117647	0.04	0.791667	0.00604087	367.484	NO	0:D	0:D	0:D	0:D	1:E	0:D	0:D	0:D	0:D	0:D	0:D	0:D	0:D	0:D	0:D	0:D	0:D	0:D	0:D	0:D	0:D	0:D	0:D	0:D	0:D	0:D	0:D	0:D	0:D	0:D	0:D	0:D	0:D	0:D	1:E	0:D	0:D	0:D	0:D	0:D	0:D
SAR2386(SAR2386)	36	d-octopine dehydrogenase	0.117647	0.04	0.791667	0.00604087	367.484	NO	0:S	0:S	0:S	0:S	1:N	0:S	0:S	0:S	0:S	0:S	0:S	0:S	0:S	0:S	0:S	0:S	0:S	0:S	0:S	0:S	0:S	0:S	0:S	0:S	0:S	0:S	0:S	0:S	0:S	0:S	0:S	0:S	0:S	0:S	1:N	0:S	0:S	0:S	0:S	0:S	0:S
SAR2386(SAR2386)	43	d-octopine dehydrogenase	0.117647	0.04	0.791667	0.00604087	367.484	NO	0:E	0:E	0:E	0:E	1:D	0:E	0:E	0:E	0:E	0:E	0:E	0:E	0:E	0:E	0:E	0:E	0:E	0:E	0:E	0:E	0:E	0:E	0:E	0:E	0:E	0:E	0:E	0:E	0:E	0:E	0:E	0:E	0:E	0:E	1:D	0:E	0:E	0:E	0:E	0:E	0:E
SAR2386(SAR2386)	59	d-octopine dehydrogenase	0.117647	0.04	0.791667	0.00604087	367.484	NO	0:K	0:K	0:K	0:K	1:E	0:K	0:K	0:K	0:K	0:K	0:K	0:K	0:K	0:K	0:K	0:K	0:K	0:K	0:K	0:K	0:K	0:K	0:K	0:K	0:K	0:K	0:K	0:K	0:K	0:K	0:K	0:K	0:K	0:K	1:E	0:K	0:K	0:K	0:K	0:K	0:K
SAR2386(SAR2386)	99	d-octopine dehydrogenase	0.117647	0.04	0.791667	0.00604087	367.484	NO	0:D	0:D	0:D	0:D	1:N	0:D	0:D	0:D	0:D	0:D	0:D	0:D	0:D	0:D	0:D	0:D	0:D	0:D	0:D	0:D	0:D	0:D	0:D	0:D	0:D	0:D	0:D	0:D	0:D	0:D	0:D	0:D	0:D	0:D	1:N	0:D	0:D	0:D	0:D	0:D	0:D
SAR2386(SAR2386)	126	d-octopine dehydrogenase	0.117647	0.04	0.791667	0.00604087	367.484	NO	0:E	0:E	0:E	0:E	1:D	0:E	0:E	0:E	0:E	0:E	0:E	0:E	0:E	0:E	0:E	0:E	0:E	0:E	0:E	0:E	0:E	0:E	0:E	0:E	0:E	0:E	0:E	0:E	0:E	0:E	0:E	0:E	0:E	0:E	1:D	0:E	0:E	0:E	0:E	0:E	0:E
SAR2386(SAR2386)	149	d-octopine dehydrogenase	0.117647	0.04	0.791667	0.00604087	367.484	NO	0:A	0:A	0:A	0:A	1:K	0:A	0:A	0:A	0:A	0:A	0:A	0:A	0:A	0:A	0:A	0:A	0:A	0:A	0:A	0:A	0:A	0:A	0:A	0:A	0:A	0:A	0:A	0:A	0:A	0:A	0:A	0:A	0:A	0:A	1:T	0:A	0:A	0:A	0:A	0:A	0:A
SAR2386(SAR2386)	182	d-octopine dehydrogenase	0.117647	0.04	0.791667	0.00604087	367.484	NO	0:H	0:H	0:H	0:H	1:Y	0:H	0:H	0:H	0:H	0:H	0:H	0:H	0:H	0:H	0:H	0:H	0:H	0:H	0:H	0:H	0:H	0:H	0:H	0:H	0:H	0:H	0:H	0:H	0:H	0:H	0:H	0:H	0:H	0:H	1:Y	0:H	0:H	0:H	0:H	0:H	0:H
SAR2395(suhB)	249	inositol monophosphatase family protein	0.117647	0.04	0.791667	0.00604087	367.484	NO	0:K	0:K	0:K	0:K	0:K	0:K	0:K	0:K	0:K	0:K	0:K	0:K	0:K	0:K	0:K	0:K	0:K	0:K	0:K	0:K	0:K	0:K	0:K	0:K	0:K	0:K	0:K	0:K	0:K	0:K	0:K	0:K	0:K	0:K	1:V	0:K	0:K	1:Q	1:Q	0:K	0:K
SAR2397(murI)	4	protein of pxo2-46	0.117647	0.04	0.791667	0.00604087	367.484	NO	0:E	0:E	0:E	0:E	0:E	0:E	0:E	0:E	0:E	0:E	0:E	0:E	0:E	0:E	0:E	0:E	0:E	0:E	0:E	0:E	0:E	0:E	0:E	0:E	0:E	0:E	0:E	0:E	0:E	0:E	0:E	0:E	0:E	0:E	1:L	0:E	0:E	0:E	0:E	0:E	0:E
SAR2397(murI)	38	protein of pxo2-46	0.117647	0.04	0.791667	0.00604087	367.484	NO	0:G	0:G	0:G	0:G	0:G	0:G	0:G	0:G	0:G	0:G	0:G	1:V	0:G	0:G	0:G	0:G	0:G	0:G	0:G	0:G	0:G	0:G	0:G	0:G	0:G	0:G	0:G	0:G	0:G	0:G	0:G	0:G	0:G	0:G	1:T	0:G	0:G	0:G	0:G	0:G	0:G
SAR2397(murI)	140	protein of pxo2-46	0.117647	0.04	0.791667	0.00604087	367.484	NO	0:A	0:A	0:A	0:A	0:A	0:A	0:A	0:A	0:A	0:A	0:A	1:V	0:A	0:A	0:A	0:A	0:A	0:A	0:A	0:A	0:A	0:A	0:A	0:A	0:A	0:A	0:A	0:A	0:A	0:A	0:A	0:A	0:A	0:A	1:S	0:A	0:A	0:A	0:A	0:A	0:A
SAR2397(murI)	46	protein of pxo2-46	0.117647	0.04	0.791667	0.00604087	367.484	NO	0:E	0:E	0:E	0:E	0:E	0:E	0:E	0:E	0:E	0:E	0:E	0:E	0:E	0:E	0:E	0:E	0:E	0:E	0:E	0:E	0:E	0:E	0:E	0:E	0:E	0:E	0:E	0:E	0:E	0:E	0:E	0:E	0:E	0:E	1:I	0:E	0:E	1:K	1:K	0:E	0:E
SAR2400(proY)	324	histidine transport protein (permease)	0.117647	0.04	0.791667	0.00604087	367.484	NO	0:I	0:I	1:T	0:I	0:I	0:I	0:I	0:I	0:I	0:I	0:I	0:I	0:I	0:I	0:I	0:I	0:I	0:I	0:I	0:I	0:I	0:I	0:I	0:I	0:I	0:I	0:I	0:I	0:I	0:I	0:I	0:I	0:I	0:I	1:V	0:I	0:I	0:I	0:I	0:I	0:I
SAR2401(SAR2401)	29	putative membrane protein	0.117647	0.04	0.791667	0.00604087	367.484	NO	0:E	0:E	0:E	0:E	1:Y	0:E	0:E	0:E	0:E	0:E	0:E	0:E	0:E	0:E	0:E	0:E	0:E	0:E	0:E	0:E	0:E	0:E	0:E	0:E	0:E	0:E	0:E	0:E	0:E	0:E	0:E	0:E	0:E	0:E	1:Q	0:E	0:E	0:E	0:E	0:E	0:E
SAR2401(SAR2401)	105	putative membrane protein	0.117647	0.04	0.791667	0.00604087	367.484	NO	0:I	0:I	0:I	0:I	0:I	0:I	0:I	0:I	0:I	0:I	0:I	1:V	0:I	0:I	0:I	0:I	0:I	0:I	0:I	0:I	0:I	0:I	0:I	0:I	0:I	0:I	0:I	0:I	0:I	0:I	0:I	0:I	0:I	0:I	1:L	0:I	0:I	0:I	0:I	0:I	0:I
SAR2409(nrdD)	250	transcriptional regulator, rpir family	0.117647	0.04	0.791667	0.00604087	367.484	NO	0:N	0:N	0:N	0:N	0:N	0:N	0:N	0:N	0:N	0:N	0:N	1:H	0:N	0:N	0:N	0:N	0:N	0:N	0:N	0:N	0:N	0:N	0:N	0:N	0:N	0:N	0:N	0:N	0:N	0:N	0:N	0:N	0:N	0:N	1:G	1:H	1:H	0:N	0:N	0:N	0:N
SAR2409(nrdD)	112	transcriptional regulator, rpir family	0.117647	0.04	0.791667	0.00604087	367.484	NO	0:H	0:H	0:H	0:H	1:Y	0:H	0:H	0:H	0:H	0:H	0:H	0:H	0:H	0:H	0:H	0:H	0:H	0:H	0:H	0:H	0:H	0:H	0:H	0:H	0:H	0:H	0:H	0:H	0:H	0:H	0:H	0:H	0:H	0:H	1:R	0:H	0:H	0:H	0:H	0:H	0:H
SAR2420(hutG)	40	formiminoglutamase	0.117647	0.04	0.791667	0.00604087	367.484	NO	0:S	0:S	0:S	0:S	0:S	0:S	0:S	0:S	0:S	0:S	0:S	1:T	0:S	0:S	0:S	0:S	0:S	0:S	0:S	0:S	0:S	0:S	0:S	0:S	0:S	0:S	0:S	0:S	0:S	0:S	0:S	0:S	0:S	0:S	1:K	0:S	0:S	0:S	0:S	0:S	0:S
SAR2516(bioA)	212	adenosylmethionine-8-amino-7-oxononanoate aminotransferase	0.117647	0.04	0.791667	0.00604087	367.484	NO	0:E	0:E	0:E	0:E	1:D	0:E	0:E	0:E	0:E	0:E	0:E	0:E	0:E	0:E	0:E	0:E	0:E	0:E	0:E	0:E	0:E	0:E	0:E	0:E	0:E	0:E	0:E	0:E	0:E	0:E	0:E	0:E	0:E	0:E	1:D	0:E	0:E	0:E	0:E	0:E	0:E
SAR2599(cinA)	154	glyoxalase family protein	0.117647	0.04	0.791667	0.00604087	367.484	NO	0:V	0:V	0:V	0:V	1:E	0:V	0:V	0:V	0:V	0:V	0:V	0:V	0:V	0:V	0:V	0:V	0:V	0:V	0:V	0:V	0:V	0:V	0:V	0:V	0:V	0:V	0:V	0:V	0:V	0:V	0:V	0:V	0:V	0:V	1:I	1:E	1:E	0:V	0:V	0:V	0:V
SAR2645(crtQ)	218	4,4'-diaponeurosporenoate glycosyltransferase	0.117647	0.04	0.791667	0.00604087	367.484	NO	0:S	0:S	0:S	0:S	1:N	0:S	0:S	1:G	0:S	0:S	0:S	0:S	0:S	0:S	0:S	0:S	0:S	0:S	0:S	0:S	0:S	0:S	0:S	0:S	0:S	0:S	0:S	0:S	0:S	0:S	0:S	0:S	0:S	0:S	0:?	0:S	0:S	0:S	0:S	0:S	0:S
SAR2723(SAR2723)	219	n-acetylmuramoyl-l-alanine amidase, family 4	0.117647	0.04	0.791667	0.00604087	367.484	NO	0:K	0:K	0:K	0:K	0:K	0:K	0:K	0:K	0:K	0:K	0:K	0:K	0:K	0:K	0:K	0:K	0:K	0:K	0:K	0:K	0:K	0:K	0:K	0:K	0:K	0:K	0:K	0:K	0:K	0:K	0:K	0:K	0:K	0:K	1:N	0:K	0:K	1:R	1:R	0:K	0:K
SAR2725(sasF)	216	predicted cell-wall-anchored protein sasf (lpxag motif)	0.117647	0.04	0.791667	0.00604087	367.484	NO	0:H	0:H	1:N	0:H	0:H	0:H	0:H	0:H	0:H	0:H	0:H	0:H	0:H	0:H	0:H	0:H	0:H	0:H	0:H	0:H	0:H	0:H	0:H	0:H	0:H	0:H	0:H	0:H	0:H	0:H	0:H	0:H	0:H	0:H	1:S	0:H	0:H	0:H	0:H	0:H	0:H
SAR2725(sasF)	107	predicted cell-wall-anchored protein sasf (lpxag motif)	0.117647	0.04	0.791667	0.00604087	367.484	NO	0:S	0:S	0:S	0:S	1:N	0:S	0:S	0:S	0:S	0:S	0:S	0:S	0:S	0:S	0:S	0:S	0:S	0:S	0:S	0:S	0:S	0:S	0:S	0:S	0:S	0:S	0:S	0:S	0:S	0:S	0:S	0:S	0:S	0:S	1:G	0:S	0:S	0:S	0:S	0:S	0:S
SAR2725(sasF)	173	predicted cell-wall-anchored protein sasf (lpxag motif)	0.117647	0.04	0.791667	0.00604087	367.484	NO	0:K	0:K	0:K	0:K	0:K	0:K	0:K	0:K	0:K	0:K	0:K	0:K	0:K	0:K	0:K	0:K	0:K	0:K	0:K	0:K	0:K	0:K	0:K	0:K	0:K	0:K	0:K	0:K	0:K	0:K	0:K	0:K	0:K	0:K	1:T	0:K	0:K	1:E	1:E	0:K	0:K
[truncated: 59 more columns]

## Sheet: Oxacillin
Gene identifier	Position	Gene functional annotation	Normalized weighted support	Normalized support	Odds ratio	P-value	P-value after Bonferroni correction	Drug-resistance determinant?	H19 (?)	D139 (?)	M013 (r)	RF122 (s)	JKD6159 (r)	21235 (?)	ED133 (s)	LGA251 (R)	21269 (?)	O11 (?)	O46 (?)	ST398 (R)	TCH60 (r)	WBG10049 (r)	C427 (?)	A01793497 (r)	WW270397 (r)	CGS00 (?)	Btn1260 (?)	MRSA252 (R)	EMRSA16 (r)	MN8 (S)	C160 (?)	21195 (?)	552053 (?)	M1015 (?)	M809 (?)	C101 (?)	E1410 (?)	M876 (?)	M899 (?)	58-424 (?)	65-1322 (?)	68-397 (?)	MSHR1132 (R)	21200 (?)	A9635 (?)	EMRSA15 (r)	21310 (?)	MR1 (r)	ED98 (s)
SAR2474(sarZ)	144	transcriptional regulator sarz (staphylococcal accessory regulator z)	0.285714	0.1875	3	0.000878098	53.4173	NO	1:N	1:N	0:Y	0:Y	0:Y	0:Y	0:Y	0:Y	0:Y	0:Y	0:Y	1:N	1:N	1:N	1:N	1:N	1:N	1:N	1:N	1:N	1:N	0:-	1:N	1:N	1:N	1:N	1:N	1:N	1:N	1:N	1:N	1:N	1:N	1:N	1:N	1:N	1:N	1:N	1:N	0:Y	0:Y
SAR2664(SAR2664)	282	probable monooxygenase	0.252857	0.277292	6.58065	0.00135547	82.457	NO	1:A	1:A	1:A	0:V	0:V	0:V	0:V	0:V	0:V	0:V	0:V	1:A	1:A	1:A	1:A	1:A	1:A	1:A	1:A	1:A	1:A	1:A	1:A	1:A	1:A	1:A	1:A	1:A	1:A	1:A	1:A	1:A	1:A	1:A	1:T	1:A	1:A	1:A	1:A	0:V	0:V
SAR2779(SAR2779)	48	n-hydroxyarylamine o-acetyltransferase	0.252857	0.277292	6.58065	0.00135547	82.457	NO	1:G	1:G	1:G	0:S	0:S	1:G	0:S	1:G	0:S	1:G	0:?	1:G	1:G	1:G	1:G	1:G	1:G	1:G	1:G	1:G	1:G	1:G	1:G	1:G	1:G	1:G	1:G	1:G	1:G	1:G	1:G	1:G	1:G	1:G	1:G	1:G	1:G	1:G	1:G	0:S	0:S
SAR0805(comFC)	58	comf operon protein c	0.252857	0.173125	4	0.00135547	82.457	NO	0:D	0:D	1:N	0:D	0:D	1:N	0:D	1:N	0:D	1:N	1:N	1:N	1:N	1:N	1:N	1:N	1:N	1:N	1:N	1:N	1:N	1:N	1:N	1:N	1:N	1:N	1:N	0:-	1:N	1:N	1:N	1:N	1:N	1:N	1:M	1:N	1:N	1:N	1:N	0:D	0:D
SAR0115(sarH1)	251	staphylococcal accessory regulator a homologue	0.238095	0.270833	4.82857	0.00163511	99.4684	NO	0:D	0:D	0:D	0:D	0:D	0:D	0:D	0:D	0:D	0:D	0:D	1:N	1:N	1:N	0:D	1:N	1:N	1:N	1:N	1:N	1:N	0:?	0:D	1:N	1:N	1:N	1:N	1:N	1:N	1:N	1:N	1:N	1:N	1:N	0:D	0:D	0:D	0:D	0:D	0:D	0:D
SAR1057(ptsI)	47	phosphoenolpyruvate-protein phosphotransferase of pts system	0.238095	0.166667	2.6	0.00163511	99.4684	NO	0:S	0:S	0:S	0:S	0:S	0:S	0:S	0:S	1:G	0:S	0:S	1:N	1:N	1:N	1:N	1:N	1:N	1:N	1:N	1:N	1:N	0:?	1:N	1:N	1:N	1:N	1:N	1:N	1:N	1:N	1:N	1:N	1:N	1:N	0:S	1:N	1:N	1:N	1:N	0:S	0:S
SAR1057(ptsI)	104	phosphoenolpyruvate-protein phosphotransferase of pts system	0.238095	0.166667	2.6	0.00163511	99.4684	NO	0:T	0:T	0:T	0:T	0:T	0:T	0:T	0:T	0:T	0:T	0:T	1:S	1:S	1:S	1:S	1:S	1:S	1:S	1:S	1:S	1:S	0:?	1:S	1:S	1:S	1:S	1:S	1:S	1:S	1:S	1:S	1:S	1:S	1:S	0:T	0:T	0:T	1:S	1:S	0:T	0:T
SAR2474(sarZ)	131	transcriptional regulator sarz (staphylococcal accessory regulator z)	0.238095	0.166667	2.6	0.00163511	99.4684	NO	0:I	0:I	0:I	0:I	0:I	0:I	0:I	0:I	0:I	0:I	0:I	1:V	1:V	1:V	1:V	1:V	1:V	1:V	1:V	1:V	1:V	0:-	1:V	1:V	1:V	1:V	1:V	1:V	1:V	1:V	1:V	1:V	1:V	1:V	0:I	1:V	1:V	1:V	1:V	0:I	0:I
SAR0198(oppF)	287	putative glutathione transporter, atp-binding component	0.238095	0.104167	1.51163	0.00163511	99.4684	NO	0:T	0:T	0:T	0:?	1:K	0:T	0:T	1:I	1:K	0:T	0:T	1:K	0:T	0:T	0:T	0:T	0:T	0:T	0:T	0:T	0:T	0:T	0:T	0:T	0:T	0:T	0:T	0:T	0:T	0:T	0:T	0:T	0:T	0:T	0:T	0:T	0:T	1:K	1:K	0:T	0:T
SAR0420(SAR0420)	72	membrane protein	0.238095	0.104167	1.51163	0.00163511	99.4684	NO	0:I	0:I	1:F	0:I	1:F	0:I	0:I	1:F	1:F	1:F	1:F	1:F	0:I	0:I	0:I	0:I	0:I	0:I	0:I	0:I	0:I	0:I	0:I	0:I	0:I	0:I	0:I	0:I	0:I	0:I	0:I	0:I	0:I	0:I	1:F	0:I	0:I	0:I	0:I	0:I	0:I
SAR2508(sbi)	219	igg-binding protein sbi	0.238095	0.104167	1.51163	0.00163511	99.4684	NO	0:S	0:S	0:S	0:S	1:T	0:?	0:S	1:T	0:S	1:T	1:T	1:T	0:S	0:S	0:S	0:S	0:S	0:S	0:S	0:S	0:S	0:S	0:S	0:S	0:S	0:S	0:S	0:S	0:S	0:S	0:S	0:S	0:S	0:S	1:A	0:S	0:S	1:T	1:T	0:S	0:S
SAR2508(sbi)	224	igg-binding protein sbi	0.238095	0.104167	1.51163	0.00163511	99.4684	NO	0:K	0:K	0:K	0:K	1:D	0:?	0:K	1:S	0:K	1:S	1:S	1:N	0:K	0:K	0:K	0:K	0:K	0:K	0:K	0:K	0:K	0:K	0:K	0:K	0:K	0:K	0:K	0:K	0:K	0:K	0:K	0:K	0:K	0:K	1:D	0:K	0:K	1:N	1:N	0:K	0:K
SAR2508(sbi)	222	igg-binding protein sbi	0.238095	0.104167	1.51163	0.00163511	99.4684	NO	0:N	0:N	0:N	0:N	1:Q	0:?	0:N	1:Q	0:N	1:Q	1:Q	1:Q	0:N	0:N	0:N	0:N	0:N	0:N	0:N	0:N	0:N	0:N	0:N	0:N	0:N	0:N	0:N	0:N	0:N	0:N	0:N	0:N	0:N	0:N	1:K	0:N	0:N	1:Q	1:Q	0:N	0:N
NWMN_2520(NWMN_2520)	52	conserved hypothetical protein	0.205238	0.256458	6	0.00248762	151.329	NO	0:L	0:L	0:L	0:L	1:I	0:L	0:L	0:L	0:L	0:L	0:L	1:F	1:F	1:F	0:L	1:F	1:F	1:F	1:F	1:F	1:F	1:F	0:L	1:F	1:F	1:F	1:F	1:F	1:F	1:F	1:F	1:F	1:F	1:F	1:V	1:F	1:F	1:F	1:F	0:L	0:L
SAR0171(SAR0171)	64	conserved hypothetical protein	0.205238	0.256458	6	0.00248762	151.329	NO	0:N	0:N	0:N	0:N	1:D	0:N	0:N	0:N	0:N	0:N	0:N	1:D	1:D	1:D	1:D	1:D	1:D	1:D	1:D	1:D	1:D	1:D	1:D	1:D	1:D	1:D	1:D	1:D	1:D	1:D	1:D	1:D	1:D	1:D	1:G	1:D	1:D	1:D	1:D	0:N	0:N
SAR0203(acpD)	60	fmn-dependent nadh-azoreductase	0.205238	0.256458	6	0.00248762	151.329	NO	1:E	1:E	1:E	0:D	1:E	0:D	0:D	0:D	0:D	0:D	0:D	1:E	1:E	1:E	1:E	1:E	1:E	1:E	1:E	1:E	1:E	1:E	1:E	1:E	1:E	1:E	1:E	1:E	1:E	1:E	1:E	1:E	1:E	1:E	1:E	1:E	1:E	0:D	0:D	0:D	0:D
SAR0233(hmp)	333	flavohemoprotein (hemoglobin-like protein) (flavohemoglobin) (nitric oxide dioxygenase)	0.205238	0.256458	6	0.00248762	151.329	NO	1:K	1:K	0:Q	0:Q	0:Q	0:Q	0:Q	1:K	1:K	1:K	1:K	1:K	1:K	1:K	1:K	1:K	1:K	1:K	1:K	1:K	1:K	1:K	1:K	1:K	1:K	1:K	1:K	1:K	1:K	1:K	1:K	1:K	1:K	1:K	1:K	0:Q	0:Q	1:K	1:K	0:Q	0:Q
SAR0233(hmp)	323	flavohemoprotein (hemoglobin-like protein) (flavohemoglobin) (nitric oxide dioxygenase)	0.205238	0.256458	6	0.00248762	151.329	NO	1:E	1:E	0:K	0:K	1:E	0:K	0:K	1:E	1:E	1:E	1:E	1:E	1:E	1:E	1:E	1:E	1:E	1:E	1:E	1:E	1:E	1:E	1:E	1:E	1:E	1:E	1:E	1:E	1:E	1:E	1:E	1:E	1:E	1:E	1:T	0:K	0:K	0:K	0:K	0:K	0:K
SAR0284(essC)	1079	ftsk/spoiiie family protein, putative secretion system component essc/yuka	0.205238	0.256458	6	0.00248762	151.329	NO	0:?	1:K	1:K	0:I	0:I	0:I	0:I	1:K	0:I	0:I	0:I	1:K	1:K	1:K	1:K	1:K	1:K	1:K	1:K	1:K	1:K	1:K	1:K	1:K	1:K	1:K	1:K	1:K	1:K	1:K	1:K	1:K	1:K	1:K	0:I	0:I	0:I	1:K	1:K	0:I	0:I
SAR0284(essC)	1081	ftsk/spoiiie family protein, putative secretion system component essc/yuka	0.205238	0.256458	6	0.00248762	151.329	NO	0:?	1:H	1:H	0:N	0:N	0:N	0:N	1:H	0:N	0:N	0:N	1:H	1:H	1:H	1:H	1:H	1:H	1:H	1:H	1:H	1:H	1:H	1:H	1:H	1:H	1:H	1:H	1:H	1:H	1:H	1:H	1:H	1:H	1:H	0:N	0:N	0:N	1:H	1:H	0:N	0:N
SAR0284(essC)	1175	ftsk/spoiiie family protein, putative secretion system component essc/yuka	0.205238	0.256458	6	0.00248762	151.329	NO	0:?	1:Y	1:Y	0:F	0:F	0:F	0:F	1:Y	0:F	0:F	0:F	1:Y	1:Y	1:Y	1:Y	1:Y	1:Y	1:Y	1:Y	1:Y	1:Y	1:Y	1:Y	1:Y	1:Y	1:Y	1:Y	1:Y	1:Y	1:Y	1:Y	1:Y	1:Y	1:Y	0:F	0:F	0:F	1:Y	1:Y	0:F	0:F
SAR0284(essC)	1177	ftsk/spoiiie family protein, putative secretion system component essc/yuka	0.205238	0.256458	6	0.00248762	151.329	NO	0:?	1:F	1:F	0:Y	0:Y	0:Y	0:Y	1:F	0:Y	0:Y	0:Y	1:F	1:F	1:F	1:F	1:F	1:F	1:F	1:F	1:F	1:F	1:F	1:F	1:F	1:F	1:F	1:F	1:F	1:F	1:F	1:F	1:F	1:F	1:F	0:Y	0:Y	0:Y	1:F	1:F	0:Y	0:Y
SAR0284(essC)	1178	ftsk/spoiiie family protein, putative secretion system component essc/yuka	0.205238	0.256458	6	0.00248762	151.329	NO	0:?	1:E	1:E	0:D	0:D	0:D	0:D	1:E	0:D	0:D	0:D	1:E	1:E	1:E	1:E	1:E	1:E	1:E	1:E	1:E	1:E	1:E	1:E	1:E	1:E	1:E	1:E	1:E	1:E	1:E	1:E	1:E	1:E	1:E	0:D	0:D	0:D	1:E	1:E	0:D	0:D
SAR0284(essC)	1179	ftsk/spoiiie family protein, putative secretion system component essc/yuka	0.205238	0.256458	6	0.00248762	151.329	NO	0:?	1:N	1:N	0:K	0:K	0:K	0:K	1:N	0:K	0:K	0:K	1:N	1:N	1:N	1:N	1:N	1:N	1:N	1:N	1:N	1:N	1:N	1:N	1:N	1:N	1:N	1:N	1:N	1:N	1:N	1:N	1:N	1:N	1:N	0:K	0:K	0:K	1:N	1:N	0:K	0:K
SAR0284(essC)	1180	ftsk/spoiiie family protein, putative secretion system component essc/yuka	0.205238	0.256458	6	0.00248762	151.329	NO	0:?	1:N	1:N	0:S	0:S	0:S	0:S	1:N	0:S	0:S	0:S	1:N	1:N	1:N	1:N	1:N	1:N	1:N	1:N	1:N	1:N	1:N	1:N	1:N	1:N	1:N	1:N	1:N	1:N	1:N	1:N	1:N	1:N	1:N	0:S	0:S	0:S	1:N	1:N	0:S	0:S
SAR0284(essC)	1182	ftsk/spoiiie family protein, putative secretion system component essc/yuka	0.205238	0.256458	6	0.00248762	151.329	NO	0:?	1:L	1:L	0:V	0:V	0:V	0:V	1:L	0:V	0:V	0:V	1:L	1:L	1:L	1:L	1:L	1:L	1:L	1:L	1:L	1:L	1:L	1:L	1:L	1:L	1:L	1:L	1:L	1:L	1:L	1:L	1:L	1:L	1:L	0:V	0:V	0:V	1:L	1:L	0:V	0:V
SAR0284(essC)	1183	ftsk/spoiiie family protein, putative secretion system component essc/yuka	0.205238	0.256458	6	0.00248762	151.329	NO	0:?	1:T	1:T	0:S	0:S	0:S	0:S	1:T	0:S	0:S	0:S	1:T	1:T	1:T	1:T	1:T	1:T	1:T	1:T	1:T	1:T	1:T	1:T	1:T	1:T	1:T	1:T	1:T	1:T	1:T	1:T	1:T	1:T	1:T	0:S	0:S	0:S	1:T	1:T	0:S	0:S
SAR0284(essC)	1185	ftsk/spoiiie family protein, putative secretion system component essc/yuka	0.205238	0.256458	6	0.00248762	151.329	NO	0:?	1:I	1:I	0:V	0:V	0:V	0:V	1:I	0:V	0:V	0:V	1:I	1:I	1:I	1:I	1:I	1:I	1:I	1:I	1:I	1:I	1:I	1:I	1:I	1:I	1:I	1:I	1:I	1:I	1:I	1:I	1:I	1:I	1:I	0:V	0:V	0:V	1:I	1:I	0:V	0:V
SAR0284(essC)	1186	ftsk/spoiiie family protein, putative secretion system component essc/yuka	0.205238	0.256458	6	0.00248762	151.329	NO	0:?	1:I	1:I	0:V	0:V	0:V	0:V	1:I	0:V	0:V	0:V	1:I	1:I	1:I	1:I	1:I	1:I	1:I	1:I	1:I	1:I	1:I	1:I	1:I	1:I	1:I	1:I	1:I	1:I	1:I	1:I	1:I	1:I	1:I	0:V	0:V	0:V	1:I	1:I	0:V	0:V
SAR0284(essC)	1188	ftsk/spoiiie family protein, putative secretion system component essc/yuka	0.205238	0.256458	6	0.00248762	151.329	NO	0:?	1:S	1:S	0:Q	0:Q	0:Q	0:Q	1:S	0:Q	0:Q	0:Q	1:S	1:S	1:S	1:S	1:S	1:S	1:S	1:S	1:S	1:S	1:S	1:S	1:S	1:S	1:S	1:S	1:S	1:S	1:S	1:S	1:S	1:S	1:S	0:Q	0:Q	0:Q	1:S	1:S	0:Q	0:Q
SAR0284(essC)	1189	ftsk/spoiiie family protein, putative secretion system component essc/yuka	0.205238	0.256458	6	0.00248762	151.329	NO	0:?	1:Y	1:Y	0:Q	0:Q	0:Q	0:Q	1:Y	0:Q	0:Q	0:Q	1:Y	1:Y	1:Y	1:Y	1:Y	1:Y	1:Y	1:Y	1:Y	1:Y	1:Y	1:Y	1:Y	1:Y	1:Y	1:Y	1:Y	1:Y	1:Y	1:Y	1:Y	1:Y	1:Y	0:Q	0:Q	0:Q	1:Y	1:Y	0:Q	0:Q
SAR0284(essC)	1191	ftsk/spoiiie family protein, putative secretion system component essc/yuka	0.205238	0.256458	6	0.00248762	151.329	NO	0:?	1:K	1:K	0:F	0:F	0:F	0:F	1:K	0:F	0:F	0:F	1:K	1:K	1:K	1:K	1:K	1:K	1:K	1:K	1:K	1:K	1:K	1:K	1:K	1:K	1:K	1:K	1:K	1:K	1:K	1:K	1:K	1:K	1:K	0:F	0:F	0:F	1:K	1:K	0:F	0:F
SAR0284(essC)	1192	ftsk/spoiiie family protein, putative secretion system component essc/yuka	0.205238	0.256458	6	0.00248762	151.329	NO	0:?	1:G	1:G	0:A	0:A	0:A	0:A	1:G	0:A	0:A	0:A	1:G	1:G	1:G	1:R	1:G	1:G	1:G	1:G	1:G	1:G	1:G	1:G	1:G	1:G	1:G	1:G	1:G	1:G	1:G	1:G	1:G	1:G	1:G	0:A	0:A	0:A	1:G	1:G	0:A	0:A
SAR0284(essC)	1125	ftsk/spoiiie family protein, putative secretion system component essc/yuka	0.205238	0.256458	6	0.00248762	151.329	NO	0:?	1:E	1:E	0:D	0:D	0:D	0:D	1:E	0:D	0:D	0:D	1:E	1:E	1:E	1:E	1:E	1:E	1:E	1:E	1:E	1:E	1:E	1:E	1:E	1:E	1:E	1:E	1:E	1:E	1:E	1:E	1:E	1:E	1:E	0:D	0:D	0:D	1:E	1:E	0:D	0:D
SAR0284(essC)	1129	ftsk/spoiiie family protein, putative secretion system component essc/yuka	0.205238	0.256458	6	0.00248762	151.329	NO	0:?	1:M	1:M	0:Q	0:Q	0:Q	0:Q	1:M	0:Q	0:Q	0:Q	1:M	1:M	1:M	1:M	1:M	1:M	1:M	1:M	1:M	1:M	1:M	1:M	1:M	1:M	1:M	1:M	1:M	1:M	1:M	1:M	1:M	1:M	1:M	0:Q	0:Q	0:Q	1:M	1:M	0:Q	0:Q
SAR0284(essC)	1131	ftsk/spoiiie family protein, putative secretion system component essc/yuka	0.205238	0.256458	6	0.00248762	151.329	NO	0:?	1:E	1:E	0:V	0:V	0:V	0:V	1:E	0:V	0:V	0:V	1:E	1:E	1:E	1:E	1:E	1:E	1:E	1:E	1:E	1:E	1:E	1:E	1:E	1:E	1:E	1:E	1:E	1:E	1:E	1:E	1:E	1:E	1:E	0:V	0:V	0:V	1:E	1:G	0:V	0:V
SAR0284(essC)	1132	ftsk/spoiiie family protein, putative secretion system component essc/yuka	0.205238	0.256458	6	0.00248762	151.329	NO	0:?	1:Y	1:Y	0:F	0:F	0:F	0:F	1:Y	0:F	0:F	0:F	1:Y	1:Y	1:Y	1:Y	1:Y	1:Y	1:Y	1:Y	1:Y	1:Y	1:Y	1:Y	1:Y	1:Y	1:Y	1:Y	1:Y	1:Y	1:Y	1:Y	1:Y	1:Y	1:Y	0:F	0:F	0:F	1:Y	1:Y	0:F	0:F
SAR0284(essC)	1137	ftsk/spoiiie family protein, putative secretion system component essc/yuka	0.205238	0.256458	6	0.00248762	151.329	NO	0:?	1:S	1:S	0:I	0:I	0:I	0:I	1:S	0:I	0:I	0:I	1:S	1:S	1:S	1:S	1:S	1:S	1:S	1:S	1:S	1:S	1:S	1:S	1:S	1:S	1:S	1:S	1:S	1:S	1:S	1:S	1:S	1:S	1:S	0:I	0:I	0:I	1:S	1:S	0:I	0:I
SAR0284(essC)	1139	ftsk/spoiiie family protein, putative secretion system component essc/yuka	0.205238	0.256458	6	0.00248762	151.329	NO	0:?	1:V	1:V	0:M	0:M	0:M	0:M	1:V	0:M	0:M	0:M	1:V	1:V	1:V	1:V	1:V	1:V	1:V	1:V	1:V	1:V	1:V	1:V	1:V	1:V	1:V	1:V	1:V	1:V	1:V	1:V	1:V	1:V	1:V	0:M	0:M	0:M	1:V	1:V	0:M	0:M
SAR0284(essC)	1147	ftsk/spoiiie family protein, putative secretion system component essc/yuka	0.205238	0.256458	6	0.00248762	151.329	NO	0:?	1:G	1:G	0:D	0:D	0:D	0:D	1:G	0:D	0:D	0:D	1:G	1:G	1:G	1:G	1:G	1:G	1:G	1:G	1:G	1:G	1:G	1:G	1:G	1:G	1:G	1:G	1:G	1:G	1:G	1:G	1:G	1:G	1:G	0:D	0:D	0:D	1:G	1:G	0:D	0:D
SAR0284(essC)	1150	ftsk/spoiiie family protein, putative secretion system component essc/yuka	0.205238	0.256458	6	0.00248762	151.329	NO	0:?	1:I	1:I	0:V	0:V	0:V	0:V	1:I	0:V	0:V	0:V	1:I	1:I	1:I	1:I	1:I	1:I	1:I	1:I	1:I	1:I	1:I	1:I	1:I	1:I	1:I	1:I	1:I	1:I	1:I	1:I	1:I	1:I	1:I	0:V	0:V	0:V	1:I	1:I	0:V	0:V
SAR0284(essC)	1151	ftsk/spoiiie family protein, putative secretion system component essc/yuka	0.205238	0.256458	6	0.00248762	151.329	NO	0:?	1:I	1:I	0:T	0:T	0:T	0:T	1:V	0:T	0:T	0:T	1:V	1:I	1:I	1:I	1:I	1:I	1:I	1:I	1:I	1:I	1:I	1:I	1:I	1:I	1:I	1:I	1:I	1:I	1:I	1:I	1:I	1:I	1:I	0:T	0:T	0:T	1:I	1:I	0:T	0:T
SAR0284(essC)	1153	ftsk/spoiiie family protein, putative secretion system component essc/yuka	0.205238	0.256458	6	0.00248762	151.329	NO	0:?	1:S	1:S	0:T	0:T	0:T	0:T	1:S	0:T	0:T	0:T	1:S	1:S	1:S	1:S	1:S	1:S	1:S	1:S	1:S	1:S	1:S	1:S	1:S	1:S	1:S	1:S	1:S	1:S	1:S	1:S	1:S	1:S	1:S	0:T	0:T	0:T	1:S	1:S	0:T	0:T
SAR0284(essC)	1154	ftsk/spoiiie family protein, putative secretion system component essc/yuka	0.205238	0.256458	6	0.00248762	151.329	NO	0:?	1:G	1:G	0:A	0:A	0:A	0:A	1:G	0:A	0:A	0:A	1:G	1:G	1:G	1:G	1:G	1:G	1:G	1:G	1:G	1:G	1:G	1:G	1:G	1:G	1:G	1:G	1:G	1:G	1:G	1:G	1:G	1:G	1:G	0:A	0:A	0:A	1:G	1:G	0:A	0:A
SAR0284(essC)	1157	ftsk/spoiiie family protein, putative secretion system component essc/yuka	0.205238	0.256458	6	0.00248762	151.329	NO	0:?	1:S	1:S	0:A	0:A	0:A	0:A	1:S	0:A	0:A	0:A	1:S	1:S	1:S	1:S	1:S	1:S	1:S	1:S	1:S	1:S	1:S	1:S	1:S	1:S	1:S	1:S	1:S	1:S	1:S	1:S	1:S	1:S	1:S	0:A	0:A	0:A	1:S	1:S	0:A	0:A
SAR0284(essC)	1158	ftsk/spoiiie family protein, putative secretion system component essc/yuka	0.205238	0.256458	6	0.00248762	151.329	NO	0:?	1:S	1:S	0:N	0:N	0:N	0:N	1:S	0:N	0:N	0:N	1:S	1:S	1:S	1:S	1:S	1:S	1:S	1:S	1:S	1:S	1:S	1:S	1:S	1:S	1:S	1:S	1:S	1:S	1:S	1:S	1:S	1:S	1:S	0:N	0:N	0:N	1:S	1:S	0:N	0:N
SAR0284(essC)	1160	ftsk/spoiiie family protein, putative secretion system component essc/yuka	0.205238	0.256458	6	0.00248762	151.329	NO	0:?	1:I	1:I	0:M	0:M	0:M	0:M	1:I	0:M	0:M	0:M	1:I	1:I	1:I	1:I	1:I	1:I	1:I	1:I	1:I	1:I	1:I	1:I	1:I	1:I	1:I	1:I	1:I	1:I	1:I	1:I	1:I	1:I	1:I	0:M	0:M	0:M	1:I	1:I	0:M	0:M
SAR0284(essC)	1162	ftsk/spoiiie family protein, putative secretion system component essc/yuka	0.205238	0.256458	6	0.00248762	151.329	NO	0:?	1:S	1:S	0:T	0:T	0:T	0:T	1:S	0:T	0:T	0:T	1:S	1:S	1:S	1:S	1:S	1:S	1:S	1:S	1:S	1:S	1:S	1:S	1:S	1:S	1:S	1:S	1:S	1:S	1:S	1:S	1:S	1:S	1:S	0:T	0:T	0:T	1:S	1:S	0:T	0:T
SAR0284(essC)	1164	ftsk/spoiiie family protein, putative secretion system component essc/yuka	0.205238	0.256458	6	0.00248762	151.329	NO	0:?	1:I	1:I	0:M	0:M	0:M	0:M	1:I	0:M	0:M	0:M	1:I	1:I	1:I	1:I	1:I	1:I	1:I	1:I	1:I	1:I	1:I	1:I	1:I	1:I	1:I	1:I	1:I	1:I	1:I	1:I	1:I	1:I	1:I	0:M	0:M	0:M	1:I	1:I	0:M	0:M
SAR0284(essC)	1165	ftsk/spoiiie family protein, putative secretion system component essc/yuka	0.205238	0.256458	6	0.00248762	151.329	NO	0:?	1:F	1:F	0:Y	0:Y	0:Y	0:Y	1:F	0:Y	0:Y	0:Y	1:F	1:F	1:F	1:F	1:F	1:F	1:F	1:F	1:F	1:F	1:F	1:F	1:F	1:F	1:F	1:F	1:F	1:F	1:F	1:F	1:F	1:F	1:F	0:Y	0:Y	0:Y	1:F	1:F	0:Y	0:Y
SAR0284(essC)	1166	ftsk/spoiiie family protein, putative secretion system component essc/yuka	0.205238	0.256458	6	0.00248762	151.329	NO	0:?	1:T	1:T	0:I	0:I	0:I	0:I	1:T	0:I	0:I	0:I	1:T	1:T	1:T	1:T	1:T	1:T	1:T	1:T	1:T	1:T	1:T	1:T	1:T	1:T	1:T	1:T	1:T	1:T	1:T	1:T	1:T	1:T	1:T	0:I	0:I	0:I	1:T	1:T	0:I	0:I
SAR0284(essC)	1168	ftsk/spoiiie family protein, putative secretion system component essc/yuka	0.205238	0.256458	6	0.00248762	151.329	NO	0:?	1:I	1:I	0:M	0:M	0:M	0:M	1:I	0:M	0:M	0:M	1:I	1:I	1:I	1:I	1:I	1:I	1:I	1:I	1:I	1:I	1:I	1:I	1:I	1:I	1:I	1:I	1:I	1:I	1:I	1:I	1:I	1:I	1:I	0:M	0:M	0:M	1:I	1:I	0:M	0:M
SAR0284(essC)	1172	ftsk/spoiiie family protein, putative secretion system component essc/yuka	0.205238	0.256458	6	0.00248762	151.329	NO	0:?	1:V	1:V	0:I	0:I	0:I	0:I	1:V	0:I	0:I	0:I	1:V	1:V	1:V	1:V	1:V	1:V	1:V	1:V	1:V	1:V	1:V	1:V	1:V	1:V	1:V	1:V	1:V	1:V	1:V	1:V	1:V	1:V	1:V	0:I	0:I	0:I	1:V	1:V	0:I	0:I
SAR0284(essC)	1174	ftsk/spoiiie family protein, putative secretion system component essc/yuka	0.205238	0.256458	6	0.00248762	151.329	NO	0:?	1:L	1:L	0:M	0:M	0:M	0:M	1:L	0:M	0:M	0:M	1:L	1:L	1:L	1:L	1:L	1:L	1:L	1:L	1:L	1:L	1:L	1:L	1:L	1:L	1:L	1:L	1:L	1:L	1:L	1:L	1:L	1:L	1:L	0:M	0:M	0:M	1:L	1:L	0:M	0:M
SAR0284(essC)	1083	ftsk/spoiiie family protein, putative secretion system component essc/yuka	0.205238	0.256458	6	0.00248762	151.329	NO	0:?	1:I	1:I	0:E	0:E	0:E	0:E	1:I	0:E	0:E	0:E	1:I	1:I	1:I	1:I	1:I	1:I	1:I	1:I	1:I	1:I	1:I	1:I	1:I	1:I	1:I	1:I	1:I	1:I	1:I	1:I	1:I	1:I	1:I	0:E	0:E	0:E	1:I	1:I	0:E	0:E
SAR0284(essC)	1086	ftsk/spoiiie family protein, putative secretion system component essc/yuka	0.205238	0.256458	6	0.00248762	151.329	NO	0:?	1:E	1:E	0:R	0:R	0:R	0:R	1:E	0:R	0:R	0:R	1:E	1:E	1:E	1:E	1:E	1:E	1:E	1:E	1:E	1:E	1:E	1:E	1:E	1:E	1:E	1:E	1:E	1:E	1:E	1:E	1:E	1:E	1:E	0:R	0:R	0:R	1:E	1:E	0:R	0:R
SAR0284(essC)	1080	ftsk/spoiiie family protein, putative secretion system component essc/yuka	0.205238	0.256458	6	0.00248762	151.329	NO	0:?	1:I	1:I	0:F	0:F	0:F	0:F	1:I	0:F	0:F	0:F	1:I	1:I	1:I	1:I	1:I	1:I	1:I	1:I	1:I	1:I	1:I	1:I	1:I	1:I	1:I	1:I	1:I	1:I	1:I	1:I	1:I	1:I	1:I	0:F	0:F	0:F	1:I	1:I	0:F	0:F
SAR0284(essC)	1085	ftsk/spoiiie family protein, putative secretion system component essc/yuka	0.205238	0.256458	6	0.00248762	151.329	NO	0:?	1:S	1:S	0:D	0:D	0:D	0:D	1:S	0:D	0:D	0:D	1:S	1:S	1:S	1:S	1:S	1:S	1:S	1:S	1:S	1:S	1:S	1:S	1:S	1:S	1:S	1:S	1:S	1:S	1:S	1:S	1:S	1:S	1:S	0:D	0:D	0:D	1:S	1:S	0:D	0:D
SAR0284(essC)	1089	ftsk/spoiiie family protein, putative secretion system component essc/yuka	0.205238	0.256458	6	0.00248762	151.329	NO	0:?	1:R	1:R	0:K	0:K	0:K	0:K	1:R	0:K	0:K	0:K	1:R	1:R	1:R	1:R	1:R	1:R	1:R	1:R	1:R	1:R	1:R	1:R	1:R	1:R	1:R	1:R	1:R	1:R	1:R	1:R	1:R	1:R	1:R	0:K	0:K	0:K	1:R	1:R	0:K	0:K
SAR0284(essC)	1090	ftsk/spoiiie family protein, putative secretion system component essc/yuka	0.205238	0.256458	6	0.00248762	151.329	NO	0:?	1:L	1:L	0:I	0:I	0:I	0:I	1:L	0:I	0:I	0:I	1:L	1:L	1:L	1:L	1:L	1:L	1:L	1:L	1:L	1:L	1:L	1:L	1:L	1:L	1:L	1:L	1:L	1:L	1:L	1:L	1:L	1:L	1:L	0:I	0:I	0:I	1:L	1:L	0:I	0:I
SAR0284(essC)	1094	ftsk/spoiiie family protein, putative secretion system component essc/yuka	0.205238	0.256458	6	0.00248762	151.329	NO	0:?	1:E	1:E	0:Y	0:Y	0:Y	0:Y	1:E	0:Y	0:Y	0:Y	1:E	1:E	1:E	1:E	1:E	1:E	1:E	1:E	1:E	1:E	1:E	1:E	1:E	1:E	1:E	1:E	1:E	1:E	1:E	1:E	1:E	1:E	1:E	0:Y	0:Y	0:Y	1:E	1:E	0:Y	0:Y
SAR0284(essC)	1097	ftsk/spoiiie family protein, putative secretion system component essc/yuka	0.205238	0.256458	6	0.00248762	151.329	NO	0:?	1:V	1:V	0:T	0:T	0:T	0:T	1:V	0:T	0:T	0:T	1:V	1:V	1:V	1:V	1:V	1:V	1:V	1:V	1:V	1:V	1:V	1:V	1:V	1:V	1:V	1:V	1:V	1:V	1:V	1:V	1:V	1:V	1:V	0:T	0:T	0:T	1:V	1:V	0:T	0:T
SAR0284(essC)	1098	ftsk/spoiiie family protein, putative secretion system component essc/yuka	0.205238	0.256458	6	0.00248762	151.329	NO	0:?	1:N	1:N	0:S	0:S	0:S	0:S	1:N	0:S	0:S	0:S	1:N	1:N	1:N	1:N	1:N	1:N	1:N	1:N	1:N	1:N	1:N	1:N	1:N	1:N	1:N	1:N	1:N	1:N	1:N	1:N	1:N	1:N	1:N	0:S	0:S	0:S	1:N	1:N	0:S	0:S
SAR0284(essC)	1100	ftsk/spoiiie family protein, putative secretion system component essc/yuka	0.205238	0.256458	6	0.00248762	151.329	NO	0:?	1:E	1:E	0:S	0:S	0:S	0:S	1:E	0:S	0:S	0:S	1:E	1:E	1:E	1:E	1:E	1:E	1:E	1:E	1:E	1:E	1:E	1:E	1:E	1:E	1:E	1:E	1:E	1:E	1:E	1:E	1:E	1:E	1:E	0:S	0:S	0:S	1:E	1:E	0:S	0:S
SAR0284(essC)	1101	ftsk/spoiiie family protein, putative secretion system component essc/yuka	0.205238	0.256458	6	0.00248762	151.329	NO	0:?	1:Q	1:Q	0:E	0:E	0:E	0:E	1:Q	0:E	0:E	0:E	1:Q	1:Q	1:Q	1:Q	1:Q	1:Q	1:Q	1:Q	1:Q	1:Q	1:Q	1:Q	1:Q	1:Q	1:Q	1:Q	1:Q	1:Q	1:Q	1:Q	1:Q	1:Q	1:Q	0:E	0:E	0:E	1:Q	1:Q	0:E	0:E
SAR0284(essC)	1103	ftsk/spoiiie family protein, putative secretion system component essc/yuka	0.205238	0.256458	6	0.00248762	151.329	NO	0:?	1:N	1:N	0:R	0:R	0:R	0:R	1:N	0:R	0:R	0:R	1:N	1:N	1:N	1:N	1:N	1:N	1:N	1:N	1:N	1:N	1:N	1:N	1:N	1:N	1:N	1:N	1:N	1:N	1:N	1:N	1:N	1:N	1:N	0:R	0:R	0:R	1:N	1:N	0:R	0:R
SAR0284(essC)	1105	ftsk/spoiiie family protein, putative secretion system component essc/yuka	0.205238	0.256458	6	0.00248762	151.329	NO	0:?	1:E	1:E	0:L	0:L	0:L	0:L	1:E	0:L	0:L	0:L	1:E	1:E	1:E	1:E	1:E	1:E	1:E	1:E	1:E	1:E	1:E	1:E	1:E	1:E	1:E	1:E	1:E	1:E	1:E	1:E	1:E	1:E	1:E	0:L	0:L	0:L	1:E	1:E	0:L	0:L
SAR0284(essC)	1108	ftsk/spoiiie family protein, putative secretion system component essc/yuka	0.205238	0.256458	6	0.00248762	151.329	NO	0:?	1:N	1:N	0:E	0:E	0:E	0:E	1:N	0:E	0:E	0:E	1:N	1:N	1:N	1:N	1:N	1:N	1:N	1:N	1:N	1:N	1:N	1:N	1:N	1:N	1:N	1:N	1:N	1:N	1:N	1:N	1:N	1:N	1:N	0:E	0:E	0:E	1:N	1:N	0:E	0:E
SAR0284(essC)	1109	ftsk/spoiiie family protein, putative secretion system component essc/yuka	0.205238	0.256458	6	0.00248762	151.329	NO	0:?	1:S	1:S	0:T	0:T	0:T	0:T	1:S	0:T	0:T	0:T	1:S	1:S	1:S	1:S	1:S	1:S	1:S	1:S	1:S	1:S	1:S	1:S	1:S	1:S	1:S	1:S	1:S	1:S	1:S	1:S	1:S	1:S	1:S	0:T	0:T	0:T	1:S	1:S	0:T	0:T
SAR0284(essC)	1115	ftsk/spoiiie family protein, putative secretion system component essc/yuka	0.205238	0.256458	6	0.00248762	151.329	NO	0:?	1:L	1:L	0:I	0:I	0:I	0:I	1:L	0:I	0:I	0:I	1:L	1:L	1:L	1:L	1:L	1:L	1:L	1:L	1:L	1:L	1:L	1:L	1:L	1:L	1:L	1:L	1:L	1:L	1:L	1:L	1:L	1:L	1:L	0:I	0:I	0:I	1:L	1:L	0:I	0:I
SAR0284(essC)	1116	ftsk/spoiiie family protein, putative secretion system component essc/yuka	0.205238	0.256458	6	0.00248762	151.329	NO	0:?	1:I	1:I	0:L	0:L	0:L	0:L	1:I	0:L	0:L	0:L	1:I	1:I	1:I	1:I	1:I	1:I	1:I	1:I	1:I	1:I	1:I	1:I	1:I	1:I	1:I	1:I	1:I	1:I	1:I	1:I	1:I	1:I	1:I	0:L	0:L	0:L	1:I	1:I	0:L	0:L
SAR0284(essC)	1120	ftsk/spoiiie family protein, putative secretion system component essc/yuka	0.205238	0.256458	6	0.00248762	151.329	NO	0:?	1:Y	1:Y	0:F	0:F	0:F	0:F	1:Y	0:F	0:F	0:F	1:Y	1:Y	1:Y	1:Y	1:Y	1:Y	1:Y	1:Y	1:Y	1:Y	1:Y	1:Y	1:Y	1:Y	1:Y	1:Y	1:Y	1:Y	1:Y	1:Y	1:Y	1:Y	1:Y	0:F	0:F	0:F	1:Y	1:Y	0:F	0:F
SAR0284(essC)	1122	ftsk/spoiiie family protein, putative secretion system component essc/yuka	0.205238	0.256458	6	0.00248762	151.329	NO	0:?	1:T	1:T	0:A	0:A	0:A	0:A	1:T	0:A	0:A	0:A	1:T	1:T	1:T	1:T	1:T	1:T	1:T	1:T	1:T	1:T	1:T	1:T	1:T	1:T	1:T	1:T	1:T	1:T	1:T	1:T	1:T	1:T	1:T	0:A	0:A	0:A	1:T	1:T	0:A	0:A
SAR0284(essC)	1148	ftsk/spoiiie family protein, putative secretion system component essc/yuka	0.205238	0.256458	6	0.00248762	151.329	NO	0:?	1:V	1:V	0:M	0:M	0:M	0:M	1:V	0:M	0:M	0:M	1:V	1:V	1:V	1:V	1:V	1:V	1:V	1:V	1:V	1:V	1:V	1:V	1:V	1:V	1:V	1:V	1:V	1:V	1:V	1:V	1:V	1:V	1:V	0:M	0:M	0:M	1:V	1:V	0:M	0:M
SAR0284(essC)	1149	ftsk/spoiiie family protein, putative secretion system component essc/yuka	0.205238	0.256458	6	0.00248762	151.329	NO	0:?	1:Y	1:Y	0:Q	0:Q	0:Q	0:Q	1:Y	0:Q	0:Q	0:Q	1:Y	1:Y	1:Y	1:Y	1:Y	1:Y	1:Y	1:Y	1:Y	1:Y	1:Y	1:Y	1:Y	1:Y	1:Y	1:Y	1:Y	1:Y	1:Y	1:Y	1:Y	1:Y	1:Y	0:Q	0:Q	0:Q	1:Y	1:Y	0:Q	0:Q
SAR0284(essC)	1134	ftsk/spoiiie family protein, putative secretion system component essc/yuka	0.205238	0.256458	6	0.00248762	151.329	NO	0:?	1:E	1:E	0:N	0:N	0:N	0:N	1:E	0:N	0:N	0:N	1:E	1:E	1:E	1:E	1:E	1:E	1:E	1:E	1:E	1:E	1:E	1:E	1:E	1:E	1:E	1:E	1:E	1:E	1:E	1:E	1:E	1:E	1:E	0:N	0:N	0:N	1:E	1:E	0:N	0:N
SAR0284(essC)	1163	ftsk/spoiiie family protein, putative secretion system component essc/yuka	0.205238	0.256458	6	0.00248762	151.329	NO	0:?	1:A	1:A	0:P	0:P	0:P	0:P	1:A	0:P	0:P	0:P	1:A	1:A	1:A	1:A	1:A	1:A	1:A	1:A	1:A	1:A	1:A	1:A	1:A	1:A	1:A	1:A	1:A	1:A	1:A	1:A	1:A	1:A	1:A	0:P	0:P	0:P	1:A	1:A	0:P	0:P
SAR0318(sbnA)	25	alpha/beta family hydrolase	0.205238	0.256458	6	0.00248762	151.329	NO	1:H	1:H	0:N	0:N	1:H	0:N	0:N	0:N	1:H	0:N	0:N	1:H	1:H	1:H	1:H	1:H	1:H	1:H	1:H	1:H	1:H	1:H	1:H	1:H	1:H	1:H	1:H	1:H	1:H	1:H	1:H	1:H	1:H	1:H	1:K	1:H	1:H	1:H	1:H	0:N	0:N
SAR0318(sbnA)	138	alpha/beta family hydrolase	0.205238	0.256458	6	0.00248762	151.329	NO	1:M	1:M	1:M	0:T	1:M	0:T	0:T	0:T	1:M	0:T	0:T	1:M	1:M	1:M	1:M	1:M	1:M	1:M	1:M	1:M	1:M	1:M	1:M	1:M	1:M	1:M	1:M	1:M	1:M	1:M	1:M	1:M	1:M	1:M	1:I	1:M	1:M	0:T	0:T	0:T	0:T
SAR0318(sbnA)	139	alpha/beta family hydrolase	0.205238	0.256458	6	0.00248762	151.329	NO	1:A	1:A	1:A	0:T	1:A	0:T	0:T	0:T	1:A	0:T	0:T	1:A	1:A	1:A	1:A	1:A	1:A	1:A	1:A	1:A	1:A	1:A	1:A	1:A	1:A	1:A	1:A	1:A	1:A	1:A	1:A	1:A	1:A	1:A	1:Q	1:A	1:A	0:T	0:T	0:T	0:T
SAR2659(SAR2659)	222	short chain dehydrogenase	0.205238	0.256458	6	0.00248762	151.329	NO	1:D	1:D	0:G	0:G	1:D	0:G	0:G	0:G	0:G	0:G	0:G	1:D	1:D	1:D	1:D	1:D	1:D	1:D	1:D	1:D	1:D	1:D	1:D	1:D	1:D	1:D	1:D	1:D	1:D	1:D	1:D	1:D	1:D	1:D	1:D	1:D	1:D	1:D	1:D	0:G	0:G
SAR2716(aur)	301	zinc metalloproteinase precursor / aureolysin	0.205238	0.256458	6	0.00248762	151.329	NO	1:H	1:H	1:H	0:Q	0:Q	0:Q	0:Q	0:Q	0:Q	0:Q	0:Q	1:H	1:H	1:H	1:H	1:H	1:H	1:H	1:H	1:H	1:H	1:H	1:H	1:H	1:H	1:H	1:H	1:H	1:H	1:H	1:H	1:H	1:H	1:H	1:H	1:H	1:H	1:H	1:H	0:Q	0:Q
SAR2722(SAR2722)	826	phage infection protein	0.205238	0.256458	6	0.00248762	151.329	NO	1:P	1:P	1:P	0:S	0:S	0:S	0:S	0:S	0:S	0:S	0:S	1:P	1:P	1:P	1:P	1:P	1:P	1:P	1:P	1:P	1:P	1:P	1:P	1:P	1:P	1:P	1:P	1:P	1:P	1:P	1:P	1:P	1:P	1:P	1:P	1:P	1:P	1:P	1:P	0:S	0:S
SAR2744(capB)	117	tyrosine-protein kinase epsd	0.205238	0.256458	6	0.00248762	151.329	NO	0:Q	0:Q	0:Q	0:Q	1:E	0:Q	0:Q	0:Q	0:Q	0:Q	0:Q	1:E	1:E	1:E	0:Q	1:E	1:E	1:E	1:E	1:E	1:E	1:E	0:Q	1:E	1:E	1:E	1:E	1:E	1:E	1:E	1:E	1:E	1:E	1:E	1:E	1:E	1:E	1:E	1:E	0:Q	0:Q
SAR2772(pcp)	28	pyrrolidone-carboxylate peptidase	0.205238	0.256458	6	0.00248762	151.329	NO	0:D	0:D	1:N	0:D	1:N	0:D	0:D	0:D	0:D	0:D	0:D	1:N	1:N	1:N	0:D	1:N	1:N	1:N	1:N	1:N	1:N	1:N	0:D	1:N	1:N	1:N	1:N	1:N	1:N	1:N	1:N	1:N	1:N	1:N	0:D	1:N	1:N	1:N	1:N	0:D	0:D
SAR2779(SAR2779)	250	n-hydroxyarylamine o-acetyltransferase	0.205238	0.256458	6	0.00248762	151.329	NO	1:Q	1:Q	1:Q	0:H	0:H	0:H	0:H	1:Q	0:H	1:Q	0:?	1:Q	1:Q	1:Q	1:Q	1:Q	1:Q	1:Q	1:Q	1:Q	1:Q	1:Q	1:Q	1:Q	1:Q	1:Q	1:Q	1:Q	1:Q	1:Q	1:Q	1:Q	1:Q	1:Q	1:D	1:Q	1:Q	0:H	0:H	0:H	0:H
SAR2782(vraE)	432	bacitracin export permease protein bceb	0.205238	0.256458	6	0.00248762	151.329	NO	0:G	0:G	0:G	0:G	1:D	0:G	0:G	0:G	0:G	0:G	0:G	1:D	1:D	1:D	0:G	1:D	1:D	1:D	1:D	1:D	1:D	1:D	0:G	1:D	1:D	1:D	1:D	1:D	1:D	1:D	1:D	1:D	1:D	1:D	1:S	1:D	1:D	0:G	0:G	0:G	0:G
SAR2782(vraE)	8	bacitracin export permease protein bceb	0.205238	0.256458	6	0.00248762	151.329	NO	0:F	0:F	1:L	0:F	0:F	0:F	0:F	0:F	0:F	0:F	0:F	1:L	1:L	1:L	0:F	1:L	1:L	1:L	1:L	1:L	1:L	1:L	0:F	1:L	1:L	1:L	1:L	1:L	1:L	1:L	1:L	1:L	1:L	1:L	1:L	0:F	0:F	1:L	1:L	0:F	0:F
SAR0624(SAR0624)	251	putative esterase/lipase	0.205238	0.152292	3.56757	0.00248762	151.329	NO	1:L	1:L	1:L	0:M	1:L	1:L	0:M	1:L	0:M	0:M	0:M	1:L	1:L	1:L	1:L	1:L	1:L	1:L	1:L	1:L	1:L	1:L	1:L	1:L	1:L	1:L	1:L	1:L	1:L	1:L	1:L	1:L	1:L	1:L	1:L	1:L	1:L	0:M	0:M	0:M	0:M
SAR0624(SAR0624)	252	putative esterase/lipase	0.205238	0.152292	3.56757	0.00248762	151.329	NO	1:S	1:S	1:S	0:N	1:S	1:S	0:N	1:S	0:N	0:N	0:N	1:S	1:S	1:S	1:S	1:S	1:S	1:S	1:S	1:S	1:S	1:S	1:S	1:S	1:S	1:S	1:S	1:S	1:S	1:S	1:S	1:S	1:S	1:S	1:D	1:S	1:S	0:N	0:N	0:N	0:N
SAR0670(graS)	325	two-component sensor histidine kinase bces	0.205238	0.152292	3.56757	0.00248762	151.329	NO	1:K	1:K	1:K	0:R	0:R	0:R	0:R	1:K	0:R	1:K	1:K	1:K	1:K	1:K	1:K	1:K	1:K	1:K	1:K	1:K	1:K	1:K	1:K	1:K	1:K	1:K	1:K	1:K	1:K	1:K	1:K	1:K	1:K	1:K	1:S	1:K	1:K	1:K	1:K	0:R	0:R
SAR2717(isaB)	149	immunodominantigen b	0.197302	0.235625	5.45455	0.00275789	167.771	NO	1:S	1:S	0:T	0:T	1:A	0:T	0:T	0:T	0:T	0:T	0:T	1:S	1:S	1:S	1:S	1:S	1:S	1:S	1:S	1:S	1:S	1:S	1:S	1:S	1:A	1:A	1:A	1:A	1:A	1:A	1:A	1:A	1:A	1:A	1:S	1:S	1:S	1:S	1:S	0:T	0:T
SAR0169(aldA)	204	aldehyde dehydrogenase b	0.190476	0.25	4.33333	0.00303204	184.448	NO	0:K	0:K	0:K	0:K	0:K	0:K	0:K	0:K	0:K	0:K	0:K	0:K	1:N	1:N	1:N	1:N	1:N	1:N	1:N	1:N	1:N	0:?	1:N	1:N	1:N	1:N	1:N	1:N	1:N	1:N	1:N	1:N	1:N	1:N	0:K	0:K	0:K	0:K	0:K	0:K	0:K
SAOUHSC_01489(SAOUHSC_01489)	93	conserved hypothetical protein	0.190476	0.0833333	1.18182	0.00303204	184.448	NO	0:H	0:-	0:H	0:H	1:Y	1:Y	0:H	1:Y	0:H	1:Y	1:Y	0:H	0:H	0:H	0:H	0:H	0:H	0:H	0:H	0:H	0:H	0:H	0:H	0:H	0:H	0:H	0:H	0:H	0:H	0:H	0:H	0:H	0:H	0:H	1:L	0:H	0:H	0:H	0:H	0:H	0:H
SAR0012(metX)	104	homoserine o-acetyltransferase	0.190476	0.0833333	1.18182	0.00303204	184.448	NO	1:T	1:T	0:P	0:P	1:T	1:T	0:P	1:T	1:T	0:P	0:P	0:P	0:P	0:P	1:T	0:P	0:P	0:P	0:P	0:P	0:P	0:P	1:T	0:P	0:P	0:P	0:P	0:P	0:P	0:P	0:P	0:P	0:P	0:P	1:A	0:P	0:P	0:P	0:P	0:P	0:P
SAR0121(sbnC)	95	siderophore staphylobactin biosynthesis protein sbnc @ siderophore synthetase superfamily, group b	0.190476	0.0833333	1.18182	0.00303204	184.448	NO	1:V	1:V	1:V	0:A	0:A	0:A	0:A	1:V	0:A	1:V	1:V	1:V	0:A	0:A	0:A	0:A	0:A	0:A	0:A	0:A	0:A	0:A	0:A	0:A	0:A	0:A	0:A	0:A	0:A	0:A	0:A	0:A	0:A	0:A	1:V	1:V	1:V	0:A	0:A	0:A	0:A
SAR0121(sbnC)	99	siderophore staphylobactin biosynthesis protein sbnc @ siderophore synthetase superfamily, group b	0.190476	0.0833333	1.18182	0.00303204	184.448	NO	1:R	1:R	1:R	0:C	0:C	0:C	0:C	1:R	0:C	1:R	1:R	1:R	0:C	0:C	0:C	0:C	0:C	0:C	0:C	0:C	0:C	0:C	0:C	0:C	0:C	0:C	0:C	0:C	0:C	0:C	0:C	0:C	0:C	0:C	1:R	1:R	1:R	0:C	0:C	0:C	0:C
SAR0180(ausA)	179	related to non-ribosomal peptide and polyketide synthesis	0.190476	0.0833333	1.18182	0.00303204	184.448	NO	0:D	0:D	0:D	0:D	1:E	0:D	0:D	0:D	0:D	0:D	0:D	0:D	0:D	0:D	0:D	0:D	0:D	0:D	0:D	0:D	0:D	0:D	0:D	0:D	0:D	0:D	0:D	0:D	0:D	0:D	0:D	0:D	0:D	0:D	1:Y	0:D	0:D	1:H	1:H	0:D	0:D
SAR0180(ausA)	827	related to non-ribosomal peptide and polyketide synthesis	0.190476	0.0833333	1.18182	0.00303204	184.448	NO	1:I	1:I	1:I	0:V	0:V	0:V	0:V	1:I	1:I	0:V	0:V	0:V	0:V	0:V	0:V	0:V	0:V	0:V	0:V	0:V	0:V	0:V	0:V	0:V	0:V	0:V	0:V	0:V	0:V	0:V	0:V	0:V	0:V	0:V	1:I	0:V	0:V	0:V	0:V	0:V	0:V
SAR0264(bglA)	324	6-phospho-beta-glucosidase	0.190476	0.0833333	1.18182	0.00303204	184.448	NO	0:D	0:D	1:N	0:D	0:D	0:D	0:D	1:N	1:N	0:D	0:D	1:N	0:D	0:D	0:D	0:D	0:D	0:D	0:D	0:D	0:D	0:D	0:D	0:D	0:D	0:D	0:D	0:D	0:D	0:D	0:D	0:D	0:D	0:D	1:G	0:D	0:D	0:D	0:D	0:D	0:D
SAR0310(nupC)	282	probable pyrimidine nucleoside transport protein associated with pseudouridine catabolism	0.190476	0.0833333	1.18182	0.00303204	184.448	NO	0:M	0:M	1:L	0:M	1:I	0:M	0:M	0:M	0:M	0:M	0:M	0:M	0:M	0:M	0:M	0:M	0:M	0:M	0:M	0:M	0:M	0:M	0:M	0:M	0:M	0:M	0:M	0:M	0:M	0:M	0:M	0:M	0:M	0:M	1:I	0:M	0:M	0:M	0:M	0:M	0:M
SAR0435(set26)	84	exotoxin	0.190476	0.0833333	1.18182	0.00303204	184.448	NO	1:K	1:K	1:D	0:T	1:S	0:T	0:T	0:T	0:T	0:T	0:T	1:S	0:T	0:T	0:T	0:T	0:T	0:T	0:T	0:T	0:T	0:T	0:T	0:T	0:T	0:T	0:T	0:T	0:T	0:T	0:T	0:T	0:T	0:T	1:K	1:N	1:N	0:T	0:T	0:T	0:T
SAR0457(est)	41	esterase/lipase family protein	0.190476	0.0833333	1.18182	0.00303204	184.448	NO	0:D	0:D	0:D	0:D	0:D	0:D	0:D	0:D	0:D	0:D	0:D	1:A	0:D	0:D	0:D	0:D	0:D	0:D	0:D	0:D	0:D	0:D	0:D	0:D	0:D	0:D	0:D	0:D	0:D	0:D	0:D	0:D	0:D	0:D	1:E	0:D	0:D	1:A	1:A	0:D	0:D
SAR0892(gyaR1)	224	glyoxylate reductase / glyoxylate reductase / hydroxypyruvate reductase	0.190476	0.0833333	1.18182	0.00303204	184.448	NO	0:E	0:E	1:A	0:E	1:A	1:A	0:E	1:V	0:E	1:A	1:A	0:E	0:E	0:E	0:E	0:E	0:E	0:E	0:E	0:E	0:E	0:E	0:E	0:E	0:E	0:E	0:E	0:E	0:E	0:E	0:E	0:E	0:E	0:E	1:K	0:E	0:E	0:E	0:E	0:E	0:E
SAR0992(htrA)	705	serine protease, degp/htra, do-like	0.190476	0.0833333	1.18182	0.00303204	184.448	NO	0:S	0:S	1:N	0:S	0:S	0:S	0:S	1:N	1:N	1:N	1:N	1:N	0:S	0:S	0:S	0:S	0:S	0:S	0:S	0:S	0:S	0:S	0:S	0:S	0:S	0:S	0:S	0:S	0:S	0:S	0:S	0:S	0:S	0:S	1:N	1:N	1:N	0:S	0:S	0:S	0:S
SAR1023(aspC)	26	n-acetyl-l,l-diaminopimelate aminotransferase	0.190476	0.0833333	1.18182	0.00303204	184.448	NO	1:G	1:G	1:G	0:N	0:N	1:G	0:N	1:G	1:G	1:G	1:G	0:N	0:N	0:N	0:N	0:N	0:N	0:N	0:N	0:N	0:N	0:N	0:N	0:N	0:N	0:N	0:N	0:N	0:N	0:N	0:N	0:N	0:N	0:N	1:D	0:N	0:N	1:G	1:G	0:N	0:N
SAR1023(aspC)	25	n-acetyl-l,l-diaminopimelate aminotransferase	0.190476	0.0833333	1.18182	0.00303204	184.448	NO	1:K	1:K	1:K	0:N	0:N	1:K	0:N	1:K	1:K	1:K	1:K	0:N	0:N	0:N	0:N	0:N	0:N	0:N	0:N	0:N	0:N	0:N	0:N	0:N	0:N	0:N	0:N	0:N	0:N	0:N	0:N	0:N	0:N	0:N	1:K	0:N	0:N	1:K	1:K	0:N	0:N
SAR1027(SAR1027)	8	gnat family acetyltransferase yjcf	0.190476	0.0833333	1.18182	0.00303204	184.448	NO	0:S	0:S	0:S	0:S	0:S	0:S	0:S	1:K	0:S	0:S	0:S	1:T	0:S	0:S	0:S	0:S	0:S	0:S	0:S	0:S	0:S	0:S	0:S	0:S	0:S	0:S	0:S	0:S	0:S	0:S	0:S	0:S	0:S	0:S	1:K	0:S	0:S	1:L	1:L	0:S	0:S
SAR1647(ybeY)	82	metal-dependent hydrolase	0.190476	0.0833333	1.18182	0.00303204	184.448	NO	0:G	0:G	1:D	0:G	0:G	1:D	0:G	1:D	0:G	1:D	1:D	0:G	0:G	0:G	0:G	0:G	0:G	0:G	0:G	0:G	0:G	0:G	0:G	0:G	0:G	0:G	0:G	0:G	0:G	0:G	0:G	0:G	0:G	0:G	1:D	0:G	0:G	1:D	1:D	0:G	0:G
SAR2204(sua5)	105	cog0009 sua5 subfamily, required for n6-threonylcarbamoyl adenosine t(6)a37 modification in trna	0.190476	0.0833333	1.18182	0.00303204	184.448	NO	0:P	0:P	0:P	0:P	0:P	0:P	0:P	1:A	0:P	0:P	0:P	1:A	0:P	0:P	0:P	0:P	0:P	0:P	0:P	0:P	0:P	0:P	0:P	0:P	0:P	0:P	0:P	0:P	0:P	0:P	0:P	0:P	0:P	0:P	1:E	0:P	0:P	1:A	1:A	0:P	0:P
SAR2240(htrA)	181	hydrolase (had superfamily)	0.190476	0.0833333	1.18182	0.00303204	184.448	NO	0:A	0:A	1:T	0:A	1:T	0:A	0:A	0:A	0:A	0:A	0:A	0:A	0:A	0:A	0:A	0:A	0:A	0:A	0:A	0:A	0:A	0:A	0:A	0:A	0:A	0:A	0:A	0:A	0:A	0:A	0:A	0:A	0:A	0:A	1:T	0:A	0:A	0:A	0:A	0:A	0:A
SAR2244(mtlA)	380	pts system, mannitol-specific iib component / pts system, mannitol-specific iic component	0.190476	0.0833333	1.18182	0.00303204	184.448	NO	0:T	0:T	1:V	0:T	1:V	0:T	0:T	0:T	0:T	0:T	0:T	1:K	0:T	0:T	0:T	0:T	0:T	0:T	0:T	0:T	0:T	0:T	0:T	0:T	0:T	0:T	0:T	0:T	0:T	0:T	0:T	0:T	0:T	0:T	1:V	1:V	1:V	0:T	0:T	0:T	0:T
SAR2441(tcaB)	5	teicoplanin resistance associated membrane protein tcab	0.190476	0.0833333	1.18182	0.00303204	184.448	NO	0:T	0:T	1:K	0:T	0:T	0:T	0:T	1:K	1:K	1:K	1:K	0:T	0:T	0:T	0:T	0:T	0:T	0:T	0:T	0:T	0:T	0:T	0:T	0:T	0:T	0:T	0:T	0:T	0:T	0:T	0:T	0:T	0:T	0:T	1:K	0:T	0:T	1:K	1:K	0:T	0:T
SAR2441(tcaB)	288	teicoplanin resistance associated membrane protein tcab	0.190476	0.0833333	1.18182	0.00303204	184.448	NO	0:G	0:G	0:G	0:G	1:V	0:G	0:G	1:V	1:V	1:V	1:V	0:G	0:G	0:G	0:G	0:G	0:G	0:G	0:G	0:G	0:G	0:G	0:G	0:G	0:G	0:G	0:G	0:G	0:G	0:G	0:G	0:G	0:G	0:G	1:V	0:G	0:G	1:V	1:V	0:G	0:G
SAR2508(sbi)	430	igg-binding protein sbi	0.190476	0.0833333	1.18182	0.00303204	184.448	NO	0:L	0:L	1:V	0:L	0:L	0:?	0:L	0:L	1:V	0:L	0:L	1:V	0:L	0:L	0:L	0:L	0:L	0:L	0:L	0:L	0:L	0:L	0:L	0:L	0:L	0:L	0:L	0:L	0:L	0:L	0:L	0:L	0:L	0:L	1:V	0:L	0:L	1:V	1:V	0:L	0:L
SAR2516(bioA)	200	adenosylmethionine-8-amino-7-oxononanoate aminotransferase	0.190476	0.0833333	1.18182	0.00303204	184.448	NO	0:T	0:T	1:A	0:T	1:A	0:T	0:T	0:T	0:T	0:T	0:T	1:A	0:T	0:T	0:T	0:T	0:T	0:T	0:T	0:T	0:T	0:T	0:T	0:T	0:T	0:T	0:T	0:T	0:T	0:T	0:T	0:T	0:T	0:T	1:A	0:T	0:T	0:T	0:T	0:T	0:T
SAR2521(gtrA)	80	putative sugar translocase in surface polysaccharides biosynthesis	0.190476	0.0833333	1.18182	0.00303204	184.448	NO	0:I	0:I	0:I	0:I	1:L	0:I	0:I	0:I	0:I	0:I	0:I	1:L	0:I	0:I	0:I	0:I	0:I	0:I	0:I	0:I	0:I	0:I	0:I	0:I	0:I	0:I	0:I	0:I	0:I	0:I	0:I	0:I	0:I	0:I	1:L	0:I	0:I	1:L	1:L	0:I	0:I
SAR2576(pgcA)	246	phosphoglucosamine mutase / phosphomannomutase	0.190476	0.0833333	1.18182	0.00303204	184.448	NO	0:I	0:I	1:F	0:I	0:I	0:I	0:I	0:I	0:I	0:I	0:I	1:F	0:I	0:I	0:I	0:I	0:I	0:I	0:I	0:I	0:I	0:I	0:I	0:I	0:I	0:I	0:I	0:I	0:I	0:I	0:I	0:I	0:I	0:I	1:F	0:I	0:I	1:S	1:S	0:I	0:I
SAR2576(pgcA)	264	phosphoglucosamine mutase / phosphomannomutase	0.190476	0.0833333	1.18182	0.00303204	184.448	NO	0:D	0:D	1:N	0:D	0:D	0:D	0:D	0:D	0:D	0:D	0:D	1:N	0:D	0:D	0:D	0:D	0:D	0:D	0:D	0:D	0:D	0:D	0:D	0:D	0:D	0:D	0:D	0:D	0:D	0:D	0:D	0:D	0:D	0:D	1:N	0:D	0:D	1:G	1:G	0:D	0:D
SAR2594(azi)	70	abc transporter atp-binding protein	0.190476	0.0833333	1.18182	0.00303204	184.448	NO	0:S	0:S	1:N	0:S	0:S	1:N	0:S	1:N	0:?	1:N	1:N	0:S	0:S	0:S	0:S	0:S	0:S	0:S	0:S	0:S	0:S	0:S	0:S	0:S	0:S	0:S	0:S	0:S	0:S	0:S	0:S	0:S	0:S	0:S	1:T	1:N	1:N	0:S	0:S	0:S	0:S
SAR1395(opp-2B)	12	abc-type dipeptide/oligopeptide/nickel transport system, permease component	0.181429	0.131458	3.15789	0.00341504	207.747	NO	1:I	1:I	0:M	0:M	1:I	1:I	0:M	1:I	0:M	1:I	1:I	1:I	1:I	1:I	1:I	1:I	0:-	1:I	1:I	1:I	1:I	1:I	1:I	1:I	1:I	1:I	1:I	1:I	1:I	1:I	1:I	1:I	1:I	1:I	1:I	1:I	1:I	1:I	1:I	0:M	0:M
SAR2336(rpsJ)	57	ssu ribosomal protein s10p (s20e)	0.180952	0.145833	2.21951	0.00342064	208.088	NO	0:K	0:K	0:K	0:K	0:K	0:K	0:K	0:K	0:K	0:K	0:K	0:K	0:K	0:K	0:K	0:K	0:K	0:K	0:K	0:K	0:K	0:K	0:K	0:K	0:K	0:K	0:K	0:K	0:K	0:K	0:K	1:M	1:M	1:M	0:K	0:K	0:K	0:K	0:K	0:K	0:K
SAR0393(SAR0393)	32	conserved hypothetical protein	0.166667	0.0833333	1.18182	0.0042234	256.922	NO	1:S	1:S	0:L	0:L	0:L	0:L	0:?	0:L	0:L	0:L	0:L	1:Y	1:Y	0:L	0:L	0:L	0:L	0:L	0:L	0:L	0:L	0:L	0:L	0:L	0:L	0:L	0:L	0:L	0:L	0:L	0:L	0:L	0:L	0:L	1:I	0:L	0:L	1:Y	1:Y	0:L	0:L
SAR0393(SAR0393)	43	conserved hypothetical protein	0.166667	0.0833333	1.18182	0.0042234	256.922	NO	0:L	0:L	0:L	0:L	0:L	0:L	0:?	0:L	0:L	0:L	0:L	1:Y	1:Y	0:L	0:L	0:L	0:L	0:L	0:L	0:L	0:L	0:L	0:L	0:L	0:L	0:L	0:L	0:L	0:L	0:L	0:L	0:L	0:L	0:L	1:R	0:L	0:L	1:Y	1:Y	0:L	0:L
SAR0393(SAR0393)	46	conserved hypothetical protein	0.166667	0.0833333	1.18182	0.0042234	256.922	NO	0:P	0:P	0:P	0:P	0:P	0:P	0:?	0:P	0:P	0:P	0:P	1:S	1:L	0:P	0:P	0:P	0:P	0:P	0:P	0:P	0:P	0:P	0:P	0:P	0:P	0:P	0:P	0:P	0:P	0:P	0:P	0:P	0:P	0:P	1:L	0:P	0:P	1:L	1:L	0:P	0:P
SAR0393(SAR0393)	50	conserved hypothetical protein	0.166667	0.0833333	1.18182	0.0042234	256.922	NO	0:T	0:T	0:T	0:T	0:T	0:T	0:?	0:T	0:T	0:T	0:T	1:Y	1:Y	0:T	0:T	0:T	0:T	0:T	0:T	0:T	0:T	0:T	0:T	0:T	0:T	0:T	0:T	0:T	0:T	0:T	0:T	0:T	0:T	0:T	1:F	0:T	0:T	1:Y	1:Y	0:T	0:T
SAR0393(SAR0393)	54	conserved hypothetical protein	0.166667	0.0833333	1.18182	0.0042234	256.922	NO	0:I	0:I	0:I	0:I	0:I	0:I	0:?	0:I	0:I	0:I	0:I	1:Q	1:Q	0:I	0:I	0:I	0:I	0:I	0:I	0:I	0:I	0:I	0:I	0:I	0:I	0:I	0:I	0:I	0:I	0:I	0:I	0:I	0:I	0:I	1:L	0:I	0:I	1:Q	1:Q	0:I	0:I
SAR0393(SAR0393)	53	conserved hypothetical protein	0.166667	0.0833333	1.18182	0.0042234	256.922	NO	0:N	0:N	0:N	0:N	0:N	0:N	0:?	0:N	0:N	0:N	0:N	1:F	1:F	0:N	0:N	0:N	0:N	0:N	0:N	0:N	0:N	0:N	0:N	0:N	0:N	0:N	0:N	0:N	0:N	0:N	0:N	0:N	0:N	0:N	1:T	0:N	0:N	1:F	1:F	0:N	0:N
SAR0747(SAR0747)	26	conserved hypothetical protein	0.16291	0.152292	3.56757	0.00443083	269.541	NO	1:N	1:N	1:N	0:T	0:T	0:T	0:T	0:T	1:N	1:N	1:N	1:N	1:N	1:N	1:N	1:N	1:N	1:N	1:N	1:N	1:N	1:N	1:N	1:N	1:N	1:N	1:N	1:N	1:N	1:N	1:N	1:N	1:N	1:N	1:R	1:N	1:N	1:N	1:N	0:T	0:T
SAR0021(yycI)	65	yyci protein	0.157619	0.235625	5.45455	0.00478842	291.294	NO	0:K	0:K	0:K	0:K	0:K	1:Q	0:K	0:K	0:K	0:K	0:K	1:Q	1:Q	1:Q	0:K	1:Q	1:Q	1:Q	1:Q	1:Q	1:Q	1:Q	0:K	1:Q	1:Q	1:Q	1:Q	1:Q	1:Q	1:Q	1:Q	1:Q	1:Q	1:Q	1:Q	1:Q	1:Q	1:Q	1:Q	0:K	0:K
SAR0023(sasH)	749	virulence-associated cell-wall-anchored protein sash (lpxtg motif); 5'-nucleotidase	0.157619	0.235625	5.45455	0.00478842	291.294	NO	1:T	1:T	0:A	0:A	0:A	0:A	0:A	1:T	1:T	1:T	1:T	1:T	1:T	1:T	1:T	1:T	1:T	1:T	1:T	1:T	1:T	1:T	1:T	1:T	1:T	1:T	1:T	1:T	1:T	1:T	1:T	1:T	1:T	1:T	0:A	0:A	0:A	1:G	1:G	0:A	0:A
SAR0121(sbnC)	318	siderophore staphylobactin biosynthesis protein sbnc @ siderophore synthetase superfamily, group b	0.157619	0.235625	5.45455	0.00478842	291.294	NO	1:T	1:T	1:T	0:A	0:A	0:A	0:A	1:T	0:A	0:A	0:A	0:A	1:M	1:M	1:M	1:M	1:M	1:M	1:M	1:M	1:M	1:M	1:M	1:M	1:M	1:M	1:M	1:M	1:M	1:M	1:M	1:M	1:M	1:M	1:V	1:M	1:M	0:A	0:A	0:A	0:A
SAR0123(sbnE)	506	siderophore staphylobactin biosynthesis protein sbne @ siderophore synthetase superfamily, group a	0.157619	0.235625	5.45455	0.00478842	291.294	NO	0:Q	0:Q	0:Q	0:Q	1:K	0:Q	0:Q	1:K	0:Q	0:Q	0:Q	1:K	1:K	1:K	1:K	1:K	1:K	1:K	1:K	1:K	1:K	1:K	1:K	1:K	1:K	1:K	1:K	1:K	1:K	1:K	1:K	1:K	1:K	1:K	0:Q	0:Q	0:Q	0:Q	0:Q	0:Q	0:Q
SAR0133(cps2H)	9	teichuronic acid biosynthesis protein tuae, putative secreted polysaccharide polymerase	0.157619	0.235625	5.45455	0.00478842	291.294	NO	1:Y	1:Y	0:L	0:L	0:L	0:L	0:L	0:L	0:?	0:L	0:L	1:Y	1:Y	1:Y	1:Y	1:Y	1:Y	1:Y	1:Y	1:Y	1:Y	1:Y	1:Y	1:Y	1:Y	1:Y	1:Y	1:Y	1:Y	1:Y	1:Y	1:Y	1:Y	1:Y	1:Y	1:Y	1:Y	1:Y	1:Y	0:L	0:L
SAR0134(SAR0134)	160	membrane protein involved in the export of o-antigen, teichoic acid lipoteichoic acids	0.157619	0.235625	5.45455	0.00478842	291.294	NO	1:V	1:V	1:V	0:G	1:V	0:G	0:G	0:G	0:G	0:G	0:G	1:V	1:V	1:V	1:V	1:V	1:V	1:V	1:V	1:V	1:V	1:V	1:V	1:V	1:V	1:V	1:V	1:V	1:V	1:V	1:V	1:V	1:V	1:V	0:G	1:V	1:V	0:G	0:G	0:G	0:G
SAR0171(SAR0171)	57	conserved hypothetical protein	0.157619	0.235625	5.45455	0.00478842	291.294	NO	0:E	0:E	0:E	0:E	1:D	0:E	0:E	0:E	0:E	0:E	0:E	1:D	1:D	1:D	1:D	1:D	1:D	1:D	1:D	1:D	1:D	1:D	1:D	1:D	1:D	1:D	1:D	1:D	1:D	1:D	1:D	1:D	1:D	1:D	0:E	1:D	1:D	1:D	1:D	0:E	0:E
SAR0171(SAR0171)	22	conserved hypothetical protein	0.157619	0.235625	5.45455	0.00478842	291.294	NO	1:T	1:T	0:A	0:A	1:T	0:A	0:A	0:A	0:A	0:A	0:A	1:T	1:T	1:T	1:T	1:T	1:T	1:T	1:T	1:T	1:T	1:T	1:T	1:T	1:T	1:T	1:T	1:T	1:T	1:T	1:T	1:T	1:T	1:T	0:A	1:T	1:T	1:T	1:T	0:A	0:A
SAR0180(ausA)	602	related to non-ribosomal peptide and polyketide synthesis	0.157619	0.235625	5.45455	0.00478842	291.294	NO	1:K	1:K	0:E	0:E	1:K	0:E	0:E	0:E	0:E	0:E	0:E	1:K	1:K	1:K	1:K	1:K	1:K	1:K	1:K	1:K	1:K	1:K	1:K	1:K	1:K	1:K	1:K	1:K	1:K	1:K	1:K	1:K	1:K	1:K	0:E	0:E	0:E	0:E	0:E	0:E	0:E
SAR0232(SAR0232)	24	putative membrane protein	0.157619	0.235625	5.45455	0.00478842	291.294	NO	0:I	0:I	0:I	0:I	0:I	1:V	0:I	0:I	0:I	0:I	0:I	1:V	1:V	1:V	1:V	1:V	1:V	1:V	1:V	1:V	1:V	1:V	1:V	1:V	1:V	1:V	1:V	1:V	1:V	1:V	1:V	1:V	1:V	1:V	1:V	0:I	0:I	1:V	1:V	0:I	0:I
SAR0233(hmp)	309	flavohemoprotein (hemoglobin-like protein) (flavohemoglobin) (nitric oxide dioxygenase)	0.157619	0.235625	5.45455	0.00478842	291.294	NO	1:N	1:N	0:S	0:S	1:R	0:S	0:S	1:N	1:N	1:N	1:N	1:N	1:N	1:N	1:N	1:N	1:N	1:N	1:N	1:N	1:N	1:N	1:N	1:N	1:N	1:N	1:N	1:N	1:N	1:N	1:N	1:N	1:N	1:N	0:S	0:S	0:S	0:S	0:S	0:S	0:S
SAR0233(hmp)	172	flavohemoprotein (hemoglobin-like protein) (flavohemoglobin) (nitric oxide dioxygenase)	0.157619	0.235625	5.45455	0.00478842	291.294	NO	1:D	1:D	0:E	0:E	1:D	0:E	0:E	0:E	1:D	1:D	1:D	1:D	1:D	1:D	1:D	1:D	1:D	1:D	1:D	1:D	1:D	1:D	1:D	1:D	1:D	1:D	1:D	1:D	1:D	1:D	1:D	1:D	1:D	1:D	1:D	0:E	0:E	0:E	0:E	0:E	0:E
SAR0233(hmp)	178	flavohemoprotein (hemoglobin-like protein) (flavohemoglobin) (nitric oxide dioxygenase)	0.157619	0.235625	5.45455	0.00478842	291.294	NO	1:Q	1:Q	0:E	0:E	1:Q	0:E	0:E	0:E	1:Q	1:Q	1:Q	1:Q	1:Q	1:Q	1:Q	1:Q	1:Q	1:Q	1:Q	1:Q	1:Q	1:Q	1:Q	1:Q	1:Q	1:Q	1:Q	1:Q	1:Q	1:Q	1:Q	1:Q	1:Q	1:Q	1:Q	0:E	0:E	0:E	0:E	0:E	0:E
SAR0263(ptbA)	124	pts system transporter	0.157619	0.235625	5.45455	0.00478842	291.294	NO	1:A	1:A	0:V	0:V	0:V	0:V	0:V	0:V	0:?	0:V	0:V	1:A	1:A	1:A	1:A	1:A	1:A	1:A	1:A	1:A	1:A	1:A	1:A	1:A	1:A	1:A	1:A	1:A	1:A	1:A	1:A	1:A	1:A	1:A	1:T	1:A	1:A	1:A	1:A	0:V	0:V
SAR0284(essC)	1374	ftsk/spoiiie family protein, putative secretion system component essc/yuka	0.157619	0.235625	5.45455	0.00478842	291.294	NO	0:?	1:E	1:E	0:K	0:K	0:K	0:K	1:E	0:K	0:K	0:K	1:S	1:E	1:E	1:R	1:E	1:E	1:E	1:E	1:E	1:E	1:E	1:E	1:E	1:E	1:E	1:E	1:E	1:E	1:E	1:E	1:E	1:E	1:E	0:K	0:K	0:K	0:K	0:K	0:K	0:K
SAR0304(SAR0304)	295	acid phosphatase	0.157619	0.235625	5.45455	0.00478842	291.294	NO	1:I	1:I	1:I	0:V	1:I	1:I	0:V	1:I	1:I	0:V	0:V	0:V	1:I	1:I	1:I	1:I	1:I	1:I	1:I	1:I	1:I	1:I	1:I	1:I	1:I	1:I	1:I	1:I	1:I	1:I	1:I	1:I	1:I	1:I	0:V	0:V	0:V	0:V	0:V	0:V	0:V
SAR0311(SAR0311)	26	predicted sialic acid transporter	0.157619	0.235625	5.45455	0.00478842	291.294	NO	1:L	1:L	0:F	0:F	1:L	0:F	0:F	0:F	0:F	1:L	1:L	1:L	1:L	1:L	1:L	1:L	1:L	1:L	1:L	1:L	1:L	1:L	1:L	1:L	1:L	1:L	1:L	1:L	1:L	1:L	1:L	1:L	1:L	1:L	0:F	1:L	1:L	0:F	0:F	0:F	0:F
SAR0318(sbnA)	164	alpha/beta family hydrolase	0.157619	0.235625	5.45455	0.00478842	291.294	NO	1:I	1:I	0:V	0:V	1:I	0:V	0:V	0:V	1:I	0:V	0:V	1:I	1:I	1:I	1:I	1:I	1:I	1:I	1:I	1:I	1:I	1:I	1:I	1:I	1:I	1:I	1:I	1:I	1:I	1:I	1:I	1:I	1:I	1:I	1:I	1:I	1:I	0:V	0:V	0:V	0:V
SAR0318(sbnA)	165	alpha/beta family hydrolase	0.157619	0.235625	5.45455	0.00478842	291.294	NO	1:I	1:I	0:V	0:V	1:I	0:V	0:V	0:V	1:I	0:V	0:V	1:I	1:I	1:I	1:I	1:I	1:I	1:I	1:I	1:I	1:I	1:I	1:I	1:I	1:I	1:I	1:I	1:I	1:I	1:I	1:I	1:I	1:I	1:I	1:I	1:I	1:I	0:V	0:V	0:V	0:V
SAR0318(sbnA)	155	alpha/beta family hydrolase	0.157619	0.235625	5.45455	0.00478842	291.294	NO	1:L	1:L	0:I	0:I	1:L	0:I	0:I	0:I	1:L	0:I	0:I	1:L	1:L	1:L	1:L	1:L	1:L	1:L	1:L	1:L	1:L	1:L	1:L	1:L	1:L	1:L	1:L	1:L	1:L	1:L	1:L	1:L	1:L	1:L	1:V	1:L	1:L	0:I	0:I	0:I	0:I
SAR0318(sbnA)	130	alpha/beta family hydrolase	0.157619	0.235625	5.45455	0.00478842	291.294	NO	1:G	1:G	1:C	0:R	1:G	0:R	0:R	0:R	1:G	0:R	0:R	1:G	1:G	1:G	1:G	1:G	1:G	1:G	1:G	1:G	1:G	1:G	1:G	1:G	1:G	1:G	1:G	1:G	1:G	1:G	1:G	1:G	1:G	1:G	0:R	1:G	1:G	0:R	0:R	0:R	0:R
SAR0318(sbnA)	184	alpha/beta family hydrolase	0.157619	0.235625	5.45455	0.00478842	291.294	NO	1:E	1:E	0:K	0:K	1:E	0:K	0:K	0:K	1:E	0:K	0:K	1:E	1:E	1:E	1:E	1:E	1:E	1:E	1:E	1:E	1:E	1:E	1:E	1:E	1:E	1:E	1:E	1:E	1:E	1:E	1:E	1:E	1:E	1:E	1:E	1:E	1:E	0:K	0:K	0:K	0:K
SAR0319(yqiG)	348	probable nadh-dependent flavin oxidoreductase in cluster with cog2110	0.157619	0.235625	5.45455	0.00478842	291.294	NO	1:D	1:D	0:N	0:N	1:D	0:N	0:N	0:N	1:D	1:D	1:D	1:D	1:D	1:D	1:D	1:D	1:D	1:D	1:D	1:D	1:D	1:D	1:D	1:D	1:D	1:D	1:D	1:D	1:D	1:D	1:D	1:D	1:D	1:D	1:D	0:N	0:N	0:N	0:N	0:N	0:N
SAR0322(folC)	201	cog2110, macro domain, possibly adp-ribose binding module	0.157619	0.235625	5.45455	0.00478842	291.294	NO	1:Y	1:Y	0:H	0:H	1:Q	1:Q	0:H	1:Q	1:Y	1:Y	1:Y	0:H	1:Q	1:Q	1:Q	1:Q	1:Q	1:Q	1:Q	1:Q	1:Q	1:Q	1:Q	1:Q	1:Q	1:Q	1:Q	1:Q	1:Q	1:Q	1:Q	1:Q	1:Q	1:Q	1:E	1:Q	1:Q	0:H	0:H	0:H	0:H
SAR0322(folC)	206	cog2110, macro domain, possibly adp-ribose binding module	0.157619	0.235625	5.45455	0.00478842	291.294	NO	0:V	0:V	0:V	0:V	1:I	1:I	0:V	1:I	0:V	0:V	0:V	0:V	1:I	1:I	1:I	1:I	1:I	1:I	1:I	1:I	1:I	1:I	1:I	1:I	1:I	1:I	1:I	1:I	1:I	1:I	1:I	1:I	1:I	1:I	1:I	1:I	1:I	0:V	0:V	0:V	0:V
SAR2659(SAR2659)	234	short chain dehydrogenase	0.157619	0.235625	5.45455	0.00478842	291.294	NO	1:N	1:N	0:D	0:D	1:N	0:D	0:D	0:D	0:D	0:D	0:D	1:N	1:N	1:N	1:N	1:N	1:N	1:N	1:N	1:N	1:N	1:N	1:N	1:N	1:N	1:N	1:N	1:N	1:N	1:N	1:N	1:N	1:N	1:N	1:N	1:N	1:N	0:D	0:D	0:D	0:D
SAR2681(SAR2681)	273	amino acid transporter	0.157619	0.235625	5.45455	0.00478842	291.294	NO	0:V	0:V	0:V	0:V	1:I	0:V	0:V	0:V	0:V	0:V	0:V	1:I	1:I	1:I	1:I	1:I	1:I	1:I	1:I	1:I	1:I	1:I	1:I	1:I	1:I	1:I	1:I	1:I	1:I	1:I	1:I	1:I	1:I	1:I	1:I	0:V	0:V	0:V	0:V	0:V	0:V
SAR2716(aur)	134	zinc metalloproteinase precursor / aureolysin	0.157619	0.235625	5.45455	0.00478842	291.294	NO	1:E	1:E	0:D	0:D	0:D	0:D	0:D	0:D	0:D	0:D	0:D	1:E	1:E	1:E	1:E	1:E	1:E	1:E	1:E	1:E	1:E	1:E	1:E	1:E	1:E	1:E	1:E	1:E	1:E	1:E	1:E	1:E	1:E	1:E	1:E	1:E	1:E	1:E	1:E	0:D	0:D
SAR2716(aur)	344	zinc metalloproteinase precursor / aureolysin	0.157619	0.235625	5.45455	0.00478842	291.294	NO	1:N	1:N	0:S	0:S	0:S	0:S	0:S	0:S	0:S	0:S	0:S	1:N	1:N	1:N	1:N	1:N	1:N	1:N	1:N	1:N	1:N	1:N	1:N	1:N	1:N	1:N	1:N	1:N	1:N	1:N	1:N	1:N	1:N	1:N	1:N	1:N	1:N	1:N	1:N	0:S	0:S
SAR2716(aur)	22	zinc metalloproteinase precursor / aureolysin	0.157619	0.235625	5.45455	0.00478842	291.294	NO	1:T	1:T	0:S	0:S	0:S	0:S	0:S	0:S	0:S	0:S	0:S	1:T	1:T	1:T	1:T	1:T	1:T	1:T	1:T	1:T	1:T	1:T	1:T	1:T	1:T	1:T	1:T	1:T	1:T	1:T	1:T	1:T	1:T	1:T	1:V	1:T	1:T	1:T	1:T	0:S	0:S
SAR2716(aur)	40	zinc metalloproteinase precursor / aureolysin	0.157619	0.235625	5.45455	0.00478842	291.294	NO	1:N	1:N	0:K	0:K	0:K	0:K	0:K	0:K	0:K	0:K	0:K	1:N	1:N	1:N	1:N	1:N	1:N	1:N	1:N	1:N	1:N	1:N	1:N	1:N	1:N	1:N	1:N	1:N	1:N	1:N	1:N	1:N	1:N	1:N	1:N	1:N	1:N	1:N	1:N	0:K	0:K
SAR2716(aur)	28	zinc metalloproteinase precursor / aureolysin	0.157619	0.235625	5.45455	0.00478842	291.294	NO	1:S	1:S	0:I	0:I	0:I	0:I	0:I	0:I	0:I	0:I	0:I	1:S	1:S	1:S	1:S	1:S	1:S	1:S	1:S	1:S	1:S	1:S	1:S	1:S	1:S	1:S	1:S	1:S	1:S	1:S	1:S	1:S	1:S	1:S	1:A	1:S	1:S	1:S	1:S	0:I	0:I
SAR2716(aur)	30	zinc metalloproteinase precursor / aureolysin	0.157619	0.235625	5.45455	0.00478842	291.294	NO	1:T	1:T	0:S	0:S	0:S	0:S	0:S	0:S	0:S	0:S	0:S	1:T	1:T	1:T	1:T	1:T	1:T	1:T	1:T	1:T	1:T	1:T	1:T	1:T	1:T	1:T	1:T	1:T	1:T	1:T	1:T	1:T	1:T	1:T	1:K	1:T	1:T	1:T	1:T	0:S	0:S
SAR2716(aur)	70	zinc metalloproteinase precursor / aureolysin	0.157619	0.235625	5.45455	0.00478842	291.294	NO	0:A	0:A	0:A	0:A	0:A	0:A	0:A	0:A	0:A	0:A	0:A	1:S	1:S	1:S	0:A	1:S	1:S	1:S	1:S	1:S	1:S	1:S	0:A	1:S	1:S	1:S	1:S	1:S	1:S	1:S	1:S	1:S	1:S	1:S	1:S	1:S	1:S	1:S	1:S	0:A	0:A
SAR2716(aur)	65	zinc metalloproteinase precursor / aureolysin	0.157619	0.235625	5.45455	0.00478842	291.294	NO	1:H	1:H	0:I	0:I	0:I	0:I	0:I	0:I	0:I	0:I	0:I	1:H	1:H	1:H	1:H	1:H	1:H	1:H	1:H	1:H	1:H	1:H	1:H	1:H	1:H	1:H	1:H	1:H	1:H	1:H	1:H	1:H	1:H	1:H	1:H	1:H	1:H	1:H	1:H	0:I	0:I
SAR2716(aur)	176	zinc metalloproteinase precursor / aureolysin	0.157619	0.235625	5.45455	0.00478842	291.294	NO	1:I	1:I	0:V	0:V	0:V	0:V	0:V	0:V	0:V	0:V	0:V	1:I	1:I	1:I	1:I	1:I	1:I	1:I	1:I	1:I	1:I	1:I	1:I	1:I	1:I	1:I	1:I	1:I	1:I	1:I	1:I	1:I	1:I	1:I	1:L	1:I	1:I	1:I	1:I	0:V	0:V
SAR2716(aur)	199	zinc metalloproteinase precursor / aureolysin	0.157619	0.235625	5.45455	0.00478842	291.294	NO	1:V	1:V	0:I	0:I	0:I	0:I	0:I	0:I	0:I	0:I	0:I	1:V	1:V	1:V	1:V	1:V	1:V	1:V	1:V	1:V	1:V	1:V	1:V	1:V	1:V	1:V	1:V	1:V	1:V	1:V	1:V	1:V	1:V	1:V	1:V	1:V	1:V	1:V	1:V	0:I	0:I
SAR2716(aur)	200	zinc metalloproteinase precursor / aureolysin	0.157619	0.235625	5.45455	0.00478842	291.294	NO	1:V	1:V	0:L	0:L	0:L	0:L	0:L	0:L	0:L	0:L	0:L	1:V	1:V	1:V	1:V	1:V	1:V	1:V	1:V	1:V	1:V	1:V	1:V	1:V	1:V	1:V	1:V	1:V	1:V	1:V	1:V	1:V	1:V	1:V	1:V	1:V	1:V	1:V	1:V	0:L	0:L
SAR2716(aur)	203	zinc metalloproteinase precursor / aureolysin	0.157619	0.235625	5.45455	0.00478842	291.294	NO	1:T	1:T	0:M	0:M	0:M	0:M	0:M	0:M	1:I	0:M	0:M	1:T	1:T	1:T	1:T	1:T	1:T	1:T	1:T	1:T	1:T	1:T	1:T	1:T	1:T	1:T	1:T	1:T	1:T	1:T	1:T	1:T	1:T	1:T	1:T	1:T	1:T	1:T	1:T	0:M	0:M
SAR2716(aur)	248	zinc metalloproteinase precursor / aureolysin	0.157619	0.235625	5.45455	0.00478842	291.294	NO	1:Y	1:Y	0:F	0:F	0:F	0:F	0:F	0:F	0:F	0:F	0:F	1:Y	1:Y	1:Y	1:Y	1:Y	1:Y	1:Y	1:Y	1:Y	1:Y	1:Y	1:Y	1:Y	1:Y	1:Y	1:Y	1:Y	1:Y	1:Y	1:Y	1:Y	1:Y	1:Y	1:Y	1:Y	1:Y	1:Y	1:Y	0:F	0:F
SAR2716(aur)	291	zinc metalloproteinase precursor / aureolysin	0.157619	0.235625	5.45455	0.00478842	291.294	NO	1:N	1:N	0:D	0:D	0:D	0:D	0:D	0:D	0:D	0:D	0:D	1:N	1:N	1:N	1:N	1:N	1:N	1:N	1:N	1:N	1:N	1:N	1:N	1:N	1:N	1:N	1:N	1:N	1:N	1:N	1:N	1:N	1:N	1:N	1:N	1:N	1:N	1:N	1:N	0:D	0:D
SAR2716(aur)	422	zinc metalloproteinase precursor / aureolysin	0.157619	0.235625	5.45455	0.00478842	291.294	NO	1:S	1:S	0:A	0:A	0:A	0:A	0:A	0:A	0:A	0:A	0:A	1:S	1:S	1:S	1:S	1:S	1:S	1:S	1:S	1:S	1:S	1:S	1:S	1:S	1:S	1:S	1:S	1:S	1:S	1:S	1:S	1:S	1:S	1:S	1:S	1:S	1:S	1:S	1:S	0:A	0:A
SAR2716(aur)	429	zinc metalloproteinase precursor / aureolysin	0.157619	0.235625	5.45455	0.00478842	291.294	NO	1:Y	1:Y	0:F	0:F	0:F	0:F	0:F	0:F	0:F	0:F	0:F	1:Y	1:Y	1:Y	1:Y	1:Y	1:Y	1:Y	1:Y	1:Y	1:Y	1:Y	1:Y	1:Y	1:Y	1:Y	1:Y	1:Y	1:Y	1:Y	1:Y	1:Y	1:Y	1:Y	1:Y	1:Y	1:Y	1:Y	1:Y	0:F	0:F
SAR2716(aur)	156	zinc metalloproteinase precursor / aureolysin	0.157619	0.235625	5.45455	0.00478842	291.294	NO	1:D	1:D	0:K	0:K	0:K	0:K	0:K	0:K	0:K	0:K	0:K	1:D	1:D	1:D	1:D	1:D	1:D	1:D	1:D	1:D	1:D	1:D	1:D	1:D	1:D	1:D	1:D	1:D	1:D	1:D	1:D	1:D	1:D	1:D	1:D	1:D	1:D	1:D	1:D	0:K	0:K
SAR2716(aur)	173	zinc metalloproteinase precursor / aureolysin	0.157619	0.235625	5.45455	0.00478842	291.294	NO	1:I	1:I	0:V	0:V	0:V	0:V	0:V	0:V	0:V	0:V	0:V	1:I	1:I	1:I	1:I	1:I	1:I	1:I	1:I	1:I	1:I	1:I	1:I	1:I	1:I	1:I	1:I	1:I	1:I	1:I	1:I	1:I	1:I	1:I	1:I	1:I	1:I	1:I	1:I	0:V	0:V
SAR2718(pcp)	79	predicted protein	0.157619	0.235625	5.45455	0.00478842	291.294	NO	1:G	1:G	0:D	0:D	1:G	0:D	0:D	0:D	0:D	0:D	0:D	1:G	1:G	1:G	1:G	1:G	1:G	1:G	1:G	1:G	1:G	1:G	1:G	1:G	1:G	1:G	1:G	1:G	1:G	1:G	1:G	1:G	1:G	1:G	0:?	1:G	1:G	1:G	1:G	0:D	0:D
SAR2718(pcp)	82	predicted protein	0.157619	0.235625	5.45455	0.00478842	291.294	NO	1:S	1:S	0:P	0:P	1:S	0:P	0:P	0:P	0:P	0:P	0:P	1:S	1:S	1:S	1:S	1:S	1:S	1:S	1:S	1:S	1:S	1:S	1:S	1:S	1:S	1:S	1:S	1:S	1:S	1:S	1:S	1:S	1:S	1:S	0:?	1:S	1:S	1:S	1:S	0:P	0:P
SAR2718(pcp)	87	predicted protein	0.157619	0.235625	5.45455	0.00478842	291.294	NO	1:T	1:T	0:N	0:N	1:T	0:N	0:N	0:N	0:N	0:N	0:N	1:T	1:T	1:T	1:T	1:T	1:T	1:T	1:T	1:T	1:T	1:T	1:T	1:T	1:T	1:T	1:T	1:T	1:T	1:T	1:T	1:T	1:T	1:T	0:?	1:T	1:T	1:T	1:T	0:N	0:N
SAR2718(pcp)	92	predicted protein	0.157619	0.235625	5.45455	0.00478842	291.294	NO	1:G	1:G	0:H	0:H	1:G	0:H	0:H	0:H	0:H	0:H	0:H	1:G	1:G	1:G	1:G	1:G	1:G	1:G	1:G	1:G	1:G	1:G	1:G	1:G	1:G	1:G	1:G	1:G	1:G	1:G	1:G	1:G	1:G	1:G	0:?	1:G	1:G	1:G	1:G	0:H	0:H
SAR2720(manP)	431	pts system, mannose-specific iib component / pts system, mannose-specific iic component / pts system, mannose-specific iia component	0.157619	0.235625	5.45455	0.00478842	291.294	NO	1:M	1:M	0:I	0:I	1:M	0:I	0:I	0:I	0:I	0:I	0:I	1:M	1:M	1:M	1:M	1:M	1:M	1:M	1:M	1:M	1:M	1:M	1:M	1:M	1:M	1:M	1:M	1:M	1:M	1:M	1:M	1:M	1:M	1:M	1:M	0:I	0:I	0:I	0:I	0:I	0:I
SAR2725(sasF)	207	predicted cell-wall-anchored protein sasf (lpxag motif)	0.157619	0.235625	5.45455	0.00478842	291.294	NO	1:Q	1:Q	1:T	0:P	1:T	0:P	0:P	0:P	0:P	0:P	0:P	0:P	1:S	1:S	1:Q	1:S	1:S	1:S	1:S	1:S	1:S	1:S	1:Q	1:S	1:S	1:S	1:S	1:S	1:S	1:S	1:S	1:S	1:S	1:S	1:A	0:P	0:P	0:P	0:P	0:P	0:P
SAR2725(sasF)	338	predicted cell-wall-anchored protein sasf (lpxag motif)	0.157619	0.235625	5.45455	0.00478842	291.294	NO	1:R	1:R	1:N	0:S	0:S	0:S	0:S	0:S	0:S	0:S	0:S	1:R	1:R	1:R	1:R	1:R	1:R	1:R	1:R	1:R	1:R	1:R	1:R	1:R	1:R	1:R	1:R	1:R	1:R	1:R	1:R	1:R	1:R	1:R	1:T	1:R	1:R	0:S	0:S	0:S	0:S
SAR2726(gtfB)	266	gftb: glycosyl transferase, family 8	0.157619	0.235625	5.45455	0.00478842	291.294	NO	0:Q	0:Q	0:Q	0:Q	1:K	1:K	0:Q	0:Q	0:Q	0:Q	0:Q	1:K	1:K	1:K	0:Q	1:K	1:K	1:K	1:K	1:K	1:K	1:K	0:Q	1:K	1:K	1:K	1:K	1:K	1:K	1:K	1:K	1:K	1:K	1:K	1:K	0:Q	0:Q	0:Q	0:Q	0:Q	0:Q
SAR2750(icaC)	21	polysaccharide intercellular adhesin (pia) biosynthesis protein icac	0.157619	0.235625	5.45455	0.00478842	291.294	NO	1:V	1:V	0:I	0:I	0:I	0:I	0:I	0:I	1:V	0:-	0:I	1:V	1:V	1:V	1:V	1:V	1:V	1:V	1:V	1:V	1:V	1:V	1:V	1:V	1:V	1:V	1:V	1:V	1:V	1:V	1:V	1:V	1:V	1:V	0:I	0:I	0:I	1:V	1:V	0:I	0:I
SAR2753(lip)	426	triacylglycerol lipase	0.157619	0.235625	5.45455	0.00478842	291.294	NO	1:S	1:S	0:N	0:N	0:N	0:N	0:N	0:N	0:N	0:N	0:N	1:S	1:S	1:S	1:S	1:S	1:S	1:S	1:S	1:S	1:S	1:S	1:S	1:S	1:S	1:S	1:S	1:S	1:S	1:S	1:S	1:S	1:S	1:S	1:S	0:N	0:N	1:S	1:S	0:N	0:N
SAR2777(SAR2777)	44	putative dna-binding protein	0.157619	0.235625	5.45455	0.00478842	291.294	NO	1:D	1:D	0:A	0:A	1:T	0:A	0:A	0:A	0:A	0:A	0:A	1:D	1:D	1:D	1:D	1:D	1:D	1:D	1:D	1:D	1:D	1:D	1:D	1:D	1:D	1:D	1:D	1:D	1:D	1:D	1:D	1:D	1:D	1:D	1:T	1:D	1:D	0:A	0:A	0:A	0:A
SAR2777(SAR2777)	168	putative dna-binding protein	0.157619	0.235625	5.45455	0.00478842	291.294	NO	0:C	0:C	0:C	0:C	1:H	0:C	0:C	0:C	0:C	0:C	0:C	1:S	1:Y	1:Y	0:C	1:Y	1:Y	1:Y	1:Y	1:Y	1:Y	1:Y	0:C	1:Y	1:Y	1:Y	1:Y	1:Y	1:Y	1:Y	1:Y	1:Y	1:Y	1:Y	1:H	0:C	0:C	0:C	0:C	0:C	0:C
SAR2777(SAR2777)	175	putative dna-binding protein	0.157619	0.235625	5.45455	0.00478842	291.294	NO	0:I	0:I	0:I	0:I	1:T	0:I	0:I	0:I	0:I	0:I	0:I	1:S	1:S	1:S	0:I	1:S	1:S	1:S	1:S	1:S	1:S	1:S	0:I	1:S	1:S	1:S	1:S	1:S	1:S	1:S	1:S	1:S	1:S	1:S	1:T	0:I	0:I	0:I	0:I	0:I	0:I
SAR2777(SAR2777)	176	putative dna-binding protein	0.157619	0.235625	5.45455	0.00478842	291.294	NO	0:E	0:E	0:E	0:E	1:Q	0:E	0:E	0:E	0:E	0:E	0:E	1:Q	1:Q	1:Q	0:E	1:Q	1:Q	1:Q	1:Q	1:Q	1:Q	1:Q	0:E	1:Q	1:Q	1:Q	1:Q	1:Q	1:Q	1:Q	1:Q	1:Q	1:Q	1:Q	1:Q	0:E	0:E	0:E	0:E	0:E	0:E
SAR2779(SAR2779)	17	n-hydroxyarylamine o-acetyltransferase	0.157619	0.235625	5.45455	0.00478842	291.294	NO	1:T	1:T	0:S	0:S	0:S	0:S	0:S	0:S	0:S	0:S	0:?	1:T	1:T	1:T	1:T	1:T	1:T	1:T	1:T	1:T	1:T	1:T	1:T	1:T	1:T	1:T	1:T	1:T	1:T	1:T	1:T	1:T	1:T	1:T	1:N	1:T	1:T	1:T	1:T	0:S	0:S
SAR2779(SAR2779)	54	n-hydroxyarylamine o-acetyltransferase	0.157619	0.235625	5.45455	0.00478842	291.294	NO	1:D	1:D	0:N	0:N	0:N	0:N	0:N	0:N	0:N	0:N	0:?	1:D	1:D	1:D	1:D	1:D	1:D	1:D	1:D	1:D	1:D	1:D	1:D	1:D	1:D	1:D	1:D	1:D	1:D	1:D	1:D	1:D	1:D	1:D	1:D	1:D	1:D	1:D	1:D	0:N	0:N
SAR2779(SAR2779)	53	n-hydroxyarylamine o-acetyltransferase	0.157619	0.235625	5.45455	0.00478842	291.294	NO	1:V	1:V	0:I	0:I	0:I	0:I	0:I	0:I	0:I	0:I	0:?	1:V	1:V	1:V	1:V	1:V	1:V	1:V	1:V	1:V	1:V	1:V	1:V	1:V	1:V	1:V	1:V	1:V	1:V	1:V	1:V	1:V	1:V	1:V	1:V	1:V	1:V	1:V	1:V	0:I	0:I
SAR2779(SAR2779)	21	n-hydroxyarylamine o-acetyltransferase	0.157619	0.235625	5.45455	0.00478842	291.294	NO	1:Q	1:Q	0:R	0:R	0:R	0:R	0:R	0:R	0:R	0:R	0:?	1:Q	1:Q	1:Q	1:Q	1:Q	1:Q	1:Q	1:Q	1:Q	1:Q	1:Q	1:Q	1:Q	1:Q	1:Q	1:Q	1:Q	1:Q	1:Q	1:Q	1:Q	1:Q	1:Q	1:E	1:Q	1:Q	1:Q	1:Q	0:R	0:R
SAR2779(SAR2779)	10	n-hydroxyarylamine o-acetyltransferase	0.157619	0.235625	5.45455	0.00478842	291.294	NO	1:D	1:D	1:D	0:N	0:N	1:K	0:N	0:N	0:N	0:N	0:?	1:D	1:D	1:D	1:D	1:D	1:D	1:D	1:D	1:D	1:D	1:D	1:D	1:D	1:D	1:D	1:D	1:D	1:D	1:D	1:D	1:D	1:D	1:D	0:N	1:D	1:D	1:D	1:D	0:N	0:N
SAR2779(SAR2779)	238	n-hydroxyarylamine o-acetyltransferase	0.157619	0.235625	5.45455	0.00478842	291.294	NO	1:P	1:P	1:P	0:S	0:S	0:S	0:S	0:S	0:S	1:P	0:?	1:P	1:P	1:P	1:P	1:P	1:P	1:P	1:P	1:P	1:P	1:P	1:P	1:P	1:P	1:P	1:P	1:P	1:P	1:P	1:P	1:P	1:P	1:P	1:L	1:P	1:P	0:S	0:S	0:S	0:S
SAR2779(SAR2779)	208	n-hydroxyarylamine o-acetyltransferase	0.157619	0.235625	5.45455	0.00478842	291.294	NO	1:K	1:K	0:Q	0:Q	1:K	0:Q	0:Q	0:Q	0:Q	1:K	0:?	1:K	1:K	1:K	1:K	1:K	1:K	1:K	1:K	1:K	1:K	1:K	1:K	1:K	1:K	1:K	1:K	1:K	1:K	1:K	1:K	1:K	1:K	1:K	1:E	1:K	1:K	0:Q	0:Q	0:Q	0:Q
SAR0423(set17)	90	exotoxin 7	0.157619	0.131458	3.15789	0.00478842	291.294	NO	1:G	1:G	0:S	0:S	1:D	0:S	0:S	0:S	0:S	0:S	0:S	1:G	1:G	1:G	1:G	1:G	1:G	1:G	1:G	1:G	1:G	1:G	1:G	1:G	1:G	1:G	1:G	1:G	1:G	1:G	1:G	1:G	1:G	1:G	1:N	1:G	1:G	1:G	1:G	0:S	0:S
SAR0423(set17)	237	exotoxin 7	0.157619	0.131458	3.15789	0.00478842	291.294	NO	1:I	1:I	0:V	0:V	1:I	0:V	0:V	0:V	0:V	0:V	0:V	1:I	1:I	1:I	1:I	1:I	1:I	1:I	1:I	1:I	1:I	1:I	1:I	1:I	1:I	1:I	1:I	1:I	1:I	1:I	1:I	1:I	1:I	1:I	1:I	1:I	1:I	1:I	1:I	0:V	0:V
SAR0423(set17)	29	exotoxin 7	0.157619	0.131458	3.15789	0.00478842	291.294	NO	1:V	1:V	0:I	0:I	1:V	0:I	0:I	0:I	0:I	0:I	0:I	1:V	1:V	1:V	1:V	1:V	1:V	1:V	1:V	1:V	1:V	1:V	1:V	1:V	1:V	1:V	1:V	1:V	1:V	1:V	1:V	1:V	1:V	1:V	1:V	1:V	1:V	1:V	1:V	0:I	0:I
SAR0423(set17)	46	exotoxin 7	0.157619	0.131458	3.15789	0.00478842	291.294	NO	1:Q	1:Q	0:K	0:K	1:Q	0:K	0:K	0:K	0:K	0:K	0:K	1:Q	1:Q	1:Q	1:Q	1:Q	1:Q	1:Q	1:Q	1:Q	1:Q	1:Q	1:Q	1:Q	1:Q	1:Q	1:Q	1:Q	1:Q	1:Q	1:Q	1:Q	1:Q	1:Q	1:Q	1:Q	1:Q	1:Q	1:Q	0:K	0:K
SAR0423(set17)	32	exotoxin 7	0.157619	0.131458	3.15789	0.00478842	291.294	NO	1:V	1:V	0:L	0:L	1:V	0:L	0:L	0:L	0:L	0:L	0:L	1:V	1:V	1:V	1:V	1:V	1:V	1:V	1:V	1:V	1:V	1:V	1:V	1:V	1:V	1:V	1:V	1:V	1:V	1:V	1:V	1:V	1:V	1:V	1:A	1:V	1:V	1:V	1:V	0:L	0:L
SAR0423(set17)	73	exotoxin 7	0.157619	0.131458	3.15789	0.00478842	291.294	NO	1:V	1:V	0:I	0:I	1:T	0:I	0:I	0:I	0:I	0:I	0:I	1:V	1:V	1:V	1:V	1:V	1:V	1:V	1:V	1:V	1:V	1:V	1:V	1:V	1:V	1:V	1:V	1:V	1:V	1:V	1:V	1:V	1:V	1:V	1:V	1:V	1:V	1:V	1:V	0:I	0:I
SAR0423(set17)	84	exotoxin 7	0.157619	0.131458	3.15789	0.00478842	291.294	NO	1:S	1:S	0:F	0:F	1:S	0:F	0:F	0:F	0:F	0:F	0:F	1:S	1:S	1:S	1:S	1:S	1:S	1:S	1:S	1:S	1:S	1:S	1:S	1:S	1:S	1:S	1:S	1:S	1:S	1:S	1:S	1:S	1:S	1:S	1:S	1:S	1:S	1:S	1:S	0:F	0:F
SAR0423(set17)	98	exotoxin 7	0.157619	0.131458	3.15789	0.00478842	291.294	NO	1:E	1:E	0:D	0:D	1:Q	0:D	0:D	0:D	0:D	0:D	0:D	1:E	1:E	1:E	1:E	1:E	1:E	1:E	1:E	1:E	1:E	1:E	1:E	1:E	1:E	1:E	1:E	1:E	1:E	1:E	1:E	1:E	1:E	1:E	1:Q	1:E	1:E	1:E	1:E	0:D	0:D
SAR0423(set17)	101	exotoxin 7	0.157619	0.131458	3.15789	0.00478842	291.294	NO	1:T	1:T	0:S	0:S	1:T	0:S	0:S	0:S	0:S	0:S	0:S	1:T	1:T	1:T	1:T	1:T	1:T	1:T	1:T	1:T	1:T	1:T	1:T	1:T	1:T	1:T	1:T	1:T	1:T	1:T	1:T	1:T	1:T	1:T	1:T	1:T	1:T	1:T	1:T	0:S	0:S
SAR0423(set17)	108	exotoxin 7	0.157619	0.131458	3.15789	0.00478842	291.294	NO	1:V	1:V	0:I	0:I	1:V	0:I	0:I	0:I	0:I	0:I	0:I	1:V	1:V	1:V	1:V	1:V	1:V	1:V	1:V	1:V	1:V	1:V	1:V	1:V	1:V	1:V	1:V	1:V	1:V	1:V	1:V	1:V	1:V	1:V	1:V	1:V	1:V	1:V	1:V	0:I	0:I
SAR0423(set17)	154	exotoxin 7	0.157619	0.131458	3.15789	0.00478842	291.294	NO	1:Q	1:Q	0:L	0:L	1:Q	0:L	0:L	0:L	0:L	0:L	0:L	1:Q	1:Q	1:Q	1:Q	1:Q	1:Q	1:Q	1:Q	1:Q	1:Q	1:Q	1:Q	1:Q	1:Q	1:Q	1:Q	1:Q	1:Q	1:Q	1:Q	1:Q	1:Q	1:Q	1:Q	1:Q	1:Q	1:Q	1:Q	0:L	0:L
SAR0423(set17)	146	exotoxin 7	0.157619	0.131458	3.15789	0.00478842	291.294	NO	1:E	1:E	0:S	0:S	1:K	0:S	0:S	0:S	0:S	0:S	0:S	1:K	1:K	1:K	1:K	1:K	1:K	1:K	1:K	1:K	1:K	1:K	1:K	1:K	1:K	1:K	1:K	1:K	1:K	1:K	1:K	1:K	1:K	1:K	1:K	1:K	1:K	1:E	1:E	0:S	0:S
SAR0423(set17)	208	exotoxin 7	0.157619	0.131458	3.15789	0.00478842	291.294	NO	0:T	0:T	0:T	0:T	1:S	0:T	0:T	0:T	0:T	0:T	0:T	1:S	1:S	1:S	1:S	1:S	1:S	1:S	1:S	1:S	1:S	1:S	1:S	1:S	1:S	1:S	1:S	1:S	1:S	1:S	1:S	1:S	1:S	1:S	1:S	1:S	1:S	1:S	1:S	0:T	0:T
SAR0423(set17)	192	exotoxin 7	0.157619	0.131458	3.15789	0.00478842	291.294	NO	1:I	1:I	0:L	0:L	1:V	0:L	0:L	0:L	0:L	0:L	0:L	1:I	1:I	1:I	1:I	1:I	1:I	1:I	1:I	1:I	1:I	1:I	1:I	1:I	1:I	1:I	1:I	1:I	1:I	1:I	1:I	1:I	1:I	1:I	1:V	1:I	1:I	1:I	1:I	0:L	0:L
SAR0423(set17)	210	exotoxin 7	0.157619	0.131458	3.15789	0.00478842	291.294	NO	1:T	1:T	0:K	0:K	1:S	0:K	0:K	0:K	0:K	0:K	0:K	1:T	1:T	1:T	1:T	1:T	1:T	1:T	1:T	1:T	1:T	1:T	1:T	1:T	1:T	1:T	1:T	1:T	1:T	1:T	1:T	1:T	1:T	1:T	1:R	1:T	1:T	1:T	1:T	0:K	0:K
SAR0423(set17)	239	exotoxin 7	0.157619	0.131458	3.15789	0.00478842	291.294	NO	1:K	1:K	0:N	0:N	1:D	0:N	0:N	0:N	0:N	0:N	0:N	1:K	1:K	1:K	1:K	1:K	1:K	1:K	1:K	1:K	1:K	1:K	1:K	1:K	1:K	1:K	1:K	1:K	1:K	1:K	1:K	1:K	1:K	1:K	1:D	1:K	1:K	1:K	1:K	0:N	0:N
SAR0423(set17)	215	exotoxin 7	0.157619	0.131458	3.15789	0.00478842	291.294	NO	1:M	1:M	0:K	0:K	1:T	0:K	0:K	0:K	0:K	0:K	0:K	1:M	1:M	1:M	1:M	1:M	1:M	1:M	1:M	1:M	1:M	1:M	1:M	1:M	1:M	1:M	1:M	1:M	1:M	1:M	1:M	1:M	1:M	1:M	1:T	1:M	1:M	1:M	1:M	0:K	0:K
SAR0423(set17)	248	exotoxin 7	0.157619	0.131458	3.15789	0.00478842	291.294	NO	1:V	1:V	0:I	0:I	1:V	0:I	0:I	0:I	0:I	0:I	0:I	1:V	1:V	1:V	1:V	1:V	1:V	1:V	1:V	1:V	1:V	1:V	1:V	1:V	1:V	1:V	1:V	1:V	1:V	1:V	1:V	1:V	1:V	1:V	1:V	1:V	1:V	1:V	1:V	0:I	0:I
SAR0427(set3)	25	exotoxin 10	0.157619	0.131458	3.15789	0.00478842	291.294	NO	1:V	1:V	0:T	0:T	0:T	0:T	0:T	1:I	0:T	0:T	0:T	1:V	1:V	1:V	1:V	1:V	1:V	1:V	1:V	1:V	1:V	1:V	1:V	1:V	1:V	1:V	1:V	1:V	1:I	1:V	1:V	1:V	1:V	1:V	1:V	1:V	1:V	1:V	1:V	0:T	0:T
SAR0427(set3)	124	exotoxin 10	0.157619	0.131458	3.15789	0.00478842	291.294	NO	0:F	0:F	0:F	0:F	1:Y	0:F	0:F	0:F	0:F	0:F	0:F	1:Y	1:Y	1:Y	1:Y	1:Y	1:Y	1:Y	1:Y	1:Y	1:Y	1:Y	1:Y	1:Y	1:Y	1:Y	1:Y	1:Y	1:Y	1:Y	1:Y	1:Y	1:Y	1:Y	1:Y	1:Y	1:Y	1:Y	1:Y	0:F	0:F
SAR0431(set4)	46	exotoxin 4	0.157619	0.131458	3.15789	0.00478842	291.294	NO	1:H	1:H	0:Y	0:Y	1:H	0:Y	0:Y	0:Y	0:Y	0:Y	0:Y	1:H	1:H	1:H	1:H	1:H	1:H	1:H	1:H	1:H	1:H	1:H	1:H	1:H	1:H	1:H	1:H	1:H	1:H	1:H	1:H	1:H	1:H	1:H	1:H	1:H	1:H	1:H	1:H	0:Y	0:Y
SAR0431(set4)	53	exotoxin 4	0.157619	0.131458	3.15789	0.00478842	291.294	NO	1:F	1:F	0:T	0:T	1:F	0:T	0:T	0:T	0:T	0:T	0:T	1:F	1:F	1:F	1:F	1:F	1:F	1:F	1:F	1:F	1:F	1:F	1:F	1:F	1:F	1:F	1:F	1:F	1:F	1:F	1:F	1:F	1:F	1:F	1:F	1:F	1:F	1:F	1:F	0:T	0:T
SAR0431(set4)	54	exotoxin 4	0.157619	0.131458	3.15789	0.00478842	291.294	NO	1:K	1:K	0:M	0:M	1:K	0:M	0:M	0:M	0:M	0:M	0:M	1:K	1:K	1:K	1:K	1:K	1:K	1:K	1:K	1:K	1:K	1:K	1:K	1:K	1:K	1:K	1:K	1:K	1:K	1:K	1:K	1:K	1:K	1:K	1:K	1:K	1:K	1:K	1:K	0:M	0:M
SAR0431(set4)	78	exotoxin 4	0.157619	0.131458	3.15789	0.00478842	291.294	NO	1:T	1:T	0:I	0:I	1:T	0:I	0:I	0:I	0:I	0:I	0:I	1:T	1:T	1:T	1:T	1:T	1:T	1:T	1:T	1:T	1:T	1:T	1:T	1:T	1:T	1:T	1:T	1:T	1:T	1:T	1:T	1:T	1:T	1:T	1:T	1:T	1:T	1:T	1:T	0:I	0:I
SAR0431(set4)	86	exotoxin 4	0.157619	0.131458	3.15789	0.00478842	291.294	NO	1:E	1:E	0:D	0:D	1:E	0:D	0:D	0:D	0:D	0:D	0:D	1:E	1:E	1:E	1:E	1:E	1:E	1:E	1:E	1:E	1:E	1:E	1:E	1:E	1:E	1:E	1:E	1:E	1:E	1:E	1:E	1:E	1:E	1:E	1:E	1:E	1:E	1:E	1:E	0:D	0:D
SAR0431(set4)	87	exotoxin 4	0.157619	0.131458	3.15789	0.00478842	291.294	NO	1:Y	1:Y	0:K	0:K	1:Y	0:K	0:K	0:K	0:K	0:K	0:K	1:Y	1:Y	1:Y	1:Y	1:Y	1:Y	1:Y	1:Y	1:Y	1:Y	1:Y	1:Y	1:Y	1:Y	1:Y	1:Y	1:Y	1:Y	1:Y	1:Y	1:Y	1:Y	1:Y	1:Y	1:Y	1:Y	1:Y	1:Y	0:K	0:K
SAR0431(set4)	90	exotoxin 4	0.157619	0.131458	3.15789	0.00478842	291.294	NO	1:Y	1:Y	0:F	0:F	1:Y	0:F	0:F	0:F	0:F	0:F	0:F	1:Y	1:Y	1:Y	1:Y	1:Y	1:Y	1:Y	1:Y	1:Y	1:Y	1:Y	1:Y	1:Y	1:Y	1:Y	1:Y	1:Y	1:Y	1:Y	1:Y	1:Y	1:Y	1:Y	1:Y	1:Y	1:Y	1:Y	1:Y	0:F	0:F
SAR0431(set4)	94	exotoxin 4	0.157619	0.131458	3.15789	0.00478842	291.294	NO	1:R	1:R	0:S	0:S	1:R	0:S	0:S	0:S	0:S	0:S	0:S	1:R	1:R	1:R	1:R	1:R	1:R	1:R	1:R	1:R	1:R	1:R	1:R	1:R	1:R	1:R	1:R	1:R	1:R	1:R	1:R	1:R	1:R	1:R	1:R	1:R	1:R	1:R	1:R	0:S	0:S
SAR0431(set4)	113	exotoxin 4	0.157619	0.131458	3.15789	0.00478842	291.294	NO	1:S	1:S	0:F	0:F	1:S	0:F	0:F	0:F	0:F	0:F	0:F	1:S	1:S	1:S	1:S	1:S	1:S	1:S	1:S	1:S	1:S	1:S	1:S	1:S	1:S	1:S	1:S	1:S	1:S	1:S	1:S	1:S	1:S	1:S	1:S	1:S	1:S	1:S	1:S	0:F	0:F
SAR0431(set4)	120	exotoxin 4	0.157619	0.131458	3.15789	0.00478842	291.294	NO	1:T	1:T	0:I	0:I	1:T	0:I	0:I	0:I	0:I	0:I	0:I	1:T	1:T	1:T	1:T	1:T	1:T	1:T	1:T	1:T	1:T	1:T	1:T	1:T	1:T	1:T	1:T	1:T	1:T	1:T	1:T	1:T	1:T	1:T	1:T	1:T	1:T	1:T	1:T	0:I	0:I
SAR0431(set4)	121	exotoxin 4	0.157619	0.131458	3.15789	0.00478842	291.294	NO	1:K	1:K	0:Q	0:Q	1:K	0:Q	0:Q	0:Q	0:Q	0:Q	0:Q	1:K	1:K	1:K	1:K	1:K	1:K	1:K	1:K	1:K	1:K	1:K	1:K	1:K	1:K	1:K	1:K	1:K	1:K	1:K	1:K	1:K	1:K	1:K	1:K	1:K	1:K	1:K	1:K	0:Q	0:Q
SAR0431(set4)	128	exotoxin 4	0.157619	0.131458	3.15789	0.00478842	291.294	NO	1:F	1:F	0:V	0:V	1:F	0:V	0:V	0:V	0:V	0:V	0:V	1:F	1:F	1:F	1:F	1:F	1:F	1:F	1:F	1:F	1:F	1:F	1:F	1:F	1:F	1:F	1:F	1:F	1:F	1:F	1:F	1:F	1:F	1:F	1:F	1:F	1:F	1:F	1:F	0:V	0:V
SAR0431(set4)	133	exotoxin 4	0.157619	0.131458	3.15789	0.00478842	291.294	NO	1:R	1:R	0:I	0:I	1:R	0:I	0:I	0:I	0:I	0:I	0:I	1:R	1:R	1:R	1:R	1:R	1:R	1:R	1:R	1:R	1:R	1:R	1:R	1:R	1:R	1:R	1:R	1:R	1:R	1:R	1:R	1:R	1:R	1:R	1:M	1:R	1:R	1:L	1:L	0:I	0:I
SAR0431(set4)	152	exotoxin 4	0.157619	0.131458	3.15789	0.00478842	291.294	NO	1:D	1:D	0:Y	0:Y	1:H	0:Y	0:Y	0:Y	0:Y	0:Y	0:Y	1:D	1:D	1:D	1:D	1:D	1:D	1:D	1:D	1:D	1:D	1:D	1:D	1:D	1:D	1:D	1:D	1:D	1:D	1:D	1:D	1:D	1:D	1:D	1:D	1:D	1:D	1:D	1:D	0:Y	0:Y
SAR0431(set4)	157	exotoxin 4	0.157619	0.131458	3.15789	0.00478842	291.294	NO	1:E	1:E	0:K	0:K	1:E	0:K	0:K	0:K	0:K	0:K	0:K	1:E	1:E	1:E	1:E	1:E	1:E	1:E	1:E	1:E	1:E	1:E	1:E	1:E	1:E	1:E	1:E	1:E	1:E	1:E	1:E	1:E	1:E	1:E	1:E	1:E	1:E	1:E	1:E	0:K	0:K
SAR0431(set4)	52	exotoxin 4	0.157619	0.131458	3.15789	0.00478842	291.294	NO	1:N	1:N	0:K	0:K	1:N	0:K	0:K	0:K	0:K	0:K	0:K	1:N	1:N	1:N	1:N	1:N	1:N	1:N	1:N	1:N	1:N	1:N	1:N	1:N	1:N	1:N	1:N	1:N	1:N	1:N	1:N	1:N	1:N	1:N	1:N	1:N	1:N	1:N	1:N	0:K	0:K
SAR0548(rpoC)	864	dna-directed rna polymerase beta' subunit	0.157619	0.131458	3.15789	0.00478842	291.294	NO	0:I	0:I	1:V	0:I	1:V	0:I	0:I	0:I	0:I	0:I	0:I	1:V	1:V	1:V	1:V	1:V	1:V	1:V	1:V	1:V	1:V	1:V	1:V	1:V	1:V	1:V	1:V	1:V	1:V	1:V	1:V	1:V	1:V	1:V	1:V	0:I	0:I	0:I	0:I	0:I	0:I
SAR0573(nagB)	116	glucosamine-6-phosphate deaminase	0.157619	0.131458	3.15789	0.00478842	291.294	NO	1:I	1:I	1:T	0:K	1:R	0:K	0:K	0:K	0:K	0:K	0:K	1:T	1:T	1:T	1:T	1:T	1:T	1:T	1:T	1:T	1:T	1:T	1:T	1:T	1:T	1:T	1:T	1:T	1:T	1:T	1:T	1:T	1:T	1:T	1:R	0:K	0:K	0:K	0:K	0:K	0:K
SAR0630(mnhA)	137	na(+) h(+) antiporter subunit a (tc 2.a.63.1.3)	0.157619	0.131458	3.15789	0.00478842	291.294	NO	1:V	1:V	0:I	0:I	1:V	0:I	0:I	0:I	0:I	0:I	0:I	1:V	1:V	1:V	1:V	1:V	1:V	1:V	1:V	1:V	1:V	1:V	1:V	1:V	1:V	1:V	1:V	1:V	1:V	1:V	1:V	1:V	1:V	1:V	1:V	1:V	1:V	1:V	1:V	0:I	0:I
SAR0670(graS)	146	two-component sensor histidine kinase bces	0.157619	0.131458	3.15789	0.00478842	291.294	NO	1:E	1:E	1:E	0:K	0:K	0:K	0:K	0:K	0:K	0:K	0:K	1:E	1:E	1:E	1:E	1:E	1:E	1:E	1:E	1:E	1:E	1:E	1:E	1:E	1:E	1:E	1:E	1:E	1:E	1:E	1:E	1:E	1:E	1:E	1:E	1:E	1:E	1:E	1:E	0:K	0:K
SAR0788(sstB)	16	iron compound abc uptake transporter permease protein	0.157619	0.131458	3.15789	0.00478842	291.294	NO	0:L	0:L	0:L	0:L	0:L	1:I	0:L	1:I	0:L	1:I	1:I	1:F	1:F	1:F	1:F	1:F	1:F	1:F	1:F	1:F	1:F	1:F	1:F	1:F	1:F	1:F	1:F	1:F	1:F	1:F	1:F	1:F	1:F	1:F	1:C	0:L	0:L	1:F	1:F	0:L	0:L
SAR0788(sstB)	196	iron compound abc uptake transporter permease protein	0.157619	0.131458	3.15789	0.00478842	291.294	NO	1:Y	1:Y	1:F	0:L	0:L	0:L	0:L	0:L	0:L	0:L	0:L	1:F	1:F	1:F	1:F	1:F	1:F	1:F	1:F	1:F	1:F	1:F	1:F	1:F	1:F	1:F	1:F	1:F	1:F	1:F	1:F	1:F	1:F	1:F	1:F	1:Y	1:Y	1:F	1:F	0:L	0:L
SAR0789(sstC)	55	iron compound abc uptake transporter atp-binding protein	0.157619	0.131458	3.15789	0.00478842	291.294	NO	1:E	1:E	0:N	0:?	1:E	0:N	0:N	0:N	0:N	0:N	0:N	1:E	1:E	1:E	1:E	1:E	1:E	1:E	1:E	1:E	1:E	1:E	1:E	1:E	1:E	1:E	1:E	1:E	1:E	1:E	1:E	1:E	1:E	1:E	1:D	1:E	1:E	1:E	1:E	0:N	0:N
SAR0790(sstD)	10	iron compound abc uptake transporter substrate-binding protein	0.157619	0.131458	3.15789	0.00478842	291.294	NO	1:V	1:V	1:V	0:L	0:L	0:L	0:L	0:L	0:L	0:L	0:L	1:V	1:V	1:V	1:V	1:V	1:V	1:V	1:V	1:V	1:V	1:V	1:V	1:V	1:V	1:V	1:V	1:V	1:V	1:V	1:V	1:V	1:V	1:V	1:V	1:V	0:-	1:V	1:V	0:L	0:L
SAR0796(SAR0796)	349	glycerate kinase	0.157619	0.131458	3.15789	0.00478842	291.294	NO	1:S	1:S	0:T	0:T	1:S	0:T	0:T	0:T	0:T	0:T	0:T	1:S	1:S	1:S	1:S	1:S	1:S	1:S	1:S	1:S	1:S	1:S	1:S	1:S	1:S	1:S	1:S	1:S	1:S	1:S	1:S	1:S	1:S	1:S	1:S	1:S	1:S	1:S	1:S	0:T	0:T
SAR0804(comFA)	275	comf operon protein a, dna transporter atpase	0.157619	0.131458	3.15789	0.00478842	291.294	NO	0:H	0:H	0:H	0:H	0:H	0:H	0:H	1:Q	0:H	0:H	0:H	1:Q	1:Q	1:Q	1:Q	1:Q	1:Q	1:Q	1:Q	1:Q	1:Q	1:Q	1:Q	1:Q	1:Q	1:Q	1:Q	1:Q	1:Q	1:Q	1:Q	1:Q	1:Q	1:Q	1:N	0:H	0:H	1:Q	1:Q	0:H	0:H
SAR0894(dltA)	111	d-alanine--poly(phosphoribitol) ligase subunit 1	0.157619	0.131458	3.15789	0.00478842	291.294	NO	1:A	1:A	0:E	0:E	1:A	0:E	0:E	0:E	0:E	0:E	0:E	1:A	1:A	1:A	1:A	1:A	1:A	1:A	1:A	1:A	1:A	1:A	1:A	1:A	1:A	1:A	1:A	1:A	1:A	1:A	1:A	1:A	1:A	1:A	1:V	1:A	1:A	1:A	1:A	0:E	0:E
SAR1081(suhB2)	257	inositol-1-monophosphatase	0.157619	0.131458	3.15789	0.00478842	291.294	NO	1:L	1:L	1:L	0:S	1:L	0:S	0:S	0:S	0:S	0:S	0:S	0:S	1:L	1:L	1:L	1:L	1:L	1:L	1:L	1:L	1:L	1:L	1:L	1:L	1:L	1:L	1:L	1:L	1:L	1:L	1:L	1:L	1:L	1:L	1:V	1:L	1:L	1:L	1:L	0:S	0:S
SAR1081(suhB2)	258	inositol-1-monophosphatase	0.157619	0.131458	3.15789	0.00478842	291.294	NO	1:D	1:D	1:D	0:N	1:D	0:N	0:N	0:N	0:N	0:N	0:N	0:N	1:G	1:G	1:G	1:G	1:G	1:G	1:G	1:G	1:G	1:G	1:G	1:G	1:G	1:G	1:G	1:G	1:G	1:G	1:G	1:G	1:G	1:G	1:E	1:D	1:D	1:D	1:D	0:N	0:N
SAR1081(suhB2)	252	inositol-1-monophosphatase	0.157619	0.131458	3.15789	0.00478842	291.294	NO	1:V	1:V	1:V	0:L	1:V	0:L	0:L	0:L	0:L	0:L	0:L	0:L	1:V	1:V	1:V	1:V	1:V	1:V	1:V	1:V	1:V	1:V	1:V	1:V	1:V	1:V	1:V	1:V	1:V	1:V	1:V	1:V	1:V	1:V	1:V	1:V	1:V	1:V	1:V	0:L	0:L
SAR1125(rpmJ)	98	phosphoesterase	0.157619	0.131458	3.15789	0.00478842	291.294	NO	0:G	0:G	0:G	0:G	1:A	0:G	0:G	0:G	0:G	0:G	0:G	1:A	1:A	1:A	1:A	1:A	1:A	1:A	1:A	1:A	1:A	1:A	1:A	1:A	1:A	1:A	1:A	1:A	1:A	1:A	1:A	1:A	1:A	1:A	1:A	1:A	1:A	1:A	1:A	0:G	0:G
SAR1125(rpmJ)	104	phosphoesterase	0.157619	0.131458	3.15789	0.00478842	291.294	NO	0:L	0:L	0:L	0:L	0:L	0:L	0:L	0:L	0:L	0:L	0:L	1:V	1:V	1:V	1:V	1:V	1:V	1:V	1:V	1:V	1:V	1:V	1:V	1:V	1:V	1:V	1:V	1:V	1:V	1:V	1:V	1:V	1:V	1:V	1:T	0:L	0:L	1:V	1:V	0:L	0:L
SAR1125(rpmJ)	92	phosphoesterase	0.157619	0.131458	3.15789	0.00478842	291.294	NO	0:D	0:D	0:D	0:D	1:A	0:D	0:D	0:D	0:D	0:D	0:D	1:H	1:Y	1:Y	1:Y	1:Y	1:Y	1:Y	1:Y	1:Y	1:Y	1:Y	1:Y	1:Y	1:Y	1:Y	1:Y	1:Y	1:Y	1:Y	1:Y	1:Y	1:Y	1:Y	1:T	1:H	1:H	1:H	1:H	0:D	0:D
SAR1130(fib)	81	extracellular fibrinogen-binding protein efb	0.157619	0.131458	3.15789	0.00478842	291.294	NO	1:Y	1:Y	0:F	0:F	1:Y	0:F	0:F	0:F	0:F	0:F	0:F	1:Y	1:Y	1:Y	1:Y	1:Y	1:Y	1:Y	1:Y	1:Y	1:Y	1:Y	1:Y	1:Y	1:Y	1:Y	1:Y	1:Y	1:Y	1:Y	1:Y	1:Y	0:?	1:Y	1:Y	1:Y	1:Y	1:Y	1:Y	0:F	0:F
SAR1130(fib)	73	extracellular fibrinogen-binding protein efb	0.157619	0.131458	3.15789	0.00478842	291.294	NO	1:R	1:R	0:K	0:K	1:R	0:K	0:K	0:K	0:K	0:K	0:K	1:R	1:R	1:R	1:R	1:R	1:R	1:R	1:R	1:R	1:R	1:R	1:R	1:R	1:R	1:R	1:R	1:R	1:R	1:R	1:R	1:R	0:?	1:R	1:R	1:R	1:R	1:R	1:R	0:K	0:K
SAR1130(fib)	145	extracellular fibrinogen-binding protein efb	0.157619	0.131458	3.15789	0.00478842	291.294	NO	1:N	1:N	0:K	0:K	1:N	0:K	0:K	0:K	0:K	0:K	0:K	1:N	1:N	1:N	1:N	1:N	1:N	1:N	1:N	1:N	1:N	1:N	1:N	1:N	1:N	1:N	1:N	1:N	1:N	1:N	1:N	1:N	0:?	1:N	1:N	1:N	1:N	1:N	1:N	0:K	0:K
SAR1130(fib)	79	extracellular fibrinogen-binding protein efb	0.157619	0.131458	3.15789	0.00478842	291.294	NO	1:V	1:V	0:L	0:L	1:V	0:L	0:L	0:L	0:L	0:L	0:L	1:V	1:V	1:V	1:V	1:V	1:V	1:V	1:V	1:V	1:V	1:V	1:V	1:V	1:V	1:V	1:V	1:V	1:V	1:V	1:V	1:V	0:?	1:V	1:V	1:V	1:V	1:V	1:V	0:L	0:L
SAR1131(scc)	54	involved in expression of fibrinogen binding protein	0.157619	0.131458	3.15789	0.00478842	291.294	NO	1:S	1:S	1:S	0:T	1:S	0:T	0:T	0:T	0:T	0:T	0:T	1:S	1:S	1:S	1:S	1:S	1:S	1:S	1:S	1:S	1:S	1:S	1:S	1:S	1:S	1:S	1:S	1:S	1:S	1:S	1:S	1:S	1:S	1:S	0:?	1:S	1:S	1:S	1:S	0:T	0:T
SAR1131(scc)	63	involved in expression of fibrinogen binding protein	0.157619	0.131458	3.15789	0.00478842	291.294	NO	1:D	1:D	1:D	0:A	1:D	0:A	0:A	0:A	0:A	0:A	0:A	1:D	1:D	1:D	1:D	1:D	1:D	1:D	1:D	1:D	1:D	1:D	1:D	1:D	1:D	1:D	1:D	1:D	1:D	1:D	1:D	1:D	1:D	1:D	0:?	1:D	1:D	1:D	1:D	0:A	0:A
SAR1131(scc)	98	involved in expression of fibrinogen binding protein	0.157619	0.131458	3.15789	0.00478842	291.294	NO	1:E	1:E	1:E	0:D	1:E	0:D	0:D	0:D	0:D	0:D	0:D	1:E	1:E	1:E	1:E	1:E	1:E	1:E	1:E	1:E	1:E	1:E	1:E	1:E	1:E	1:E	1:E	1:E	1:E	1:E	1:E	1:E	1:E	1:E	0:?	1:E	1:E	1:E	1:E	0:D	0:D
SAR1131(scc)	24	involved in expression of fibrinogen binding protein	0.157619	0.131458	3.15789	0.00478842	291.294	NO	1:L	1:L	1:L	0:I	1:L	0:I	0:I	0:I	0:I	0:I	0:I	1:L	1:L	1:L	1:L	1:L	1:L	1:L	1:L	1:L	1:L	1:L	1:L	1:L	1:L	1:L	1:L	1:L	1:L	1:L	1:L	1:L	1:L	1:L	0:?	1:L	1:L	1:L	1:L	0:I	0:I
SAR1369(glcT)	43	transcription antiterminator	0.157619	0.131458	3.15789	0.00478842	291.294	NO	1:V	1:V	0:A	0:A	1:V	1:V	0:A	0:A	0:A	1:T	1:T	1:V	1:T	1:T	1:T	1:T	1:T	1:T	1:T	1:T	1:T	1:T	1:T	1:T	1:T	1:T	1:T	1:T	1:T	1:T	1:T	1:T	1:T	1:T	1:V	1:V	1:V	1:T	1:T	0:A	0:A
SAR1372(mprF)	522	fmtc (mrpf) protein involved in methicillin resistance / l-lysine modification of phosphatidylglycerol	0.157619	0.131458	3.15789	0.00478842	291.294	NO	1:N	1:N	0:K	0:K	1:N	0:K	0:K	0:K	0:K	0:K	0:K	1:N	1:N	1:N	1:N	1:N	1:N	1:N	1:N	1:N	1:N	1:N	1:N	1:N	1:N	1:N	1:N	1:N	1:N	1:N	1:N	1:N	1:N	1:N	1:N	1:N	0:?	0:K	0:K	0:K	0:K
SAR1442(cvfC)	37	pbs lyase heat-like repeat domain protein	0.157619	0.131458	3.15789	0.00478842	291.294	NO	0:T	0:T	1:N	0:T	0:T	0:T	0:T	0:T	0:T	0:T	0:T	1:N	1:N	1:N	1:N	1:N	1:N	1:N	1:N	1:N	1:N	1:N	1:N	1:N	1:N	1:N	1:N	1:N	1:N	1:N	1:N	1:N	1:N	1:N	1:S	1:N	1:N	1:N	1:N	0:T	0:T
SAR1442(cvfC)	87	pbs lyase heat-like repeat domain protein	0.157619	0.131458	3.15789	0.00478842	291.294	NO	0:K	0:K	0:K	0:K	1:Q	0:K	0:K	0:K	0:K	0:K	0:K	1:Q	1:Q	1:Q	1:Q	1:Q	1:Q	1:Q	1:Q	1:Q	1:Q	1:Q	1:Q	1:Q	1:Q	1:Q	1:Q	1:Q	1:Q	1:Q	1:Q	1:Q	1:Q	1:Q	1:S	1:Q	1:Q	1:Q	1:Q	0:K	0:K
SAR1792(tagA)	168	putative membrane protein yfca	0.157619	0.131458	3.15789	0.00478842	291.294	NO	1:I	1:I	0:V	0:V	0:V	0:V	0:V	1:I	0:V	0:V	0:V	1:I	1:I	1:I	1:I	1:I	1:I	1:I	1:I	1:I	1:I	1:I	1:I	1:I	1:I	1:I	1:I	1:I	1:I	1:I	1:I	1:I	1:I	1:I	1:L	1:I	1:I	1:I	1:I	0:V	0:V
SAR1860(SAR1860)	34	putative competence transcription factor comk	0.157619	0.131458	3.15789	0.00478842	291.294	NO	0:K	0:K	0:K	0:K	1:E	1:E	0:K	1:E	0:K	0:K	0:K	0:K	1:E	1:E	1:E	1:E	1:E	1:E	1:E	1:E	1:E	1:E	1:E	1:E	1:E	1:E	1:E	1:E	1:E	1:E	1:E	1:E	1:E	1:E	1:P	1:E	1:E	1:E	1:E	0:K	0:K
SAR1861(SAR1861)	100	putative membrane protein	0.157619	0.131458	3.15789	0.00478842	291.294	NO	1:N	1:N	1:N	0:S	0:S	0:S	0:S	0:S	0:S	0:S	0:S	1:N	1:N	1:N	1:N	1:N	1:N	1:N	1:N	1:N	1:N	1:N	1:N	1:N	1:N	1:N	1:N	1:N	1:N	1:N	1:N	1:N	1:N	1:N	1:N	1:N	1:N	1:N	1:N	0:S	0:S
SAR1876(menC)	229	o-succinylbenzoate-coa synthase	0.157619	0.131458	3.15789	0.00478842	291.294	NO	0:E	0:E	1:D	0:E	0:E	0:E	0:E	0:E	0:E	0:E	0:E	0:E	1:D	1:D	1:D	1:D	1:D	1:D	1:D	1:D	1:D	1:D	1:D	1:D	1:D	1:D	1:D	1:D	1:D	1:D	1:D	1:D	1:D	1:D	1:D	0:E	0:E	1:D	1:D	0:E	0:E
SAR2028(SAR2028)	252	aspartate aminotransferase	0.157619	0.131458	3.15789	0.00478842	291.294	NO	1:T	1:T	0:S	0:S	1:T	0:S	0:S	0:S	0:S	0:S	0:S	1:T	1:T	1:T	1:T	1:T	1:T	1:T	1:T	1:T	1:T	1:T	1:T	1:T	1:T	1:T	1:T	1:T	1:T	1:T	1:T	1:T	1:T	1:T	1:T	1:T	1:T	1:T	1:T	0:S	0:S
SAR2028(SAR2028)	214	aspartate aminotransferase	0.157619	0.131458	3.15789	0.00478842	291.294	NO	0:D	0:D	1:N	0:D	1:N	0:D	0:D	0:D	0:D	0:D	0:D	1:E	1:E	1:E	1:E	1:E	1:E	1:E	1:E	1:E	1:E	1:E	1:E	1:E	1:E	1:E	1:E	1:E	1:E	1:E	1:E	1:E	1:E	1:E	1:N	0:D	0:D	0:D	0:D	0:D	0:D
SAR2240(htrA)	230	hydrolase (had superfamily)	0.157619	0.131458	3.15789	0.00478842	291.294	NO	0:E	0:E	1:D	0:E	1:D	0:E	0:E	0:E	0:E	0:E	0:E	0:E	1:K	1:K	1:K	1:K	1:K	1:K	1:K	1:K	1:K	1:K	1:K	1:K	1:K	1:K	1:K	1:K	1:K	1:K	1:K	1:K	1:K	1:K	1:D	0:E	0:E	1:D	1:D	0:E	0:E
SAR2244(mtlA)	359	pts system, mannitol-specific iib component / pts system, mannitol-specific iic component	0.157619	0.131458	3.15789	0.00478842	291.294	NO	0:N	0:N	1:T	0:N	1:T	0:N	0:N	0:N	0:N	0:N	0:N	1:T	1:T	1:T	1:T	1:T	1:T	1:T	1:T	1:T	1:T	1:T	1:T	1:T	1:T	1:T	1:T	1:T	1:T	1:T	1:T	1:T	1:T	1:T	1:T	1:T	1:T	0:N	0:N	0:N	0:N
SAR2244(mtlA)	344	pts system, mannitol-specific iib component / pts system, mannitol-specific iic component	0.157619	0.131458	3.15789	0.00478842	291.294	NO	0:R	0:R	1:K	0:R	1:K	0:R	0:R	0:R	0:R	0:R	0:R	1:K	1:K	1:K	1:K	1:K	1:K	1:K	1:K	1:K	1:K	1:K	1:K	1:K	1:K	1:K	1:K	1:K	1:K	1:K	1:K	1:K	1:K	1:K	1:K	1:K	1:K	0:R	0:R	0:R	0:R
SAR2267(htsB)	115	heme abc type transporter htsabc, permease protein htsb	0.157619	0.131458	3.15789	0.00478842	291.294	NO	1:V	1:V	0:F	0:F	1:V	0:?	0:F	0:F	0:F	0:F	0:F	1:V	1:V	1:V	1:V	1:V	1:V	1:V	1:V	1:V	1:V	1:V	1:V	1:V	1:V	1:V	1:V	1:V	1:V	1:V	1:V	1:V	1:V	1:V	1:V	1:V	1:V	1:V	1:V	0:F	0:F
SAR2267(htsB)	118	heme abc type transporter htsabc, permease protein htsb	0.157619	0.131458	3.15789	0.00478842	291.294	NO	1:L	1:L	0:F	0:F	1:L	0:?	0:F	0:F	0:F	0:F	0:F	1:L	1:L	1:L	1:L	1:L	1:L	1:L	1:L	1:L	1:L	1:L	1:L	1:L	1:L	1:L	1:L	1:L	1:L	1:L	1:L	1:L	1:L	1:L	1:L	1:L	1:L	1:L	1:L	0:F	0:F
SAR2363(modA)	32	molybdenum abc transporter, periplasmic molybdenum-binding protein moda (tc 3.a.1.8.1)	0.157619	0.131458	3.15789	0.00478842	291.294	NO	1:Q	1:Q	0:N	0:N	1:Q	0:N	0:N	0:N	0:N	0:N	0:N	1:Q	1:Q	1:Q	1:Q	1:Q	1:Q	1:Q	1:Q	1:Q	1:Q	1:Q	1:Q	1:Q	1:Q	1:Q	1:Q	1:Q	1:Q	1:Q	1:Q	1:Q	1:Q	1:Q	1:K	1:Q	1:Q	1:Q	1:Q	0:N	0:N
SAR2421(SAR2421)	337	abortive infection protein	0.157619	0.131458	3.15789	0.00478842	291.294	NO	1:A	1:A	0:P	0:P	0:P	0:P	0:P	1:A	0:P	0:P	0:P	1:S	1:S	1:S	1:S	1:S	1:S	1:S	1:S	1:S	1:S	1:S	1:S	1:S	1:S	1:S	1:S	1:S	1:S	1:S	1:S	1:S	1:S	1:S	1:E	1:S	1:S	1:A	1:A	0:P	0:P
SAR2439(SAR2439)	97	tetr family regulatory protein of mdr cluster	0.157619	0.131458	3.15789	0.00478842	291.294	NO	1:R	1:R	0:H	0:H	0:H	0:H	0:H	1:R	0:H	0:H	0:H	1:R	1:R	1:R	1:R	1:R	1:R	1:R	1:R	1:R	1:R	1:R	1:R	1:R	1:R	1:R	1:R	1:R	1:R	1:R	1:R	1:R	1:R	1:R	1:R	1:R	1:R	1:R	1:R	0:H	0:H
SAR2483(narI)	78	respiratory nitrate reductase gamma chain	0.157619	0.131458	3.15789	0.00478842	291.294	NO	0:V	0:V	0:V	0:V	0:V	0:V	0:V	0:V	0:V	0:V	0:V	1:A	1:A	1:A	1:A	1:A	1:A	1:A	1:A	1:A	1:A	1:A	1:A	1:A	1:A	1:A	1:A	1:A	1:A	1:A	1:A	1:A	1:A	1:A	1:F	1:A	1:A	1:A	1:A	0:V	0:V
SAR2483(narI)	185	respiratory nitrate reductase gamma chain	0.157619	0.131458	3.15789	0.00478842	291.294	NO	0:M	0:M	0:M	0:M	0:M	0:M	0:M	0:M	0:M	0:M	0:M	1:I	1:I	1:I	1:I	1:I	1:I	1:I	1:I	1:I	1:I	1:I	1:I	1:I	1:I	1:I	1:I	1:I	1:I	1:I	1:I	1:I	1:I	1:I	1:I	0:M	0:M	1:I	1:I	0:M	0:M
SAR2501(fmhA)	403	fmha protein of femab family	0.157619	0.131458	3.15789	0.00478842	291.294	NO	0:L	0:L	0:L	0:L	0:L	0:L	0:L	0:L	0:L	0:L	0:L	1:M	1:I	1:I	1:I	1:I	1:I	1:I	1:I	1:I	1:I	1:I	1:I	1:I	1:I	1:I	1:I	1:I	1:I	1:I	1:I	1:I	1:I	1:I	1:M	1:M	1:M	1:M	1:M	0:L	0:L
SAR2503(tcyB)	62	abc transporter membrane-spanning permease - glutamine transport	0.157619	0.131458	3.15789	0.00478842	291.294	NO	0:I	0:I	0:I	0:I	0:I	0:I	0:I	1:T	0:I	0:I	0:I	1:V	1:V	1:V	1:V	1:V	1:V	1:V	1:V	1:V	1:V	1:V	1:V	1:V	1:V	1:V	1:V	1:V	1:V	1:V	1:V	1:V	1:V	1:V	1:V	1:V	1:V	1:V	1:V	0:I	0:I
SAR1113(rnhC)	210	ribonuclease hiii	0.150794	0.0833333	1.18182	0.00534357	325.065	NO	0:E	0:E	0:E	0:E	1:K	1:K	0:E	1:K	0:E	0:E	0:E	0:E	0:E	0:E	0:E	0:E	0:E	0:E	0:E	0:E	0:E	0:E	0:E	0:E	0:E	0:E	0:E	0:E	0:E	0:E	0:E	0:E	0:E	0:E	1:G	0:E	0:E	0:E	0:E	0:E	0:E
SAR2717(isaB)	32	immunodominantigen b	0.149683	0.214792	4.94118	0.00540326	328.697	NO	1:Q	1:Q	0:K	0:K	0:K	1:N	0:K	0:K	1:N	1:N	1:N	1:Q	1:Q	1:Q	1:Q	1:Q	1:Q	1:Q	1:Q	1:Q	1:Q	1:Q	1:Q	1:Q	1:Q	1:Q	1:Q	1:Q	1:Q	1:Q	1:Q	1:Q	1:Q	1:Q	1:H	1:Q	1:Q	1:Q	1:Q	0:K	0:K
SAR2717(isaB)	103	immunodominantigen b	0.149683	0.214792	4.94118	0.00540326	328.697	NO	1:N	1:N	0:S	0:S	0:S	0:S	0:S	0:S	0:S	0:S	0:S	1:N	1:N	1:N	1:N	1:N	1:N	1:N	1:N	1:N	1:N	1:N	1:N	1:N	1:N	1:N	1:N	1:N	1:N	1:N	1:N	1:N	1:N	1:N	1:G	1:N	1:N	1:N	1:N	0:S	0:S
SAR2717(isaB)	21	immunodominantigen b	0.149683	0.214792	4.94118	0.00540326	328.697	NO	1:A	1:A	0:V	0:V	0:V	0:V	0:V	0:V	0:V	0:V	0:V	1:A	1:A	1:A	1:A	1:A	1:A	1:A	1:A	1:A	1:A	1:A	1:A	1:A	1:A	1:A	1:A	1:A	1:A	1:A	1:A	1:A	1:A	1:A	1:A	1:A	1:A	1:A	1:A	0:V	0:V
SAR2717(isaB)	108	immunodominantigen b	0.149683	0.214792	4.94118	0.00540326	328.697	NO	1:I	1:I	0:V	0:V	0:V	0:V	0:V	0:V	0:V	0:V	0:V	1:I	1:I	1:I	1:I	1:I	1:I	1:I	1:I	1:I	1:I	1:I	1:I	1:I	1:I	1:I	1:I	1:I	1:I	1:I	1:I	1:I	1:I	1:I	1:I	1:I	1:I	1:I	1:I	0:V	0:V
SAR2717(isaB)	131	immunodominantigen b	0.149683	0.214792	4.94118	0.00540326	328.697	NO	1:N	1:N	0:G	0:G	0:G	0:G	0:G	0:G	0:G	0:G	0:G	1:N	1:N	1:N	1:N	1:N	1:N	1:N	1:N	1:N	1:N	1:N	1:N	1:N	1:N	1:N	1:N	1:N	1:N	1:N	1:N	1:N	1:N	1:N	1:N	1:N	1:N	1:N	1:N	0:G	0:G
SAR2717(isaB)	136	immunodominantigen b	0.149683	0.214792	4.94118	0.00540326	328.697	NO	1:S	1:S	0:A	0:A	0:A	0:A	0:A	0:A	0:A	0:A	0:A	1:S	1:S	1:S	1:S	1:S	1:S	1:S	1:S	1:S	1:S	1:S	1:S	1:S	1:S	1:S	1:S	1:S	1:S	1:S	1:S	1:S	1:S	1:S	1:S	1:S	1:S	1:S	1:S	0:A	0:A
SAR2717(isaB)	145	immunodominantigen b	0.149683	0.214792	4.94118	0.00540326	328.697	NO	1:H	1:H	0:N	0:N	0:N	0:N	0:N	0:N	0:N	0:N	0:N	1:H	1:H	1:H	1:H	1:H	1:H	1:H	1:H	1:H	1:H	1:H	1:H	1:H	1:H	1:H	1:H	1:H	1:H	1:H	1:H	1:H	1:H	1:H	1:P	1:H	1:H	1:H	1:H	0:N	0:N
SAR2717(isaB)	146	immunodominantigen b	0.149683	0.214792	4.94118	0.00540326	328.697	NO	1:S	1:S	0:A	0:A	0:A	0:A	0:A	0:A	0:A	0:A	0:A	1:S	1:S	1:S	1:S	1:S	1:S	1:P	1:S	1:S	1:S	1:S	1:S	1:S	1:S	1:S	1:S	1:S	1:S	1:S	1:S	1:S	1:S	1:S	1:N	1:S	1:S	1:S	1:S	0:A	0:A
SAR2717(isaB)	11	immunodominantigen b	0.149683	0.214792	4.94118	0.00540326	328.697	NO	1:T	1:T	0:A	0:A	0:A	0:A	0:A	0:A	0:A	0:A	0:A	1:T	1:T	1:T	1:T	1:T	1:T	1:T	1:T	1:T	1:T	1:T	1:T	1:T	1:T	1:T	1:T	1:T	1:T	1:T	1:T	1:T	1:T	1:T	1:T	1:T	1:T	1:T	1:T	0:A	0:A
SAR2717(isaB)	27	immunodominantigen b	0.149683	0.214792	4.94118	0.00540326	328.697	NO	1:A	1:A	0:S	0:S	0:S	0:S	0:S	0:S	0:S	0:S	0:S	1:A	1:A	1:A	1:A	1:A	1:A	1:A	1:A	1:A	1:A	1:A	1:A	1:A	1:A	1:A	1:A	1:A	1:A	1:A	1:A	1:A	1:A	1:A	1:E	1:A	1:A	1:A	1:A	0:S	0:S
SAR2717(isaB)	9	immunodominantigen b	0.149683	0.214792	4.94118	0.00540326	328.697	NO	1:A	1:A	0:V	0:V	0:V	0:V	0:V	0:V	0:V	0:V	0:V	1:A	1:A	1:A	1:A	1:A	1:A	1:A	1:A	1:A	1:A	1:A	1:A	1:A	1:A	1:A	1:A	1:A	1:A	1:A	1:A	1:A	1:A	1:A	1:L	1:A	1:A	1:A	1:A	0:V	0:V
SAR2717(isaB)	5	immunodominantigen b	0.149683	0.214792	4.94118	0.00540326	328.697	NO	1:T	1:T	0:S	0:S	0:S	0:S	0:S	0:S	0:S	0:S	0:S	1:T	1:T	1:T	1:T	1:T	1:T	1:T	1:T	1:T	1:T	1:T	1:T	1:T	1:T	1:T	1:T	1:T	1:T	1:T	1:T	1:T	1:T	1:T	1:T	1:T	1:T	1:T	1:T	0:S	0:S
SAR2717(isaB)	30	immunodominantigen b	0.149683	0.214792	4.94118	0.00540326	328.697	NO	1:I	1:I	0:T	0:T	0:T	0:T	0:T	0:T	0:T	0:T	0:T	1:I	1:I	1:I	1:I	1:I	1:I	1:I	1:I	1:I	1:I	1:I	1:I	1:I	1:I	1:I	1:I	1:I	1:I	1:I	1:I	1:I	1:I	1:I	1:V	1:I	1:I	1:I	1:I	0:T	0:T
SAR2717(isaB)	7	immunodominantigen b	0.149683	0.214792	4.94118	0.00540326	328.697	NO	1:L	1:L	0:V	0:V	0:V	0:V	0:V	0:V	0:V	0:V	0:V	1:L	1:L	1:L	1:L	1:L	1:L	1:L	1:L	1:L	1:L	1:L	1:L	1:L	1:L	1:L	1:L	1:L	1:L	1:L	1:L	1:L	1:L	1:L	1:I	1:L	1:L	1:L	1:L	0:V	0:V
SAR2717(isaB)	25	immunodominantigen b	0.149683	0.214792	4.94118	0.00540326	328.697	NO	1:G	1:G	0:E	0:E	0:E	0:E	0:E	0:E	0:E	0:E	0:E	1:G	1:G	1:G	1:G	1:G	1:G	1:G	1:G	1:G	1:G	1:G	1:G	1:G	1:G	1:G	1:G	1:G	1:G	1:G	1:G	1:G	1:G	1:G	1:G	1:G	1:G	1:G	1:G	0:E	0:E
SAR2717(isaB)	28	immunodominantigen b	0.149683	0.214792	4.94118	0.00540326	328.697	NO	1:S	1:S	0:A	0:A	0:A	0:A	0:A	0:A	0:A	0:A	0:A	1:S	1:S	1:S	1:S	1:S	1:S	1:S	1:S	1:S	1:S	1:S	1:S	1:S	1:S	1:S	1:S	1:S	1:S	1:S	1:S	1:S	1:S	1:S	1:T	1:S	1:S	1:S	1:S	0:A	0:A
SAR2717(isaB)	31	immunodominantigen b	0.149683	0.214792	4.94118	0.00540326	328.697	NO	1:H	1:H	0:S	0:S	0:S	0:S	0:S	0:S	0:S	0:S	0:S	1:H	1:H	1:H	1:H	1:H	1:H	1:H	1:H	1:H	1:H	1:H	1:H	1:H	1:H	1:H	1:H	1:H	1:H	1:H	1:H	1:H	1:H	1:H	1:N	1:H	1:H	1:H	1:H	0:S	0:S
SAR2717(isaB)	33	immunodominantigen b	0.149683	0.214792	4.94118	0.00540326	328.697	NO	1:E	1:E	0:Q	0:Q	0:Q	0:Q	0:Q	0:Q	0:Q	0:Q	0:Q	1:E	1:E	1:E	1:E	1:E	1:E	1:E	1:E	1:E	1:E	1:E	1:E	1:E	1:E	1:E	1:E	1:E	1:E	1:E	1:E	1:E	1:E	1:E	1:E	1:E	1:E	1:E	1:E	0:Q	0:Q
SAR2717(isaB)	38	immunodominantigen b	0.149683	0.214792	4.94118	0.00540326	328.697	NO	1:T	1:T	0:I	0:I	0:I	0:I	0:I	0:I	0:I	0:I	0:I	1:T	1:T	1:T	1:T	1:T	1:T	1:T	1:T	1:T	1:T	1:T	1:T	1:T	1:T	1:T	1:T	1:T	1:T	1:T	1:T	1:T	1:T	1:T	1:T	1:T	1:T	1:T	1:T	0:I	0:I
SAR2717(isaB)	50	immunodominantigen b	0.149683	0.214792	4.94118	0.00540326	328.697	NO	1:H	1:H	0:N	0:N	0:N	0:N	0:N	0:N	0:N	0:N	0:N	1:H	1:H	1:H	1:H	1:H	1:H	1:H	1:H	1:H	1:H	1:H	1:H	1:H	1:H	1:H	1:H	1:H	1:H	1:H	1:H	1:H	1:H	1:H	1:H	1:H	1:H	1:H	1:H	0:N	0:N
SAR2717(isaB)	56	immunodominantigen b	0.149683	0.214792	4.94118	0.00540326	328.697	NO	1:M	1:M	0:L	0:L	0:L	0:L	0:L	0:L	0:L	0:L	0:L	1:M	1:M	1:M	1:M	1:M	1:M	1:M	1:M	1:M	1:M	1:M	1:M	1:M	1:M	1:M	1:M	1:M	1:M	1:M	1:M	1:M	1:M	1:M	1:M	1:M	1:M	1:M	1:M	0:L	0:L
SAR2717(isaB)	59	immunodominantigen b	0.149683	0.214792	4.94118	0.00540326	328.697	NO	1:H	1:H	0:N	0:N	0:N	0:N	0:N	0:N	0:N	0:N	0:N	1:H	1:H	1:H	1:H	1:H	1:H	1:H	1:H	1:H	1:H	1:H	1:H	1:H	1:H	1:H	1:H	1:H	1:H	1:H	1:H	1:H	1:H	1:H	1:H	1:H	1:H	1:H	1:H	0:N	0:N
SAR2717(isaB)	81	immunodominantigen b	0.149683	0.214792	4.94118	0.00540326	328.697	NO	1:A	1:A	0:T	0:T	0:T	0:T	0:T	0:T	0:T	0:T	0:T	1:A	1:A	1:A	1:A	1:A	1:A	1:A	1:A	1:A	1:A	1:A	1:A	1:A	1:A	1:A	1:A	1:A	1:A	1:A	1:A	1:A	1:A	1:A	1:A	1:A	1:A	1:A	1:A	0:T	0:T
SAR2717(isaB)	82	immunodominantigen b	0.149683	0.214792	4.94118	0.00540326	328.697	NO	1:T	1:T	0:I	0:I	0:I	0:I	0:I	0:I	0:I	0:I	0:I	1:T	1:T	1:T	1:T	1:T	1:T	1:T	1:T	1:T	1:T	1:T	1:T	1:T	1:T	1:T	1:T	1:T	1:T	1:T	1:T	1:T	1:T	1:T	1:T	1:T	1:T	1:T	1:T	0:I	0:I
SAR0435(set26)	159	exotoxin	0.148148	0.0833333	1.18182	0.00558339	339.655	NO	0:Y	0:Y	1:F	0:Y	1:H	0:Y	0:Y	1:F	0:Y	1:F	1:F	0:Y	0:Y	0:Y	0:Y	0:Y	0:Y	0:Y	0:Y	0:Y	0:Y	0:Y	0:Y	0:Y	0:Y	0:Y	0:Y	0:Y	0:Y	0:Y	0:Y	0:Y	0:Y	0:Y	0:Y	1:F	1:F	0:Y	0:Y	0:Y	0:Y
SAR0461(metN)	326	methionine abc transporter atp-binding protein	0.148148	0.0833333	1.18182	0.00558339	339.655	NO	0:A	0:A	1:T	0:A	0:A	0:A	0:A	1:V	1:V	0:A	0:A	0:A	0:A	0:A	0:A	0:A	0:A	0:A	0:A	0:A	0:A	0:A	0:A	0:A	0:A	0:A	0:A	0:A	0:A	0:A	0:A	0:A	0:A	0:A	1:K	0:A	0:A	0:A	0:A	0:A	0:A
SAR2718(pcp)	105	predicted protein	0.148095	0.298125	7.2	0.00558434	339.712	NO	1:N	1:N	0:K	0:K	0:K	0:K	0:K	0:K	0:K	0:K	0:K	1:N	1:N	1:N	1:N	1:N	1:N	1:N	1:N	1:N	1:N	1:N	1:N	1:N	1:N	1:N	1:N	1:N	1:N	1:N	1:N	1:N	1:N	1:N	0:?	1:N	1:N	1:N	1:N	0:K	0:K
SAR1088(pycA)	464	pyruvate carboxyl transferase	0.142857	0.333333	6.5	0.00615309	374.311	NO	0:D	0:D	0:D	0:D	0:D	0:D	0:D	0:D	0:D	0:D	0:D	0:D	0:D	0:D	0:D	0:D	0:D	0:D	0:D	0:D	0:D	0:D	0:D	0:D	0:D	0:D	0:D	0:D	0:D	0:D	0:D	0:D	0:D	0:D	1:E	0:D	0:D	0:D	0:D	0:D	0:D
SAR2169(murF)	301	udp-n-acetylmuramoylalanyl-d-glutamyl-2,6-diaminopimelate--d-alanyl-d-alanine ligase	0.142857	0.333333	6.5	0.00615309	374.311	NO	0:T	0:T	0:T	0:T	0:T	0:T	0:T	0:T	0:T	0:T	0:T	0:T	0:T	0:T	0:T	0:T	0:T	0:T	0:T	0:T	0:T	0:T	0:T	0:T	0:T	0:T	0:T	0:T	0:T	0:T	0:T	0:T	0:T	0:T	1:S	0:T	0:T	0:T	0:T	0:T	0:T
SAR2241(SAR2241)	133	abc transporter atp-binding protein	0.142857	0.333333	6.5	0.00615309	374.311	NO	0:S	0:S	0:S	0:S	0:S	0:S	0:S	0:S	0:S	0:S	0:S	0:S	0:S	0:S	0:S	0:S	0:S	0:S	0:S	0:S	0:S	0:S	0:S	0:S	0:S	0:S	0:S	0:S	0:S	0:S	0:S	0:S	0:S	0:S	0:S	0:S	0:S	0:S	0:S	0:S	0:S
SAR2342(SAR2342)	283	transporter	0.142857	0.333333	6.5	0.00615309	374.311	NO	0:P	0:P	0:P	0:P	0:P	0:P	0:P	0:P	0:P	0:P	0:P	0:P	0:P	0:P	0:P	0:P	0:P	0:P	0:P	0:P	0:P	0:P	0:P	0:P	0:P	0:P	0:P	0:P	0:P	0:P	0:P	0:P	0:P	0:P	0:P	0:P	0:P	1:S	1:S	0:P	0:P
SAR0398(ahpF)	411	alkyl hydroperoxide reductase protein f	0.142857	0.125	1.85714	0.00615309	374.311	NO	0:D	0:D	0:D	0:D	0:D	0:D	0:D	0:D	0:D	0:D	0:D	0:D	1:N	1:N	1:N	1:N	1:N	1:N	1:N	1:N	1:N	0:-	1:N	1:N	1:N	1:N	1:N	1:N	1:N	1:N	1:N	1:N	1:N	1:N	0:D	0:D	0:D	0:D	0:D	0:D	0:D
SAR1240(polC)	1373	dna polymerase iii alpha subunit	0.142857	0.125	1.85714	0.00615309	374.311	NO	0:D	0:D	0:D	0:D	0:D	0:D	0:D	0:D	0:D	0:D	0:D	0:D	1:E	1:E	1:E	1:E	1:E	1:E	1:E	1:E	1:E	0:-	1:E	1:E	1:E	1:E	1:E	1:E	1:E	1:E	1:E	1:E	1:E	1:E	0:D	0:D	0:D	0:D	0:D	0:D	0:D
SAR0679(sarX)	89	hth-type transcriptional regulator sarx	0.142857	0.0833333	1.18182	0.00615309	374.311	NO	0:D	0:D	0:D	0:D	0:D	0:D	0:D	1:V	0:D	0:D	0:D	0:D	1:N	1:N	0:D	0:D	0:D	0:D	0:D	0:D	0:D	0:D	0:D	0:D	0:D	0:D	0:D	0:D	0:D	0:D	0:D	0:D	0:D	0:D	1:E	0:D	0:D	0:D	0:D	0:D	0:D
SAR2426(SAR2426)	69	abc-type na+ efflux pump, permease component	0.142857	0.0833333	1.18182	0.00615309	374.311	NO	0:A	0:A	1:S	0:A	0:A	0:A	0:A	0:A	0:A	0:A	0:A	0:A	0:A	0:A	0:A	1:E	1:E	0:A	0:A	0:A	0:A	0:A	0:A	0:A	0:A	0:A	0:A	0:A	0:A	0:A	0:A	0:A	0:A	0:A	1:G	0:A	0:A	0:A	0:A	0:A	0:A
SAS1309(trpD)	76	anthranilate phosphoribosyltransferase	0.142857	0.0833333	1.18182	0.00615309	374.311	NO	1:G	1:G	0:A	0:A	0:A	0:A	0:A	0:A	0:A	0:A	0:A	1:S	1:G	1:G	0:A	0:A	0:A	0:-	0:A	0:A	0:A	0:A	0:A	1:G	1:G	1:G	1:G	1:G	1:G	1:G	1:G	1:G	1:G	1:G	1:S	1:G	0:A	0:A	0:A	0:A	0:A
SAOUHSC_02462(SAOUHSC_02462)	22	predicted protein	0.142857	0.0625	0.866667	0.00615309	374.311	NO	0:T	0:T	1:K	0:T	1:R	0:T	0:T	0:T	0:T	0:T	0:T	0:T	0:T	0:T	0:T	0:T	0:T	0:T	0:T	0:T	0:T	0:T	0:T	0:T	0:T	0:T	0:T	0:T	0:T	0:T	0:T	0:T	0:T	0:T	1:N	1:R	1:R	0:T	0:T	0:T	0:T
SAR0021(yycI)	89	yyci protein	0.142857	0.0625	0.866667	0.00615309	374.311	NO	0:S	0:S	1:A	0:S	1:A	0:S	0:S	1:A	0:S	1:A	1:A	0:S	0:S	0:S	0:S	0:S	0:S	0:S	0:S	0:S	0:S	0:S	0:S	0:S	0:S	0:S	0:S	0:S	0:S	0:S	0:S	0:S	0:S	0:S	0:S	0:S	0:S	0:S	0:S	0:S	0:S
SAR0021(yycI)	88	yyci protein	0.142857	0.0625	0.866667	0.00615309	374.311	NO	0:T	0:T	1:A	0:T	1:A	0:T	0:T	1:A	0:T	1:A	1:A	0:T	0:T	0:T	0:T	0:T	0:T	0:T	0:T	0:T	0:T	0:T	0:T	0:T	0:T	0:T	0:T	0:T	0:T	0:T	0:T	0:T	0:T	0:T	0:T	0:T	0:T	0:T	0:T	0:T	0:T
SAR0186(argD)	324	acetylornithine aminotransferase 1	0.142857	0.0625	0.866667	0.00615309	374.311	NO	0:F	0:F	0:F	0:F	0:F	1:I	0:F	1:I	1:I	1:I	1:I	1:I	0:F	0:F	0:F	0:F	0:F	0:F	0:F	0:F	0:F	0:F	0:F	0:F	0:F	0:F	0:F	0:F	0:F	0:F	0:F	0:F	0:F	0:F	1:L	0:F	0:F	0:F	0:F	0:?	0:F
SAR0186(argD)	328	acetylornithine aminotransferase 1	0.142857	0.0625	0.866667	0.00615309	374.311	NO	0:A	0:A	0:A	0:A	0:A	1:E	0:A	1:E	1:E	1:E	1:E	1:E	0:A	0:A	0:A	0:A	0:A	0:A	0:A	0:A	0:A	0:A	0:A	0:A	0:A	0:A	0:A	0:A	0:A	0:A	0:A	0:A	0:A	0:A	1:Q	0:A	0:A	0:A	0:A	0:?	0:A
SAR0189(ipdC)	202	pyruvate decarboxylase; alpha-keto-acid decarboxylase	0.142857	0.0625	0.866667	0.00615309	374.311	NO	0:H	0:H	0:H	0:H	1:Q	0:H	0:H	1:Y	0:H	0:H	0:H	0:H	0:H	0:H	0:H	0:H	0:H	0:H	0:H	0:H	0:H	0:H	0:H	0:H	0:H	0:H	0:H	0:H	0:H	0:H	0:H	0:H	0:H	0:H	1:Q	0:H	0:H	0:H	0:H	0:H	0:H
SAR0189(ipdC)	513	pyruvate decarboxylase; alpha-keto-acid decarboxylase	0.142857	0.0625	0.866667	0.00615309	374.311	NO	0:G	0:G	1:D	0:G	0:G	1:S	0:G	1:S	0:G	1:S	1:S	0:G	0:G	0:G	0:G	0:G	0:G	0:G	0:G	0:G	0:G	0:G	0:G	0:G	0:G	0:G	0:G	0:G	0:G	0:G	0:G	0:G	0:G	0:G	1:N	0:G	0:G	0:G	0:G	0:G	0:G
SAR0193(sacX)	88	pts system, n-acetylmuramic acid-specific iib component / pts system, n-acetylmuramic acid-specific iic component	0.142857	0.0625	0.866667	0.00615309	374.311	NO	1:T	1:T	0:P	0:P	0:P	0:P	0:P	0:P	0:P	0:P	0:P	1:Q	0:P	0:P	0:P	0:P	0:P	0:P	0:P	0:P	0:P	0:P	0:P	0:P	0:P	0:P	0:P	0:P	0:P	0:P	0:P	0:-	0:P	0:P	1:Q	1:R	1:R	0:P	0:P	0:P	0:P
SAR0198(oppF)	270	putative glutathione transporter, atp-binding component	0.142857	0.0625	0.866667	0.00615309	374.311	NO	0:P	0:P	0:P	0:?	0:P	0:P	0:P	1:T	0:P	0:P	0:P	0:P	0:P	0:P	0:P	0:P	0:P	0:P	0:P	0:P	0:P	0:P	0:P	0:P	0:P	0:P	0:P	0:P	0:P	0:P	0:P	0:P	0:P	0:P	1:Q	1:T	1:T	0:P	0:P	0:P	0:P
SAR0198(oppF)	355	putative glutathione transporter, atp-binding component	0.142857	0.0625	0.866667	0.00615309	374.311	NO	0:S	0:S	0:S	0:?	0:S	0:S	0:S	0:S	0:S	0:S	0:S	1:A	0:S	0:S	0:S	0:S	0:S	0:S	0:S	0:S	0:S	0:S	0:S	0:S	0:S	0:S	0:S	0:S	0:S	0:S	0:S	0:S	0:S	0:S	1:P	0:S	0:S	1:A	1:A	0:S	0:S
SAR0221(SAR0221)	52	hyothetical protein	0.142857	0.0625	0.866667	0.00615309	374.311	NO	0:A	0:A	1:V	0:A	0:A	0:A	0:A	1:V	0:A	0:A	0:?	0:A	0:A	0:A	0:A	0:A	0:A	0:A	0:A	0:A	0:A	0:A	0:A	0:A	0:A	0:A	0:A	0:A	0:A	0:A	0:A	0:A	0:A	0:A	1:T	1:V	1:V	0:A	0:A	0:A	0:A
SAR0230(SAR0230)	14	oligopeptide abc transporter, periplasmic oligopeptide-binding protein oppa (tc 3.a.1.5.1)	0.142857	0.0625	0.866667	0.00615309	374.311	NO	0:V	0:V	0:V	0:V	1:T	0:V	0:V	1:I	0:V	0:V	0:V	0:V	0:V	0:V	0:V	0:V	0:V	0:V	0:V	0:V	0:V	0:V	0:V	0:V	0:V	0:V	0:V	0:V	0:V	0:V	0:V	0:V	0:V	0:V	1:T	0:V	0:V	0:V	0:V	0:V	0:V
SAR0251(tarF)	361	cdp-ribitol:poly(ribitol phosphate) ribitol phosphotransferase	0.142857	0.0625	0.866667	0.00615309	374.311	NO	0:I	0:I	0:I	0:I	1:V	0:I	0:I	0:I	0:I	0:I	0:I	0:I	0:I	0:I	0:I	0:I	0:I	0:I	0:I	0:I	0:I	0:I	0:I	0:I	0:I	0:I	0:I	0:I	0:I	0:I	0:I	0:I	0:I	0:I	1:V	0:I	0:I	0:I	0:I	0:I	0:I
SAR0267(rbsD)	4	ribose abc transport system, high affinity permease rbsd (tc 3.a.1.2.1)	0.142857	0.0625	0.866667	0.00615309	374.311	NO	0:S	0:S	0:S	0:S	0:S	0:S	0:S	0:S	0:S	0:S	0:S	1:T	0:S	0:S	0:S	0:S	0:S	0:S	0:S	0:S	0:S	0:S	0:S	0:S	0:S	0:S	0:S	0:S	0:S	0:S	0:S	0:S	0:S	0:S	1:T	0:S	0:S	1:T	1:T	0:S	0:S
SAR0277(SAR0277)	131	putative exported protein	0.142857	0.0625	0.866667	0.00615309	374.311	NO	0:A	0:A	0:A	0:A	0:A	0:A	0:A	0:A	0:A	0:A	0:A	0:A	0:A	0:A	0:A	0:A	0:A	0:A	0:A	0:A	0:A	0:A	0:A	0:A	0:A	0:A	0:A	0:A	0:A	0:A	0:A	0:A	0:A	0:A	1:E	0:A	0:A	1:E	1:E	0:A	0:A
SAR0283(essB)	199	putative secretion system component essb/yukc	0.142857	0.0625	0.866667	0.00615309	374.311	NO	0:A	0:A	0:A	0:A	1:S	0:A	0:A	0:A	0:A	0:A	0:A	0:A	0:A	0:A	0:A	0:A	0:A	0:A	0:A	0:A	0:A	0:A	0:A	0:A	0:A	0:A	0:A	0:A	0:A	0:A	0:A	0:A	0:A	0:A	1:T	0:A	0:A	1:S	1:S	0:A	0:A
SAR0283(essB)	214	putative secretion system component essb/yukc	0.142857	0.0625	0.866667	0.00615309	374.311	NO	0:Q	0:Q	0:Q	0:Q	1:E	0:Q	0:Q	0:Q	0:Q	0:Q	0:Q	0:Q	0:Q	0:Q	0:Q	0:Q	0:Q	0:Q	0:Q	0:Q	0:Q	0:Q	0:Q	0:Q	0:Q	0:Q	0:Q	0:Q	0:Q	0:Q	0:Q	0:Q	0:Q	0:Q	1:E	0:Q	0:Q	1:E	1:E	0:Q	0:Q
SAR0283(essB)	343	putative secretion system component essb/yukc	0.142857	0.0625	0.866667	0.00615309	374.311	NO	0:N	0:N	0:N	0:N	1:D	0:N	0:N	0:N	0:N	0:N	0:N	0:N	0:N	0:N	0:N	0:N	0:N	0:N	0:N	0:N	0:N	0:N	0:N	0:N	0:N	0:N	0:N	0:N	0:N	0:N	0:N	0:N	0:N	0:N	1:D	0:N	0:N	1:D	1:D	0:N	0:N
SAR0319(yqiG)	345	probable nadh-dependent flavin oxidoreductase in cluster with cog2110	0.142857	0.0625	0.866667	0.00615309	374.311	NO	0:H	0:H	0:H	0:H	1:Q	0:H	0:H	0:H	0:H	0:H	0:H	1:Q	0:H	0:H	0:H	0:H	0:H	0:H	0:H	0:H	0:H	0:H	0:H	0:H	0:H	0:H	0:H	0:H	0:H	0:H	0:H	0:H	0:H	0:H	1:N	0:H	0:H	0:H	0:H	0:H	0:H
SAR0319(yqiG)	354	probable nadh-dependent flavin oxidoreductase in cluster with cog2110	0.142857	0.0625	0.866667	0.00615309	374.311	NO	0:A	0:A	0:A	0:A	1:E	0:A	0:A	0:A	0:A	1:E	1:E	1:E	0:A	0:A	0:A	0:A	0:A	0:A	0:A	0:A	0:A	0:A	0:A	0:A	0:A	0:A	0:A	0:A	0:A	0:A	0:A	0:A	0:A	0:A	1:N	1:E	1:E	0:A	0:A	0:A	0:A
SAR0339(engB)	106	ribosomal-protein-l7p-serine acetyltransferase	0.142857	0.0625	0.866667	0.00615309	374.311	NO	1:K	1:K	0:H	0:H	1:K	0:H	0:H	1:K	0:H	0:H	0:H	0:H	0:H	0:H	0:H	0:H	0:H	0:H	0:H	0:H	0:H	0:H	0:H	0:H	0:H	0:H	0:H	0:H	0:H	0:H	0:H	0:H	0:H	0:H	1:Q	1:R	1:R	0:H	0:H	0:H	0:H
SAR0339(engB)	108	ribosomal-protein-l7p-serine acetyltransferase	0.142857	0.0625	0.866667	0.00615309	374.311	NO	1:V	1:V	0:I	0:I	1:V	0:I	0:I	1:V	0:I	0:I	0:I	0:I	0:I	0:I	0:I	0:I	0:I	0:I	0:I	0:I	0:I	0:I	0:I	0:I	0:I	0:I	0:I	0:I	0:I	0:I	0:I	0:I	0:I	0:I	1:V	0:I	0:I	0:I	0:I	0:I	0:I
SAR0342(efeU)	262	ferrous iron transport permease efeu	0.142857	0.0625	0.866667	0.00615309	374.311	NO	0:A	0:A	0:A	0:A	1:T	0:A	0:?	0:A	0:A	0:A	0:A	1:T	0:A	0:A	0:A	0:A	0:A	0:A	0:A	0:A	0:A	0:A	0:A	0:A	0:A	0:A	0:A	0:A	0:A	0:A	0:A	0:A	0:A	0:A	1:T	1:T	1:T	0:A	0:A	0:A	0:A
SAR0342(efeU)	208	ferrous iron transport permease efeu	0.142857	0.0625	0.866667	0.00615309	374.311	NO	0:A	0:A	0:A	0:A	0:A	0:A	0:?	0:A	0:A	0:A	0:A	1:T	0:A	0:A	0:A	0:A	0:A	0:A	0:A	0:A	0:A	0:A	0:A	0:A	0:A	0:A	0:A	0:A	0:A	0:A	0:A	0:A	0:A	0:A	1:T	0:A	0:A	1:T	1:T	0:A	0:A
SAR0435(set26)	45	exotoxin	0.142857	0.0625	0.866667	0.00615309	374.311	NO	1:K	1:K	1:F	0:Q	0:Q	0:Q	0:Q	1:K	0:Q	1:K	1:K	0:Q	0:Q	0:Q	0:Q	0:Q	0:Q	0:Q	0:Q	0:Q	0:Q	0:Q	0:Q	0:Q	0:Q	0:Q	0:Q	0:Q	0:Q	0:Q	0:Q	0:Q	0:Q	0:Q	1:K	0:Q	0:Q	0:Q	0:Q	0:Q	0:Q
SAR0649(tagB)	236	cdp-glycerol: n-acetyl-beta-d-mannosaminyl-1,4-n-acetyl-d-glucosaminyldiphosphoundecaprenyl glycerophosphotransferase	0.142857	0.0625	0.866667	0.00615309	374.311	NO	0:K	0:K	0:K	0:K	1:T	0:K	0:K	0:K	0:K	0:K	0:K	0:K	0:K	0:K	0:K	0:K	0:K	0:K	0:K	0:K	0:K	0:K	0:K	0:K	0:K	0:K	0:K	0:K	0:K	0:K	0:K	0:K	0:K	0:K	1:N	0:K	0:K	1:N	1:N	0:K	0:K
SAR0662(dhaM)	88	phosphoenolpyruvate-dihydroxyacetone phosphotransferase, subunit dham; dha-specific iia component	0.142857	0.0625	0.866667	0.00615309	374.311	NO	0:H	0:H	1:Y	0:H	1:Y	0:H	0:H	0:H	0:H	0:H	0:H	0:H	0:H	0:H	0:H	0:H	0:H	0:H	0:H	0:H	0:H	0:H	0:H	0:H	0:H	0:H	0:H	0:H	0:H	0:H	0:H	0:H	0:H	0:H	1:Y	0:H	0:H	0:H	0:H	0:H	0:H
SAR0662(dhaM)	7	phosphoenolpyruvate-dihydroxyacetone phosphotransferase, subunit dham; dha-specific iia component	0.142857	0.0625	0.866667	0.00615309	374.311	NO	0:P	0:P	1:T	0:P	1:T	0:P	0:P	0:P	0:P	0:P	0:P	0:-	0:P	0:P	0:P	0:P	0:P	0:P	0:P	0:P	0:P	0:P	0:P	0:P	0:P	0:P	0:P	0:P	0:P	0:P	0:P	0:P	0:P	0:P	1:A	0:P	0:P	0:P	0:P	0:P	0:P
SAR0679(sarX)	69	hth-type transcriptional regulator sarx	0.142857	0.0625	0.866667	0.00615309	374.311	NO	0:H	0:H	0:H	0:H	0:H	0:H	0:H	0:H	0:H	0:H	0:H	1:Y	0:H	0:H	0:H	0:H	0:H	0:H	0:H	0:H	0:H	0:H	0:H	0:H	0:H	0:H	0:H	0:H	0:H	0:H	0:H	0:H	0:H	0:H	1:F	1:Y	1:Y	1:Y	1:Y	0:H	0:H
SAR0680(yeeN)	146	dna-binding regulatory protein, yebc/pmpr family	0.142857	0.0625	0.866667	0.00615309	374.311	NO	0:E	0:E	0:E	0:E	0:E	0:E	0:E	0:E	0:E	0:E	0:E	1:D	0:E	0:E	0:E	0:E	0:E	0:E	0:E	0:E	0:E	0:E	0:E	0:E	0:E	0:E	0:E	0:E	0:E	0:E	0:E	0:E	0:E	0:E	1:D	1:D	1:D	1:D	1:D	0:E	0:E
SAR0681(SAR0681)	77	cupin family protein	0.142857	0.0625	0.866667	0.00615309	374.311	NO	0:P	0:P	1:L	0:P	0:P	0:P	0:P	0:P	0:P	0:P	0:P	0:P	0:P	0:P	0:P	0:P	0:P	0:P	0:P	0:P	0:P	0:P	0:P	0:P	0:P	0:P	0:P	0:P	0:P	0:P	0:P	0:P	0:P	0:P	1:K	0:P	0:P	0:P	0:P	0:P	0:P
SAR0760(saeQ)	72	doxx family protein	0.142857	0.0625	0.866667	0.00615309	374.311	NO	0:V	0:V	0:V	0:V	0:V	0:V	0:V	0:V	0:V	0:V	0:V	1:I	0:V	0:V	0:V	0:V	0:V	0:V	0:V	0:V	0:V	0:V	0:V	0:V	0:V	0:V	0:V	0:V	0:V	0:V	0:V	0:V	0:V	0:V	1:I	0:V	0:V	1:I	1:I	0:V	0:V
SAR0774(recQ)	123	atp-dependent dna helicase recq	0.142857	0.0625	0.866667	0.00615309	374.311	NO	0:?	0:M	0:M	0:M	0:M	0:M	0:M	0:M	0:M	0:M	0:M	1:L	0:M	0:M	0:M	0:M	0:M	0:M	0:M	0:M	0:M	0:M	0:M	0:M	0:M	0:M	0:M	0:M	0:M	0:M	0:M	0:M	0:M	0:M	1:L	0:M	0:M	1:L	1:L	0:M	0:M
SAR0774(recQ)	217	atp-dependent dna helicase recq	0.142857	0.0625	0.866667	0.00615309	374.311	NO	0:?	0:I	1:V	0:I	0:I	0:I	0:I	0:I	0:I	0:I	0:I	1:V	0:I	0:I	0:I	0:I	0:I	0:I	0:I	0:I	0:I	0:I	0:I	0:I	0:I	0:I	0:I	0:I	0:I	0:I	0:I	0:I	0:I	0:I	1:V	0:I	0:I	0:I	0:I	0:I	0:I
SAR0791(SAR0791)	5	zinc finger chy domain-containing protein	0.142857	0.0625	0.866667	0.00615309	374.311	NO	0:K	0:K	0:K	0:K	0:K	0:K	0:K	0:K	0:K	0:K	0:K	1:I	0:K	0:K	0:K	0:K	0:K	0:K	0:K	0:K	0:K	0:K	0:K	0:K	0:K	0:K	0:K	0:K	0:K	0:K	0:K	0:K	0:K	0:K	1:I	0:K	0:K	1:I	1:I	0:K	0:K
SAR0793(SAR0793)	151	uncharacterised protein family (upf0157) family protein	0.142857	0.0625	0.866667	0.00615309	374.311	NO	0:L	0:L	0:L	0:L	0:L	0:L	0:L	0:L	0:L	0:L	0:L	1:F	0:L	0:L	0:L	0:L	0:L	0:L	0:L	0:L	0:L	0:L	0:L	0:L	0:L	0:L	0:L	0:L	0:L	0:L	0:L	0:L	0:L	0:L	1:P	1:F	1:F	1:F	1:F	0:L	0:L
SAR0813(uvrA)	805	excinuclease abc subunit a	0.142857	0.0625	0.866667	0.00615309	374.311	NO	0:K	0:K	0:K	0:K	0:K	1:N	0:K	1:N	1:N	0:K	1:N	1:N	0:K	0:K	0:K	0:K	0:K	0:K	0:K	0:K	0:K	0:K	0:K	0:K	0:K	0:K	0:K	0:K	0:K	0:K	0:K	0:K	0:K	0:K	1:N	0:K	0:K	0:K	0:K	0:K	0:K
SAR0821(SAR0821)	243	transporter	0.142857	0.0625	0.866667	0.00615309	374.311	NO	1:S	1:S	0:P	0:P	1:S	1:S	0:P	1:S	0:P	1:S	1:S	0:P	0:P	0:P	0:P	0:P	0:P	0:P	0:P	0:P	0:P	0:P	0:P	0:P	0:P	0:P	0:P	0:P	0:P	0:P	0:P	0:P	0:P	0:P	1:S	0:P	0:P	0:P	0:P	0:P	0:P
SAR0841(SAR0841)	157	acetyltransferase	0.142857	0.0625	0.866667	0.00615309	374.311	NO	0:V	0:V	1:L	0:V	0:V	0:V	0:V	1:L	0:V	0:V	1:L	0:V	0:V	0:V	0:V	0:V	0:V	0:V	0:V	0:V	0:V	0:V	0:V	0:V	0:V	0:V	0:V	0:V	0:V	0:V	0:V	0:V	0:V	0:V	1:I	0:V	0:V	0:V	0:V	0:V	0:V
SAR0847(nuc)	43	phage-encoded chromosome degrading nuclease yokf	0.142857	0.0625	0.866667	0.00615309	374.311	NO	0:A	0:A	1:T	0:A	0:A	0:A	0:A	0:A	0:A	0:A	0:A	0:A	0:A	0:A	0:A	0:A	0:A	0:A	0:A	0:A	0:A	0:A	0:A	0:A	0:A	0:A	0:A	0:A	0:A	0:A	0:A	0:A	0:A	0:A	1:S	0:A	0:A	0:A	0:A	0:A	0:A
SAR0851(SAR0851)	188	putative exported protein	0.142857	0.0625	0.866667	0.00615309	374.311	NO	1:T	1:T	0:A	0:A	1:T	0:A	0:A	0:A	0:A	0:A	0:A	1:T	0:A	0:A	0:A	0:A	0:A	0:A	0:A	0:A	0:A	0:A	0:A	0:A	0:A	0:A	0:A	0:A	0:A	0:A	0:A	0:A	0:A	0:A	1:T	0:A	0:A	0:A	0:A	0:A	0:A
SAR0854(groES)	5	conserved domain protein	0.142857	0.0625	0.866667	0.00615309	374.311	NO	1:T	1:T	1:N	0:S	1:N	0:S	0:S	0:S	0:S	0:S	1:T	0:S	0:S	0:S	0:S	0:S	0:S	0:S	0:S	0:S	0:S	0:S	0:S	0:S	0:S	0:S	0:S	0:S	0:S	0:S	0:S	0:S	0:S	0:S	1:I	1:G	1:G	0:S	0:S	0:S	0:S
SAR0860(aroD)	148	3-dehydroquinate dehydratase i	0.142857	0.0625	0.866667	0.00615309	374.311	NO	0:F	0:F	0:F	0:F	1:Y	0:F	0:F	1:Y	0:F	1:Y	0:F	0:F	0:F	0:F	0:F	0:F	0:F	0:F	0:F	0:F	0:F	0:F	0:F	0:F	0:F	0:F	0:F	0:F	0:F	0:F	0:F	0:F	0:F	0:F	1:Y	0:F	0:F	0:F	0:F	0:F	0:F
SAR0889(SAR0889)	73	alanine racemase domain-containing protein	0.142857	0.0625	0.866667	0.00615309	374.311	NO	0:A	0:A	0:A	0:A	1:S	1:F	0:A	1:F	0:A	0:A	0:A	0:A	0:A	0:A	0:A	0:A	0:A	0:A	0:A	0:A	0:A	0:A	0:A	0:A	0:A	0:A	0:A	0:A	0:A	0:A	0:A	0:A	0:A	0:A	1:H	0:A	0:A	0:A	0:A	0:A	0:A
SAR0919(rocD)	334	acetylornithine aminotransferase 2	0.142857	0.0625	0.866667	0.00615309	374.311	NO	1:N	1:N	0:D	0:D	1:N	0:D	0:D	1:N	0:D	0:D	0:D	0:D	0:D	0:D	0:D	0:D	0:D	0:D	0:D	0:D	0:D	0:D	0:D	0:D	0:D	0:D	0:D	0:D	0:D	0:D	0:D	0:D	0:D	0:D	1:E	0:D	0:D	0:D	0:D	0:?	0:D
SAR0938(clpB)	483	clpb protein	0.142857	0.0625	0.866667	0.00615309	374.311	NO	0:N	0:N	0:N	0:N	1:K	0:N	0:N	0:N	0:N	0:N	0:N	1:K	0:N	0:N	0:N	0:N	0:N	0:N	0:N	0:N	0:N	0:N	0:N	0:N	0:N	0:N	0:N	0:N	0:N	0:N	0:N	0:N	0:N	0:N	1:K	0:N	0:N	0:N	0:N	0:N	0:N
SAR1026(atl)	923	bifunctional autolysin atl / n-acetylmuramoyl-l-alanine amidase/ endo-beta-n-acetylglucosaminidase	0.142857	0.0625	0.866667	0.00615309	374.311	NO	0:T	0:T	0:T	0:T	0:T	0:T	0:T	0:T	0:T	0:T	0:T	1:A	0:T	0:T	0:T	0:T	0:T	0:T	0:T	0:T	0:T	0:T	0:T	0:T	0:T	0:T	0:T	0:T	0:T	0:T	0:T	0:T	0:T	0:T	1:A	1:A	1:A	1:A	1:A	0:?	0:T
SAR1026(atl)	129	bifunctional autolysin atl / n-acetylmuramoyl-l-alanine amidase/ endo-beta-n-acetylglucosaminidase	0.142857	0.0625	0.866667	0.00615309	374.311	NO	1:T	1:T	0:S	0:S	1:T	0:S	0:S	0:S	0:S	0:S	0:S	1:T	0:S	0:S	0:S	0:S	0:S	0:S	0:S	0:S	0:S	0:S	0:S	0:S	0:S	0:S	0:S	0:S	0:S	0:S	0:S	0:S	0:S	0:S	0:S	0:S	0:S	1:T	1:T	0:?	0:S
SAR1046(purN)	52	phosphoribosylglycinamide formyltransferase	0.142857	0.0625	0.866667	0.00615309	374.311	NO	0:D	0:D	0:D	0:D	0:D	0:D	0:D	0:D	0:?	0:D	0:D	0:D	0:D	0:D	0:D	0:D	0:D	0:D	0:D	0:D	0:D	0:D	0:D	0:D	0:D	0:D	0:D	0:D	0:D	0:D	0:D	0:D	0:D	0:D	1:Q	0:D	0:D	1:G	1:G	0:D	0:D
SAR1081(suhB2)	240	inositol-1-monophosphatase	0.142857	0.0625	0.866667	0.00615309	374.311	NO	1:G	1:G	1:G	0:S	1:G	0:S	0:S	0:S	0:S	0:S	0:S	0:S	0:S	0:S	0:S	0:S	0:S	0:S	0:S	0:S	0:S	0:S	0:S	0:S	0:S	0:S	0:S	0:S	0:S	0:S	0:S	0:S	0:S	0:S	0:S	1:G	1:G	1:G	1:G	0:S	0:S
SAR1081(suhB2)	245	inositol-1-monophosphatase	0.142857	0.0625	0.866667	0.00615309	374.311	NO	1:V	1:V	1:V	0:I	1:V	0:I	0:I	0:I	0:I	0:I	0:I	0:I	0:I	0:I	0:I	0:I	0:I	0:I	0:I	0:I	0:I	0:I	0:I	0:I	0:I	0:I	0:I	0:I	0:I	0:I	0:I	0:I	0:I	0:I	0:I	1:V	1:V	1:V	1:V	0:I	0:I
SAR1091(lacR)	48	putative heme biosynthesis related protein	0.142857	0.0625	0.866667	0.00615309	374.311	NO	0:V	0:V	1:I	0:V	0:V	0:V	0:V	1:A	0:V	0:V	0:V	0:V	0:V	0:V	0:V	0:V	0:V	0:V	0:V	0:V	0:V	0:V	0:V	0:V	0:V	0:V	0:V	0:V	0:V	0:V	0:V	0:V	0:V	0:V	1:F	0:V	0:V	0:V	0:V	0:V	0:V
SAR1094(SAR1094)	307	glycerophosphoryl diester phosphodiesterase	0.142857	0.0625	0.866667	0.00615309	374.311	NO	0:N	0:N	1:K	0:N	0:N	0:N	0:N	1:K	0:-	0:N	0:N	0:N	0:N	0:N	0:N	0:N	0:N	0:N	0:N	0:N	0:N	0:N	0:N	0:N	0:N	0:N	0:N	0:N	0:N	0:N	0:N	0:N	0:N	0:N	0:N	0:N	0:N	1:K	1:K	0:N	0:N
SAR1112(pheT)	132	phenylalanyl-trna synthetase beta chain	0.142857	0.0625	0.866667	0.00615309	374.311	NO	0:I	0:I	0:I	0:I	0:I	0:I	0:I	0:I	0:I	0:I	0:I	0:I	0:I	0:I	0:I	0:I	0:I	0:I	0:I	0:I	0:I	0:I	0:I	0:I	0:I	0:I	0:I	0:I	0:I	0:I	0:I	0:I	0:I	0:I	1:V	0:I	0:I	1:V	1:V	0:I	0:I
SAR1119(uvrC)	65	excinuclease abc subunit c	0.142857	0.0625	0.866667	0.00615309	374.311	NO	0:-	1:H	0:R	0:R	0:R	1:H	0:R	1:H	0:R	0:R	0:R	0:R	0:R	0:R	0:R	0:R	0:R	0:R	0:R	0:R	0:R	0:R	0:R	0:R	0:R	0:R	0:R	0:R	0:R	0:R	0:R	0:R	0:R	0:R	1:Q	1:H	1:H	1:H	1:H	0:R	0:R
SAR1124(ynbD)	171	nucleoside 5-triphosphatase rdgb (dhaptp, ditp, xtp-specific)	0.142857	0.0625	0.866667	0.00615309	374.311	NO	0:Q	0:Q	0:Q	0:Q	1:E	0:Q	0:Q	0:Q	0:?	0:Q	0:Q	0:Q	0:Q	0:Q	0:Q	0:Q	0:Q	0:Q	0:Q	0:Q	0:Q	0:Q	0:Q	0:Q	0:Q	0:Q	0:Q	0:Q	0:Q	0:Q	0:Q	0:Q	0:Q	0:Q	1:E	0:Q	0:Q	1:E	1:E	0:Q	0:Q
SAR1130(fib)	93	extracellular fibrinogen-binding protein efb	0.142857	0.0625	0.866667	0.00615309	374.311	NO	1:H	1:H	0:Q	0:Q	1:H	0:Q	0:Q	0:Q	0:Q	0:Q	0:Q	0:Q	0:Q	0:Q	0:Q	0:Q	0:Q	0:Q	0:Q	0:Q	0:Q	0:Q	0:Q	0:Q	0:Q	0:Q	0:Q	0:Q	0:Q	0:Q	0:Q	0:Q	0:?	0:Q	1:H	1:H	1:H	1:H	1:H	0:Q	0:Q
SAR1130(fib)	87	extracellular fibrinogen-binding protein efb	0.142857	0.0625	0.866667	0.00615309	374.311	NO	1:G	1:G	0:E	0:E	1:G	0:E	0:E	0:E	0:E	0:E	0:E	0:E	0:E	0:E	0:E	0:E	0:E	0:E	0:E	0:E	0:E	0:E	0:E	0:E	0:E	0:E	0:E	0:E	0:E	0:E	0:E	0:E	0:?	0:E	1:G	1:G	1:G	1:G	1:G	0:E	0:E
SAR1131(scc)	71	involved in expression of fibrinogen binding protein	0.142857	0.0625	0.866667	0.00615309	374.311	NO	0:P	0:P	1:R	0:P	1:R	0:P	0:P	0:P	0:P	0:P	0:P	0:P	0:P	0:P	0:P	0:P	0:P	0:P	0:P	0:P	0:P	0:P	0:P	0:P	0:P	0:P	0:P	0:P	0:P	0:P	0:P	0:P	0:P	0:P	0:?	1:R	1:R	1:R	1:R	0:P	0:P
SAR1131(scc)	47	involved in expression of fibrinogen binding protein	0.142857	0.0625	0.866667	0.00615309	374.311	NO	1:K	1:K	1:Q	0:R	1:K	0:R	0:R	0:R	0:R	0:R	0:R	0:R	0:R	0:R	0:R	0:R	0:R	0:R	0:R	0:R	0:R	0:R	0:R	0:R	0:R	0:R	0:R	0:R	0:R	0:R	0:R	0:R	0:R	0:R	0:?	1:K	1:K	1:K	1:K	0:R	0:R
SAR1131(scc)	43	involved in expression of fibrinogen binding protein	0.142857	0.0625	0.866667	0.00615309	374.311	NO	1:Y	1:Y	1:Y	0:F	1:Y	0:F	0:F	0:F	0:F	0:F	0:F	0:F	0:F	0:F	0:F	0:F	0:F	0:F	0:F	0:F	0:F	0:F	0:F	0:F	0:F	0:F	0:F	0:F	0:F	0:F	0:F	0:F	0:F	0:F	0:?	1:Y	1:Y	1:Y	1:Y	0:F	0:F
SAR1153(bshC)	515	bh2577 unknown conserved protein in b. subtilis	0.142857	0.0625	0.866667	0.00615309	374.311	NO	0:T	0:T	1:I	0:T	0:T	0:T	0:T	0:T	0:T	0:T	0:T	1:I	0:T	0:T	0:T	0:T	0:T	0:T	0:?	0:T	0:T	0:T	0:T	0:T	0:T	0:T	0:T	0:T	0:T	0:T	0:T	0:T	0:T	0:T	1:I	0:T	0:T	0:T	0:T	0:T	0:T
SAR1192(fmt)	240	methionyl-trna formyltransferase	0.142857	0.0625	0.866667	0.00615309	374.311	NO	1:I	1:I	0:T	0:T	1:I	0:T	0:T	0:T	0:T	0:T	0:T	1:I	0:T	0:T	0:T	0:T	0:T	0:T	0:T	0:T	0:T	0:T	0:T	0:T	0:T	0:T	0:T	0:T	0:T	0:T	0:T	0:T	0:T	0:T	1:I	0:T	0:T	0:T	0:T	0:T	0:T
SAR1203(recG)	143	atp-dependent dna helicase recg	0.142857	0.0625	0.866667	0.00615309	374.311	NO	0:T	0:T	1:N	0:T	1:N	0:T	0:T	0:T	0:T	0:T	0:T	0:T	0:T	0:T	0:T	0:T	0:T	0:T	0:T	0:T	0:T	0:T	0:T	0:T	0:T	0:T	0:T	0:T	0:T	0:T	0:T	0:T	0:T	0:T	1:S	0:T	0:T	0:T	0:T	0:T	0:T
SAR1206(fabD)	214	malonyl coa-acyl carrier protein transacylase	0.142857	0.0625	0.866667	0.00615309	374.311	NO	0:S	0:S	0:S	0:S	1:L	0:S	0:S	0:S	0:S	0:S	0:S	0:S	0:S	0:S	0:S	0:S	0:S	0:S	0:S	0:S	0:S	0:S	0:S	0:S	0:S	0:S	0:S	0:S	0:S	0:S	0:S	0:S	0:S	0:S	1:L	0:S	0:S	1:A	1:A	0:S	0:S
SAR1256(phbB)	171	3-oxoacyl-[acyl-carrier protein] reductase paralog in cluster with unspecified monosaccharide transporter	0.142857	0.0625	0.866667	0.00615309	374.311	NO	0:A	0:A	1:S	0:?	0:A	0:A	0:A	1:T	0:A	1:T	1:T	0:A	0:A	0:A	0:A	0:A	0:A	0:A	0:A	0:A	0:A	0:A	0:A	0:A	0:A	0:A	0:A	0:A	0:A	0:A	0:A	0:A	0:A	0:A	1:T	0:A	0:A	0:A	0:A	0:A	0:A
SAR1280(bsaA)	148	glutathione peroxidase family protein	0.142857	0.0625	0.866667	0.00615309	374.311	NO	0:V	0:V	0:V	0:V	0:V	0:V	0:V	0:V	0:V	0:V	0:V	0:V	0:V	0:V	0:V	0:V	0:V	0:V	0:V	0:V	0:V	0:V	0:V	0:V	0:V	0:V	0:V	0:V	0:V	0:V	0:V	1:C	1:C	0:V	1:I	0:V	0:V	0:V	0:V	1:F	0:V
SAR1280(bsaA)	152	glutathione peroxidase family protein	0.142857	0.0625	0.866667	0.00615309	374.311	NO	0:R	0:R	0:R	0:R	0:R	0:R	0:R	0:R	0:R	0:R	0:R	0:R	0:R	0:R	0:R	0:R	0:R	0:R	0:R	0:R	0:R	0:R	0:R	0:R	0:R	0:R	0:R	0:R	0:R	0:R	0:R	1:K	1:K	0:R	1:K	0:R	0:R	0:R	0:R	1:E	0:R
SAR1383(trpC)	209	indole-3-glycerol phosphate synthase	0.142857	0.0625	0.866667	0.00615309	374.311	NO	0:K	0:K	1:N	0:K	0:K	0:K	0:K	0:K	0:K	0:K	0:K	1:Q	0:K	0:K	0:K	0:K	0:K	0:K	0:K	0:K	0:K	0:K	0:K	0:K	0:K	0:K	0:K	0:K	0:K	0:K	0:K	0:K	0:K	0:K	1:Q	1:Q	1:Q	0:K	0:K	0:K	0:K
SAR1384(trpF)	140	phosphoribosylanthranilate isomerase	0.142857	0.0625	0.866667	0.00615309	374.311	NO	1:E	1:E	0:G	0:G	0:G	0:G	0:G	0:G	0:G	0:G	0:G	1:A	0:G	0:G	0:G	0:G	0:G	0:G	0:G	0:G	0:G	0:G	0:G	0:G	0:G	0:G	0:G	0:G	0:G	0:G	0:G	0:G	0:G	0:G	0:G	0:G	0:G	1:E	1:E	0:G	0:G
SAR1386(trpA)	223	tryptophan synthase alpha chain	0.142857	0.0625	0.866667	0.00615309	374.311	NO	0:S	0:S	0:S	0:S	1:A	0:S	0:S	0:S	0:S	0:S	0:S	1:A	0:S	0:S	0:S	0:S	0:S	0:S	0:S	0:S	0:S	0:S	0:S	0:S	0:S	0:S	0:S	0:S	0:S	0:S	0:S	0:S	0:S	0:S	1:A	0:S	0:S	0:S	0:S	0:S	0:S
SAR1386(trpA)	239	tryptophan synthase alpha chain	0.142857	0.0625	0.866667	0.00615309	374.311	NO	0:T	0:T	0:T	0:T	1:A	0:T	0:T	0:T	0:T	0:T	0:T	1:A	0:T	0:T	0:T	0:T	0:T	0:T	0:T	0:T	0:T	0:T	0:T	0:T	0:T	0:T	0:T	0:T	0:T	0:T	0:T	0:T	0:T	0:T	1:A	0:T	0:T	0:T	0:T	0:T	0:T
SAR1392(opp-2F)	24	abc-type dipeptide/oligopeptide/nickel transport system, atp-binding protein	0.142857	0.0625	0.866667	0.00615309	374.311	NO	0:T	0:T	1:S	0:T	1:K	0:T	0:T	0:T	0:T	0:T	0:T	0:T	0:T	0:T	0:T	0:T	0:T	0:T	0:T	0:T	0:T	0:T	0:T	0:T	0:T	0:T	0:T	0:T	0:T	0:T	0:T	0:T	0:T	0:T	1:S	1:K	1:K	0:T	0:?	0:T	0:T
SAR1392(opp-2F)	101	abc-type dipeptide/oligopeptide/nickel transport system, atp-binding protein	0.142857	0.0625	0.866667	0.00615309	374.311	NO	0:T	0:T	1:A	0:T	1:D	0:T	0:T	0:T	0:T	0:T	0:T	0:T	0:T	0:T	0:T	0:T	0:T	0:T	0:T	0:T	0:T	0:T	0:T	0:T	0:T	0:T	0:T	0:T	0:T	0:T	0:T	0:T	0:T	0:T	1:D	1:D	1:D	0:T	0:?	0:T	0:T
SAR1393(opp-2D)	34	abc-type dipeptide/oligopeptide/nickel transport system, atp-binding protein	0.142857	0.0625	0.866667	0.00615309	374.311	NO	0:Q	0:Q	0:Q	0:Q	1:K	0:Q	0:Q	0:Q	0:Q	0:Q	0:Q	0:Q	0:Q	0:Q	0:Q	0:Q	0:Q	0:Q	0:Q	0:Q	0:Q	0:Q	0:Q	0:Q	0:Q	0:Q	0:Q	0:Q	0:Q	0:Q	0:Q	0:Q	0:Q	0:Q	1:K	1:K	1:K	1:R	1:R	0:Q	0:Q
SAR1393(opp-2D)	77	abc-type dipeptide/oligopeptide/nickel transport system, atp-binding protein	0.142857	0.0625	0.866667	0.00615309	374.311	NO	0:R	0:R	0:R	0:R	1:N	0:R	0:R	0:R	0:R	0:R	0:R	0:R	0:R	0:R	0:R	0:R	0:R	0:R	0:R	0:R	0:R	0:R	0:R	0:R	0:R	0:R	0:R	0:R	0:R	0:R	0:R	0:R	0:R	0:R	1:N	1:N	1:N	1:K	1:K	0:R	0:R
SAR1394(opp-2C)	89	abc-type dipeptide/oligopeptide/nickel transport system, permease component	0.142857	0.0625	0.866667	0.00615309	374.311	NO	0:V	0:V	0:V	0:V	1:I	1:G	0:V	1:G	0:V	1:G	1:G	0:V	0:V	0:V	0:V	0:V	0:V	0:V	0:V	0:V	0:V	0:V	0:V	0:V	0:V	0:V	0:V	0:V	0:V	0:V	0:V	0:V	0:V	0:V	1:I	1:I	1:I	0:V	0:V	0:V	0:V
SAR1395(opp-2B)	58	abc-type dipeptide/oligopeptide/nickel transport system, permease component	0.142857	0.0625	0.866667	0.00615309	374.311	NO	0:D	0:D	0:D	0:D	1:E	0:D	0:D	0:D	0:D	0:D	0:D	1:E	0:D	0:D	0:D	0:D	0:D	0:D	0:D	0:D	0:D	0:D	0:D	0:D	0:D	0:D	0:D	0:D	0:D	0:D	0:D	0:D	0:D	0:D	1:E	1:E	1:E	0:D	0:D	0:D	0:D
SAR1411(dal)	179	diaminopimelate epimerase alternative form predicted for s.aureus	0.142857	0.0625	0.866667	0.00615309	374.311	NO	0:?	0:A	0:A	0:A	1:T	0:A	0:A	0:A	0:A	0:A	0:A	1:S	0:A	0:A	0:A	0:A	0:A	0:A	0:A	0:A	0:A	0:A	0:A	0:A	0:A	0:A	0:A	0:A	0:A	0:A	0:A	0:A	0:A	0:A	1:T	0:A	0:A	0:A	0:A	0:A	0:A
SAR1411(dal)	243	diaminopimelate epimerase alternative form predicted for s.aureus	0.142857	0.0625	0.866667	0.00615309	374.311	NO	0:?	0:H	0:H	0:H	1:N	0:H	0:H	0:H	0:H	0:H	0:H	1:N	0:H	0:H	0:H	0:H	0:H	0:H	0:H	0:H	0:H	0:H	0:H	0:H	0:H	0:H	0:H	0:H	0:H	0:H	0:H	0:H	0:H	0:H	1:N	0:H	0:H	0:H	0:H	0:H	0:H
SAR1412(lysA)	181	diaminopimelate decarboxylase	0.142857	0.0625	0.866667	0.00615309	374.311	NO	0:K	0:K	1:Q	0:K	1:T	0:K	0:K	0:K	0:K	0:K	0:K	0:K	0:K	0:K	0:K	0:K	0:K	0:K	0:K	0:K	0:K	0:K	0:K	0:K	0:K	0:K	0:K	0:K	0:K	0:K	0:K	0:K	0:K	0:K	1:T	1:T	1:T	0:K	0:K	0:K	0:K
SAR1412(lysA)	303	diaminopimelate decarboxylase	0.142857	0.0625	0.866667	0.00615309	374.311	NO	1:G	1:G	0:E	0:E	1:G	0:E	0:E	0:E	0:E	0:E	0:E	0:E	0:E	0:E	0:E	0:E	0:E	0:E	0:E	0:E	0:E	0:E	0:E	0:E	0:E	0:E	0:E	0:E	0:E	0:E	0:E	0:E	0:E	0:E	1:G	1:G	1:G	1:G	1:G	0:E	0:E
SAR1438(pbuX)	36	degv family protein	0.142857	0.0625	0.866667	0.00615309	374.311	NO	0:A	0:A	0:A	0:A	1:T	0:A	0:A	0:A	0:A	0:A	0:A	0:A	0:A	0:A	0:A	0:A	0:A	0:A	0:A	0:A	0:A	0:A	0:A	0:A	0:A	0:A	0:A	0:A	0:A	0:A	0:A	0:A	0:A	0:A	1:E	0:A	0:A	1:V	1:V	0:A	0:A
SAR1461(pbp2)	691	multimodular transpeptidase-transglycosylase / penicillin-binding protein 1a/1b (pbp1)	0.142857	0.0625	0.866667	0.00615309	374.311	NO	1:A	1:A	0:T	0:T	0:T	0:T	0:T	1:A	0:T	0:T	0:T	1:A	0:T	0:T	0:T	0:T	0:T	0:T	0:T	0:T	0:T	0:T	0:T	0:T	0:T	0:T	0:T	0:T	0:T	0:T	0:T	0:T	0:T	0:T	0:T	0:T	0:T	1:A	1:A	0:T	0:T
SAR1473(SAR1473)	150	bh1670 unknown conserved protein in b. subtilis	0.142857	0.0625	0.866667	0.00615309	374.311	NO	0:A	0:A	1:S	0:A	0:A	0:A	0:A	0:A	0:A	0:A	0:A	1:S	0:A	0:A	0:A	0:A	0:A	0:A	0:A	0:A	0:A	0:A	0:A	0:A	0:A	0:A	0:A	0:A	0:A	0:A	0:A	0:A	0:A	0:A	1:T	0:A	0:A	0:A	0:A	0:A	0:A
SAR1572(SAR1572)	83	duf309 domain-containing protein	0.142857	0.0625	0.866667	0.00615309	374.311	NO	0:Y	0:Y	1:H	0:Y	0:Y	0:Y	0:Y	1:H	1:H	0:Y	0:Y	0:Y	0:Y	0:Y	0:Y	0:Y	0:Y	0:Y	0:Y	0:Y	0:Y	0:Y	0:Y	0:Y	0:Y	0:Y	0:Y	0:Y	0:Y	0:Y	0:Y	0:Y	0:Y	0:Y	1:N	0:Y	0:Y	0:Y	0:Y	0:Y	0:Y
SAR1578(SAR1578)	63	oxidoreductase, short-chain dehydrogenase/reductase family	0.142857	0.0625	0.866667	0.00615309	374.311	NO	0:?	0:L	1:M	0:L	1:M	0:L	0:L	0:L	0:L	0:L	0:L	0:L	0:L	0:L	0:L	0:L	0:L	0:L	0:L	0:L	0:L	0:L	0:L	0:L	0:L	0:L	0:L	0:L	0:L	0:L	0:L	0:L	0:L	0:L	1:N	1:M	1:M	0:L	0:L	0:L	0:L
SAR1593(bfmB)	192	dihydrolipoamide acyltransferase component of branched-chain alpha-keto acid dehydrogenase complex	0.142857	0.0625	0.866667	0.00615309	374.311	NO	1:G	1:G	1:G	0:D	0:D	0:D	0:D	0:D	0:D	0:D	0:D	1:G	0:D	0:D	0:D	0:D	0:D	0:D	0:D	0:D	0:D	0:D	0:D	0:D	0:D	0:D	0:D	0:D	0:D	0:D	0:D	0:D	0:D	0:D	1:G	0:D	0:D	0:D	0:D	0:D	0:D
SAR1593(bfmB)	124	dihydrolipoamide acyltransferase component of branched-chain alpha-keto acid dehydrogenase complex	0.142857	0.0625	0.866667	0.00615309	374.311	NO	0:F	0:F	1:Y	0:F	1:Y	0:F	0:F	0:F	0:F	0:F	0:F	0:F	0:F	0:F	0:F	0:F	0:F	0:F	0:F	0:F	0:F	0:F	0:F	0:F	0:F	0:F	0:F	0:F	0:F	0:F	0:F	0:F	0:F	0:F	1:Y	0:F	0:F	0:F	0:F	0:F	0:F
SAR1636(prs)	271	dinuclear metal center protein, ybgi family	0.142857	0.0625	0.866667	0.00615309	374.311	NO	0:E	0:E	1:V	0:E	0:E	0:E	0:E	0:E	0:E	0:E	0:E	0:E	0:E	0:E	0:E	0:E	0:E	0:E	0:E	0:E	0:E	0:E	0:E	0:E	0:E	0:E	0:E	0:E	0:E	0:E	0:E	0:E	0:E	0:E	1:L	0:E	0:E	1:K	1:K	0:E	0:E
SAR1745(abrB)	178	putative abrb protein abrb protein	0.142857	0.0625	0.866667	0.00615309	374.311	NO	0:A	0:A	0:A	0:A	1:V	0:A	0:A	0:A	0:A	1:V	1:V	1:V	0:A	0:A	0:A	0:A	0:A	0:A	0:A	0:A	0:A	0:A	0:A	0:A	0:A	0:A	0:A	0:A	0:A	0:A	0:A	0:A	0:A	0:A	1:S	0:A	0:A	0:A	0:A	0:A	0:A
SAR1793(thiI)	117	thiamine biosynthesis protein thii	0.142857	0.0625	0.866667	0.00615309	374.311	NO	1:Y	1:Y	1:Y	0:F	0:F	0:F	0:F	0:F	0:F	0:F	0:F	1:Y	0:F	0:F	0:F	0:F	0:F	0:F	0:F	0:F	0:F	0:F	0:F	0:F	0:F	0:F	0:F	0:F	0:F	0:F	0:F	0:F	0:F	0:F	1:Y	0:F	0:F	0:F	0:F	0:F	0:F
SAR1799(ohr)	41	organic hydroperoxide resistance protein	0.142857	0.0625	0.866667	0.00615309	374.311	NO	0:Q	0:Q	1:R	0:Q	0:Q	0:Q	0:Q	0:Q	0:Q	0:Q	0:Q	1:K	0:Q	0:Q	0:Q	0:Q	0:Q	0:Q	0:Q	0:Q	0:Q	0:Q	0:Q	0:Q	0:Q	0:Q	0:Q	0:Q	0:Q	0:Q	0:Q	0:Q	0:Q	0:Q	1:K	0:Q	0:Q	0:Q	0:Q	0:Q	0:Q
SAR1816(SAR1816)	449	putative membrane protein	0.142857	0.0625	0.866667	0.00615309	374.311	NO	1:D	1:D	0:A	0:A	0:A	0:A	0:A	0:A	0:A	1:D	1:D	1:D	0:A	0:A	0:A	0:A	0:A	0:A	0:A	0:A	0:A	0:A	0:A	0:A	0:A	0:A	0:A	0:A	0:A	0:A	0:A	0:A	0:A	0:A	1:T	0:A	0:A	1:D	1:D	0:A	0:A
SAR1819(ftsK)	600	cell division protein ftsk	0.142857	0.0625	0.866667	0.00615309	374.311	NO	0:V	0:V	1:A	0:V	1:I	0:V	0:V	0:V	0:V	0:V	0:V	1:A	0:V	0:V	0:V	0:V	0:V	0:V	0:V	0:V	0:V	0:V	0:V	0:V	0:V	0:V	0:V	0:V	0:V	0:V	0:V	0:V	0:V	0:V	0:V	0:V	0:V	0:V	0:V	0:V	0:V
SAR1819(ftsK)	746	cell division protein ftsk	0.142857	0.0625	0.866667	0.00615309	374.311	NO	0:S	0:S	1:P	0:S	1:P	0:S	0:S	0:S	0:S	1:P	1:P	0:S	0:S	0:S	0:S	0:S	0:S	0:S	0:S	0:S	0:S	0:S	0:S	0:S	0:S	0:S	0:S	0:S	0:S	0:S	0:S	0:S	0:S	0:S	1:Q	0:S	0:S	0:S	0:S	0:S	0:S
SAR1861(SAR1861)	54	putative membrane protein	0.142857	0.0625	0.866667	0.00615309	374.311	NO	0:N	0:N	0:N	0:N	1:H	0:N	0:N	1:H	0:N	0:N	0:N	0:N	0:N	0:N	0:N	0:N	0:N	0:N	0:N	0:N	0:N	0:N	0:N	0:N	0:N	0:N	0:N	0:N	0:N	0:N	0:N	0:N	0:N	0:N	1:Y	0:N	0:N	0:N	0:N	0:N	0:N
SAR1865(SAR1865)	49	putative membrane protein	0.142857	0.0625	0.866667	0.00615309	374.311	NO	0:V	0:V	0:V	0:V	0:V	0:V	0:V	0:V	0:V	0:V	0:V	1:I	0:V	0:V	0:V	0:V	0:V	0:V	0:V	0:V	0:V	0:V	0:V	0:V	0:V	0:V	0:V	0:V	0:V	0:V	0:V	0:V	0:V	0:V	1:I	1:I	1:I	1:I	1:I	0:V	0:V
SAR1867(crcB_1)	33	protein crcb homolog 1	0.142857	0.0625	0.866667	0.00615309	374.311	NO	1:V	1:V	0:I	0:I	0:I	0:I	0:I	0:I	0:I	0:I	0:I	1:V	0:I	0:I	0:I	0:I	0:I	0:I	0:I	0:I	0:I	0:I	0:I	0:I	0:I	0:I	0:I	0:I	0:I	0:I	0:I	0:I	0:I	0:I	1:L	1:V	1:V	1:V	1:V	0:I	0:I
SAR1873(SAR1873)	107	dipeptidyl aminopeptidases/acylaminoacyl-peptidases	0.142857	0.0625	0.866667	0.00615309	374.311	NO	0:D	0:D	1:N	0:D	1:N	0:D	0:D	0:D	0:D	0:D	0:D	0:D	0:D	0:D	0:D	0:D	0:D	0:D	0:D	0:D	0:D	0:D	0:D	0:D	0:D	0:D	0:D	0:D	0:D	0:D	0:D	0:D	0:D	0:D	1:G	0:D	0:D	0:D	0:D	0:D	0:D
SAR1876(menC)	84	o-succinylbenzoate-coa synthase	0.142857	0.0625	0.866667	0.00615309	374.311	NO	0:A	0:A	0:A	0:A	1:D	0:A	0:A	0:A	0:A	0:A	0:A	1:D	0:A	0:A	0:A	0:A	0:A	0:A	0:A	0:A	0:A	0:A	0:A	0:A	0:A	0:A	0:A	0:A	0:A	0:A	0:A	0:A	0:A	0:A	1:D	0:A	0:A	0:A	0:A	0:A	0:A
SAR1876(menC)	23	o-succinylbenzoate-coa synthase	0.142857	0.0625	0.866667	0.00615309	374.311	NO	0:M	0:M	0:M	0:M	1:V	0:M	0:M	0:M	0:M	0:M	0:M	1:V	0:M	0:M	0:M	0:M	0:M	0:M	0:M	0:M	0:M	0:M	0:M	0:M	0:M	0:M	0:M	0:M	0:M	0:M	0:M	0:M	0:M	0:M	1:V	0:M	0:M	0:M	0:M	0:M	0:M
SAR1876(menC)	58	o-succinylbenzoate-coa synthase	0.142857	0.0625	0.866667	0.00615309	374.311	NO	0:L	0:L	0:L	0:L	1:I	0:L	0:L	0:L	0:L	0:L	0:L	1:I	0:L	0:L	0:L	0:L	0:L	0:L	0:L	0:L	0:L	0:L	0:L	0:L	0:L	0:L	0:L	0:L	0:L	0:L	0:L	0:L	0:L	0:L	1:I	0:L	0:L	0:L	0:L	0:L	0:L
SAR1876(menC)	88	o-succinylbenzoate-coa synthase	0.142857	0.0625	0.866667	0.00615309	374.311	NO	0:H	0:H	0:H	0:H	1:E	0:H	0:H	0:H	0:H	0:H	0:H	1:E	0:H	0:H	0:H	0:H	0:H	0:H	0:H	0:H	0:H	0:H	0:H	0:H	0:H	0:H	0:H	0:H	0:H	0:H	0:H	0:H	0:H	0:H	1:E	0:H	0:H	0:H	0:H	0:H	0:H
SAR1876(menC)	98	o-succinylbenzoate-coa synthase	0.142857	0.0625	0.866667	0.00615309	374.311	NO	0:R	0:R	0:R	0:R	1:K	0:R	0:R	0:R	0:R	0:R	0:R	1:K	0:R	0:R	0:R	0:R	0:R	0:R	0:R	0:R	0:R	0:R	0:R	0:R	0:R	0:R	0:R	0:R	0:R	0:R	0:R	0:R	0:R	0:R	1:K	0:R	0:R	0:R	0:R	0:R	0:R
SAR1876(menC)	80	o-succinylbenzoate-coa synthase	0.142857	0.0625	0.866667	0.00615309	374.311	NO	0:H	0:H	0:H	0:H	1:F	0:H	0:H	0:H	0:H	0:H	0:H	1:F	0:H	0:H	0:H	0:H	0:H	0:H	0:H	0:H	0:H	0:H	0:H	0:H	0:H	0:H	0:H	0:H	0:H	0:H	0:H	0:H	0:H	0:H	1:F	0:H	0:H	0:H	0:H	0:H	0:H
SAR1876(menC)	91	o-succinylbenzoate-coa synthase	0.142857	0.0625	0.866667	0.00615309	374.311	NO	0:E	0:E	0:E	0:E	1:Q	0:E	0:E	0:E	0:E	0:E	0:E	1:Q	0:E	0:E	0:E	0:E	0:E	0:E	0:E	0:E	0:E	0:E	0:E	0:E	0:E	0:E	0:E	0:E	0:E	0:E	0:E	0:E	0:E	0:E	1:Q	0:E	0:E	0:E	0:E	0:E	0:E
SAR1876(menC)	95	o-succinylbenzoate-coa synthase	0.142857	0.0625	0.866667	0.00615309	374.311	NO	0:E	0:E	0:E	0:E	1:I	0:E	0:E	0:E	0:E	0:E	0:E	1:I	0:E	0:E	0:E	0:E	0:E	0:E	0:E	0:E	0:E	0:E	0:E	0:E	0:E	0:E	0:E	0:E	0:E	0:E	0:E	0:E	0:E	0:E	1:I	0:E	0:E	0:E	0:E	0:E	0:E
SAR1876(menC)	104	o-succinylbenzoate-coa synthase	0.142857	0.0625	0.866667	0.00615309	374.311	NO	0:T	0:T	0:T	0:T	1:S	0:T	0:T	0:T	0:T	0:T	0:T	1:S	0:T	0:T	0:T	0:T	0:T	0:T	0:T	0:T	0:T	0:T	0:T	0:T	0:T	0:T	0:T	0:T	0:T	0:T	0:T	0:T	0:T	0:T	1:S	0:T	0:T	0:T	0:T	0:T	0:T
SAR1876(menC)	90	o-succinylbenzoate-coa synthase	0.142857	0.0625	0.866667	0.00615309	374.311	NO	0:I	0:I	0:I	0:I	1:L	0:I	0:I	0:I	0:I	0:I	0:I	1:L	0:I	0:I	0:I	0:I	0:I	0:I	0:I	0:I	0:I	0:I	0:I	0:I	0:I	0:I	0:I	0:I	0:I	0:I	0:I	0:I	0:I	0:I	1:L	0:I	0:I	0:I	0:I	0:I	0:I
SAR1876(menC)	110	o-succinylbenzoate-coa synthase	0.142857	0.0625	0.866667	0.00615309	374.311	NO	0:K	0:K	0:K	0:K	1:E	0:K	0:K	0:K	0:K	0:K	0:K	1:E	0:K	0:K	0:K	0:K	0:K	0:K	0:K	0:K	0:K	0:K	0:K	0:K	0:K	0:K	0:K	0:K	0:K	0:K	0:K	0:K	0:K	0:K	1:E	0:K	0:K	0:K	0:K	0:K	0:K
SAR1876(menC)	112	o-succinylbenzoate-coa synthase	0.142857	0.0625	0.866667	0.00615309	374.311	NO	0:V	0:V	0:V	0:V	1:L	0:V	0:V	0:V	0:V	0:V	0:V	1:L	0:V	0:V	0:V	0:V	0:V	0:V	0:V	0:V	0:V	0:V	0:V	0:V	0:V	0:V	0:V	0:V	0:V	0:V	0:V	0:V	0:V	0:V	1:L	0:V	0:V	0:V	0:V	0:V	0:V
SAR1876(menC)	113	o-succinylbenzoate-coa synthase	0.142857	0.0625	0.866667	0.00615309	374.311	NO	0:D	0:D	0:D	0:D	1:A	0:D	0:D	0:D	0:D	0:D	0:D	1:S	0:D	0:D	0:D	0:D	0:D	0:D	0:D	0:D	0:D	0:D	0:D	0:D	0:D	0:D	0:D	0:D	0:D	0:D	0:D	0:D	0:D	0:D	1:A	0:D	0:D	0:D	0:D	0:D	0:D
SAR1876(menC)	114	o-succinylbenzoate-coa synthase	0.142857	0.0625	0.866667	0.00615309	374.311	NO	0:S	0:S	0:S	0:S	1:P	0:S	0:S	0:S	0:S	0:S	0:S	1:P	0:S	0:S	0:S	0:S	0:S	0:S	0:S	0:S	0:S	0:S	0:S	0:S	0:S	0:S	0:S	0:S	0:S	0:S	0:S	0:S	0:S	0:S	1:P	0:S	0:S	0:S	0:S	0:S	0:S
SAR1877(menE)	322	o-succinylbenzoic acid--coa ligase	0.142857	0.0625	0.866667	0.00615309	374.311	NO	0:A	0:A	0:A	0:A	1:V	0:A	0:A	0:A	0:A	0:A	0:A	1:E	0:A	0:A	0:A	0:A	0:A	0:A	0:A	0:A	0:A	0:A	0:A	0:A	0:A	0:A	0:A	0:A	0:A	0:A	0:A	0:A	0:A	0:A	1:E	1:E	1:E	0:A	0:A	0:A	0:A
SAR1877(menE)	469	o-succinylbenzoic acid--coa ligase	0.142857	0.0625	0.866667	0.00615309	374.311	NO	0:H	0:H	0:H	0:H	1:Y	0:H	0:H	0:H	0:H	0:H	0:H	1:Y	0:H	0:H	0:H	0:H	0:H	0:H	0:H	0:H	0:H	0:H	0:H	0:H	0:H	0:H	0:H	0:H	0:H	0:H	0:H	0:H	0:H	0:H	1:Y	0:H	0:H	0:H	0:H	0:H	0:H
SAR1877(menE)	490	o-succinylbenzoic acid--coa ligase	0.142857	0.0625	0.866667	0.00615309	374.311	NO	0:Y	0:Y	0:Y	0:Y	1:N	0:Y	0:Y	0:Y	0:Y	0:Y	0:Y	1:N	0:Y	0:Y	0:Y	0:Y	0:Y	0:Y	0:Y	0:Y	0:Y	0:Y	0:Y	0:Y	0:Y	0:Y	0:Y	0:Y	0:Y	0:Y	0:Y	0:Y	0:Y	0:Y	1:N	0:Y	0:Y	0:Y	0:Y	0:Y	0:Y
SAR1878(SAR1878)	55	putative lipoprotein	0.142857	0.0625	0.866667	0.00615309	374.311	NO	0:A	0:A	1:V	0:?	0:A	1:V	0:A	1:V	0:A	0:A	0:A	0:A	0:A	0:A	0:A	0:A	0:A	0:A	0:A	0:A	0:A	0:A	0:A	0:A	0:A	0:A	0:A	0:A	0:A	0:A	0:A	0:A	0:A	0:A	1:P	0:A	0:A	0:A	0:A	0:A	0:A
SAR1878(SAR1878)	131	putative lipoprotein	0.142857	0.0625	0.866667	0.00615309	374.311	NO	0:M	0:M	0:M	0:?	1:I	1:I	0:M	1:I	0:M	0:M	0:M	0:M	0:M	0:M	0:M	0:M	0:M	0:M	0:M	0:M	0:M	0:M	0:M	0:M	0:M	0:M	0:M	0:M	0:M	0:M	0:M	0:M	0:M	0:M	1:I	0:M	0:M	0:M	0:M	0:M	0:M
SAR1963(recX)	1	regulatory protein recx	0.142857	0.0625	0.866667	0.00615309	374.311	NO	0:V	0:V	0:V	0:V	0:V	0:V	0:V	0:V	0:V	0:V	0:V	1:M	0:V	0:V	0:V	0:V	0:V	0:V	0:V	0:V	0:V	0:V	0:V	0:V	0:V	0:V	0:V	0:V	0:V	0:V	0:V	0:V	0:V	0:V	1:M	0:V	0:V	0:V	0:V	0:V	0:V
SAR2003(SAR2003)	38	yebg	0.142857	0.0625	0.866667	0.00615309	374.311	NO	0:K	0:K	1:N	0:K	1:N	0:K	0:K	0:K	0:K	0:K	0:K	0:K	0:K	0:K	0:K	0:K	0:K	0:K	0:K	0:K	0:K	0:K	0:K	0:K	0:K	0:K	0:K	0:K	0:K	0:K	0:K	0:K	0:K	0:K	0:K	0:K	0:K	1:N	1:N	0:K	0:K
SAR2017(ptsG)	286	choloylglycine hydrolase	0.142857	0.0625	0.866667	0.00615309	374.311	NO	0:D	0:D	1:N	0:D	1:N	0:D	0:D	0:D	0:D	0:D	0:D	0:D	0:D	0:D	0:D	0:D	0:D	0:D	0:D	0:D	0:D	0:D	0:D	0:D	0:D	0:D	0:D	0:D	0:D	0:D	0:D	0:D	0:D	0:D	1:E	0:D	0:D	0:D	0:D	0:D	0:D
SAR2024(SAR2024)	28	putative membrane protein	0.142857	0.0625	0.866667	0.00615309	374.311	NO	0:F	0:F	0:F	0:F	0:F	1:I	0:F	0:F	0:F	0:F	0:F	1:I	0:F	0:F	0:F	0:F	0:F	0:F	0:F	0:F	0:F	0:F	0:F	0:F	0:F	0:F	0:F	0:F	0:F	0:F	0:F	0:F	0:F	0:F	1:I	0:F	0:F	0:F	0:F	0:F	0:F
SAR2028(SAR2028)	207	aspartate aminotransferase	0.142857	0.0625	0.866667	0.00615309	374.311	NO	0:K	0:K	1:E	0:K	1:D	0:K	0:K	0:K	0:K	0:K	0:K	0:K	0:K	0:K	0:K	0:K	0:K	0:K	0:K	0:K	0:K	0:K	0:K	0:K	0:K	0:K	0:K	0:K	0:K	0:K	0:K	0:K	0:K	0:K	1:D	0:K	0:K	0:K	0:K	0:K	0:K
SAR2118(copA)	34	abortive infection family protein	0.142857	0.0625	0.866667	0.00615309	374.311	NO	0:P	0:P	0:P	0:P	1:S	0:P	0:P	0:P	0:P	0:P	0:P	0:P	0:P	0:P	0:P	0:P	0:P	0:P	0:P	0:P	0:P	0:P	0:P	0:P	0:P	0:P	0:P	0:P	0:P	0:P	0:P	0:P	0:P	0:P	1:Q	0:P	0:P	1:Q	1:Q	0:P	0:P
SAR2118(copA)	28	abortive infection family protein	0.142857	0.0625	0.866667	0.00615309	374.311	NO	0:L	0:L	0:L	0:L	0:L	0:L	0:L	0:L	0:L	0:L	0:L	0:L	0:L	0:L	0:L	0:L	0:L	0:L	0:L	0:L	0:L	0:L	0:L	0:L	0:L	0:L	0:L	0:L	0:L	0:L	0:L	0:L	0:L	0:L	1:V	0:L	0:L	1:V	1:V	0:L	0:L
SAR2136(gcp)	261	ygjd/kae1/qri7 family, required for threonylcarbamoyladenosine (t(6)a) formation in trna	0.142857	0.0625	0.866667	0.00615309	374.311	NO	0:E	0:E	0:E	0:E	0:E	0:E	0:E	0:E	0:E	0:E	0:E	0:E	0:E	0:E	0:E	0:E	0:E	0:E	0:E	0:E	0:E	0:E	0:E	0:E	0:E	0:E	0:E	0:E	0:E	0:E	0:E	0:E	0:E	0:E	1:D	0:E	0:E	1:K	1:K	1:Q	0:E
SAR2150(mnhD)	136	putative metallopeptidase (zinc) sprt family	0.142857	0.0625	0.866667	0.00615309	374.311	NO	0:N	0:N	0:N	0:N	1:T	0:N	0:N	0:N	0:N	0:N	0:N	0:N	0:N	0:N	0:N	0:N	0:N	0:N	0:N	0:N	0:N	0:N	0:N	0:N	0:N	0:N	0:N	0:N	0:N	0:N	0:N	0:N	0:N	0:N	1:K	0:N	0:N	1:T	1:T	0:N	0:N
SAR2169(murF)	252	udp-n-acetylmuramoylalanyl-d-glutamyl-2,6-diaminopimelate--d-alanyl-d-alanine ligase	0.142857	0.0625	0.866667	0.00615309	374.311	NO	0:A	0:A	1:E	0:A	1:T	0:A	0:A	0:A	0:A	0:A	0:A	0:A	0:A	0:A	0:A	0:A	0:A	0:A	0:A	0:A	0:A	0:A	0:A	0:A	0:A	0:A	0:A	0:A	0:A	0:A	0:A	0:A	0:A	0:A	1:D	0:A	0:A	0:A	0:A	0:A	0:A
SAR2204(sua5)	236	cog0009 sua5 subfamily, required for n6-threonylcarbamoyl adenosine t(6)a37 modification in trna	0.142857	0.0625	0.866667	0.00615309	374.311	NO	0:A	0:A	0:A	0:A	0:A	0:A	0:A	0:A	0:A	0:A	0:A	1:T	0:A	0:A	0:A	0:A	0:A	0:A	0:A	0:A	0:A	0:A	0:A	0:A	0:A	0:A	0:A	0:A	0:A	0:A	0:A	0:A	0:A	0:A	1:T	1:V	1:V	1:T	1:T	0:A	0:A
SAR2228(SAR2228)	44	thiol-disulfide oxidoreductase	0.142857	0.0625	0.866667	0.00615309	374.311	NO	0:K	0:K	1:E	0:K	1:E	0:K	0:K	0:K	0:K	0:K	0:K	0:K	0:K	0:K	0:K	0:K	0:K	0:K	0:K	0:K	0:K	0:K	0:K	0:K	0:K	0:K	0:K	0:K	0:K	0:K	0:K	0:K	0:K	0:K	1:E	0:K	0:K	0:K	0:K	0:K	0:K
SAR2235(SAR2235)	69	lytic regulatory protein	0.142857	0.0625	0.866667	0.00615309	374.311	NO	0:V	0:V	0:V	0:V	0:V	0:V	0:V	0:V	0:V	1:I	1:I	1:L	0:V	0:V	0:V	0:V	0:V	0:V	0:V	0:V	0:V	0:V	0:V	0:V	0:V	0:V	0:V	0:V	0:V	0:V	0:V	0:V	0:V	0:V	1:I	0:V	0:V	1:I	0:V	0:V	0:V
[truncated: 53 more rows]
[truncated: 59 more columns]

## Sheet: Penicillin
Gene identifier	Position	Gene functional annotation	Normalized weighted support	Normalized support	Odds ratio	P-value	P-value after Bonferroni correction	Drug-resistance determinant?	H19 (r)	D139 (?)	M013 (r)	RF122 (s)	JKD6159 (r)	21235 (?)	ED133 (s)	LGA251 (R)	21269 (r)	O11 (?)	O46 (?)	ST398 (R)	TCH60 (r)	WBG10049 (r)	C427 (r)	A01793497 (r)	WW270397 (r)	CGS00 (r)	Btn1260 (r)	MRSA252 (R)	EMRSA16 (r)	MN8 (R)	C160 (r)	21195 (?)	552053 (r)	M1015 (r)	M809 (r)	C101 (r)	E1410 (R)	M876 (r)	M899 (r)	58-424 (R)	65-1322 (R)	68-397 (R)	MSHR1132 (r)	21200 (r)	A9635 (r)	EMRSA15 (r)	21310 (r)	MR1 (r)	ED98 (s)
[truncated: 500 more rows]
[truncated: 59 more columns]

[truncated: 7 more sheets: Erythromycin, Clindamycin, Ciprofloxacin, Vancomycin, Rifampicin, Gentamicin, Sheet7]
