# Supplementary material for: An approach to identifying drug resistance associated mutations in bacterial strains
Source: BMC Genomics. 2012 Dec 7;13(Suppl 7):S23. doi: 10.1186/1471-2164-13-S7-S23 (PMC3521396; doi:10.1186/1471-2164-13-S7-S23)
Supplement: Additional file 3 — Excel table with detailed results for gene gain/loss profiles. Excel table providing results of our approach applied to gene gain/loss profiles for ten drugs: penicillin, methicillin, oxacillin, tetracycline, clindamycin, erythromycin, gentamicin, ciprofloxacin, rifampicin and vancomycin. [file 1471-2164-13-S7-S23-S3.xlsx]

## Sheet: Tetracycline
Gene identifier	Gene functional annotation	Normalized weighted support	Normalized support	Odds ratio	P-value	P-value after Bonferroni correction	Drug-resistance determinant?	H19 (?)	D139 (?)	M013 (s)	RF122 (s)	JKD6159 (S)	21235 (?)	ED133 (s)	LGA251 (S)	21269 (?)	O11 (?)	O46 (?)	ST398 (R)	TCH60 (s)	WBG10049 (?)	C427 (?)	A01793497 (?)	WW270397 (?)	CGS00 (?)	Btn1260 (?)	MRSA252 (S)	EMRSA16 (?)	MN8 (S)	C160 (?)	21195 (?)	552053 (?)	M1015 (?)	M809 (?)	C101 (r)	E1410 (S)	M876 (?)	M899 (r)	58-424 (R)	65-1322 (R)	68-397 (R)	MSHR1132 (s)	21200 (?)	A9635 (?)	EMRSA15 (s)	21310 (?)	MR1 (r)	ED98 (r)	A9299 (?)
SAAV_b3(repC)	plasmid replication protein	0.635897	0.535714	27.6923	5.69917e-08	0.000321319	NO	0:L	0:L	0:L	0:L	0:L	0:L	0:L	0:L	0:L	0:L	0:L	1:G	0:L	0:L	0:L	0:L	0:L	0:L	0:L	0:L	0:L	0:L	0:L	0:L	0:L	0:L	0:L	1:G	0:L	0:L	1:G	1:G	0:L	0:L	0:L	0:L	0:L	0:L	0:L	1:G	1:G	0:L
SATW20_00660(tet)	mfs transporter	0.635897	0.535714	27.6923	5.69917e-08	0.000321319	YES	0:L	0:L	0:L	0:L	0:L	0:L	0:L	0:L	0:L	0:L	0:L	1:G	0:L	0:L	0:L	0:L	0:L	0:L	0:L	0:L	0:L	0:L	0:L	0:L	0:L	0:L	0:L	1:G	0:L	0:L	1:G	0:L	1:G	0:L	0:L	0:L	0:L	0:L	0:L	1:G	1:G	0:L
SATW20_00670(pre)	plasmid recombination enzyme type 3	0.497436	0.5	24	3.51106e-06	0.0197954	NO	0:L	0:L	0:L	0:L	0:L	0:L	0:L	0:L	0:L	0:L	0:L	1:G	0:L	0:L	0:L	0:L	0:L	0:L	0:L	0:L	0:L	0:L	0:L	0:L	0:L	0:L	0:L	1:G	0:L	0:L	1:G	1:G	1:G	0:L	0:L	0:L	0:L	0:L	0:L	1:G	1:G	0:L
SATW20_04620(tetM)	tetracycline resistance protein tetm	0.371795	0.464286	20.8	7.53799e-05	0.424992	YES	0:L	0:L	0:L	0:L	0:L	0:L	0:L	0:L	0:L	0:L	0:L	1:G	0:L	0:L	0:L	0:L	0:L	0:L	0:L	0:L	0:L	0:L	0:L	0:L	0:L	0:L	0:L	0:L	0:L	0:L	0:L	0:L	0:L	0:L	0:L	0:L	0:L	0:L	0:L	0:L	0:L	0:L
SATW20_08990(virE)	pathogenicity island protein	0.371538	0.4225	19.9333	7.66631e-05	0.432226	NO	0:L	0:L	1:G	0:L	0:L	1:G	0:L	0:L	0:L	0:L	0:L	0:L	0:L	0:L	1:G	0:L	0:L	0:L	0:L	0:L	0:L	0:L	0:L	0:L	0:L	0:L	0:L	0:L	0:L	0:L	0:L	0:L	0:L	0:L	0:L	1:G	0:L	0:L	0:L	0:L	0:L	0:L
SATW20_09000	pathogenicity island protein	0.371538	0.4225	19.9333	7.66631e-05	0.432226	NO	0:L	0:L	1:G	0:L	0:L	1:G	0:L	0:L	0:L	0:L	0:L	0:L	0:L	0:L	1:G	0:L	0:L	0:L	0:L	0:L	0:L	0:L	0:L	0:L	0:L	0:L	0:L	0:L	0:L	0:L	0:L	0:L	0:L	0:L	0:L	1:G	0:L	0:L	0:L	0:L	0:L	0:L
SATW20_09010(lipA)	putative sav0793-like protein in superantigen-encoding pathogenicity islands sapi	0.371538	0.4225	19.9333	7.66631e-05	0.432226	NO	0:L	0:L	1:G	0:L	0:L	0:L	0:L	0:L	0:L	0:L	0:L	0:L	0:L	0:L	1:G	0:L	0:L	0:L	0:L	0:L	0:L	0:L	0:L	0:L	0:L	0:L	0:L	0:L	0:L	0:L	0:L	0:L	0:L	0:L	0:L	1:G	0:L	0:L	0:L	0:L	0:L	0:L
SATW20_04610(thiI)	putative transcriptional regulator	0.346154	0.428571	18	0.000132326	0.746055	NO	0:L	0:L	0:L	0:L	0:L	0:L	0:L	0:L	0:L	0:L	0:L	1:G	0:L	0:L	0:L	0:L	0:L	0:L	0:L	0:L	0:L	0:L	0:L	0:L	0:L	0:L	0:L	0:L	0:L	0:L	0:L	0:L	0:L	0:L	0:L	0:L	0:L	0:L	0:L	0:L	0:L	0:L
MW0745(int)	site-specific recombinase, phage integrase family	0.320513	0.25	8	0.000227802	1.28435	NO	0:L	0:L	0:L	0:L	0:L	0:L	0:L	0:L	0:L	0:L	0:L	0:L	0:L	0:L	0:L	0:L	0:L	0:L	0:L	0:L	0:L	0:L	0:L	1:G	0:L	0:L	0:L	0:L	0:L	0:L	0:L	0:L	0:L	0:L	0:L	1:G	0:L	0:L	0:L	0:L	0:L	0:L
MW0747	dna-binding helix-turn-helix protein	0.320513	0.25	8	0.000227802	1.28435	NO	0:L	0:L	0:L	0:L	0:L	0:L	0:L	0:L	0:L	0:L	0:L	0:L	0:L	0:L	0:L	0:L	0:L	0:L	0:L	0:L	0:L	0:L	0:L	1:G	0:L	0:L	0:L	0:L	0:L	0:L	0:L	0:L	0:L	0:L	0:L	1:G	0:L	0:L	0:L	0:L	0:L	0:L
SATW20_04650(cap8J)	lipoprotein, nlp/p60 family	0.307692	0.392857	15.5294	0.000299153	1.68662	NO	0:L	0:L	0:L	0:L	0:L	0:L	0:L	0:L	0:L	0:L	0:L	1:G	0:L	0:L	0:L	0:L	0:L	0:L	0:L	0:L	0:L	0:L	0:L	0:L	0:L	0:L	0:L	0:L	0:L	0:L	0:L	0:L	0:L	0:L	0:L	0:L	0:L	0:L	0:L	0:L	0:L	0:L
SATW20_04670(capL)	putative atp/gtp-binding protein	0.307692	0.392857	15.5294	0.000299153	1.68662	NO	0:L	0:L	0:L	0:L	0:L	0:L	0:L	0:L	0:L	0:L	0:L	1:G	0:L	0:L	0:L	0:L	0:L	0:L	0:L	0:L	0:L	0:L	0:L	0:L	0:L	0:L	0:L	0:L	0:L	0:L	0:L	0:L	0:L	0:L	0:L	0:L	0:L	0:L	0:L	0:L	0:L	0:L
SATW20_04780	fig086557: conjugation related protein	0.307692	0.392857	15.5294	0.000299153	1.68662	NO	0:L	0:L	0:L	0:L	0:L	0:L	0:L	0:L	0:L	0:L	0:L	1:G	0:L	0:L	0:L	0:L	0:L	0:L	0:L	0:L	0:L	0:L	0:L	0:L	0:L	0:L	0:L	0:L	0:L	0:L	0:L	0:L	0:L	0:L	0:L	0:L	0:L	0:L	0:L	0:L	0:L	0:L
SATW20_04800	replication initiation factor	0.307692	0.392857	15.5294	0.000299153	1.68662	NO	0:L	0:L	0:L	0:L	0:L	0:L	0:L	0:L	0:L	0:L	0:L	1:G	0:L	0:L	0:L	0:L	0:L	0:L	0:L	0:L	0:L	0:L	0:L	0:L	0:L	0:L	0:L	0:L	0:L	0:L	0:L	0:L	0:L	0:L	0:L	0:L	0:L	0:L	0:L	0:L	0:L	0:L
SATW20_04810	dna segregation atpase ftsk/spoiiie	0.307692	0.392857	15.5294	0.000299153	1.68662	NO	0:L	0:L	0:L	0:L	0:L	0:L	0:L	0:L	0:L	0:L	0:L	1:G	0:L	0:L	0:L	0:L	0:L	0:L	0:L	0:L	0:L	0:L	0:L	0:L	0:L	0:L	0:L	0:L	0:L	0:L	0:L	0:L	0:L	0:L	0:L	0:L	0:L	0:L	0:L	0:L	0:L	0:L
SATW20_04830	conjugative transposon protein	0.307692	0.392857	15.5294	0.000299153	1.68662	NO	0:L	0:L	0:L	0:L	0:L	0:L	0:L	0:L	0:L	0:L	0:L	1:G	0:L	0:L	0:L	0:L	0:L	0:L	0:L	0:L	0:L	0:L	0:L	0:L	0:L	0:L	0:L	0:L	0:L	0:L	0:L	0:L	0:L	0:L	0:L	0:L	0:L	0:L	0:L	0:L	0:L	0:L
SAR0842(clfA)	fibrinogen-binding protein	0.297179	0.279643	10.8947	0.000362273	2.0425	NO	0:G	0:G	0:G	0:G	0:G	0:G	0:G	0:G	1:L	1:L	0:G	0:G	0:G	0:G	0:G	0:G	0:G	0:G	0:G	0:G	0:G	0:G	0:G	1:L	0:G	0:G	0:G	0:G	0:G	0:G	0:G	0:G	0:G	1:L	1:L	0:G	0:G	0:G	0:G	1:L	0:G	0:G
SATW20_04590(capF)	polyribonucleotide nucleotidyltransferase	0.269231	0.392857	15.5294	0.000657828	3.70883	NO	0:L	0:L	0:L	0:L	0:L	0:L	0:L	0:L	0:L	0:L	0:L	0:L	0:L	0:L	0:L	0:L	0:L	0:L	0:L	0:L	0:L	0:L	0:L	0:L	0:L	0:L	0:L	0:L	0:L	0:L	0:L	0:L	0:L	0:L	0:L	0:L	0:L	0:L	0:L	0:L	0:L	0:L
SAV0395(capG)	sigma-70 region 4 protein	0.25641	0.357143	13.3333	0.000849274	4.78821	NO	0:L	0:L	0:L	0:L	0:L	0:L	0:L	0:L	0:L	0:L	0:L	0:L	0:L	0:L	0:L	0:L	0:L	0:L	0:L	0:L	0:L	0:L	0:L	0:L	0:L	0:L	0:L	0:L	0:L	0:L	0:L	0:L	0:L	0:L	0:L	0:L	0:L	0:L	0:L	0:L	0:L	0:L
SAAV_0478	unknown	0.246154	0.214286	6.54545	0.000993364	5.60059	NO	1:L	1:L	0:G	0:G	0:G	0:G	0:G	0:G	1:L	0:G	0:G	0:G	0:G	1:L	1:L	0:G	1:L	0:G	0:G	0:G	0:G	0:G	0:G	0:G	0:G	1:L	1:L	0:G	0:G	0:G	1:L	0:G	0:G	0:G	0:G	1:L	0:G	0:G	1:L	1:L	0:G	1:L
SATW20_08960	pathogenicity island protein	0.243077	0.380714	9.53333	0.00112486	6.34195	NO	1:G	1:G	1:G	0:L	0:L	0:L	0:L	0:L	1:G	1:G	1:G	0:L	0:L	0:L	1:G	0:L	0:L	0:L	0:L	0:L	0:L	0:L	0:L	1:G	0:L	0:L	0:L	0:L	0:L	0:L	0:L	0:L	0:L	0:L	0:L	1:G	0:L	0:L	0:L	1:G	0:L	0:L
SATW20_04580(int)	integrase-like protein	0.230769	0.357143	13.3333	0.00144371	8.13965	NO	0:L	0:L	0:L	0:L	0:L	0:L	0:L	0:L	0:L	0:L	0:L	0:L	0:L	0:L	0:L	0:L	0:L	0:L	0:L	0:L	0:L	0:L	0:L	0:L	0:L	0:L	0:L	0:L	0:L	0:L	0:L	0:L	0:L	0:L	0:L	0:L	0:L	0:L	0:L	0:L	0:L	0:L
SATW20_04660(cap8K)	membrane protein, putative	0.230769	0.357143	13.3333	0.00144371	8.13965	NO	0:L	0:L	0:L	0:L	0:L	0:L	0:L	0:L	0:L	0:L	0:L	0:L	0:L	0:L	0:L	0:L	0:L	0:L	0:L	0:L	0:L	0:L	0:L	0:L	0:L	0:L	0:L	0:L	0:L	0:L	0:L	0:L	0:L	0:L	0:L	0:L	0:L	0:L	0:L	0:L	0:L	0:L
SATW20_04680(capM)	putative membrane protein	0.230769	0.357143	13.3333	0.00144371	8.13965	NO	0:L	0:L	0:L	0:L	0:L	0:L	0:L	0:L	0:L	0:L	0:L	0:L	0:L	0:L	0:L	0:L	0:L	0:L	0:L	0:L	0:L	0:L	0:L	0:L	0:L	0:L	0:L	0:L	0:L	0:L	0:L	0:L	0:L	0:L	0:L	0:L	0:L	0:L	0:L	0:L	0:L	0:L
SATW20_04720(capN)	conserved hypothetical protein	0.230769	0.357143	13.3333	0.00144371	8.13965	NO	0:L	0:L	0:L	0:L	0:L	0:L	0:L	0:L	0:L	0:L	0:L	0:L	0:L	0:L	0:L	0:L	0:L	0:L	0:L	0:L	0:L	0:L	0:L	0:L	0:L	0:L	0:L	0:L	0:L	0:L	0:L	0:L	0:L	0:L	0:L	0:L	0:L	0:L	0:L	0:L	0:L	0:L
SATW20_04760(ardA)	putative antirestriction protein	0.230769	0.357143	13.3333	0.00144371	8.13965	NO	0:L	0:L	0:L	0:L	0:L	0:L	0:L	0:L	0:L	0:L	0:L	0:L	0:L	0:L	0:L	0:L	0:L	0:L	0:L	0:L	0:L	0:L	0:L	0:L	0:L	0:L	0:L	0:L	0:L	0:L	0:L	0:L	0:L	0:L	0:L	0:L	0:L	0:L	0:L	0:L	0:L	0:L
SATW20_04770	conserved hypothetical protein	0.230769	0.357143	13.3333	0.00144371	8.13965	NO	0:L	0:L	0:L	0:L	0:L	0:L	0:L	0:L	0:L	0:L	0:L	0:L	0:L	0:L	0:L	0:L	0:L	0:L	0:L	0:L	0:L	0:L	0:L	0:L	0:L	0:L	0:L	0:L	0:L	0:L	0:L	0:L	0:L	0:L	0:L	0:L	0:L	0:L	0:L	0:L	0:L	0:L
SATW20_04820	conserved hypothetical protein	0.230769	0.357143	13.3333	0.00144371	8.13965	NO	0:L	0:L	0:L	0:L	0:L	0:L	0:L	0:L	0:L	0:L	0:L	0:L	0:L	0:L	0:L	0:L	0:L	0:L	0:L	0:L	0:L	0:L	0:L	0:L	0:L	0:L	0:L	0:L	0:L	0:L	0:L	0:L	0:L	0:L	0:L	0:L	0:L	0:L	0:L	0:L	0:L	0:L
SATW20_04840	conjugative transposon protein	0.230769	0.357143	13.3333	0.00144371	8.13965	NO	0:L	0:L	0:L	0:L	0:L	0:L	0:L	0:L	0:L	0:L	0:L	0:L	0:L	0:L	0:L	0:L	0:L	0:L	0:L	0:L	0:L	0:L	0:L	0:L	0:L	0:L	0:L	0:L	0:L	0:L	0:L	0:L	0:L	0:L	0:L	0:L	0:L	0:L	0:L	0:L	0:L	0:L
SATW20_04850(uvrD)	uvrd/rep helicase	0.230769	0.357143	13.3333	0.00144371	8.13965	NO	0:L	0:L	0:L	0:L	0:L	0:L	0:L	0:L	0:L	0:L	0:L	0:L	0:L	0:L	0:L	0:L	0:L	0:L	0:L	0:L	0:L	0:L	0:L	0:L	0:L	0:L	0:L	0:L	0:L	0:L	0:L	0:L	0:L	0:L	0:L	0:L	0:L	0:L	0:L	0:L	0:L	0:L
SAV0393	conserved hypothetical protein	0.230769	0.357143	13.3333	0.00144371	8.13965	NO	0:L	0:L	0:L	0:L	0:L	0:L	0:L	0:L	0:L	0:L	0:L	0:L	0:L	0:L	0:L	0:L	0:L	0:L	0:L	0:L	0:L	0:L	0:L	0:L	0:L	0:L	0:L	0:L	0:L	0:L	0:L	0:L	0:L	0:L	0:L	0:L	0:L	0:L	0:L	0:L	0:L	0:L
SAV0396	conserved hypothetical protein	0.230769	0.357143	13.3333	0.00144371	8.13965	NO	0:L	0:L	0:L	0:L	0:L	0:L	0:L	0:L	0:L	0:L	0:L	0:L	0:L	0:L	0:L	0:L	0:L	0:L	0:L	0:L	0:L	0:L	0:L	0:L	0:L	0:L	0:L	0:L	0:L	0:L	0:L	0:L	0:L	0:L	0:L	0:L	0:L	0:L	0:L	0:L	0:L	0:L
SAV0415(tnp)	transposase	0.230769	0.357143	13.3333	0.00144371	8.13965	NO	0:L	0:L	0:L	0:L	0:L	0:L	0:L	0:L	0:L	0:L	0:L	0:L	0:L	0:L	0:L	0:L	0:L	0:L	0:L	0:L	0:L	0:L	0:L	0:L	0:L	0:L	0:L	0:L	0:L	0:L	0:L	0:L	0:L	0:L	0:L	0:L	0:L	0:L	0:L	0:L	0:L	0:L
SauraJ_010100007033	conserved hypothetical protein	0.230769	0.357143	13.3333	0.00144371	8.13965	NO	0:L	0:L	0:L	0:L	0:L	0:L	0:L	0:L	0:L	0:L	0:L	0:L	0:L	0:L	0:L	0:L	0:L	0:L	0:L	0:L	0:L	0:L	0:L	0:L	0:L	0:L	0:L	0:L	0:L	0:L	0:L	0:L	0:L	0:L	0:L	0:L	0:L	0:L	0:L	0:L	0:L	0:L
SAR2709(clfB)	fibrinogen and keratin-10 binding surface anchored protein	0.230513	0.1725	6.27273	0.00146961	8.28569	NO	0:G	0:G	0:G	0:G	0:G	0:G	0:G	0:G	1:L	1:L	1:L	0:G	0:G	0:G	0:G	0:G	1:L	0:G	0:G	0:G	0:G	0:G	0:G	0:G	0:G	0:G	0:G	0:G	0:G	0:G	0:G	0:G	0:G	0:G	1:L	1:L	1:L	0:G	1:L	1:L	0:G	1:L
SATW20_04860(recF_1)	recombinational dna repair atpase, recf\_1	0.217949	0.321429	11.3684	0.00181577	10.2373	NO	0:L	0:L	0:L	0:L	0:L	0:L	0:L	0:L	0:L	0:L	0:L	0:L	0:L	0:L	0:L	0:L	0:L	0:L	0:L	0:L	0:L	0:L	0:L	0:L	0:L	0:L	0:L	0:L	0:L	0:L	0:L	0:L	0:L	0:L	0:L	0:L	0:L	0:L	0:L	0:L	0:L	0:L
SAV0399(cap8I)	conjugative transposon protein	0.217949	0.321429	11.3684	0.00181577	10.2373	NO	0:L	0:L	0:L	0:L	0:L	0:L	0:L	0:L	0:L	0:L	0:L	0:L	0:L	0:L	0:L	0:L	0:L	0:L	0:L	0:L	0:L	0:L	0:L	0:L	0:L	0:L	0:L	0:L	0:L	0:L	0:L	0:L	0:L	0:L	0:L	0:L	0:L	0:L	0:L	0:L	0:L	0:L
SAUSA300_0900	competence protein coia	0.217692	0.315357	12.7778	0.00185451	10.4557	NO	0:L	0:L	0:L	0:L	0:L	0:L	0:L	0:L	0:L	0:L	0:L	0:L	0:L	0:L	0:L	0:L	0:L	0:L	0:L	0:L	0:L	0:L	0:L	0:L	0:L	0:L	0:L	0:L	0:L	0:L	0:L	0:L	0:L	0:L	0:L	0:L	0:L	0:L	0:L	0:L	0:L	0:L
SAR0567(bbp)	bone sialoprotein-binding protein	0.217179	0.2675	4.52941	0.00187484	10.5703	NO	1:L	0:G	0:G	0:G	0:G	1:L	0:G	0:G	1:L	1:L	0:G	1:L	0:G	0:G	0:G	0:G	0:G	0:G	0:G	0:G	0:G	0:G	0:G	1:L	0:G	0:G	0:G	0:G	0:G	0:G	0:G	0:G	0:G	0:G	0:G	0:G	1:L	0:G	1:L	1:L	0:G	0:G
SAPIG2680	conserved hypothetical protein	0.212051	0.2675	4.52941	0.00190834	10.7592	NO	0:G	0:G	0:G	0:G	0:G	0:G	0:G	0:G	1:L	1:L	1:L	0:G	0:G	0:G	0:G	0:G	1:L	1:L	0:G	0:G	0:G	0:G	1:L	0:G	1:L	0:G	0:G	1:L	0:G	0:G	0:G	1:L	0:G	1:L	1:L	1:L	1:L	1:L	1:L	1:L	0:G	1:L
SATW20_04790	conserved hypothetical protein	0.205128	0.321429	11.3684	0.00231259	13.0384	NO	0:L	0:L	0:L	0:L	0:L	0:L	0:L	0:L	0:L	0:L	0:L	0:L	0:L	0:L	0:L	0:L	0:L	0:L	0:L	0:L	0:L	0:L	0:L	0:L	0:L	0:L	0:L	0:L	0:L	0:L	0:L	0:L	0:L	0:L	0:L	0:L	0:L	0:L	0:L	0:L	0:L	0:L
SauraJ_010100007008	tetracycline resistance determinant leader peptide	0.205128	0.285714	9.6	0.00231259	13.0384	NO	0:L	0:L	0:L	0:L	0:L	0:L	0:L	0:L	0:L	0:L	0:L	1:G	0:L	0:L	0:L	0:L	0:L	0:L	0:L	0:L	0:L	0:L	0:L	0:L	0:L	0:L	0:L	0:L	0:L	0:L	0:L	0:L	0:L	0:L	0:L	0:L	0:L	0:L	0:L	0:L	0:L	0:L
SAR0425(set18)	exotoxin	0.205128	0.142857	4	0.00231259	13.0384	NO	1:L	0:G	0:G	0:G	0:G	0:G	0:G	0:G	0:G	0:G	0:G	0:G	0:G	0:G	0:G	0:G	0:G	0:G	0:G	0:G	0:G	0:G	0:G	0:G	0:G	0:G	0:G	0:G	0:G	0:G	0:G	0:G	0:G	0:G	0:G	0:G	0:G	0:G	0:G	1:L	0:G	0:G
SAR2225(deoC2)	deoxyribose-phosphate aldolase	0.204872	0.1725	6.27273	0.0023582	13.2955	NO	0:G	0:G	0:G	0:G	0:G	0:G	0:G	0:G	0:G	0:G	0:G	0:G	0:G	0:G	0:G	0:G	1:L	0:G	0:G	0:G	0:G	1:L	0:G	0:G	0:G	1:L	1:L	0:G	0:G	0:G	0:G	0:G	0:G	0:G	0:G	0:G	0:G	0:G	1:L	0:G	0:G	1:L
SauraJ_010100009720	conserved domain protein	0.192051	0.243929	9.2	0.00310441	17.5026	NO	0:L	0:L	0:L	0:L	0:L	0:L	0:L	0:L	0:L	0:L	0:L	0:L	0:L	0:L	0:L	0:L	0:L	0:L	0:L	0:L	0:L	0:L	0:L	0:L	0:L	0:L	0:L	0:L	0:L	0:L	0:L	0:L	0:L	0:L	0:L	0:L	0:L	0:L	0:L	0:L	0:L	0:L
SAJG_01350	oxidoreductase, fad-dependent	0.192051	0.1725	6.27273	0.00310441	17.5026	NO	0:L	0:L	0:L	0:L	0:L	0:L	0:L	0:L	0:L	0:L	0:L	0:L	0:L	0:L	0:L	0:L	0:L	0:L	0:L	0:L	0:L	0:L	0:L	0:L	0:L	0:L	0:L	0:L	0:L	0:L	0:L	0:L	0:L	0:L	0:L	0:L	0:L	0:L	0:L	0:L	0:L	0:L
HMPREF0783_1374	conserved hypothetical protein	0.179487	0.285714	9.6	0.00393422	22.1811	NO	0:L	0:L	0:L	0:L	0:L	0:L	0:L	0:L	0:L	0:L	0:L	0:L	0:L	0:L	0:L	0:L	0:L	0:L	0:L	0:L	0:L	0:L	0:L	0:L	0:L	0:L	0:L	0:L	0:L	0:L	0:L	0:L	0:L	0:L	0:L	0:L	0:L	0:L	0:L	0:L	0:L	0:L
SAV0869	conserved hypothetical protein	0.179487	0.178571	5.21739	0.00393422	22.1811	NO	0:L	1:G	0:L	0:L	0:L	0:L	0:L	0:L	1:G	0:L	1:G	0:L	0:L	0:L	0:L	0:L	0:L	0:L	0:L	0:L	0:L	0:L	0:L	0:L	0:L	0:L	0:L	0:L	0:L	0:L	0:L	0:L	0:L	0:L	0:L	0:L	0:L	0:L	0:L	0:L	0:L	0:L
SauraJ_010100006828	transcriptional regulator, arac family	0.179487	0.142857	4	0.00393422	22.1811	NO	0:L	0:L	0:L	0:L	0:L	0:L	0:L	0:L	0:L	0:L	0:L	0:L	0:L	0:L	0:L	0:L	0:L	0:L	0:L	0:L	0:L	0:L	0:L	0:L	0:L	0:L	0:L	0:L	0:L	0:L	0:L	0:L	0:L	0:L	0:L	0:L	0:L	0:L	0:L	0:L	0:L	0:L
SA21266_1004	conserved hypothetical protein	0.179487	0.107143	2.88	0.00393422	22.1811	NO	0:L	1:G	0:L	0:L	0:L	0:L	0:L	0:L	0:L	0:L	0:L	1:G	0:L	0:L	0:L	0:L	0:L	0:L	0:L	0:L	0:L	0:L	0:L	0:L	0:L	0:L	0:L	0:L	0:L	0:L	0:L	0:L	0:L	0:L	0:L	0:L	0:L	0:L	0:L	0:L	0:L	0:L
HMPREF0783_2653	conserved hypothetical protein	0.178462	0.297143	4.33333	0.00406745	22.9323	NO	0:L	0:L	1:G	0:L	0:L	0:L	0:L	0:L	0:L	1:G	1:G	0:L	0:L	0:L	0:L	0:L	0:L	0:L	0:L	0:L	0:L	0:L	0:L	0:L	0:L	0:L	0:L	0:L	0:L	0:L	0:L	0:L	0:L	0:L	0:L	0:L	0:L	0:L	0:L	0:L	0:L	0:L
SAOUHSC_A01909	conserved hypothetical protein	0.166667	0.178571	5.21739	0.00509242	28.7111	NO	1:L	0:G	0:G	0:G	0:G	0:G	0:G	0:G	0:G	0:G	1:L	0:G	0:G	0:G	0:G	0:G	0:G	0:G	0:G	0:G	0:G	0:G	0:G	0:G	0:G	0:G	0:G	0:G	0:G	0:G	0:G	0:G	0:G	0:G	0:G	0:G	0:G	0:G	0:G	1:L	0:G	0:G
SA21318_0720	conserved domain protein	0.166667	0.107143	2.88	0.00509242	28.7111	NO	0:L	0:L	0:L	0:L	0:L	0:L	0:L	0:L	0:L	0:L	0:L	0:L	0:L	0:L	0:L	0:L	0:L	0:L	0:L	0:L	0:L	0:L	0:L	0:L	0:L	0:L	0:L	0:L	0:L	0:L	0:L	0:L	0:L	0:L	0:L	0:L	0:L	0:L	1:G	0:L	0:L	0:L
SATW20_13090	transposase for is256	0.153846	0.25	8	0.00751991	42.3973	NO	0:L	0:L	0:L	0:L	0:L	0:L	0:L	0:L	0:L	0:L	0:L	0:L	0:L	0:L	0:L	0:L	0:L	0:L	0:L	0:L	0:L	0:L	0:L	0:L	0:L	0:L	0:L	0:L	0:L	0:L	0:L	0:L	0:L	0:L	0:L	0:L	0:L	0:L	0:L	0:L	0:L	0:L
SAAV_2728	conserved domain protein	0.153846	0.107143	2.88	0.00751991	42.3973	NO	0:L	0:L	0:L	0:L	0:L	0:L	0:L	0:L	0:L	0:L	0:L	0:L	0:L	0:L	0:L	0:L	0:L	0:L	0:L	0:L	0:L	0:L	0:L	0:L	0:L	0:L	1:G	0:L	0:L	0:L	0:L	0:L	0:L	0:L	0:L	0:L	0:L	0:L	0:L	1:G	1:G	0:L
SAS2542	putative lipoprotein	0.153846	0.107143	2.88	0.00751991	42.3973	NO	0:G	0:G	0:G	0:G	0:G	0:G	0:G	0:G	0:G	0:G	0:G	0:G	0:G	0:G	0:G	0:G	0:G	0:G	0:G	0:G	0:G	0:G	0:G	0:G	0:G	0:G	1:L	0:G	0:G	0:G	0:G	0:G	0:G	0:G	0:G	0:G	0:G	0:G	0:G	1:L	1:L	0:G
HMPREF0782_1664	conserved hypothetical protein	0.153846	0.0714286	1.84615	0.00751991	42.3973	NO	0:L	0:L	0:L	0:L	0:L	0:L	0:L	0:L	0:L	0:L	0:L	0:L	0:L	0:L	0:L	0:L	0:L	0:L	0:L	0:L	0:L	0:L	0:L	0:L	0:L	0:L	0:L	0:L	0:L	0:L	0:L	0:L	0:L	0:L	0:L	0:L	0:L	0:L	0:L	0:L	0:L	0:L
SA21193_1268	conserved hypothetical protein	0.153846	0.0714286	1.84615	0.00751991	42.3973	NO	0:L	0:L	0:L	0:L	0:L	1:G	0:L	0:L	0:L	0:L	0:L	0:L	0:L	0:L	0:L	0:L	0:L	0:L	0:L	0:L	0:L	0:L	0:L	0:L	0:L	0:L	0:L	0:L	0:L	0:L	0:L	0:L	0:L	0:L	0:L	0:L	0:L	0:L	0:L	0:L	0:L	0:L
SA21193_1814	unknown	0.153846	0.0714286	1.84615	0.00751991	42.3973	NO	0:L	0:L	0:L	0:L	0:L	0:L	0:L	0:L	0:L	0:L	0:L	0:L	0:L	0:L	0:L	0:L	0:L	0:L	0:L	0:L	0:L	0:L	0:L	0:L	0:L	0:L	0:L	0:L	0:L	0:L	0:L	0:L	0:L	0:L	0:L	0:L	0:L	0:L	0:L	0:L	0:L	0:L
SA21193_1816(apr)	peptidase, s8/s53 family	0.153846	0.0714286	1.84615	0.00751991	42.3973	NO	0:L	0:L	0:L	0:L	0:L	0:L	0:L	0:L	0:L	0:L	0:L	0:L	0:L	0:L	0:L	0:L	0:L	0:L	0:L	0:L	0:L	0:L	0:L	0:L	0:L	0:L	0:L	0:L	0:L	0:L	0:L	0:L	0:L	0:L	0:L	0:L	0:L	0:L	0:L	0:L	0:L	0:L
SA21193_1817	conserved hypothetical protein	0.153846	0.0714286	1.84615	0.00751991	42.3973	NO	0:L	0:L	0:L	0:L	0:L	0:L	0:L	0:L	0:L	0:L	0:L	0:L	0:L	0:L	0:L	0:L	0:L	0:L	0:L	0:L	0:L	0:L	0:L	0:L	0:L	0:L	0:L	0:L	0:L	0:L	0:L	0:L	0:L	0:L	0:L	0:L	0:L	0:L	0:L	0:L	0:L	0:L
SA21305_0725	unknown	0.153846	0.0714286	1.84615	0.00751991	42.3973	NO	0:L	0:L	0:L	0:L	0:L	0:L	0:L	0:L	0:L	0:L	0:L	1:G	0:L	0:L	0:L	0:L	0:L	0:L	0:L	0:L	0:L	0:L	0:L	0:L	0:L	0:L	0:L	0:L	0:L	0:L	0:L	0:L	0:L	0:L	0:L	0:L	0:L	0:L	0:L	0:L	0:L	0:L
SA21305_1124	unknown	0.153846	0.0714286	1.84615	0.00751991	42.3973	NO	0:L	0:L	0:L	0:L	0:L	0:L	0:L	0:L	0:L	0:L	0:L	0:L	0:L	0:L	0:L	0:L	0:L	0:L	0:L	0:L	0:L	0:L	0:L	0:L	0:L	0:L	0:L	0:L	0:L	0:L	0:L	0:L	0:L	0:L	0:L	0:L	0:L	0:L	0:L	0:L	0:L	0:L
SA21305_1688	conserved hypothetical protein	0.153846	0.0714286	1.84615	0.00751991	42.3973	NO	0:L	0:L	0:L	0:L	0:L	0:L	0:L	0:L	0:L	0:L	0:L	0:L	0:L	0:L	0:L	1:G	1:G	0:L	0:L	0:L	0:L	0:L	0:L	0:L	0:L	0:L	0:L	0:L	0:L	0:L	0:L	0:L	0:L	0:L	0:L	0:L	0:L	0:L	0:L	0:L	0:L	0:L
SA21318_0975	monofunctional glycosyltransferase domain protein	0.153846	0.0714286	1.84615	0.00751991	42.3973	NO	0:L	0:L	0:L	0:L	0:L	0:L	0:L	0:L	0:L	0:L	0:L	0:L	0:L	0:L	0:L	0:L	0:L	0:L	0:L	0:L	0:L	0:L	0:L	0:L	0:L	0:L	0:L	0:L	0:L	0:L	0:L	0:L	0:L	0:L	0:L	0:L	0:L	0:L	0:L	0:L	0:L	0:L
SACOL0049	domain of unknown function, putative	0.153846	0.0714286	1.84615	0.00751991	42.3973	NO	0:L	0:L	0:L	0:L	0:L	0:L	0:L	0:L	0:L	0:L	0:L	1:G	0:L	0:L	0:L	0:L	0:L	0:L	0:L	0:L	0:L	0:L	0:L	0:L	0:L	0:L	0:L	0:L	0:L	0:L	0:L	0:L	0:L	0:L	0:L	0:L	0:L	0:L	0:L	0:L	0:L	0:L
HMPREF9529_01751	conserved hypothetical protein	0.15359	0.315357	12.7778	0.00764149	43.0827	NO	0:L	0:L	0:L	0:L	0:L	0:L	0:L	0:L	0:L	0:L	0:L	0:L	0:L	0:L	0:L	0:L	0:L	0:L	0:L	0:L	0:L	0:L	0:L	0:L	1:G	1:G	1:G	1:G	1:G	1:G	1:G	1:G	1:G	1:G	0:L	0:L	0:L	0:L	0:L	1:G	0:L	0:L
SATW20_00580	unknown	0.15359	0.315357	12.7778	0.00764149	43.0827	NO	0:L	0:L	0:L	0:L	0:L	0:L	0:L	0:L	0:L	0:L	0:L	0:L	0:L	0:L	0:L	0:L	0:L	0:L	0:L	0:L	0:L	0:L	0:L	0:L	0:L	1:G	1:G	1:G	1:G	1:G	1:G	1:G	1:G	1:G	0:L	0:L	0:L	0:L	0:L	1:G	0:L	0:L
SATW20_00590(merT)	mercuric transporter	0.15359	0.315357	12.7778	0.00764149	43.0827	NO	0:L	0:L	0:L	0:L	0:L	0:L	0:L	0:L	0:L	0:L	0:L	0:L	0:L	0:L	0:L	0:L	0:L	0:L	0:L	0:L	0:L	0:L	0:L	0:L	0:L	1:G	1:G	1:G	1:G	1:G	1:G	1:G	1:G	1:G	0:L	0:L	0:L	0:L	0:L	1:G	0:L	0:L
SATW20_00600(merA)	mercuric reductase	0.15359	0.315357	12.7778	0.00764149	43.0827	NO	0:L	0:L	0:L	0:L	0:L	0:L	0:L	0:L	0:L	0:L	0:L	0:L	0:L	0:L	0:L	0:L	0:L	0:L	0:L	0:L	0:L	0:L	0:L	0:L	1:G	1:G	1:G	1:G	1:G	1:G	1:G	1:G	1:G	1:G	0:L	0:L	0:L	0:L	0:L	1:G	0:L	0:L
SATW20_00610(merB)	alkylmercury lyase	0.15359	0.315357	12.7778	0.00764149	43.0827	NO	0:L	0:L	0:L	0:L	0:L	0:L	0:L	0:L	0:L	0:L	0:L	0:L	0:L	0:L	0:L	0:L	0:L	0:L	0:L	0:L	0:L	0:L	0:L	0:L	1:G	1:G	1:G	1:G	1:G	1:G	1:G	1:G	1:G	1:G	0:L	0:L	0:L	0:L	0:L	1:G	0:L	0:L
SATW20_p1250(merR)	hg(ii)-responsive transcriptional regulator	0.15359	0.315357	12.7778	0.00764149	43.0827	NO	0:L	0:L	0:L	0:L	0:L	0:L	0:L	0:L	0:L	0:L	0:L	0:L	0:L	0:L	0:L	0:L	0:L	0:L	0:L	0:L	0:L	0:L	0:L	0:L	1:G	1:G	1:G	1:G	1:G	1:G	1:G	1:G	1:G	1:G	0:L	0:L	0:L	0:L	0:L	1:G	0:L	0:L
SATW20_p1260	ahpc/tsa family protein	0.15359	0.315357	12.7778	0.00764149	43.0827	NO	0:L	0:L	0:L	0:L	0:L	0:L	0:L	0:L	0:L	0:L	0:L	0:L	0:L	0:L	0:L	0:L	0:L	0:L	0:L	0:L	0:L	0:L	0:L	0:L	1:G	1:G	1:G	1:G	1:G	1:G	1:G	1:G	1:G	1:G	0:L	0:L	0:L	0:L	0:L	1:G	0:L	0:L
USA300HOU_0854(lytM)	ci-like repressor, superantigen-encoding pathogenicity islands sapi	0.153333	0.166429	3.66667	0.00768631	43.3354	NO	0:L	0:L	1:G	0:L	0:L	1:G	0:L	0:L	0:L	0:L	0:L	0:L	0:L	0:L	0:L	0:L	0:L	0:L	0:L	0:L	0:L	0:L	0:L	0:L	0:L	0:L	0:L	0:L	0:L	0:L	0:L	0:L	0:L	0:L	0:L	0:L	0:L	0:L	0:L	0:L	0:L	0:L
USA300HOU_0855(scrB)	dna-binding helix-turn-helix protein	0.153333	0.166429	3.66667	0.00768631	43.3354	NO	0:L	0:L	1:G	0:L	0:L	1:G	0:L	0:L	0:L	0:L	0:L	0:L	0:L	0:L	0:L	0:L	0:L	0:L	0:L	0:L	0:L	0:L	0:L	0:L	0:L	0:L	0:L	0:L	0:L	0:L	0:L	0:L	0:L	0:L	0:L	0:L	0:L	0:L	0:L	0:L	0:L	0:L
SAOUHSC_02412	conserved hypothetical protein	0.141026	0.142857	4	0.00891925	50.2867	NO	0:G	0:G	0:G	0:G	0:G	0:G	0:G	0:G	0:G	0:G	0:G	0:G	0:G	0:G	0:G	0:G	0:G	0:G	0:G	0:G	0:G	0:G	0:G	0:G	0:G	0:G	0:G	0:G	0:G	0:G	0:G	0:G	0:G	0:G	0:G	0:G	0:G	0:G	0:G	1:L	0:G	0:G
VBIStaAur138273_1622	tandem lipoprotein within pathogenicity island	0.141026	0.142857	4	0.00891925	50.2867	NO	0:L	0:L	0:L	0:L	0:L	0:L	0:L	0:L	0:L	0:L	0:L	0:L	0:L	0:L	0:L	0:L	0:L	0:L	0:L	0:L	0:L	0:L	0:L	0:L	0:L	0:L	0:L	0:L	0:L	0:L	0:L	0:L	0:L	0:L	0:L	0:L	0:L	0:L	0:L	1:G	0:L	0:L
SAJG_02505	predicted protein	0.141026	0.107143	2.88	0.00891925	50.2867	NO	0:L	0:L	0:L	0:L	0:L	0:L	0:L	0:L	0:L	0:L	0:L	0:L	0:L	0:L	0:L	0:L	0:L	0:L	0:L	0:L	0:L	0:L	0:L	0:L	0:L	0:L	0:L	0:L	0:L	0:L	0:L	0:L	0:L	0:L	0:L	0:L	0:L	0:L	0:L	1:G	0:L	0:L
VBIStaAur138273_2640	type i restriction-modification system, specificity subunit s	0.141026	0.107143	2.88	0.00891925	50.2867	NO	0:L	0:L	0:L	0:L	0:L	0:L	0:L	0:L	0:L	0:L	0:L	0:L	0:L	0:L	0:L	0:L	0:L	0:L	0:L	0:L	0:L	0:L	0:L	0:L	0:L	0:L	0:L	0:L	0:L	0:L	0:L	0:L	0:L	0:L	0:L	0:L	0:L	0:L	0:L	1:G	0:L	0:L
SATW20_00620	unknown	0.140769	0.279643	10.8947	0.00913433	51.4994	NO	0:L	0:L	0:L	0:L	0:L	0:L	0:L	0:L	0:L	0:L	0:L	0:L	0:L	0:L	0:L	0:L	0:L	0:L	0:L	0:L	0:L	0:L	0:L	0:L	1:G	1:G	1:G	1:G	1:G	1:G	1:G	1:G	1:G	1:G	0:L	0:L	0:L	0:L	0:L	1:G	0:L	0:L
HMPREF9528_00153	polysaccharide biosynthesis protein capd	0.140769	0.101071	3.83333	0.00913433	51.4994	NO	0:L	0:L	0:L	0:L	0:L	0:L	0:L	0:L	0:L	0:L	0:L	0:L	0:L	0:L	0:L	0:L	0:L	0:L	0:L	0:L	0:L	0:L	0:L	0:L	0:L	0:L	0:L	0:L	0:L	0:L	0:L	0:L	0:L	0:L	0:L	0:L	0:L	0:L	0:L	0:L	0:L	0:L
USA300HOU_0085	lipoprotein	0.140769	0.101071	3.83333	0.00913433	51.4994	NO	0:L	1:G	0:L	0:L	0:L	0:L	0:L	0:L	0:L	0:L	0:L	1:G	0:L	0:L	0:L	0:L	0:L	0:L	0:L	0:L	0:L	0:L	0:L	0:L	0:L	0:L	0:L	0:L	0:L	0:L	0:L	0:L	0:L	0:L	0:L	0:L	0:L	0:L	0:L	0:L	0:L	0:L
SATW20_08920	helix-turn-helix xre-family like protein	0.128205	0.178571	5.21739	0.01095	61.7361	NO	0:L	0:L	0:L	0:L	0:L	0:L	0:L	0:L	0:L	0:L	0:L	0:L	0:L	0:L	0:L	0:L	0:L	0:L	0:L	0:L	0:L	0:L	0:L	0:L	0:L	0:L	0:L	0:L	0:L	0:L	0:L	0:L	0:L	0:L	0:L	0:L	0:L	0:L	0:L	0:L	0:L	0:L
SATW20_08930	sapi1 orf21	0.128205	0.178571	5.21739	0.01095	61.7361	NO	0:L	1:G	0:L	0:L	0:L	0:L	0:L	0:L	1:G	0:L	0:L	0:L	0:L	0:L	0:L	0:L	0:L	0:L	0:L	0:L	0:L	0:L	0:L	0:L	0:L	0:L	0:L	0:L	0:L	0:L	0:L	0:L	0:L	0:L	0:L	0:L	0:L	0:L	0:L	0:L	0:L	0:L
SACOL0346	prophage l54a, n-6-adenine-methyltransferase	0.128205	0.107143	2.88	0.01095	61.7361	NO	0:L	0:L	0:L	0:L	0:L	0:L	0:L	0:L	0:L	0:L	0:L	0:L	0:L	0:L	0:L	0:L	0:L	0:L	0:L	0:L	0:L	0:L	0:L	1:G	0:L	0:L	0:L	0:L	0:L	0:L	0:L	0:L	0:L	0:L	0:L	0:L	0:L	0:L	0:L	1:G	0:L	0:L
SLAG_01301	predicted protein	0.128205	0.107143	2.88	0.01095	61.7361	NO	0:G	0:G	0:G	0:G	0:G	0:G	0:G	0:G	0:G	0:G	0:G	1:L	0:G	0:G	0:G	0:G	0:G	0:G	0:G	0:G	0:G	0:G	0:G	0:G	0:G	0:G	0:G	0:G	0:G	0:G	0:G	0:G	0:G	0:G	0:G	0:G	0:G	0:G	0:G	1:L	0:G	0:G
MW2086(fmtB)	truncated fmtb protein	0.127949	0.1725	6.27273	0.0111467	62.8448	NO	0:L	0:L	0:L	0:L	0:L	0:L	0:L	0:L	1:G	0:L	0:L	0:L	0:L	0:L	0:L	0:L	0:L	0:L	0:L	0:L	0:L	0:L	0:L	0:L	0:L	0:L	0:L	0:L	0:L	0:L	0:L	0:L	0:L	0:L	0:L	0:L	0:L	0:L	0:L	0:L	0:L	0:L
MW0751	primase superantigen-encoding pathogenicity islands sapi	0.127692	0.095	2.3913	0.0112191	63.2535	NO	1:G	0:L	0:L	0:L	0:L	0:L	1:G	0:L	0:L	0:L	0:L	1:G	0:L	0:L	0:L	0:L	0:L	0:L	0:L	0:L	0:L	0:L	0:L	1:G	0:L	0:L	0:L	0:L	0:L	0:L	0:L	0:L	0:L	0:L	0:L	0:L	0:L	0:L	0:L	0:L	0:L	0:L
MW0752	superantigen-encoding pathogenicity island protein sapi	0.127692	0.095	2.3913	0.0112191	63.2535	NO	1:G	0:L	0:L	0:L	0:L	0:L	1:G	0:L	0:L	0:L	0:L	1:G	0:L	0:L	0:L	0:L	0:L	0:L	0:L	0:L	0:L	0:L	0:L	1:G	0:L	0:L	0:L	0:L	0:L	0:L	0:L	0:L	0:L	0:L	0:L	0:L	0:L	0:L	0:L	0:L	0:L	0:L
MW0753	conserved hypothetical protein	0.127692	0.095	2.3913	0.0112191	63.2535	NO	1:G	0:L	0:L	0:L	0:L	0:L	1:G	0:L	0:L	0:L	0:L	1:G	0:L	0:L	0:L	0:L	0:L	0:L	0:L	0:L	0:L	0:L	0:L	1:G	0:L	0:L	0:L	0:L	0:L	0:L	0:L	0:L	0:L	0:L	0:L	0:L	0:L	0:L	0:L	0:L	0:L	0:L
MW0754	pahtogenicity island protein	0.127692	0.095	2.3913	0.0112191	63.2535	NO	1:G	0:L	0:L	0:L	0:L	0:L	1:G	0:L	0:L	0:L	0:L	1:G	0:L	0:L	0:L	0:L	0:L	0:L	0:L	0:L	0:L	0:L	0:L	1:G	0:L	0:L	0:L	0:L	0:L	0:L	0:L	0:L	0:L	0:L	0:L	0:L	0:L	0:L	0:L	0:L	0:L	0:L
MW0755	conserved hypothetical protein	0.127692	0.095	2.3913	0.0112191	63.2535	NO	1:G	0:L	0:L	0:L	0:L	0:L	1:G	0:L	0:L	0:L	0:L	1:G	0:L	0:L	0:L	0:L	0:L	0:L	0:L	0:L	0:L	0:L	0:L	1:G	0:L	0:L	0:L	0:L	0:L	0:L	0:L	0:L	0:L	0:L	0:L	0:L	0:L	0:L	0:L	0:L	0:L	0:L
SKAG_02270	conserved hypothetical protein	0.127692	0.095	2.3913	0.0112191	63.2535	NO	1:G	0:L	0:L	0:L	0:L	0:L	1:G	0:L	0:L	0:L	0:L	1:G	0:L	0:L	0:L	0:L	0:L	0:L	0:L	0:L	0:L	0:L	0:L	1:G	0:L	0:L	0:L	0:L	0:L	0:L	0:L	0:L	0:L	0:L	0:L	0:L	0:L	0:L	0:L	0:L	0:L	0:L
USA300HOU_0101	conserved hypothetical protein	0.127692	0.095	2.3913	0.0112191	63.2535	NO	0:L	0:L	0:L	0:L	0:L	0:L	0:L	0:L	0:L	0:L	0:L	0:L	0:L	0:L	0:L	0:L	0:L	0:L	0:L	0:L	0:L	0:L	0:L	0:L	0:L	0:L	0:L	0:L	0:L	0:L	0:L	0:L	0:L	0:L	0:L	0:L	0:L	0:L	0:L	0:L	0:L	0:L
HMPREF0783_0995	conserved hypothetical protein	0.115385	0.142857	4	0.015038	84.7841	NO	0:L	0:L	0:L	0:L	0:L	0:L	0:L	0:L	0:L	0:L	0:L	1:G	0:L	0:L	0:L	0:L	0:L	0:L	0:L	0:L	0:L	0:L	0:L	0:L	0:L	0:L	0:L	0:L	0:L	0:L	0:L	0:L	0:L	0:L	0:L	0:L	0:L	0:L	0:L	0:L	0:L	0:L
SAAV_0050	conserved hypothetical protein	0.115385	0.0714286	1.84615	0.015038	84.7841	NO	0:L	0:L	0:L	0:L	0:L	1:G	0:L	0:L	0:L	0:L	0:L	1:G	0:L	0:L	0:L	0:L	0:L	0:L	0:L	0:L	0:L	0:L	0:L	0:L	0:L	0:L	0:L	0:L	0:L	0:L	0:L	0:L	0:L	0:L	0:L	0:L	0:L	0:L	0:L	0:L	1:G	0:L
SAAV_0052	putative membrane protein	0.115385	0.0714286	1.84615	0.015038	84.7841	NO	0:L	0:L	0:L	0:L	0:L	1:G	0:L	0:L	0:L	0:L	0:L	1:G	0:L	0:L	0:L	0:L	0:L	0:L	0:L	0:L	0:L	0:L	0:L	0:L	0:L	0:L	0:L	0:L	0:L	0:L	0:L	0:L	0:L	0:L	0:L	0:L	0:L	0:L	0:L	0:L	1:G	0:L
SAAV_0058	conserved hypothetical protein	0.115385	0.0714286	1.84615	0.015038	84.7841	NO	0:L	0:L	0:L	0:L	0:L	1:G	0:L	0:L	0:L	0:L	0:L	1:G	0:L	0:L	0:L	0:L	0:L	0:L	0:L	0:L	0:L	0:L	0:L	0:L	0:L	0:L	0:L	0:L	0:L	0:L	0:L	0:L	0:L	0:L	0:L	0:L	0:L	0:L	0:L	0:L	1:G	0:L
SAAV_1691	lipoprotein, putative	0.115385	0.0714286	1.84615	0.015038	84.7841	NO	0:L	0:L	0:L	0:L	0:L	0:L	0:L	0:L	0:L	0:L	0:L	1:G	0:L	0:L	0:L	0:L	0:L	0:L	0:L	0:L	0:L	0:L	0:L	0:L	0:L	0:L	0:L	0:L	0:L	0:L	0:L	0:L	0:L	0:L	0:L	0:L	0:L	0:L	0:L	0:L	1:G	0:L
SAAV_1698	conserved hypothetical protein	0.115385	0.0714286	1.84615	0.015038	84.7841	NO	0:L	0:L	0:L	0:L	0:L	0:L	0:L	0:L	0:L	0:L	0:L	1:G	0:L	0:L	0:L	0:L	0:L	0:L	0:L	0:L	0:L	0:L	0:L	0:L	0:L	0:L	0:L	0:L	0:L	0:L	0:L	0:L	0:L	0:L	0:L	0:L	0:L	0:L	0:L	0:L	1:G	0:L
SAAV_1699	conserved hypothetical protein	0.115385	0.0714286	1.84615	0.015038	84.7841	NO	0:L	0:L	0:L	0:L	0:L	0:L	0:L	0:L	0:L	0:L	0:L	1:G	0:L	0:L	0:L	0:L	0:L	0:L	0:L	0:L	0:L	0:L	0:L	0:L	0:L	0:L	0:L	0:L	0:L	0:L	0:L	0:L	0:L	0:L	0:L	0:L	0:L	0:L	0:L	0:L	1:G	0:L
SAAV_1700	conserved hypothetical protein	0.115385	0.0714286	1.84615	0.015038	84.7841	NO	0:L	0:L	0:L	0:L	0:L	0:L	0:L	0:L	0:L	0:L	0:L	1:G	0:L	0:L	0:L	0:L	0:L	0:L	0:L	0:L	0:L	0:L	0:L	0:L	0:L	0:L	0:L	0:L	0:L	0:L	0:L	0:L	0:L	0:L	0:L	0:L	0:L	0:L	0:L	0:L	1:G	0:L
SAAV_1703	conserved hypothetical protein	0.115385	0.0714286	1.84615	0.015038	84.7841	NO	0:L	0:L	0:L	0:L	0:L	0:L	0:L	0:L	0:L	0:L	0:L	1:G	0:L	0:L	0:L	0:L	0:L	0:L	0:L	0:L	0:L	0:L	0:L	0:L	0:L	0:L	0:L	0:L	0:L	0:L	0:L	0:L	0:L	0:L	0:L	0:L	0:L	0:L	0:L	0:L	1:G	0:L
SAR0248(tarL)	putative polyribitolphosphotransferase	0.115385	0.0714286	1.84615	0.015038	84.7841	NO	0:G	0:G	0:G	0:G	0:G	0:G	0:G	0:G	0:G	0:G	0:G	0:G	0:G	0:G	0:G	0:G	0:G	0:G	0:G	0:G	0:G	0:G	0:G	0:G	0:G	0:G	0:G	0:G	0:G	0:G	0:G	0:G	0:G	0:G	0:G	0:G	0:G	0:G	0:G	1:L	0:G	0:G
SKAG_02503	transposase from transposon (integrase)	0.115385	0.0714286	1.84615	0.015038	84.7841	NO	0:L	0:L	0:L	0:L	0:L	0:L	0:L	0:L	0:L	0:L	0:L	1:G	0:L	0:L	0:L	0:L	0:L	0:L	0:L	0:L	0:L	0:L	0:L	0:L	0:L	0:L	0:L	0:L	0:L	0:L	0:L	0:L	0:L	0:L	0:L	0:L	0:L	0:L	0:L	0:L	0:L	0:L
SKAG_02504	conserved domain protein	0.115385	0.0714286	1.84615	0.015038	84.7841	NO	0:L	0:L	0:L	0:L	0:L	0:L	0:L	0:L	0:L	0:L	0:L	1:G	0:L	0:L	0:L	0:L	0:L	0:L	0:L	0:L	0:L	0:L	0:L	0:L	0:L	0:L	0:L	0:L	0:L	0:L	0:L	0:L	0:L	0:L	0:L	0:L	0:L	0:L	0:L	0:L	0:L	0:L
VBIStaAur138273_1931	cassette chromosome recombinase b	0.115385	0.0714286	1.84615	0.015038	84.7841	NO	0:L	0:L	0:L	0:L	0:L	0:L	0:L	0:L	0:L	0:L	0:L	0:L	0:L	0:L	0:L	0:L	0:L	0:L	0:L	0:L	0:L	0:L	0:L	0:L	0:L	0:L	0:L	0:L	0:L	0:L	0:L	0:L	0:L	0:L	0:L	0:L	0:L	0:L	0:L	1:G	0:L	0:L
VBIStaAur138273_1932	cassette chromosome recombinase b	0.115385	0.0714286	1.84615	0.015038	84.7841	NO	0:L	0:L	0:L	0:L	0:L	0:L	0:L	0:L	0:L	0:L	0:L	0:L	0:L	0:L	0:L	0:L	0:L	0:L	0:L	0:L	0:L	0:L	0:L	0:L	0:L	0:L	0:L	0:L	0:L	0:L	0:L	0:L	0:L	0:L	0:L	0:L	0:L	0:L	0:L	1:G	0:L	0:L
VBIStaAur138273_2455	membrane anchored protein	0.115385	0.0714286	1.84615	0.015038	84.7841	NO	0:L	0:L	0:L	0:L	0:L	0:L	0:L	0:L	0:L	0:L	0:L	0:L	0:L	0:L	0:L	0:L	0:L	0:L	0:L	0:L	0:L	0:L	0:L	0:L	0:L	0:L	0:L	0:L	0:L	0:L	0:L	0:L	0:L	0:L	0:L	0:L	0:L	0:L	0:L	1:G	0:L	0:L
VBIStaAur138273_2526	res3	0.115385	0.0714286	1.84615	0.015038	84.7841	NO	0:L	0:L	0:L	0:L	0:L	0:L	0:L	0:L	0:L	0:L	0:L	0:L	0:L	0:L	0:L	0:L	0:L	0:L	0:L	0:L	0:L	0:L	0:L	0:L	0:L	0:L	0:L	0:L	0:L	0:L	0:L	0:L	0:L	0:L	0:L	0:L	0:L	0:L	0:L	1:G	0:L	0:L
VBIStaAur138273_2527	sulfate permease	0.115385	0.0714286	1.84615	0.015038	84.7841	NO	0:L	0:L	0:L	0:L	0:L	0:L	0:L	0:L	0:L	0:L	0:L	0:L	0:L	0:L	0:L	0:L	0:L	0:L	0:L	0:L	0:L	0:L	0:L	0:L	0:L	0:L	0:L	0:L	0:L	0:L	0:L	0:L	0:L	0:L	0:L	0:L	0:L	0:L	0:L	1:G	0:L	0:L
VBIStaAur138273_2528	universal stress protein family	0.115385	0.0714286	1.84615	0.015038	84.7841	NO	0:L	0:L	0:L	0:L	0:L	0:L	0:L	0:L	0:L	0:L	0:L	0:L	0:L	0:L	0:L	0:L	0:L	0:L	0:L	0:L	0:L	0:L	0:L	0:L	0:L	0:L	0:L	0:L	0:L	0:L	0:L	0:L	0:L	0:L	0:L	0:L	0:L	0:L	0:L	1:G	0:L	0:L
SAJG_01351	sulfide-quinone reductase	0.115128	0.136786	5	0.0152835	86.1684	NO	0:L	0:L	0:L	0:L	0:L	0:L	0:L	0:L	0:L	0:L	0:L	0:L	0:L	0:L	0:L	0:L	0:L	0:L	0:L	0:L	0:L	0:L	0:L	0:L	0:L	0:L	0:L	0:L	0:L	0:L	0:L	0:L	0:L	0:L	0:L	0:L	0:L	0:L	0:L	0:L	0:L	0:L
HMPREF9528_02352	tandem lipoprotein within pathogenicity island	0.114872	0.237857	5.21053	0.0153683	86.6465	NO	0:L	0:L	0:L	0:L	0:L	0:L	0:L	0:L	0:L	0:L	0:L	0:L	0:L	0:L	0:L	0:L	0:L	0:L	0:L	0:L	0:L	0:L	0:L	0:L	0:L	0:L	0:L	0:L	0:L	0:L	0:L	0:L	0:L	0:L	0:L	0:L	0:L	0:L	0:L	0:L	0:L	0:L
SAS1920(seg2)	superantigen enterotoxin sel	0.114615	0.2675	4.52941	0.015405	86.8531	NO	0:L	0:L	1:G	0:L	0:L	1:G	0:L	0:L	0:L	0:L	0:L	0:L	0:L	0:L	0:L	0:L	0:L	0:L	0:L	0:L	0:L	0:L	0:L	0:L	0:L	0:L	0:L	0:L	0:L	0:L	0:L	0:L	0:L	0:L	0:L	0:L	0:L	0:L	0:L	0:L	0:L	0:L
SA21305_1852	conserved hypothetical protein	0.114615	0.196071	3.31579	0.015405	86.8531	NO	0:L	0:L	0:L	0:L	0:L	1:G	0:L	0:L	1:G	0:L	0:L	1:G	1:G	1:G	0:L	0:L	0:L	0:L	0:L	0:L	0:L	0:L	0:L	1:G	1:G	1:G	1:G	1:G	0:L	1:G	1:G	1:G	1:G	1:G	0:L	0:L	0:L	0:L	1:G	0:L	0:L	0:L
SA21305_1791	clumping factor a	0.107692	0.107143	2.88	0.0157015	88.5249	NO	0:L	0:L	0:L	0:L	0:L	0:L	0:L	0:L	0:L	0:L	0:L	0:L	0:L	0:L	0:L	0:L	1:G	0:L	0:L	0:L	1:G	0:L	0:L	1:G	0:L	1:G	1:G	0:L	0:L	0:L	0:L	1:G	0:L	1:G	0:L	0:L	0:L	0:L	0:L	0:L	0:L	0:L
SAR0213(uhpT)	hexose phosphate transport protein uhpt	0.102564	0.142857	4	0.0201053	113.354	NO	0:G	0:G	0:G	0:G	0:G	0:G	0:G	0:G	0:G	0:G	0:G	0:G	0:G	0:G	0:G	0:G	0:G	0:G	0:G	0:G	0:G	0:G	0:G	0:G	0:G	0:G	0:G	0:G	0:G	0:G	0:G	0:G	0:G	0:G	0:G	0:G	0:G	0:G	0:G	0:G	0:G	0:G
SAR2775	2-oxoglutarate/malate translocator-like protein	0.102564	0.142857	4	0.0201053	113.354	NO	0:G	0:G	0:G	0:G	0:G	0:G	0:G	0:G	0:G	0:G	0:G	0:G	0:G	0:G	0:G	0:G	0:G	0:G	0:G	0:G	0:G	0:G	0:G	0:G	0:G	0:G	0:G	0:G	0:G	0:G	0:G	0:G	0:G	0:G	0:G	0:G	0:G	0:G	0:G	0:G	0:G	0:G
SAV0222(uhpT)	hexose phosphate transport protein	0.102564	0.142857	4	0.0201053	113.354	NO	0:L	0:L	0:L	0:L	0:L	0:L	0:L	0:L	0:L	0:L	0:L	0:L	0:L	0:L	0:L	0:L	0:L	0:L	0:L	0:L	0:L	0:L	0:L	0:L	0:L	0:L	0:L	0:L	0:L	0:L	0:L	0:L	0:L	0:L	0:L	0:L	0:L	0:L	0:L	0:L	0:L	0:L
SAV0865	conserved hypothetical protein	0.102564	0.142857	4	0.0201053	113.354	NO	0:L	0:L	0:L	0:L	0:L	0:L	0:L	0:L	0:L	0:L	0:L	0:L	0:L	0:L	0:L	0:L	0:L	0:L	0:L	0:L	0:L	0:L	0:L	0:L	0:L	0:L	0:L	0:L	0:L	0:L	0:L	0:L	0:L	0:L	0:L	0:L	0:L	0:L	0:L	0:L	0:L	0:L
SAV2695	2-oxoglutarate/malate translocator	0.102564	0.142857	4	0.0201053	113.354	NO	0:L	0:L	0:L	0:L	0:L	0:L	0:L	0:L	0:L	0:L	0:L	0:L	0:L	0:L	0:L	0:L	0:L	0:L	0:L	0:L	0:L	0:L	0:L	0:L	0:L	0:L	0:L	0:L	0:L	0:L	0:L	0:L	0:L	0:L	0:L	0:L	0:L	0:L	0:L	0:L	0:L	0:L
HMPREF0783_1013	conserved hypothetical protein	0.102564	0.107143	2.88	0.0201053	113.354	NO	0:L	0:L	0:L	0:L	0:L	0:L	0:L	0:L	0:L	0:L	0:L	0:L	0:L	0:L	0:L	0:L	0:L	0:L	0:L	0:L	0:L	0:L	0:L	0:L	0:L	0:L	0:L	0:L	0:L	0:L	0:L	0:L	0:L	0:L	0:L	0:L	0:L	0:L	0:L	0:L	0:L	0:L
HMPREF9528_00936	conserved domain protein	0.102564	0.107143	2.88	0.0201053	113.354	NO	0:G	0:G	0:G	0:G	0:G	0:G	0:G	0:G	0:G	0:G	0:G	0:G	0:G	0:G	0:G	0:G	0:G	0:G	0:G	0:G	0:G	0:G	0:G	0:G	0:G	0:G	0:G	0:G	0:G	0:G	0:G	0:G	0:G	0:G	0:G	0:G	0:G	0:G	1:L	0:G	0:G	0:G
SATW20_00550(gor)	nadh-binding protein	0.102564	0.107143	2.88	0.0201053	113.354	NO	0:L	0:L	0:L	0:L	0:L	0:L	0:L	0:L	0:L	0:L	0:L	0:L	0:L	0:L	0:L	0:L	0:L	0:L	0:L	0:L	0:L	0:L	0:L	0:L	0:L	0:L	0:L	0:L	0:L	0:L	0:L	0:L	0:L	0:L	0:L	0:L	0:L	0:L	0:L	0:L	0:L	0:L
SAUSA300_pUSA030028(res)	resolvase	0.102564	0.107143	2.88	0.0201053	113.354	NO	0:L	0:L	0:L	0:L	0:L	0:L	0:L	0:L	0:L	0:L	0:L	0:L	0:L	0:L	0:L	0:L	0:L	0:L	0:L	0:L	0:L	0:L	0:L	0:L	0:L	0:L	0:L	0:L	0:L	0:L	0:L	0:L	0:L	0:L	0:L	0:L	0:L	0:L	0:L	0:L	0:L	0:L
SAUSA300_pUSA030029	conserved hypothetical protein	0.102564	0.107143	2.88	0.0201053	113.354	NO	0:L	0:L	0:L	0:L	0:L	0:L	0:L	0:L	0:L	0:L	0:L	0:L	0:L	0:L	0:L	0:L	0:L	0:L	0:L	0:L	0:L	0:L	0:L	0:L	0:L	0:L	0:L	0:L	0:L	0:L	0:L	0:L	0:L	0:L	0:L	0:L	0:L	0:L	0:L	0:L	0:L	0:L
SA21305_2693	conserved hypothetical protein	0.102564	0.0714286	1.84615	0.0201053	113.354	NO	0:L	0:L	0:L	0:L	0:L	0:L	0:L	0:L	0:L	0:L	0:L	0:L	0:L	0:L	0:L	0:L	0:L	0:L	0:L	0:L	0:L	0:L	0:L	0:L	0:L	0:L	0:L	0:L	0:L	0:L	0:L	0:L	0:L	0:L	0:L	0:L	0:L	0:L	0:L	0:L	0:L	0:L
SA21318_1043	histidine kinase	0.102564	0.0714286	1.84615	0.0201053	113.354	NO	0:L	0:L	0:L	0:L	0:L	0:L	0:L	0:L	0:L	0:L	0:L	0:L	0:L	0:L	0:L	0:L	0:L	0:L	0:L	0:L	0:L	0:L	0:L	0:L	0:L	0:L	0:L	0:L	0:L	0:L	0:L	0:L	0:L	0:L	0:L	0:L	0:L	0:L	0:L	0:L	0:L	0:L
SACOL0363	conserved hypothetical protein	0.102564	0.0714286	1.84615	0.0201053	113.354	NO	0:L	0:L	0:L	0:L	0:L	0:L	0:L	0:L	0:L	0:L	1:G	0:L	0:L	0:L	0:L	0:L	0:L	0:L	0:L	0:L	0:L	0:L	0:L	0:L	0:L	0:L	0:L	0:L	0:L	0:L	0:L	0:L	0:L	0:L	0:L	0:L	0:L	0:L	0:L	0:L	0:L	0:L
SauraC_010100008407	abc transporter, substrate-binding protein, family 5 domain protein	0.102564	0.0714286	1.84615	0.0201053	113.354	NO	0:L	0:L	0:L	0:L	0:L	0:L	0:L	0:L	0:L	0:L	0:L	0:L	0:L	0:L	0:L	0:L	0:L	0:L	0:L	0:L	0:L	0:L	0:L	0:L	0:L	0:L	0:L	0:L	0:L	0:L	0:L	0:L	0:L	0:L	0:L	0:L	0:L	0:L	0:L	0:L	0:L	0:L
SAAV_0789	predicted protein	0.102308	0.208214	7.66667	0.0205476	115.848	NO	0:L	0:L	0:L	0:L	0:L	0:L	0:L	0:L	0:L	1:G	0:L	0:L	0:L	1:G	0:L	0:L	0:L	0:L	0:L	0:L	0:L	0:L	0:L	0:L	1:G	1:G	1:G	1:G	1:G	1:G	1:G	1:G	1:G	1:G	0:L	0:L	0:L	0:L	0:L	0:L	1:G	0:L
SAV0868	conserved hypothetical protein	0.102308	0.1725	6.27273	0.0205476	115.848	NO	0:L	0:L	0:L	0:L	0:L	0:L	0:L	0:L	0:L	0:L	0:L	0:L	0:L	0:L	0:L	1:G	1:G	0:L	0:L	0:L	0:L	1:G	0:L	0:L	0:L	0:L	0:L	0:L	0:L	0:L	0:L	0:L	0:L	0:L	0:L	0:L	0:L	0:L	0:L	0:L	0:L	0:L
USA300HOU_0063	conserved hypothetical protein	0.102308	0.101071	3.83333	0.0205476	115.848	NO	0:L	0:L	0:L	0:L	0:L	0:L	0:L	0:L	0:L	0:L	0:L	0:L	0:L	0:L	0:L	0:L	0:L	0:L	0:L	0:L	0:L	0:L	0:L	0:L	0:L	0:L	0:L	0:L	0:L	0:L	0:L	0:L	0:L	0:L	0:L	0:L	0:L	0:L	0:L	1:G	0:L	0:L
SAIG_01874	conserved domain protein	0.102308	0.0653571	2.76	0.0205476	115.848	NO	0:L	0:L	0:L	0:L	0:L	0:L	0:L	0:L	0:L	0:L	0:L	0:L	0:L	0:L	0:L	0:L	0:L	0:L	0:L	0:L	0:L	0:L	0:L	0:L	0:L	0:L	0:L	0:L	0:L	0:L	0:L	0:L	0:L	0:L	0:L	0:L	0:L	0:L	0:L	0:L	0:L	0:L
SAIG_01875	conserved hypothetical protein	0.102308	0.0653571	2.76	0.0205476	115.848	NO	0:L	0:L	0:L	0:L	0:L	0:L	0:L	0:L	0:L	0:L	0:L	0:L	0:L	0:L	0:L	0:L	0:L	0:L	0:L	0:L	0:L	0:L	0:L	0:L	0:L	0:L	0:L	0:L	0:L	0:L	0:L	0:L	0:L	0:L	0:L	0:L	0:L	0:L	0:L	0:L	0:L	0:L
SAOUHSC_A01910	conserved hypothetical protein	0.102051	0.309286	7.11765	0.0206497	116.423	NO	0:G	0:G	1:L	0:G	0:G	0:G	0:G	0:G	1:L	1:L	1:L	0:G	0:G	0:G	0:G	0:G	0:G	0:G	0:G	0:G	0:G	0:G	0:G	1:L	0:G	0:G	1:L	0:G	0:G	0:G	0:G	0:G	0:G	0:G	0:G	0:G	0:G	0:G	1:L	1:L	0:G	0:G
NWMN_0405(fhs)	staphylococcal tandem lipoprotein	0.102051	0.202143	4.4	0.0206497	116.423	NO	0:L	0:L	0:L	0:L	0:L	0:L	0:L	0:L	0:L	0:L	0:L	0:L	0:L	0:L	0:L	0:L	0:L	0:L	0:L	0:L	0:L	0:L	0:L	0:L	0:L	0:L	0:L	0:L	0:L	0:L	0:L	0:L	0:L	0:L	0:L	0:L	0:L	0:L	0:L	0:L	0:L	0:L
MW0759(sec4)	enterotoxin	0.101538	0.118571	2	0.0207126	116.778	NO	1:G	1:G	1:G	1:G	0:L	0:L	1:G	0:L	1:G	0:L	0:L	0:L	0:L	0:L	1:G	0:L	0:L	0:L	0:L	0:L	0:L	0:L	0:L	0:L	0:L	0:L	0:L	0:L	0:L	0:L	0:L	0:L	0:L	0:L	0:L	1:G	0:L	0:L	0:L	0:L	0:L	0:L
SA21305_2495	unknown	0.0923077	0.0714286	1.84615	0.0237132	133.695	NO	0:L	0:L	0:L	0:L	0:L	0:L	0:L	0:L	0:L	0:L	0:L	0:L	0:L	0:L	0:L	0:L	0:L	0:L	0:L	0:L	0:L	0:L	0:L	0:L	0:L	0:L	0:L	0:L	0:L	0:L	0:L	1:G	0:L	0:L	0:L	0:L	0:L	0:L	0:L	0:L	0:L	0:L
SAR0948(oppB)	putative membrane protein	0.0923077	0.0714286	1.84615	0.0237132	133.695	NO	0:G	0:G	0:G	0:G	0:G	0:G	0:G	0:G	0:G	0:G	0:G	0:G	0:G	0:G	0:G	0:G	0:G	0:G	0:G	0:G	0:G	0:G	0:G	0:G	0:G	0:G	0:G	0:G	0:G	0:G	0:G	1:L	0:G	0:G	0:G	0:G	0:G	0:G	0:G	0:G	0:G	0:G
VBIStaAur138273_2659	conserved hypothetical protein	0.0897436	0.107143	2.88	0.027347	154.183	NO	0:L	0:L	0:L	0:L	0:L	0:L	0:L	0:L	0:L	0:L	0:L	0:L	0:L	0:L	0:L	0:L	0:L	0:L	0:L	0:L	0:L	0:L	0:L	0:L	0:L	0:L	0:L	0:L	0:L	0:L	0:L	0:L	0:L	0:L	0:L	0:L	0:L	0:L	0:L	1:G	0:L	0:L
HMPREF0783_2093	putative 2',3'-cyclic-nucleotide 2'-phosphodiesterase	0.0897436	0.0714286	1.84615	0.027347	154.183	NO	0:L	0:L	0:L	0:L	0:L	0:L	0:L	0:L	0:L	0:L	0:L	0:L	0:L	0:L	0:L	0:L	0:L	0:L	0:L	0:L	0:L	0:L	0:L	0:L	0:L	0:L	0:L	0:L	0:L	0:L	0:L	0:L	0:L	0:L	0:L	0:L	0:L	0:L	0:L	0:L	0:L	0:L
SA21172_2041	conserved domain protein	0.0897436	0.0714286	1.84615	0.027347	154.183	NO	0:L	0:L	0:L	0:L	0:L	0:L	0:L	0:L	0:L	0:L	0:L	0:L	0:L	0:L	0:L	0:L	0:L	0:L	0:L	0:L	0:L	0:L	0:L	0:L	0:L	0:L	0:L	0:L	0:L	0:L	0:L	0:L	0:L	0:L	0:L	0:L	0:L	0:L	0:L	0:L	0:L	0:L
SA21305_1901	conserved hypothetical protein	0.0897436	0.0714286	1.84615	0.027347	154.183	NO	0:L	0:L	0:L	0:L	0:L	0:L	0:L	0:L	0:L	0:L	0:L	0:L	0:L	0:L	0:L	0:L	0:L	0:L	0:L	0:L	0:L	0:L	0:L	0:L	0:L	0:L	0:L	0:L	0:L	0:L	0:L	0:L	0:L	0:L	0:L	0:L	0:L	0:L	0:L	0:L	0:L	0:L
SA21318_0204	conserved hypothetical protein	0.0897436	0.0714286	1.84615	0.027347	154.183	NO	0:L	0:L	0:L	0:L	0:L	0:L	0:L	0:L	0:L	0:L	0:L	0:L	0:L	0:L	0:L	0:L	0:L	0:L	0:L	0:L	0:L	0:L	0:L	0:L	0:L	0:L	0:L	0:L	0:L	0:L	0:L	0:L	0:L	0:L	0:L	0:L	0:L	0:L	0:L	0:L	0:L	0:L
SACOL0990	conserved hypothetical protein	0.0897436	0.0714286	1.84615	0.027347	154.183	NO	0:G	0:G	0:G	0:G	0:G	0:G	0:G	0:G	0:G	0:G	0:G	0:G	0:G	0:G	0:G	0:G	1:L	0:G	0:G	0:G	0:G	0:G	0:G	0:G	0:G	0:G	0:G	0:G	0:G	0:G	0:G	0:G	0:G	0:G	0:G	0:G	0:G	0:G	0:G	0:G	0:G	0:G
SAPG_02823	conserved hypothetical protein	0.0897436	0.0714286	1.84615	0.027347	154.183	NO	0:L	1:G	0:L	0:L	0:L	0:L	0:L	0:L	0:L	0:L	0:L	0:L	0:L	0:L	0:L	0:L	0:L	0:L	0:L	0:L	0:L	0:L	0:L	0:L	0:L	0:L	0:L	0:L	0:L	0:L	0:L	0:L	0:L	0:L	0:L	0:L	0:L	0:L	0:L	0:L	0:L	0:L
SAPG_02824	phage protein	0.0897436	0.0714286	1.84615	0.027347	154.183	NO	0:L	1:G	0:L	0:L	0:L	0:L	0:L	0:L	0:L	0:L	0:L	0:L	0:L	0:L	0:L	0:L	0:L	0:L	0:L	0:L	0:L	0:L	0:L	0:L	0:L	0:L	0:L	0:L	0:L	0:L	0:L	0:L	0:L	0:L	0:L	0:L	0:L	0:L	0:L	0:L	0:L	0:L
SAPG_02860	conserved hypothetical protein	0.0897436	0.0714286	1.84615	0.027347	154.183	NO	0:L	0:L	0:L	0:L	0:L	0:L	0:L	0:L	0:L	0:L	0:L	0:L	0:L	0:L	0:L	0:L	0:L	0:L	0:L	0:L	0:L	0:L	0:L	0:L	0:L	0:L	0:L	0:L	0:L	0:L	0:L	0:L	0:L	0:L	0:L	0:L	0:L	0:L	0:L	0:L	0:L	0:L
SAR0428(set1)	exotoxin 1	0.0897436	0.0714286	1.84615	0.027347	154.183	NO	0:G	0:G	0:G	0:G	0:G	1:L	0:G	0:G	0:G	0:G	0:G	0:G	0:G	0:G	0:G	0:G	1:L	0:G	0:G	0:G	0:G	0:G	0:G	0:G	0:G	0:G	0:G	0:G	0:G	0:G	0:G	0:G	0:G	0:G	0:G	0:G	1:L	0:G	0:G	0:G	0:G	0:G
SAT0131_00856	conserved domain protein	0.0897436	0.0714286	1.84615	0.027347	154.183	NO	0:L	0:L	0:L	0:L	0:L	0:L	0:L	0:L	0:L	0:L	0:L	0:L	0:L	0:L	0:L	0:L	0:L	0:L	0:L	0:L	0:L	0:L	0:L	0:L	0:L	0:L	0:L	0:L	0:L	0:L	0:L	0:L	0:L	0:L	0:L	1:G	0:L	0:L	0:L	0:L	0:L	0:L
SAT0131_00857	ps3 protein 14 family transcriptional regulator	0.0897436	0.0714286	1.84615	0.027347	154.183	NO	0:L	0:L	0:L	0:L	0:L	0:L	0:L	0:L	0:L	0:L	0:L	0:L	0:L	0:L	0:L	0:L	0:L	0:L	0:L	0:L	0:L	0:L	0:L	0:L	0:L	0:L	0:L	0:L	0:L	0:L	0:L	0:L	0:L	0:L	0:L	1:G	0:L	0:L	0:L	0:L	0:L	0:L
SATW20_04700	insertion element protein	0.0897436	0.0714286	1.84615	0.027347	154.183	NO	0:L	0:L	0:L	0:L	0:L	0:L	0:L	0:L	0:L	0:L	0:L	0:L	0:L	0:L	0:L	0:L	0:L	0:L	0:L	0:L	0:L	0:L	0:L	0:L	0:L	0:L	0:L	0:L	0:L	0:L	0:L	0:L	0:L	0:L	0:L	0:L	0:L	0:L	0:L	0:L	0:L	0:L
SATW20_04710(dfrG)	dihydrofolate reductase	0.0897436	0.0714286	1.84615	0.027347	154.183	NO	0:L	0:L	0:L	0:L	0:L	0:L	0:L	0:L	0:L	0:L	0:L	0:L	0:L	0:L	0:L	0:L	0:L	0:L	0:L	0:L	0:L	0:L	0:L	0:L	0:L	0:L	0:L	0:L	0:L	0:L	0:L	0:L	0:L	0:L	0:L	0:L	0:L	0:L	0:L	0:L	0:L	0:L
SauraJ_010100009226	conserved hypothetical protein	0.0897436	0.0714286	1.84615	0.027347	154.183	NO	0:L	0:L	0:L	0:L	0:L	0:L	0:L	0:L	0:L	0:L	0:L	1:G	0:L	0:L	0:L	0:L	0:L	0:L	0:L	0:L	0:L	0:L	0:L	0:L	0:L	0:L	0:L	0:L	0:L	0:L	0:L	0:L	0:L	0:L	0:L	0:L	0:L	0:L	0:L	0:L	0:L	0:L
HMPREF0783_0918(icaC2)	intercellular adhesion protein c	0.0894872	0.243929	9.2	0.0278602	157.076	NO	0:L	0:L	0:L	0:L	0:L	0:L	0:L	0:L	0:L	0:L	0:L	0:L	0:L	0:L	1:G	0:L	0:L	0:L	0:L	0:L	0:L	0:L	1:G	0:L	1:G	1:G	1:G	1:G	1:G	1:G	1:G	1:G	1:G	1:G	0:L	0:L	0:L	0:L	0:L	0:L	0:L	0:L
SauraC_010100003098	conserved domain protein	0.0894872	0.243929	9.2	0.0278602	157.076	NO	0:L	0:L	0:L	0:L	0:L	0:L	0:L	0:L	1:G	0:L	0:L	0:L	0:L	0:L	0:L	0:L	0:L	1:G	0:L	0:L	0:L	0:L	0:L	0:L	0:L	0:L	0:L	0:L	0:L	0:L	0:L	0:L	0:L	0:L	0:L	0:L	0:L	1:G	0:L	0:L	0:L	0:L
SACOL0888	putative lipoprotein	0.0894872	0.101071	3.83333	0.0278602	157.076	NO	0:L	0:L	1:G	0:L	0:L	1:G	0:L	0:L	0:L	0:L	0:L	0:L	0:L	0:L	0:L	0:L	0:L	0:L	0:L	0:L	0:L	0:L	0:L	0:L	0:L	0:L	0:L	0:L	0:L	0:L	0:L	0:L	0:L	0:L	0:L	0:L	0:L	0:L	0:L	0:L	0:L	0:L
NWMN_1745	conserved hypothetical protein	0.0884615	0.255357	3.29333	0.0280848	158.342	NO	0:L	0:L	0:L	0:L	0:L	0:L	0:L	0:L	1:G	0:L	0:L	1:G	0:L	0:L	0:L	0:L	0:L	0:L	0:L	0:L	0:L	0:L	0:L	0:L	0:L	0:L	0:L	0:L	0:L	0:L	0:L	0:L	0:L	0:L	0:L	0:L	0:L	0:L	0:L	0:L	0:L	0:L
SAS1875(ssp)	phage protein	0.0858974	0.433929	6.84	0.0281087	158.477	NO	1:G	0:L	0:L	0:L	0:L	0:L	0:L	0:L	0:L	0:L	0:L	0:L	0:L	0:L	1:G	0:L	0:L	0:L	0:L	0:L	0:L	0:L	0:L	0:L	1:G	1:G	1:G	1:G	0:L	1:G	1:G	1:G	0:L	1:G	0:L	0:L	0:L	0:L	0:L	1:G	1:G	0:L
VBIStaAur138273_2703	fibronectin-binding protein b	0.0817949	0.136786	5	0.0283564	159.873	NO	0:L	1:G	0:L	0:L	1:G	0:L	0:L	0:L	0:L	0:L	1:G	0:L	0:L	0:L	0:L	0:L	0:L	0:L	0:L	0:L	0:L	0:L	0:L	0:L	0:L	0:L	0:L	1:G	0:L	0:L	0:L	1:G	0:L	0:L	0:L	0:L	0:L	0:L	0:L	1:G	0:L	1:G
SAAG_02626	conserved hypothetical protein	0.0794872	0.107143	2.88	0.0289274	163.093	NO	0:L	0:L	0:L	0:L	0:L	0:L	0:L	0:L	0:L	0:L	0:L	0:L	0:L	0:L	0:L	0:L	0:L	0:L	0:L	0:L	0:L	0:L	0:L	0:L	1:G	0:L	0:L	0:L	0:L	0:L	0:L	1:G	0:L	0:L	0:L	0:L	0:L	0:L	0:L	1:G	0:L	0:L
HMPREF0783_1397(tnp2)	conserved hypothetical protein	0.0769231	0.214286	6.54545	0.0741045	417.801	NO	0:L	0:L	0:L	0:L	0:L	0:L	0:L	0:L	0:L	0:L	0:L	0:L	0:L	0:L	0:L	0:L	0:L	0:L	0:L	0:L	0:L	0:L	0:L	0:L	0:L	0:L	0:L	0:L	0:L	0:L	0:L	0:L	0:L	0:L	0:L	0:L	0:L	0:L	0:L	0:L	0:L	0:L
SATW20_00820(cadD)	cadmium resistance permease, cadd	0.0769231	0.214286	6.54545	0.0741045	417.801	NO	0:L	0:L	0:L	0:L	0:L	0:L	0:L	0:L	0:L	0:L	0:L	0:L	0:L	0:L	0:L	0:L	0:L	0:L	0:L	0:L	0:L	0:L	0:L	0:L	0:L	0:L	0:L	0:L	0:L	0:L	0:L	0:L	0:L	0:L	0:L	0:L	0:L	0:L	0:L	0:L	0:L	0:L
SATW20_00880	conserved hypothetical protein	0.0769231	0.214286	6.54545	0.0741045	417.801	NO	0:L	0:L	0:L	0:L	0:L	0:L	0:L	0:L	0:L	0:L	0:L	0:L	0:L	0:L	0:L	0:L	0:L	0:L	0:L	0:L	0:L	0:L	0:L	0:L	0:L	0:L	0:L	0:L	0:L	0:L	0:L	0:L	0:L	0:L	0:L	0:L	0:L	0:L	0:L	0:L	0:L	0:L
SATW20_00930(yycF)	conserved hypothetical protein	0.0769231	0.214286	6.54545	0.0741045	417.801	NO	0:L	0:L	0:L	0:L	0:L	0:L	0:L	0:L	0:L	0:L	0:L	0:L	0:L	0:L	0:L	0:L	0:L	0:L	0:L	0:L	0:L	0:L	0:L	0:L	0:L	0:L	0:L	0:L	0:L	0:L	0:L	0:L	0:L	0:L	0:L	0:L	0:L	0:L	0:L	0:L	0:L	0:L
SATW20_00950(yycH)	conserved hypothetical protein	0.0769231	0.214286	6.54545	0.0741045	417.801	NO	0:L	0:L	0:L	0:L	0:L	0:L	0:L	0:L	0:L	0:L	0:L	0:L	0:L	0:L	0:L	0:L	0:L	0:L	0:L	0:L	0:L	0:L	0:L	0:L	0:L	0:L	0:L	0:L	0:L	0:L	0:L	0:L	0:L	0:L	0:L	0:L	0:L	0:L	0:L	0:L	0:L	0:L
SATW20_00970	conserved hypothetical protein	0.0769231	0.214286	6.54545	0.0741045	417.801	NO	0:L	0:L	0:L	0:L	0:L	0:L	0:L	0:L	0:L	0:L	0:L	0:L	0:L	0:L	0:L	0:L	0:L	0:L	0:L	0:L	0:L	0:L	0:L	0:L	0:L	0:L	0:L	0:L	0:L	0:L	0:L	0:L	0:L	0:L	0:L	0:L	0:L	0:L	0:L	0:L	0:L	0:L
SATW20_04730(capO)	transposase-associated atp/gtp binding protein	0.0769231	0.214286	6.54545	0.0741045	417.801	NO	0:L	0:L	0:L	0:L	0:L	0:L	0:L	0:L	0:L	0:L	0:L	0:L	0:L	0:L	0:L	0:L	0:L	0:L	0:L	0:L	0:L	0:L	0:L	0:L	0:L	0:L	0:L	0:L	0:L	0:L	0:L	0:L	0:L	0:L	0:L	0:L	0:L	0:L	0:L	0:L	0:L	0:L
SATW20_04740(capP)	putative transposase	0.0769231	0.214286	6.54545	0.0741045	417.801	NO	0:L	0:L	0:L	0:L	0:L	0:L	0:L	0:L	0:L	0:L	0:L	0:L	0:L	0:L	0:L	0:L	0:L	0:L	0:L	0:L	0:L	0:L	0:L	0:L	0:L	0:L	0:L	0:L	0:L	0:L	0:L	0:L	0:L	0:L	0:L	0:L	0:L	0:L	0:L	0:L	0:L	0:L
SATW20_09090	pathogenicity island protein	0.0769231	0.214286	6.54545	0.0741045	417.801	NO	0:L	0:L	0:L	0:L	0:L	0:L	0:L	0:L	0:L	0:L	0:L	0:L	0:L	0:L	0:L	0:L	0:L	0:L	0:L	0:L	0:L	0:L	0:L	0:L	0:L	0:L	0:L	0:L	0:L	0:L	0:L	0:L	0:L	0:L	0:L	0:L	0:L	0:L	0:L	0:L	0:L	0:L
SATW20_09100(ilvH)	pathogenicity island protein	0.0769231	0.214286	6.54545	0.0741045	417.801	NO	0:L	0:L	0:L	0:L	0:L	0:L	0:L	0:L	0:L	0:L	0:L	0:L	0:L	0:L	0:L	0:L	0:L	0:L	0:L	0:L	0:L	0:L	0:L	0:L	0:L	0:L	0:L	0:L	0:L	0:L	0:L	0:L	0:L	0:L	0:L	0:L	0:L	0:L	0:L	0:L	0:L	0:L
SATW20_09110	pathogenicity island protein	0.0769231	0.214286	6.54545	0.0741045	417.801	NO	0:L	0:L	0:L	0:L	0:L	0:L	0:L	0:L	0:L	0:L	0:L	0:L	0:L	0:L	0:L	0:L	0:L	0:L	0:L	0:L	0:L	0:L	0:L	0:L	0:L	0:L	0:L	0:L	0:L	0:L	0:L	0:L	0:L	0:L	0:L	0:L	0:L	0:L	0:L	0:L	0:L	0:L
SauraJ_010100007053	conserved hypothetical protein	0.0769231	0.214286	6.54545	0.0741045	417.801	NO	0:L	0:L	0:L	0:L	0:L	0:L	0:L	0:L	0:L	0:L	0:L	0:L	0:L	0:L	0:L	0:L	0:L	0:L	0:L	0:L	0:L	0:L	0:L	0:L	0:L	0:L	0:L	0:L	0:L	0:L	0:L	0:L	0:L	0:L	0:L	0:L	0:L	0:L	0:L	0:L	0:L	0:L
SauraJ_010100008531(sasG2)	putative cell wall surface anchor family protein	0.0769231	0.214286	6.54545	0.0741045	417.801	NO	0:L	0:L	0:L	0:L	0:L	0:L	0:L	0:L	0:L	0:L	0:L	0:L	0:L	0:L	0:L	0:L	0:L	0:L	0:L	0:L	0:L	0:L	0:L	0:L	0:L	0:L	0:L	0:L	0:L	0:L	0:L	0:L	0:L	0:L	0:L	0:L	0:L	0:L	0:L	0:L	0:L	0:L
SAJG_00817	putative exported protein	0.0769231	0.142857	4	0.0741045	417.801	NO	0:L	0:L	0:L	0:L	0:L	0:L	0:L	0:L	0:L	0:L	0:L	0:L	0:L	0:L	0:L	0:L	0:L	0:L	0:L	0:L	0:L	0:L	0:L	0:L	0:L	0:L	0:L	0:L	0:L	0:L	0:L	0:L	0:L	0:L	0:L	0:L	0:L	0:L	0:L	0:L	0:L	0:L
SAR0099(dus)	trna dihydrouridine synthase b	0.0769231	0.107143	2.88	0.0741045	417.801	NO	0:G	0:G	0:G	0:G	0:G	0:G	0:G	0:G	0:G	0:G	0:G	0:G	0:G	0:G	0:G	0:G	0:G	0:G	0:G	0:G	0:G	0:G	0:G	0:G	0:G	0:G	0:G	0:G	0:G	0:G	0:G	0:G	0:G	0:G	0:G	0:G	0:G	0:G	0:G	1:L	0:G	0:G
SAR0437(argC)	putative exported protein	0.0769231	0.107143	2.88	0.0741045	417.801	NO	0:G	0:G	0:G	0:G	0:G	0:G	0:G	0:G	0:G	0:G	0:G	0:G	0:G	0:G	0:G	0:G	0:G	0:G	0:G	0:G	0:G	0:G	0:G	0:G	0:G	0:G	0:G	0:G	0:G	0:G	0:G	0:G	0:G	0:G	0:G	0:G	0:G	0:G	0:G	0:G	0:G	0:G
SAR1680	unknown	0.0769231	0.107143	2.88	0.0741045	417.801	NO	0:G	0:G	0:G	0:G	0:G	0:G	0:G	0:G	0:G	0:G	0:G	0:G	0:G	0:G	0:G	0:G	0:G	0:G	0:G	0:G	0:G	0:G	0:G	0:G	0:G	0:G	0:G	0:G	0:G	0:G	0:G	0:G	0:G	0:G	0:G	0:G	0:G	0:G	0:G	1:L	0:G	0:G
SAR2580(fnbA)	fibronectin binding protein a	0.0769231	0.107143	2.88	0.0741045	417.801	NO	0:G	0:G	0:G	0:G	0:G	0:G	0:G	0:G	0:G	1:L	0:G	0:G	0:G	0:G	0:G	0:G	0:G	0:G	0:G	0:G	0:G	0:G	0:G	0:G	0:G	0:G	0:G	0:G	0:G	0:G	0:G	0:G	0:G	0:G	0:G	0:G	0:G	0:G	0:G	1:L	0:G	1:L
SAV0221(uhpT)	hexose phosphate transport protein	0.0769231	0.107143	2.88	0.0741045	417.801	NO	0:L	0:L	0:L	0:L	0:L	0:L	0:L	0:L	0:L	0:L	0:L	0:L	0:L	0:L	0:L	0:L	0:L	0:L	0:L	0:L	0:L	0:L	0:L	0:L	0:L	0:L	0:L	0:L	0:L	0:L	0:L	0:L	0:L	0:L	0:L	0:L	0:L	0:L	0:L	0:L	0:L	0:L
SAV0336(glpT)	glycerol-3-phosphate transporter	0.0769231	0.107143	2.88	0.0741045	417.801	NO	0:L	0:L	0:L	0:L	0:L	0:L	0:L	0:L	0:L	0:L	0:L	0:L	0:L	0:L	0:L	0:L	0:L	0:L	0:L	0:L	0:L	0:L	0:L	0:L	0:L	0:L	0:L	0:L	0:L	0:L	0:L	0:L	0:L	0:L	0:L	0:L	0:L	0:L	0:L	0:L	0:L	0:L
SAV0435	unknown	0.0769231	0.107143	2.88	0.0741045	417.801	NO	0:L	0:L	0:L	0:L	0:L	0:L	0:L	0:L	0:L	0:L	0:L	0:L	0:L	0:L	0:L	0:L	0:L	0:L	0:L	0:L	0:L	0:L	0:L	0:L	0:L	0:L	0:L	0:L	0:L	0:L	0:L	0:L	0:L	0:L	0:L	0:L	0:L	0:L	0:L	0:L	0:L	0:L
SAV0784	dna-binding helix-turn-helix domain protein	0.0769231	0.107143	2.88	0.0741045	417.801	NO	0:L	0:L	0:L	0:L	0:L	0:L	0:L	0:L	0:L	0:L	0:L	0:L	0:L	0:L	0:L	0:L	0:L	0:L	0:L	0:L	0:L	0:L	0:L	0:L	0:L	0:L	0:L	0:L	0:L	0:L	0:L	0:L	0:L	0:L	0:L	0:L	0:L	0:L	0:L	0:L	0:L	0:L
SAV0785	conserved hypothetical protein	0.0769231	0.107143	2.88	0.0741045	417.801	NO	0:L	0:L	0:L	0:L	0:L	0:L	0:L	0:L	0:L	0:L	0:L	0:L	0:L	0:L	0:L	0:L	0:L	0:L	0:L	0:L	0:L	0:L	0:L	0:L	0:L	0:L	0:L	0:L	0:L	0:L	0:L	0:L	0:L	0:L	0:L	0:L	0:L	0:L	0:L	0:L	0:L	0:L
SAV0802	conserved hypothetical protein	0.0769231	0.107143	2.88	0.0741045	417.801	NO	0:L	0:L	0:L	0:L	0:L	0:L	0:L	0:L	0:L	0:L	0:L	0:L	0:L	0:L	0:L	0:L	0:L	0:L	0:L	0:L	0:L	0:L	0:L	0:L	0:L	0:L	0:L	0:L	0:L	0:L	0:L	0:L	0:L	0:L	0:L	0:L	0:L	0:L	0:L	0:L	0:L	0:L
SAV0863	conserved hypothetical protein	0.0769231	0.107143	2.88	0.0741045	417.801	NO	0:L	0:L	0:L	0:L	0:L	0:L	0:L	0:L	0:L	0:L	0:L	0:L	0:L	0:L	0:L	0:L	0:L	0:L	0:L	0:L	0:L	0:L	0:L	0:L	0:L	0:L	0:L	0:L	0:L	0:L	0:L	0:L	0:L	0:L	0:L	0:L	0:L	0:L	0:L	0:L	0:L	0:L
SAV0891	conserved hypothetical protein	0.0769231	0.107143	2.88	0.0741045	417.801	NO	0:L	0:L	0:L	0:L	0:L	0:L	0:L	0:L	0:L	0:L	0:L	0:L	0:L	0:L	0:L	0:L	0:L	0:L	0:L	0:L	0:L	0:L	0:L	0:L	0:L	0:L	0:L	0:L	0:L	0:L	0:L	0:L	0:L	0:L	0:L	0:L	0:L	0:L	0:L	0:L	0:L	0:L
SAV0892	conserved hypothetical protein	0.0769231	0.107143	2.88	0.0741045	417.801	NO	0:L	0:L	0:L	0:L	0:L	0:L	0:L	0:L	0:L	0:L	0:L	0:L	0:L	0:L	0:L	0:L	0:L	0:L	0:L	0:L	0:L	0:L	0:L	0:L	0:L	0:L	0:L	0:L	0:L	0:L	0:L	0:L	0:L	0:L	0:L	0:L	0:L	0:L	0:L	0:L	0:L	0:L
SAV0916	conserved hypothetical protein	0.0769231	0.107143	2.88	0.0741045	417.801	NO	0:L	0:L	0:L	0:L	0:L	0:L	0:L	0:L	0:L	0:L	0:L	0:L	0:L	0:L	0:L	0:L	0:L	0:L	0:L	0:L	0:L	0:L	0:L	0:L	0:L	0:L	0:L	0:L	0:L	0:L	0:L	0:L	0:L	0:L	0:L	0:L	0:L	0:L	0:L	0:L	0:L	0:L
SAV0917	conserved hypothetical protein	0.0769231	0.107143	2.88	0.0741045	417.801	NO	0:L	0:L	0:L	0:L	0:L	0:L	0:L	0:L	0:L	0:L	0:L	0:L	0:L	0:L	0:L	0:L	0:L	0:L	0:L	0:L	0:L	0:L	0:L	0:L	0:L	0:L	0:L	0:L	0:L	0:L	0:L	0:L	0:L	0:L	0:L	0:L	0:L	0:L	0:L	0:L	0:L	0:L
SAV1318	abc transporter	0.0769231	0.107143	2.88	0.0741045	417.801	NO	0:L	0:L	0:L	0:L	0:L	0:L	0:L	0:L	0:L	0:L	0:L	0:L	0:L	0:L	0:L	0:L	0:L	0:L	0:L	0:L	0:L	0:L	0:L	0:L	0:L	0:L	0:L	0:L	0:L	0:L	0:L	0:L	0:L	0:L	0:L	0:L	0:L	0:L	0:L	0:L	0:L	0:L
SAV1319	abc transporter	0.0769231	0.107143	2.88	0.0741045	417.801	NO	0:L	0:L	0:L	0:L	0:L	0:L	0:L	0:L	0:L	0:L	0:L	0:L	0:L	0:L	0:L	0:L	0:L	0:L	0:L	0:L	0:L	0:L	0:L	0:L	0:L	0:L	0:L	0:L	0:L	0:L	0:L	0:L	0:L	0:L	0:L	0:L	0:L	0:L	0:L	0:L	0:L	0:L
SAV2694	2-oxoglutarate/malate translocator	0.0769231	0.107143	2.88	0.0741045	417.801	NO	0:L	0:L	0:L	0:L	0:L	0:L	0:L	0:L	0:L	0:L	0:L	0:L	0:L	0:L	0:L	0:L	0:L	0:L	0:L	0:L	0:L	0:L	0:L	0:L	0:L	0:L	0:L	0:L	0:L	0:L	0:L	0:L	0:L	0:L	0:L	0:L	0:L	0:L	0:L	0:L	0:L	0:L
SAAV_2270	conserved hypothetical protein	0.0769231	0.0714286	1.84615	0.0741045	417.801	NO	0:L	0:L	0:L	0:L	0:L	0:L	0:L	0:L	0:L	0:L	0:L	0:L	0:L	0:L	0:L	0:L	0:L	0:L	0:L	0:L	0:L	0:L	0:L	0:L	0:L	0:L	0:L	0:L	0:L	0:L	0:L	0:L	0:L	0:L	0:L	0:L	0:L	0:L	0:L	1:G	1:G	0:L
SAUSA300_pUSA030001(repA)	replication initiator protein	0.0769231	0.0714286	1.84615	0.0741045	417.801	NO	0:L	0:L	0:L	0:L	0:L	0:L	0:L	0:L	0:L	0:L	0:L	0:L	0:L	0:L	0:L	0:L	0:L	0:L	0:L	0:L	0:L	0:L	0:L	0:L	0:L	0:L	0:L	0:L	0:L	0:L	0:L	0:L	0:L	0:L	0:L	0:L	0:L	0:L	0:L	0:L	0:L	0:L
SAUSA300_pUSA030009	transfer complex protein trsn	0.0769231	0.0714286	1.84615	0.0741045	417.801	NO	0:L	0:L	0:L	0:L	0:L	0:L	0:L	0:L	0:L	0:L	0:L	0:L	0:L	0:L	0:L	0:L	0:L	0:L	0:L	0:L	0:L	0:L	0:L	0:L	0:L	0:L	0:L	0:L	0:L	0:L	0:L	0:L	0:L	0:L	0:L	0:L	0:L	0:L	0:L	0:L	0:L	0:L
SAUSA300_pUSA030010(traA)	transfer complex protein traa	0.0769231	0.0714286	1.84615	0.0741045	417.801	NO	0:L	0:L	0:L	0:L	0:L	0:L	0:L	0:L	0:L	0:L	0:L	0:L	0:L	0:L	0:L	0:L	0:L	0:L	0:L	0:L	0:L	0:L	0:L	0:L	0:L	0:L	0:L	0:L	0:L	0:L	0:L	0:L	0:L	0:L	0:L	0:L	0:L	0:L	0:L	0:L	0:L	0:L
SAUSA300_pUSA030011(traB)	transfer complex protein trab	0.0769231	0.0714286	1.84615	0.0741045	417.801	NO	0:L	0:L	0:L	0:L	0:L	0:L	0:L	0:L	0:L	0:L	0:L	0:L	0:L	0:L	0:L	0:L	0:L	0:L	0:L	0:L	0:L	0:L	0:L	0:L	0:L	0:L	0:L	0:L	0:L	0:L	0:L	0:L	0:L	0:L	0:L	0:L	0:L	0:L	0:L	0:L	0:L	0:L
SAUSA300_pUSA030012(traC)	membrane protein trac	0.0769231	0.0714286	1.84615	0.0741045	417.801	NO	0:L	0:L	0:L	0:L	0:L	0:L	0:L	0:L	0:L	0:L	0:L	0:L	0:L	0:L	0:L	0:L	0:L	0:L	0:L	0:L	0:L	0:L	0:L	0:L	0:L	0:L	0:L	0:L	0:L	0:L	0:L	0:L	0:L	0:L	0:L	0:L	0:L	0:L	0:L	0:L	0:L	0:L
SAUSA300_pUSA030013(traD)	trad protein	0.0769231	0.0714286	1.84615	0.0741045	417.801	NO	0:L	0:L	0:L	0:L	0:L	0:L	0:L	0:L	0:L	0:L	0:L	0:L	0:L	0:L	0:L	0:L	0:L	0:L	0:L	0:L	0:L	0:L	0:L	0:L	0:L	0:L	0:L	0:L	0:L	0:L	0:L	0:L	0:L	0:L	0:L	0:L	0:L	0:L	0:L	0:L	0:L	0:L
SAUSA300_pUSA030014(traE)	trae protein	0.0769231	0.0714286	1.84615	0.0741045	417.801	NO	0:L	0:L	0:L	0:L	0:L	0:L	0:L	0:L	0:L	0:L	0:L	0:L	0:L	0:L	0:L	0:L	0:L	0:L	0:L	0:L	0:L	0:L	0:L	0:L	0:L	0:L	0:L	0:L	0:L	0:L	0:L	0:L	0:L	0:L	0:L	0:L	0:L	0:L	0:L	0:L	0:L	0:L
SAUSA300_pUSA030015(traF)	transfer complex protein trsf	0.0769231	0.0714286	1.84615	0.0741045	417.801	NO	0:L	0:L	0:L	0:L	0:L	0:L	0:L	0:L	0:L	0:L	0:L	0:L	0:L	0:L	0:L	0:L	0:L	0:L	0:L	0:L	0:L	0:L	0:L	0:L	0:L	0:L	0:L	0:L	0:L	0:L	0:L	0:L	0:L	0:L	0:L	0:L	0:L	0:L	0:L	0:L	0:L	0:L
SAUSA300_pUSA030016(traG)	transfer complex protein trag	0.0769231	0.0714286	1.84615	0.0741045	417.801	NO	0:L	0:L	0:L	0:L	0:L	0:L	0:L	0:L	0:L	0:L	0:L	0:L	0:L	0:L	0:L	0:L	0:L	0:L	0:L	0:L	0:L	0:L	0:L	0:L	0:L	0:L	0:L	0:L	0:L	0:L	0:L	0:L	0:L	0:L	0:L	0:L	0:L	0:L	0:L	0:L	0:L	0:L
SAUSA300_pUSA030017(traH)	transfer complex protein trah	0.0769231	0.0714286	1.84615	0.0741045	417.801	NO	0:L	0:L	0:L	0:L	0:L	0:L	0:L	0:L	0:L	0:L	0:L	0:L	0:L	0:L	0:L	0:L	0:L	0:L	0:L	0:L	0:L	0:L	0:L	0:L	0:L	0:L	0:L	0:L	0:L	0:L	0:L	0:L	0:L	0:L	0:L	0:L	0:L	0:L	0:L	0:L	0:L	0:L
SAUSA300_pUSA030018(traI)	transfer complex protein trai	0.0769231	0.0714286	1.84615	0.0741045	417.801	NO	0:L	0:L	0:L	0:L	0:L	0:L	0:L	0:L	0:L	0:L	0:L	0:L	0:L	0:L	0:L	0:L	0:L	0:L	0:L	0:L	0:L	0:L	0:L	0:L	0:L	0:L	0:L	0:L	0:L	0:L	0:L	0:L	0:L	0:L	0:L	0:L	0:L	0:L	0:L	0:L	0:L	0:L
SAUSA300_pUSA030019(traJ)	transfer protein complex traj	0.0769231	0.0714286	1.84615	0.0741045	417.801	NO	0:L	0:L	0:L	0:L	0:L	0:L	0:L	0:L	0:L	0:L	0:L	0:L	0:L	0:L	0:L	0:L	0:L	0:L	0:L	0:L	0:L	0:L	0:L	0:L	0:L	0:L	0:L	0:L	0:L	0:L	0:L	0:L	0:L	0:L	0:L	0:L	0:L	0:L	0:L	0:L	0:L	0:L
SAUSA300_pUSA030020(traK)	transfer complex protein trak	0.0769231	0.0714286	1.84615	0.0741045	417.801	NO	0:L	0:L	0:L	0:L	0:L	0:L	0:L	0:L	0:L	0:L	0:L	0:L	0:L	0:L	0:L	0:L	0:L	0:L	0:L	0:L	0:L	0:L	0:L	0:L	0:L	0:L	0:L	0:L	0:L	0:L	0:L	0:L	0:L	0:L	0:L	0:L	0:L	0:L	0:L	0:L	0:L	0:L
SAUSA300_pUSA030021(traL)	transfer complex protein tral	0.0769231	0.0714286	1.84615	0.0741045	417.801	NO	0:L	0:L	0:L	0:L	0:L	0:L	0:L	0:L	0:L	0:L	0:L	0:L	0:L	0:L	0:L	0:L	0:L	0:L	0:L	0:L	0:L	0:L	0:L	0:L	0:L	0:L	0:L	0:L	0:L	0:L	0:L	0:L	0:L	0:L	0:L	0:L	0:L	0:L	0:L	0:L	0:L	0:L
SAUSA300_pUSA030022(traM)	transfer complex protein tram	0.0769231	0.0714286	1.84615	0.0741045	417.801	NO	0:L	0:L	0:L	0:L	0:L	0:L	0:L	0:L	0:L	0:L	0:L	0:L	0:L	0:L	0:L	0:L	0:L	0:L	0:L	0:L	0:L	0:L	0:L	0:L	0:L	0:L	0:L	0:L	0:L	0:L	0:L	0:L	0:L	0:L	0:L	0:L	0:L	0:L	0:L	0:L	0:L	0:L
SAUSA300_pUSA030030	conserved hypothetical protein	0.0769231	0.0714286	1.84615	0.0741045	417.801	NO	0:L	0:L	0:L	0:L	0:L	0:L	0:L	0:L	0:L	0:L	0:L	0:L	0:L	0:L	0:L	0:L	0:L	0:L	0:L	0:L	0:L	0:L	0:L	0:L	0:L	0:L	0:L	0:L	0:L	0:L	0:L	0:L	0:L	0:L	0:L	0:L	0:L	0:L	0:L	0:L	0:L	0:L
SAUSA300_pUSA030031	predicted protein	0.0769231	0.0714286	1.84615	0.0741045	417.801	NO	0:L	0:L	0:L	0:L	0:L	0:L	0:L	0:L	0:L	0:L	0:L	0:L	0:L	0:L	0:L	0:L	0:L	0:L	0:L	0:L	0:L	0:L	0:L	0:L	0:L	0:L	0:L	0:L	0:L	0:L	0:L	0:L	0:L	0:L	0:L	0:L	0:L	0:L	0:L	0:L	0:L	0:L
SAUSA300_pUSA030033	conserved hypothetical protein	0.0769231	0.0714286	1.84615	0.0741045	417.801	NO	0:L	0:L	0:L	0:L	0:L	0:L	0:L	0:L	0:L	0:L	0:L	0:L	0:L	0:L	0:L	0:L	0:L	0:L	0:L	0:L	0:L	0:L	0:L	0:L	0:L	0:L	0:L	0:L	0:L	0:L	0:L	0:L	0:L	0:L	0:L	0:L	0:L	0:L	0:L	0:L	0:L	0:L
SAUSA300_pUSA030034	plasmid segregation protein parm	0.0769231	0.0714286	1.84615	0.0741045	417.801	NO	0:L	0:L	0:L	0:L	0:L	0:L	0:L	0:L	0:L	0:L	0:L	0:L	0:L	0:L	0:L	0:L	0:L	0:L	0:L	0:L	0:L	0:L	0:L	0:L	0:L	0:L	0:L	0:L	0:L	0:L	0:L	0:L	0:L	0:L	0:L	0:L	0:L	0:L	0:L	0:L	0:L	0:L
SAUSA300_pUSA030035	plasmid segregation protein parr	0.0769231	0.0714286	1.84615	0.0741045	417.801	NO	0:L	0:L	0:L	0:L	0:L	0:L	0:L	0:L	0:L	0:L	0:L	0:L	0:L	0:L	0:L	0:L	0:L	0:L	0:L	0:L	0:L	0:L	0:L	0:L	0:L	0:L	0:L	0:L	0:L	0:L	0:L	0:L	0:L	0:L	0:L	0:L	0:L	0:L	0:L	0:L	0:L	0:L
SAUSA300_pUSA030036	helix-turn-helix domain-containing protein	0.0769231	0.0714286	1.84615	0.0741045	417.801	NO	0:L	0:L	0:L	0:L	0:L	0:L	0:L	0:L	0:L	0:L	0:L	0:L	0:L	0:L	0:L	0:L	0:L	0:L	0:L	0:L	0:L	0:L	0:L	0:L	0:L	0:L	0:L	0:L	0:L	0:L	0:L	0:L	0:L	0:L	0:L	0:L	0:L	0:L	0:L	0:L	0:L	0:L
SKAG_02497	conserved hypothetical protein	0.0769231	0.0714286	1.84615	0.0741045	417.801	NO	0:L	0:L	0:L	0:L	0:L	0:L	0:L	0:L	0:L	0:L	0:L	0:L	0:L	0:L	0:L	0:L	0:L	0:L	0:L	0:L	0:L	0:L	0:L	0:L	0:L	0:L	0:L	0:L	0:L	0:L	0:L	0:L	0:L	0:L	0:L	0:L	0:L	0:L	0:L	0:L	0:L	0:L
SKAG_02501	predicted protein	0.0769231	0.0714286	1.84615	0.0741045	417.801	NO	0:L	0:L	0:L	0:L	0:L	0:L	0:L	0:L	0:L	0:L	0:L	0:L	0:L	0:L	0:L	0:L	0:L	0:L	0:L	0:L	0:L	0:L	0:L	0:L	0:L	0:L	0:L	0:L	0:L	0:L	0:L	0:L	0:L	0:L	0:L	0:L	0:L	0:L	0:L	0:L	0:L	0:L
VBIStaAur138273_1573	nad-dependent formate dehydrogenase	0.0769231	0.0714286	1.84615	0.0741045	417.801	NO	0:L	0:L	0:L	0:L	0:L	0:L	0:L	0:L	0:L	0:L	0:L	0:L	0:L	0:L	0:L	0:L	0:L	0:L	0:L	0:L	0:L	0:L	0:L	0:L	0:L	0:L	0:L	0:L	0:L	0:L	0:L	0:L	0:L	0:L	0:L	0:L	0:L	0:L	0:L	1:G	1:G	0:L
VBIStaAur138273_2153	rnd multidrug efflux transporter; acriflavin resistance protein	0.0769231	0.0714286	1.84615	0.0741045	417.801	NO	0:L	0:L	0:L	0:L	0:L	0:L	0:L	0:L	0:L	0:L	0:L	0:L	0:L	0:L	0:L	0:L	0:L	0:L	0:L	0:L	0:L	0:L	0:L	0:L	0:L	0:L	0:L	0:L	0:L	0:L	0:L	0:L	0:L	0:L	0:L	0:L	0:L	0:L	0:L	1:G	1:G	0:L
VBIStaAur138273_2167	sorbitol dehydrogenase homologue (ec:1.1.1.14)	0.0769231	0.0714286	1.84615	0.0741045	417.801	NO	0:L	0:L	0:L	0:L	0:L	0:L	0:L	0:L	0:L	0:L	0:L	0:L	0:L	0:L	0:L	0:L	0:L	0:L	0:L	0:L	0:L	0:L	0:L	0:L	0:L	0:L	0:L	0:L	0:L	0:L	0:L	0:L	0:L	0:L	0:L	0:L	0:L	0:L	0:L	1:G	1:G	0:L
CGSSa01_05732	unknown	0.0769231	0.0357143	0.888889	0.0741045	417.801	NO	0:L	0:L	0:L	0:L	0:L	0:L	0:L	0:L	0:L	0:L	0:L	1:G	0:L	0:L	0:L	0:L	0:L	0:L	0:L	0:L	0:L	0:L	0:L	0:L	0:L	0:L	0:L	0:L	0:L	0:L	0:L	0:L	0:L	0:L	0:L	1:G	0:L	0:L	0:L	0:L	0:L	0:L
CGSSa03_02643	conserved hypothetical protein	0.0769231	0.0357143	0.888889	0.0741045	417.801	NO	0:L	0:L	0:L	0:L	0:L	0:L	0:L	0:L	0:L	0:L	0:L	0:L	0:L	0:L	0:L	0:L	0:L	0:L	0:L	0:L	0:L	0:L	0:L	0:L	0:L	0:L	0:L	0:L	0:L	0:L	0:L	0:L	0:L	0:L	0:L	0:L	0:L	0:L	0:L	0:L	0:L	0:L
HMPREF0773_0468	conserved hypothetical protein	0.0769231	0.0357143	0.888889	0.0741045	417.801	NO	0:L	0:L	0:L	0:L	0:L	0:L	0:L	0:L	0:L	0:L	0:L	0:L	0:L	0:L	0:L	0:L	0:L	0:L	0:L	0:L	0:L	0:L	0:L	0:L	0:L	0:L	0:L	0:L	0:L	0:L	0:L	0:L	0:L	0:L	0:L	0:L	0:L	0:L	0:L	0:L	0:L	0:L
HMPREF0774_2816	conserved hypothetical protein	0.0769231	0.0357143	0.888889	0.0741045	417.801	NO	0:L	0:L	0:L	0:L	0:L	0:L	0:L	0:L	0:L	0:L	0:L	0:L	0:L	0:L	0:L	0:L	0:L	0:L	0:L	0:L	0:L	0:L	0:L	0:L	0:L	0:L	0:L	0:L	0:L	0:L	0:L	0:L	0:L	0:L	0:L	0:L	0:L	0:L	0:L	0:L	0:L	0:L
HMPREF0783_0585	conserved hypothetical protein	0.0769231	0.0357143	0.888889	0.0741045	417.801	NO	0:G	0:G	0:G	0:G	0:G	0:G	0:G	0:G	0:G	0:G	0:G	0:G	0:G	0:G	0:G	0:G	0:G	0:G	0:G	0:G	0:G	0:G	0:G	0:G	0:G	0:G	0:G	0:G	0:G	0:G	0:G	0:G	0:G	0:G	0:G	1:L	1:L	0:G	0:G	0:G	0:G	0:G
HMPREF9529_01175	conserved hypothetical protein	0.0769231	0.0357143	0.888889	0.0741045	417.801	NO	0:L	0:L	0:L	0:L	0:L	0:L	0:L	0:L	0:L	0:L	0:L	0:L	0:L	0:L	0:L	0:L	0:L	0:L	0:L	0:L	0:L	0:L	0:L	0:L	0:L	0:L	0:L	0:L	0:L	0:L	0:L	0:L	0:L	0:L	0:L	0:L	0:L	0:L	0:L	0:L	0:L	0:L
HMPREF9529_01222	conserved domain protein	0.0769231	0.0357143	0.888889	0.0741045	417.801	NO	0:L	0:L	0:L	0:L	0:L	0:L	0:L	0:L	0:L	0:L	0:L	0:L	0:L	0:L	0:L	0:L	0:L	0:L	0:L	0:L	0:L	0:L	0:L	0:L	0:L	0:L	0:L	0:L	0:L	0:L	0:L	0:L	0:L	0:L	0:L	0:L	0:L	0:L	0:L	0:L	0:L	0:L
HMPREF9529_01273	conserved hypothetical protein	0.0769231	0.0357143	0.888889	0.0741045	417.801	NO	0:L	0:L	0:L	0:L	0:L	0:L	0:L	0:L	0:L	0:L	0:L	0:L	0:L	0:L	0:L	0:L	0:L	0:L	0:L	0:L	0:L	0:L	0:L	0:L	0:L	0:L	0:L	0:L	0:L	0:L	0:L	0:L	0:L	0:L	0:L	0:L	0:L	0:L	0:L	0:L	0:L	0:L
HMPREF9529_01580	staphylococcal toxin, ob-fold domain protein	0.0769231	0.0357143	0.888889	0.0741045	417.801	NO	0:L	0:L	0:L	0:L	0:L	0:L	0:L	0:L	0:L	0:L	0:L	0:L	0:L	0:L	0:L	0:L	0:L	0:L	0:L	0:L	0:L	0:L	0:L	0:L	0:L	0:L	0:L	0:L	0:L	0:L	0:L	0:L	0:L	0:L	0:L	0:L	0:L	0:L	0:L	0:L	0:L	0:L
HMPREF9529_01748	conserved hypothetical protein	0.0769231	0.0357143	0.888889	0.0741045	417.801	NO	0:L	0:L	0:L	0:L	0:L	0:L	0:L	0:L	0:L	0:L	0:L	0:L	0:L	0:L	0:L	0:L	0:L	0:L	0:L	0:L	0:L	0:L	0:L	0:L	0:L	0:L	0:L	0:L	0:L	0:L	0:L	0:L	0:L	0:L	0:L	0:L	0:L	0:L	0:L	0:L	0:L	0:L
HMPREF9529_01749	conserved hypothetical protein	0.0769231	0.0357143	0.888889	0.0741045	417.801	NO	0:L	0:L	0:L	0:L	0:L	0:L	0:L	0:L	0:L	0:L	0:L	0:L	0:L	0:L	0:L	0:L	0:L	0:L	0:L	0:L	0:L	0:L	0:L	0:L	0:L	0:L	0:L	0:L	0:L	0:L	0:L	0:L	0:L	0:L	0:L	0:L	0:L	0:L	0:L	0:L	0:L	0:L
HMPREF9529_01912	helix-turn-helix protein	0.0769231	0.0357143	0.888889	0.0741045	417.801	NO	0:L	0:L	0:L	0:L	0:L	0:L	0:L	0:L	0:L	0:L	0:L	0:L	0:L	0:L	0:L	0:L	0:L	0:L	0:L	0:L	0:L	0:L	0:L	0:L	0:L	0:L	0:L	0:L	0:L	0:L	0:L	0:L	0:L	0:L	0:L	0:L	0:L	0:L	0:L	0:L	0:L	0:L
HMPREF9529_01913	caax amino terminal protease family protein	0.0769231	0.0357143	0.888889	0.0741045	417.801	NO	0:L	0:L	0:L	0:L	0:L	0:L	0:L	0:L	0:L	0:L	0:L	0:L	0:L	0:L	0:L	0:L	0:L	0:L	0:L	0:L	0:L	0:L	0:L	0:L	0:L	0:L	0:L	0:L	0:L	0:L	0:L	0:L	0:L	0:L	0:L	0:L	0:L	0:L	0:L	0:L	0:L	0:L
HMPREF9529_01914	conserved hypothetical protein	0.0769231	0.0357143	0.888889	0.0741045	417.801	NO	0:L	0:L	0:L	0:L	0:L	0:L	0:L	0:L	0:L	0:L	0:L	0:L	0:L	0:L	0:L	0:L	0:L	0:L	0:L	0:L	0:L	0:L	0:L	0:L	0:L	0:L	0:L	0:L	0:L	0:L	0:L	0:L	0:L	0:L	0:L	0:L	0:L	0:L	0:L	0:L	0:L	0:L
HMPREF9529_01916	oxidoreductase, 2-nitropropane dioxygenase family protein	0.0769231	0.0357143	0.888889	0.0741045	417.801	NO	0:L	0:L	0:L	0:L	0:L	0:L	0:L	0:L	0:L	0:L	0:L	0:L	0:L	0:L	0:L	0:L	0:L	0:L	0:L	0:L	0:L	0:L	0:L	0:L	0:L	0:L	0:L	0:L	0:L	0:L	0:L	0:L	0:L	0:L	0:L	0:L	0:L	0:L	0:L	0:L	0:L	0:L
HMPREF9529_01917	lysr substrate binding domain protein	0.0769231	0.0357143	0.888889	0.0741045	417.801	NO	0:L	0:L	0:L	0:L	0:L	0:L	0:L	0:L	0:L	0:L	0:L	0:L	0:L	0:L	0:L	0:L	0:L	0:L	0:L	0:L	0:L	0:L	0:L	0:L	0:L	0:L	0:L	0:L	0:L	0:L	0:L	0:L	0:L	0:L	0:L	0:L	0:L	0:L	0:L	0:L	0:L	0:L
HMPREF9529_01918	transporter, major facilitator family protein	0.0769231	0.0357143	0.888889	0.0741045	417.801	NO	0:L	0:L	0:L	0:L	0:L	0:L	0:L	0:L	0:L	0:L	0:L	0:L	0:L	0:L	0:L	0:L	0:L	0:L	0:L	0:L	0:L	0:L	0:L	0:L	0:L	0:L	0:L	0:L	0:L	0:L	0:L	0:L	0:L	0:L	0:L	0:L	0:L	0:L	0:L	0:L	0:L	0:L
HMPREF9529_01987	conserved domain protein	0.0769231	0.0357143	0.888889	0.0741045	417.801	NO	0:L	0:L	0:L	0:L	0:L	0:L	0:L	0:L	0:L	0:L	0:L	0:L	0:L	0:L	0:L	0:L	0:L	0:L	0:L	0:L	0:L	0:L	0:L	0:L	0:L	0:L	0:L	0:L	0:L	0:L	0:L	0:L	0:L	0:L	0:L	0:L	0:L	0:L	0:L	0:L	0:L	0:L
HMPREF9529_02078	conserved hypothetical protein	0.0769231	0.0357143	0.888889	0.0741045	417.801	NO	0:L	0:L	0:L	0:L	0:L	0:L	0:L	0:L	1:G	0:L	0:L	0:L	0:L	0:L	0:L	0:L	0:L	0:L	0:L	0:L	0:L	0:L	0:L	0:L	0:L	0:L	0:L	0:L	0:L	0:L	0:L	0:L	0:L	0:L	0:L	0:L	0:L	0:L	0:L	0:L	0:L	0:L
HMPREF9529_02079	conserved hypothetical protein	0.0769231	0.0357143	0.888889	0.0741045	417.801	NO	0:L	0:L	0:L	0:L	0:L	0:L	0:L	0:L	0:L	0:L	0:L	0:L	0:L	0:L	0:L	0:L	0:L	0:L	0:L	0:L	0:L	0:L	0:L	0:L	0:L	0:L	0:L	0:L	0:L	0:L	0:L	0:L	0:L	0:L	0:L	0:L	0:L	0:L	0:L	0:L	0:L	0:L
HMPREF9529_02223	nad-binding domain 4	0.0769231	0.0357143	0.888889	0.0741045	417.801	NO	0:L	0:L	0:L	0:L	0:L	0:L	0:L	0:L	0:L	0:L	0:L	0:L	0:L	0:L	0:L	0:L	0:L	0:L	0:L	0:L	0:L	0:L	0:L	0:L	0:L	0:L	0:L	0:L	0:L	0:L	0:L	0:L	0:L	0:L	0:L	0:L	0:L	0:L	0:L	0:L	0:L	0:L
HMPREF9529_02224	polysaccharide biosynthesis protein	0.0769231	0.0357143	0.888889	0.0741045	417.801	NO	0:L	0:L	0:L	0:L	0:L	0:L	0:L	0:L	0:L	0:L	0:L	0:L	0:L	0:L	0:L	0:L	0:L	0:L	0:L	0:L	0:L	0:L	0:L	0:L	0:L	0:L	0:L	0:L	0:L	0:L	0:L	0:L	0:L	0:L	0:L	0:L	0:L	0:L	0:L	0:L	0:L	0:L
HMPREF9529_02438	conserved hypothetical protein	0.0769231	0.0357143	0.888889	0.0741045	417.801	NO	0:L	0:L	0:L	0:L	0:L	0:L	0:L	0:L	0:L	0:L	0:L	0:L	0:L	0:L	0:L	0:L	0:L	0:L	0:L	0:L	0:L	0:L	0:L	0:L	0:L	0:L	0:L	0:L	0:L	0:L	0:L	0:L	0:L	0:L	0:L	0:L	0:L	0:L	0:L	0:L	0:L	0:L
MW0744	conserved hypothetical protein	0.0769231	0.0357143	0.888889	0.0741045	417.801	NO	0:L	0:L	0:L	0:L	0:L	0:L	0:L	0:L	0:L	0:L	0:L	0:L	0:L	0:L	0:L	0:L	0:L	0:L	0:L	0:L	0:L	0:L	0:L	1:G	0:L	0:L	0:L	0:L	0:L	0:L	0:L	0:L	0:L	0:L	0:L	0:L	0:L	0:L	0:L	0:L	0:L	0:L
MW0746	dna-binding helix-turn-helix protein	0.0769231	0.0357143	0.888889	0.0741045	417.801	NO	0:L	0:L	0:L	0:L	0:L	0:L	0:L	0:L	0:L	0:L	0:L	0:L	0:L	0:L	0:L	0:L	0:L	0:L	0:L	0:L	0:L	0:L	0:L	1:G	0:L	0:L	0:L	0:L	0:L	0:L	0:L	0:L	0:L	0:L	0:L	0:L	0:L	0:L	0:L	0:L	0:L	0:L
MW0756	conserved hypothetical protein	0.0769231	0.0357143	0.888889	0.0741045	417.801	NO	0:L	0:L	0:L	0:L	0:L	0:L	0:L	0:L	0:L	0:L	0:L	0:L	0:L	0:L	0:L	0:L	0:L	0:L	0:L	0:L	0:L	0:L	0:L	0:L	0:L	0:L	0:L	0:L	0:L	0:L	0:L	0:L	0:L	0:L	0:L	0:L	0:L	0:L	0:L	0:L	0:L	0:L
MW0757	conserved hypothetical protein	0.0769231	0.0357143	0.888889	0.0741045	417.801	NO	0:L	0:L	0:L	0:L	0:L	0:L	0:L	0:L	0:L	0:L	0:L	0:L	0:L	0:L	0:L	0:L	0:L	0:L	0:L	0:L	0:L	0:L	0:L	0:L	0:L	0:L	0:L	0:L	0:L	0:L	0:L	0:L	0:L	0:L	0:L	0:L	0:L	0:L	0:L	0:L	0:L	0:L
MW0765	truncated secreted von willebrand factor-binding protein vwbp	0.0769231	0.0357143	0.888889	0.0741045	417.801	NO	0:L	0:L	0:L	0:L	0:L	0:L	0:L	0:L	1:G	0:L	0:L	0:L	0:L	0:L	0:L	0:L	0:L	0:L	0:L	0:L	0:L	0:L	0:L	0:L	0:L	0:L	0:L	0:L	0:L	0:L	0:L	0:L	0:L	0:L	0:L	0:L	0:L	0:L	0:L	0:L	0:L	0:L
MW1635	conserved hypothetical protein	0.0769231	0.0357143	0.888889	0.0741045	417.801	NO	0:L	0:L	0:L	0:L	0:L	0:L	0:L	0:L	0:L	0:L	0:L	0:L	0:L	0:L	0:L	0:L	0:L	0:L	0:L	0:L	0:L	0:L	0:L	0:L	0:L	0:L	0:L	0:L	0:L	0:L	0:L	0:L	0:L	0:L	0:L	0:L	0:L	0:L	0:L	0:L	0:L	0:L
NWMN_0352	conserved hypothetical protein	0.0769231	0.0357143	0.888889	0.0741045	417.801	NO	0:G	0:G	0:G	0:G	0:G	0:G	0:G	0:G	0:G	0:G	0:G	0:G	0:G	0:G	0:G	0:G	0:G	0:G	0:G	0:G	0:G	0:G	0:G	0:G	0:G	0:G	0:G	0:G	0:G	0:G	0:G	0:G	0:G	0:G	0:G	0:G	0:G	0:G	0:G	0:G	0:G	0:G
PSAPIG020002	aminoglycoside 6-adenylyltransferase (aad(6))	0.0769231	0.0357143	0.888889	0.0741045	417.801	NO	0:L	0:L	0:L	0:L	0:L	0:L	0:L	0:L	0:L	0:L	0:L	1:G	0:L	0:L	0:L	0:L	0:L	0:L	0:L	0:L	0:L	0:L	0:L	0:L	0:L	0:L	0:L	0:L	0:L	0:L	0:L	0:L	0:L	0:L	0:L	0:L	0:L	0:L	0:L	0:L	0:L	0:L
PSAPIG020003	protein rlx	0.0769231	0.0357143	0.888889	0.0741045	417.801	NO	0:L	0:L	0:L	0:L	0:L	0:L	0:L	0:L	0:L	0:L	0:L	1:G	0:L	0:L	0:L	0:L	0:L	0:L	0:L	0:L	0:L	0:L	0:L	0:L	0:L	0:L	0:L	0:L	0:L	0:L	0:L	0:L	0:L	0:L	0:L	0:L	0:L	0:L	0:L	0:L	0:L	0:L
PSAPIG020004	conserved hypothetical protein	0.0769231	0.0357143	0.888889	0.0741045	417.801	NO	0:L	0:L	0:L	0:L	0:L	0:L	0:L	0:L	0:L	0:L	0:L	1:G	0:L	0:L	0:L	0:L	0:L	0:L	0:L	0:L	0:L	0:L	0:L	0:L	0:L	0:L	0:L	0:L	0:L	0:L	0:L	0:L	0:L	0:L	0:L	0:L	0:L	0:L	0:L	0:L	0:L	0:L
PSAPIG020005	conserved hypothetical protein	0.0769231	0.0357143	0.888889	0.0741045	417.801	NO	0:L	0:L	0:L	0:L	0:L	0:L	0:L	0:L	0:L	0:L	0:L	1:G	0:L	0:L	0:L	0:L	0:L	0:L	0:L	0:L	0:L	0:L	0:L	0:L	0:L	0:L	0:L	0:L	0:L	0:L	0:L	0:L	0:L	0:L	0:L	0:L	0:L	0:L	0:L	0:L	0:L	0:L
PSAPIG030002	transcriptional regulator	0.0769231	0.0357143	0.888889	0.0741045	417.801	NO	0:L	0:L	0:L	0:L	0:L	0:L	0:L	0:L	0:L	0:L	0:L	1:G	0:L	0:L	0:L	0:L	0:L	0:L	0:L	0:L	0:L	0:L	0:L	0:L	0:L	0:L	0:L	0:L	0:L	0:L	0:L	0:L	0:L	0:L	0:L	0:L	0:L	0:L	0:L	0:L	0:L	0:L
SA21172_0104	trna uridine 5-carboxymethylaminomethyl modification enzyme gida	0.0769231	0.0357143	0.888889	0.0741045	417.801	NO	0:L	0:L	0:L	0:L	0:L	0:L	0:L	0:L	0:L	0:L	0:L	0:L	0:L	0:L	0:L	0:L	0:L	1:G	0:L	0:L	0:L	0:L	0:L	0:L	0:L	0:L	0:L	0:L	0:L	0:L	0:L	0:L	0:L	0:L	0:L	0:L	0:L	0:L	0:L	0:L	0:L	0:L
SA21189_1424	conserved hypothetical protein	0.0769231	0.0357143	0.888889	0.0741045	417.801	NO	0:L	0:L	0:L	0:L	0:L	0:L	0:L	0:L	0:L	0:L	0:L	0:L	0:L	0:L	0:L	0:L	0:L	0:L	0:L	0:L	0:L	0:L	0:L	0:L	0:L	0:L	0:L	0:L	0:L	0:L	0:L	0:L	0:L	0:L	0:L	0:L	0:L	0:L	0:L	0:L	0:L	0:L
SA21193_1052	conserved hypothetical protein	0.0769231	0.0357143	0.888889	0.0741045	417.801	NO	0:L	0:L	0:L	0:L	0:L	0:L	0:L	0:L	0:L	0:L	0:L	0:L	0:L	0:L	0:L	0:L	0:L	0:L	0:L	0:L	0:L	0:L	0:L	0:L	0:L	0:L	0:L	0:L	0:L	0:L	0:L	0:L	0:L	0:L	0:L	0:L	0:L	0:L	0:L	0:L	0:L	0:L
SA21193_1054	dna-binding helix-turn-helix protein	0.0769231	0.0357143	0.888889	0.0741045	417.801	NO	0:L	0:L	0:L	0:L	0:L	0:L	0:L	0:L	0:L	0:L	0:L	0:L	0:L	0:L	0:L	0:L	0:L	0:L	0:L	0:L	0:L	0:L	0:L	0:L	0:L	0:L	0:L	0:L	0:L	0:L	0:L	0:L	0:L	0:L	0:L	0:L	0:L	0:L	0:L	0:L	0:L	0:L
SA21193_1058	aminotransferase, class i/ii	0.0769231	0.0357143	0.888889	0.0741045	417.801	NO	0:L	0:L	0:L	0:L	0:L	0:L	0:L	0:L	0:L	0:L	0:L	0:L	0:L	0:L	0:L	0:L	0:L	0:L	0:L	0:L	0:L	0:L	0:L	0:L	0:L	0:L	0:L	0:L	0:L	0:L	0:L	0:L	0:L	0:L	0:L	0:L	0:L	0:L	0:L	0:L	0:L	0:L
SA21193_1060	conserved domain protein	0.0769231	0.0357143	0.888889	0.0741045	417.801	NO	0:L	0:L	0:L	0:L	0:L	0:L	0:L	0:L	0:L	0:L	0:L	0:L	0:L	0:L	0:L	0:L	0:L	0:L	0:L	0:L	0:L	0:L	0:L	0:L	0:L	0:L	0:L	0:L	0:L	0:L	0:L	0:L	0:L	0:L	0:L	0:L	0:L	0:L	0:L	0:L	0:L	0:L
SA21193_1107	peptidase, s8/s53 family	0.0769231	0.0357143	0.888889	0.0741045	417.801	NO	0:L	0:L	0:L	0:L	0:L	0:L	0:L	0:L	0:L	0:L	0:L	0:L	0:L	0:L	0:L	0:L	0:L	0:L	0:L	0:L	0:L	0:L	0:L	0:L	0:L	0:L	0:L	0:L	0:L	0:L	0:L	0:L	0:L	0:L	0:L	0:L	0:L	0:L	0:L	0:L	0:L	0:L
SA21193_1108	abc transporter, atp-binding protein	0.0769231	0.0357143	0.888889	0.0741045	417.801	NO	0:L	0:L	0:L	0:L	0:L	0:L	0:L	0:L	0:L	0:L	0:L	0:L	0:L	0:L	0:L	0:L	0:L	0:L	0:L	0:L	0:L	0:L	0:L	0:L	0:L	0:L	0:L	0:L	0:L	0:L	0:L	0:L	0:L	0:L	0:L	0:L	0:L	0:L	0:L	0:L	0:L	0:L
SA21193_1109	abc transporter transmembrane region	0.0769231	0.0357143	0.888889	0.0741045	417.801	NO	0:L	0:L	0:L	0:L	0:L	0:L	0:L	0:L	0:L	0:L	0:L	0:L	0:L	0:L	0:L	0:L	0:L	0:L	0:L	0:L	0:L	0:L	0:L	0:L	0:L	0:L	0:L	0:L	0:L	0:L	0:L	0:L	0:L	0:L	0:L	0:L	0:L	0:L	0:L	0:L	0:L	0:L
SA21193_1115	conserved hypothetical protein	0.0769231	0.0357143	0.888889	0.0741045	417.801	NO	0:L	0:L	0:L	0:L	0:L	0:L	0:L	0:L	0:L	0:L	0:L	0:L	0:L	0:L	0:L	0:L	0:L	0:L	0:L	0:L	0:L	0:L	0:L	0:L	0:L	0:L	0:L	0:L	0:L	0:L	0:L	0:L	0:L	0:L	0:L	0:L	0:L	0:L	0:L	0:L	0:L	0:L
SA21193_1798	putative superantigen-like protein	0.0769231	0.0357143	0.888889	0.0741045	417.801	NO	0:L	0:L	0:L	0:L	0:L	0:L	0:L	0:L	1:G	0:L	0:L	0:L	0:L	0:L	0:L	0:L	0:L	0:L	0:L	0:L	0:L	0:L	0:L	0:L	0:L	0:L	0:L	0:L	0:L	0:L	0:L	0:L	0:L	0:L	0:L	0:L	0:L	0:L	0:L	0:L	0:L	0:L
SA21193_1813	conserved hypothetical protein	0.0769231	0.0357143	0.888889	0.0741045	417.801	NO	0:L	0:L	0:L	0:L	0:L	0:L	0:L	0:L	0:L	0:L	0:L	0:L	0:L	0:L	0:L	0:L	0:L	0:L	0:L	0:L	0:L	0:L	0:L	0:L	0:L	0:L	0:L	0:L	0:L	0:L	0:L	0:L	0:L	0:L	0:L	0:L	0:L	0:L	0:L	0:L	0:L	0:L
SA21193_1899	glyoxalase family protein	0.0769231	0.0357143	0.888889	0.0741045	417.801	NO	0:L	0:L	0:L	0:L	0:L	0:L	0:L	0:L	0:L	0:L	0:L	0:L	0:L	0:L	0:L	0:L	0:L	0:L	0:L	0:L	0:L	0:L	0:L	0:L	0:L	0:L	0:L	0:L	0:L	0:L	0:L	0:L	0:L	0:L	0:L	0:L	0:L	0:L	0:L	0:L	0:L	0:L
SA21193_1900	glyoxalase family protein	0.0769231	0.0357143	0.888889	0.0741045	417.801	NO	0:L	0:L	0:L	0:L	0:L	0:L	0:L	0:L	0:L	0:L	0:L	0:L	0:L	0:L	0:L	0:L	0:L	0:L	0:L	0:L	0:L	0:L	0:L	0:L	0:L	0:L	0:L	0:L	0:L	0:L	0:L	0:L	0:L	0:L	0:L	0:L	0:L	0:L	0:L	0:L	0:L	0:L
SA21193_2155	conserved hypothetical protein	0.0769231	0.0357143	0.888889	0.0741045	417.801	NO	0:L	0:L	0:L	0:L	0:L	0:L	0:L	0:L	0:L	0:L	0:L	0:L	0:L	0:L	0:L	0:L	0:L	0:L	0:L	0:L	0:L	0:L	0:L	0:L	0:L	0:L	0:L	0:L	0:L	0:L	0:L	0:L	0:L	0:L	0:L	0:L	0:L	0:L	0:L	0:L	0:L	0:L
SA21193_2156	conserved hypothetical protein	0.0769231	0.0357143	0.888889	0.0741045	417.801	NO	0:L	0:L	0:L	0:L	0:L	0:L	0:L	0:L	0:L	0:L	0:L	0:L	0:L	0:L	0:L	0:L	0:L	0:L	0:L	0:L	0:L	0:L	0:L	0:L	0:L	0:L	0:L	0:L	0:L	0:L	0:L	0:L	0:L	0:L	0:L	0:L	0:L	0:L	0:L	0:L	0:L	0:L
SA21193_2308	isochorismate synthase	0.0769231	0.0357143	0.888889	0.0741045	417.801	NO	0:L	0:L	0:L	0:L	0:L	0:L	0:L	0:L	1:G	0:L	0:L	0:L	0:L	0:L	0:L	0:L	0:L	0:L	0:L	0:L	0:L	0:L	0:L	0:L	0:L	0:L	0:L	0:L	0:L	0:L	0:L	0:L	0:L	0:L	0:L	0:L	0:L	0:L	0:L	0:L	0:L	0:L
SA21201_1585	n-acetylmuramoyl-l-alanine amidase, family 4 family protein	0.0769231	0.0357143	0.888889	0.0741045	417.801	NO	0:L	0:L	0:L	0:L	0:L	0:L	0:L	0:L	0:L	0:L	0:L	0:L	0:L	0:L	0:L	0:L	0:L	0:L	0:L	0:L	0:L	0:L	0:L	0:L	0:L	0:L	0:L	0:L	0:L	0:L	0:L	0:L	0:L	0:L	0:L	0:L	0:L	0:L	0:L	0:L	0:L	0:L
SA21259_0005	conserved domain protein	0.0769231	0.0357143	0.888889	0.0741045	417.801	NO	0:L	0:L	0:L	0:L	0:L	0:L	0:L	0:L	0:L	0:L	0:L	0:L	0:L	0:L	0:L	0:L	0:L	0:L	0:L	0:L	0:L	0:L	0:L	0:L	0:L	0:L	0:L	0:L	0:L	0:L	0:L	0:L	0:L	0:L	0:L	0:L	0:L	0:L	0:L	0:L	0:L	0:L
SA21259_0273	conserved domain protein	0.0769231	0.0357143	0.888889	0.0741045	417.801	NO	0:L	0:L	0:L	0:L	0:L	0:L	0:L	0:L	1:G	0:L	0:L	0:L	0:L	0:L	0:L	0:L	0:L	0:L	0:L	0:L	0:L	0:L	0:L	0:L	0:L	0:L	0:L	0:L	0:L	0:L	0:L	0:L	0:L	0:L	0:L	0:L	0:L	0:L	0:L	0:L	0:L	0:L
SA21259_0483	x-pro dipeptidyl-peptidase c-terminal non-catalytic domain protein	0.0769231	0.0357143	0.888889	0.0741045	417.801	NO	0:L	0:L	0:L	0:L	0:L	0:L	0:L	0:L	0:L	0:L	0:L	0:L	0:L	0:L	0:L	0:L	0:L	0:L	0:L	0:L	0:L	0:L	0:L	0:L	0:L	0:L	0:L	0:L	0:L	0:L	0:L	0:L	0:L	0:L	0:L	0:L	0:L	0:L	0:L	0:L	0:L	0:L
SA21259_0595	putative pyrimidine nucleoside transport protein	0.0769231	0.0357143	0.888889	0.0741045	417.801	NO	0:L	0:L	0:L	0:L	0:L	0:L	0:L	0:L	0:L	0:L	0:L	0:L	0:L	0:L	0:L	0:L	0:L	0:L	0:L	0:L	0:L	0:L	0:L	0:L	0:L	0:L	0:L	0:L	0:L	0:L	0:L	0:L	0:L	0:L	0:L	0:L	0:L	0:L	0:L	0:L	0:L	0:L
SA21259_0661	conserved hypothetical protein	0.0769231	0.0357143	0.888889	0.0741045	417.801	NO	0:L	0:L	0:L	0:L	0:L	0:L	0:L	0:L	0:L	0:L	0:L	0:L	0:L	0:L	0:L	0:L	0:L	0:L	0:L	0:L	0:L	0:L	0:L	0:L	0:L	0:L	0:L	0:L	0:L	0:L	0:L	0:L	0:L	0:L	0:L	0:L	0:L	0:L	0:L	0:L	0:L	0:L
SA21259_0683	na+/pi-cotransporter	0.0769231	0.0357143	0.888889	0.0741045	417.801	NO	0:L	0:L	0:L	0:L	0:L	0:L	0:L	0:L	0:L	0:L	0:L	0:L	0:L	0:L	0:L	0:L	0:L	0:L	0:L	0:L	0:L	0:L	0:L	0:L	0:L	0:L	0:L	0:L	0:L	0:L	0:L	0:L	0:L	0:L	0:L	0:L	0:L	0:L	0:L	0:L	0:L	0:L
SA21259_0701	conserved hypothetical protein	0.0769231	0.0357143	0.888889	0.0741045	417.801	NO	0:L	0:L	0:L	0:L	0:L	0:L	0:L	0:L	0:L	0:L	0:L	0:L	0:L	0:L	0:L	0:L	0:L	0:L	0:L	0:L	0:L	0:L	0:L	0:L	0:L	0:L	0:L	0:L	0:L	0:L	0:L	0:L	0:L	0:L	0:L	0:L	0:L	0:L	0:L	0:L	0:L	0:L
SA21259_0702	conserved hypothetical protein	0.0769231	0.0357143	0.888889	0.0741045	417.801	NO	0:L	0:L	0:L	0:L	0:L	0:L	0:L	0:L	0:L	0:L	0:L	0:L	0:L	0:L	0:L	0:L	0:L	0:L	0:L	0:L	0:L	0:L	0:L	0:L	0:L	0:L	0:L	0:L	0:L	0:L	0:L	0:L	0:L	0:L	0:L	0:L	0:L	0:L	0:L	0:L	0:L	0:L
SA21259_0703	conserved domain protein	0.0769231	0.0357143	0.888889	0.0741045	417.801	NO	0:L	0:L	0:L	0:L	0:L	0:L	0:L	0:L	0:L	0:L	0:L	0:L	0:L	0:L	0:L	0:L	0:L	0:L	0:L	0:L	0:L	0:L	0:L	0:L	0:L	0:L	0:L	0:L	0:L	0:L	0:L	0:L	0:L	0:L	0:L	0:L	0:L	0:L	0:L	0:L	0:L	0:L
SA21259_0704	conserved hypothetical protein	0.0769231	0.0357143	0.888889	0.0741045	417.801	NO	0:L	0:L	0:L	0:L	0:L	0:L	0:L	0:L	0:L	0:L	0:L	0:L	0:L	0:L	0:L	0:L	0:L	0:L	0:L	0:L	0:L	0:L	0:L	0:L	0:L	0:L	0:L	0:L	0:L	0:L	0:L	0:L	0:L	0:L	0:L	0:L	0:L	0:L	0:L	0:L	0:L	0:L
SA21259_0759	conserved hypothetical protein	0.0769231	0.0357143	0.888889	0.0741045	417.801	NO	0:L	0:L	0:L	0:L	0:L	0:L	0:L	0:L	0:L	0:L	0:L	0:L	0:L	0:L	0:L	0:L	0:L	0:L	0:L	0:L	0:L	0:L	0:L	0:L	0:L	0:L	0:L	0:L	0:L	0:L	0:L	0:L	0:L	0:L	0:L	0:L	0:L	0:L	0:L	0:L	0:L	0:L
SA21259_0760	conserved domain protein	0.0769231	0.0357143	0.888889	0.0741045	417.801	NO	0:L	0:L	0:L	0:L	0:L	0:L	0:L	0:L	0:L	0:L	0:L	0:L	0:L	0:L	0:L	0:L	0:L	0:L	0:L	0:L	0:L	0:L	0:L	0:L	0:L	0:L	0:L	0:L	0:L	0:L	0:L	0:L	0:L	0:L	0:L	0:L	0:L	0:L	0:L	0:L	0:L	0:L
SA21259_0779(icaB)	intercellular adhesion protein b	0.0769231	0.0357143	0.888889	0.0741045	417.801	NO	0:L	0:L	0:L	0:L	0:L	1:G	0:L	0:L	0:L	0:L	0:L	0:L	0:L	0:L	1:G	0:L	0:L	0:L	0:L	0:L	0:L	0:L	0:L	0:L	0:L	0:L	0:L	0:L	0:L	0:L	0:L	0:L	0:L	0:L	0:L	0:L	0:L	0:L	0:L	0:L	0:L	0:L
SA21259_0780	poly-beta-1,6-n-acetyl-d-glucosamine n-deacetylase family protein	0.0769231	0.0357143	0.888889	0.0741045	417.801	NO	0:L	0:L	0:L	0:L	0:L	0:L	0:L	0:L	0:L	0:L	0:L	0:L	0:L	0:L	1:G	0:L	0:L	0:L	0:L	0:L	0:L	0:L	0:L	0:L	0:L	0:L	0:L	0:L	0:L	0:L	0:L	0:L	0:L	0:L	0:L	0:L	0:L	0:L	0:L	0:L	0:L	0:L
SA21259_0826	putative cell division protein sepf	0.0769231	0.0357143	0.888889	0.0741045	417.801	NO	0:L	0:L	0:L	0:L	0:L	0:L	0:L	0:L	0:L	0:L	0:L	0:L	0:L	0:L	0:L	0:L	0:L	0:L	0:L	0:L	0:L	0:L	0:L	0:L	0:L	0:L	0:L	0:L	0:L	0:L	0:L	0:L	0:L	0:L	0:L	0:L	0:L	0:L	0:L	0:L	0:L	0:L
SA21259_0827	conserved domain protein	0.0769231	0.0357143	0.888889	0.0741045	417.801	NO	0:L	0:L	0:L	0:L	0:L	0:L	0:L	0:L	0:L	0:L	0:L	0:L	0:L	0:L	0:L	0:L	0:L	0:L	0:L	0:L	0:L	0:L	0:L	0:L	0:L	0:L	0:L	0:L	0:L	0:L	0:L	0:L	0:L	0:L	0:L	0:L	0:L	0:L	0:L	0:L	0:L	0:L
SA21259_0977	conserved hypothetical protein	0.0769231	0.0357143	0.888889	0.0741045	417.801	NO	0:L	0:L	0:L	0:L	0:L	0:L	0:L	0:L	0:L	0:L	0:L	0:L	0:L	0:L	0:L	0:L	0:L	0:L	0:L	0:L	0:L	0:L	0:L	0:L	0:L	0:L	0:L	0:L	0:L	0:L	0:L	0:L	0:L	0:L	0:L	0:L	0:L	0:L	0:L	0:L	0:L	0:L
SA21259_1074	gram-positive signal peptide protein, ysirk family	0.0769231	0.0357143	0.888889	0.0741045	417.801	NO	0:L	0:L	0:L	0:L	0:L	0:L	0:L	0:L	0:L	0:L	0:L	0:L	0:L	0:L	0:L	0:L	0:L	0:L	0:L	0:L	0:L	0:L	0:L	0:L	0:L	0:L	0:L	0:L	0:L	0:L	0:L	0:L	0:L	0:L	0:L	0:L	0:L	0:L	0:L	0:L	0:L	0:L
SA21259_1165	conserved hypothetical protein	0.0769231	0.0357143	0.888889	0.0741045	417.801	NO	0:L	0:L	0:L	0:L	0:L	0:L	0:L	0:L	0:L	0:L	0:L	0:L	0:L	0:L	0:L	0:L	0:L	0:L	0:L	0:L	0:L	0:L	0:L	0:L	0:L	0:L	0:L	0:L	0:L	0:L	0:L	0:L	0:L	0:L	0:L	0:L	0:L	0:L	0:L	0:L	0:L	0:L
SA21259_1166	conserved domain protein	0.0769231	0.0357143	0.888889	0.0741045	417.801	NO	0:L	0:L	0:L	0:L	0:L	0:L	0:L	0:L	0:L	0:L	0:L	0:L	0:L	0:L	0:L	0:L	0:L	0:L	0:L	0:L	0:L	0:L	0:L	0:L	0:L	0:L	0:L	0:L	0:L	0:L	0:L	0:L	0:L	0:L	0:L	0:L	0:L	0:L	0:L	0:L	0:L	0:L
SA21259_1187	conserved hypothetical protein	0.0769231	0.0357143	0.888889	0.0741045	417.801	NO	0:L	0:L	0:L	0:L	0:L	0:L	0:L	0:L	0:L	0:L	0:L	0:L	0:L	0:L	0:L	0:L	0:L	0:L	0:L	0:L	0:L	0:L	0:L	0:L	0:L	0:L	0:L	0:L	0:L	0:L	0:L	0:L	0:L	0:L	0:L	0:L	0:L	0:L	0:L	0:L	0:L	0:L
SA21259_1188	conserved hypothetical protein	0.0769231	0.0357143	0.888889	0.0741045	417.801	NO	0:L	0:L	0:L	0:L	0:L	0:L	0:L	0:L	0:L	0:L	0:L	0:L	0:L	0:L	0:L	0:L	0:L	0:L	0:L	0:L	0:L	0:L	0:L	0:L	0:L	0:L	0:L	0:L	0:L	0:L	0:L	0:L	0:L	0:L	0:L	0:L	0:L	0:L	0:L	0:L	0:L	0:L
SA21259_1192	conserved domain protein	0.0769231	0.0357143	0.888889	0.0741045	417.801	NO	0:L	0:L	0:L	0:L	0:L	0:L	0:L	0:L	0:L	0:L	0:L	0:L	0:L	0:L	0:L	0:L	0:L	0:L	0:L	0:L	0:L	0:L	0:L	0:L	0:L	0:L	0:L	0:L	0:L	0:L	0:L	0:L	0:L	0:L	0:L	0:L	0:L	0:L	0:L	0:L	0:L	0:L
SA21259_1208	conserved hypothetical protein	0.0769231	0.0357143	0.888889	0.0741045	417.801	NO	0:L	0:L	0:L	0:L	0:L	0:L	0:L	0:L	0:L	0:L	0:L	0:L	0:L	0:L	0:L	0:L	0:L	0:L	0:L	0:L	0:L	0:L	0:L	0:L	0:L	0:L	0:L	0:L	0:L	0:L	0:L	0:L	0:L	0:L	0:L	0:L	0:L	0:L	0:L	0:L	0:L	0:L
SA21259_1209	conserved hypothetical protein	0.0769231	0.0357143	0.888889	0.0741045	417.801	NO	0:L	0:L	0:L	0:L	0:L	0:L	0:L	0:L	0:L	0:L	0:L	0:L	0:L	0:L	0:L	0:L	0:L	0:L	0:L	0:L	0:L	0:L	0:L	0:L	0:L	0:L	0:L	0:L	0:L	0:L	0:L	0:L	0:L	0:L	0:L	0:L	0:L	0:L	0:L	0:L	0:L	0:L
SA21259_1348(rluB)	pseudouridine synthase b, ribosomal large subunit	0.0769231	0.0357143	0.888889	0.0741045	417.801	NO	1:G	0:L	0:L	0:L	0:L	0:L	0:L	0:L	0:L	0:L	0:L	0:L	0:L	0:L	0:L	0:L	0:L	0:L	0:L	0:L	0:L	0:L	0:L	0:L	0:L	0:L	0:L	0:L	0:L	0:L	0:L	0:L	0:L	0:L	0:L	0:L	0:L	0:L	0:L	0:L	0:L	0:L
SA21259_1349	ribosomal large subunit pseudouridine synthase b	0.0769231	0.0357143	0.888889	0.0741045	417.801	NO	1:G	0:L	0:L	0:L	0:L	0:L	0:L	0:L	0:L	0:L	0:L	0:L	0:L	0:L	0:L	0:L	0:L	0:L	0:L	0:L	0:L	0:L	0:L	0:L	0:L	0:L	0:L	0:L	0:L	0:L	0:L	0:L	0:L	0:L	0:L	0:L	0:L	0:L	0:L	0:L	0:L	0:L
SA21259_1392	glycine dehydrogenase (decarboxylating)	0.0769231	0.0357143	0.888889	0.0741045	417.801	NO	0:L	0:L	0:L	0:L	0:L	0:L	0:L	0:L	0:L	0:L	0:L	0:L	0:L	0:L	0:L	0:L	0:L	0:L	0:L	0:L	0:L	0:L	0:L	0:L	0:L	0:L	0:L	0:L	0:L	0:L	0:L	0:L	0:L	0:L	0:L	0:L	0:L	0:L	0:L	0:L	0:L	0:L
SA21259_1393	glycine dehydrogenase (decarboxylating)	0.0769231	0.0357143	0.888889	0.0741045	417.801	NO	0:L	0:L	0:L	0:L	0:L	0:L	0:L	0:L	0:L	0:L	0:L	0:L	0:L	0:L	0:L	0:L	0:L	0:L	0:L	0:L	0:L	0:L	0:L	0:L	0:L	0:L	0:L	0:L	0:L	0:L	0:L	0:L	0:L	0:L	0:L	0:L	0:L	0:L	0:L	0:L	0:L	0:L
SA21259_1422	glycine--trna ligase family protein	0.0769231	0.0357143	0.888889	0.0741045	417.801	NO	0:L	0:L	0:L	0:L	0:L	0:L	0:L	0:L	0:L	0:L	0:L	0:L	0:L	0:L	0:L	0:L	0:L	0:L	0:L	0:L	0:L	0:L	0:L	0:L	0:L	0:L	0:L	0:L	0:L	0:L	0:L	0:L	0:L	0:L	0:L	0:L	0:L	0:L	0:L	0:L	0:L	0:L
SA21259_1436	rna methyltransferase, rsme domain protein	0.0769231	0.0357143	0.888889	0.0741045	417.801	NO	0:L	0:L	0:L	0:L	0:L	0:L	0:L	0:L	0:L	0:L	0:L	0:L	0:L	0:L	0:L	0:L	0:L	0:L	0:L	0:L	0:L	0:L	0:L	0:L	0:L	0:L	0:L	0:L	0:L	0:L	0:L	0:L	0:L	0:L	0:L	0:L	0:L	0:L	0:L	0:L	0:L	0:L
SA21259_1511	rod shape-determining protein mrec family protein	0.0769231	0.0357143	0.888889	0.0741045	417.801	NO	0:L	0:L	0:L	0:L	0:L	0:L	0:L	0:L	0:L	0:L	0:L	0:L	0:L	0:L	0:L	0:L	0:L	0:L	0:L	0:L	0:L	0:L	0:L	0:L	0:L	0:L	0:L	0:L	0:L	0:L	0:L	0:L	0:L	0:L	0:L	0:L	0:L	0:L	0:L	0:L	0:L	0:L
SA21259_1512	conserved domain protein	0.0769231	0.0357143	0.888889	0.0741045	417.801	NO	0:L	0:L	0:L	0:L	0:L	0:L	0:L	0:L	0:L	0:L	0:L	0:L	0:L	0:L	0:L	0:L	0:L	0:L	0:L	0:L	0:L	0:L	0:L	0:L	0:L	0:L	0:L	0:L	0:L	0:L	0:L	0:L	0:L	0:L	0:L	0:L	0:L	0:L	0:L	0:L	0:L	0:L
SA21259_1597	conserved hypothetical protein	0.0769231	0.0357143	0.888889	0.0741045	417.801	NO	0:L	0:L	0:L	0:L	0:L	0:L	0:L	0:L	0:L	0:L	0:L	0:L	0:L	0:L	0:L	0:L	0:L	1:G	0:L	0:L	0:L	0:L	0:L	0:L	0:L	0:L	0:L	0:L	0:L	0:L	0:L	0:L	0:L	0:L	0:L	0:L	0:L	0:L	0:L	0:L	0:L	0:L
SA21259_1602	conserved hypothetical protein	0.0769231	0.0357143	0.888889	0.0741045	417.801	NO	0:L	0:L	0:L	0:L	0:L	0:L	0:L	0:L	0:L	0:L	0:L	0:L	0:L	0:L	0:L	0:L	0:L	0:L	0:L	0:L	0:L	0:L	0:L	0:L	0:L	0:L	0:L	0:L	0:L	0:L	0:L	0:L	0:L	0:L	0:L	0:L	0:L	0:L	0:L	0:L	0:L	0:L
SA21259_1668	conserved hypothetical protein	0.0769231	0.0357143	0.888889	0.0741045	417.801	NO	0:L	0:L	0:L	0:L	0:L	0:L	0:L	0:L	0:L	0:L	0:L	0:L	0:L	0:L	0:L	0:L	0:L	0:L	0:L	0:L	0:L	0:L	0:L	0:L	0:L	0:L	0:L	0:L	0:L	0:L	0:L	0:L	0:L	0:L	0:L	0:L	0:L	0:L	0:L	0:L	0:L	0:L
SA21259_1671	conserved hypothetical protein	0.0769231	0.0357143	0.888889	0.0741045	417.801	NO	0:L	0:L	0:L	0:L	0:L	0:L	0:L	0:L	0:L	0:L	0:L	0:L	0:L	0:L	0:L	0:L	0:L	0:L	0:L	0:L	0:L	0:L	0:L	0:L	0:L	0:L	0:L	0:L	0:L	0:L	0:L	0:L	0:L	0:L	0:L	0:L	0:L	0:L	0:L	0:L	0:L	0:L
SA21259_1685	conserved hypothetical protein	0.0769231	0.0357143	0.888889	0.0741045	417.801	NO	0:L	0:L	0:L	0:L	0:L	0:L	0:L	0:L	1:G	0:L	0:L	0:L	0:L	0:L	0:L	0:L	0:L	0:L	0:L	0:L	0:L	0:L	0:L	0:L	0:L	0:L	0:L	0:L	0:L	0:L	0:L	0:L	0:L	0:L	0:L	0:L	0:L	0:L	0:L	0:L	0:L	0:L
SA21259_1697	toxin, ob-fold domain protein	0.0769231	0.0357143	0.888889	0.0741045	417.801	NO	0:L	0:L	0:L	0:L	0:L	0:L	0:L	0:L	0:L	0:L	0:L	0:L	0:L	0:L	0:L	0:L	0:L	0:L	0:L	0:L	0:L	0:L	0:L	0:L	0:L	0:L	0:L	0:L	0:L	0:L	0:L	0:L	0:L	0:L	0:L	0:L	0:L	0:L	0:L	0:L	0:L	0:L
SA21259_1721	conserved hypothetical protein	0.0769231	0.0357143	0.888889	0.0741045	417.801	NO	0:L	0:L	0:L	0:L	0:L	0:L	0:L	0:L	0:L	0:L	0:L	0:L	0:L	0:L	0:L	0:L	0:L	0:L	0:L	0:L	0:L	0:L	0:L	0:L	0:L	0:L	0:L	0:L	0:L	0:L	0:L	0:L	0:L	0:L	0:L	0:L	0:L	0:L	0:L	0:L	0:L	0:L
SA21259_1805	conserved domain protein	0.0769231	0.0357143	0.888889	0.0741045	417.801	NO	0:L	0:L	0:L	0:L	0:L	0:L	0:L	0:L	0:L	0:L	0:L	0:L	0:L	0:L	0:L	0:L	0:L	0:L	0:L	0:L	0:L	0:L	0:L	0:L	0:L	0:L	0:L	0:L	0:L	0:L	0:L	0:L	0:L	0:L	0:L	0:L	0:L	0:L	0:L	0:L	0:L	0:L
SA21259_1844	aminoacyltransferase fema domain protein	0.0769231	0.0357143	0.888889	0.0741045	417.801	NO	0:L	1:G	0:L	0:L	0:L	0:L	0:L	0:L	0:L	0:L	0:L	0:L	0:L	1:G	0:L	0:L	0:L	0:L	0:L	0:L	0:L	0:L	0:L	0:L	0:L	0:L	0:L	0:L	0:L	0:L	0:L	0:L	0:L	0:L	0:L	0:L	0:L	0:L	0:L	0:L	0:L	0:L
SA21259_1910	unknown	0.0769231	0.0357143	0.888889	0.0741045	417.801	NO	0:L	0:L	0:L	0:L	0:L	0:L	0:L	0:L	0:L	0:L	0:L	0:L	0:L	0:L	0:L	0:L	0:L	0:L	0:L	0:L	0:L	0:L	0:L	0:L	0:L	0:L	0:L	0:L	0:L	0:L	0:L	0:L	0:L	0:L	0:L	0:L	0:L	0:L	0:L	0:L	0:L	0:L
SA21259_1972	putative molybdenum cofactor biosynthesis protein a	0.0769231	0.0357143	0.888889	0.0741045	417.801	NO	0:L	0:L	0:L	0:L	0:L	0:L	0:L	0:L	0:L	0:L	0:L	0:L	0:L	0:L	0:L	0:L	0:L	0:L	0:L	0:L	0:L	0:L	0:L	0:L	0:L	0:L	0:L	0:L	0:L	0:L	0:L	0:L	0:L	0:L	0:L	0:L	0:L	0:L	0:L	0:L	0:L	0:L
SA21259_2090	conserved hypothetical protein	0.0769231	0.0357143	0.888889	0.0741045	417.801	NO	0:L	0:L	0:L	0:L	0:L	0:L	0:L	0:L	0:L	0:L	0:L	0:L	0:L	0:L	0:L	0:L	0:L	0:L	0:L	0:L	0:L	0:L	0:L	0:L	0:L	0:L	0:L	0:L	0:L	0:L	0:L	0:L	0:L	0:L	0:L	0:L	0:L	0:L	0:L	0:L	0:L	0:L
SA21259_2139	conserved domain protein	0.0769231	0.0357143	0.888889	0.0741045	417.801	NO	0:L	0:L	0:L	0:L	0:L	0:L	0:L	0:L	0:L	0:L	0:L	0:L	0:L	0:L	0:L	0:L	0:L	0:L	0:L	0:L	0:L	0:L	0:L	0:L	0:L	0:L	0:L	0:L	0:L	0:L	0:L	0:L	0:L	0:L	0:L	0:L	0:L	0:L	0:L	0:L	0:L	0:L
SA21259_2199	lpxtg-motif cell wall anchor domain protein	0.0769231	0.0357143	0.888889	0.0741045	417.801	NO	0:L	0:L	0:L	0:L	0:L	0:L	0:L	0:L	0:L	0:L	0:L	0:L	0:L	0:L	0:L	0:L	0:L	0:L	0:L	0:L	0:L	0:L	0:L	0:L	0:L	0:L	0:L	0:L	0:L	0:L	0:L	0:L	0:L	0:L	0:L	0:L	0:L	0:L	0:L	0:L	0:L	0:L
SA21259_2298	conserved domain protein	0.0769231	0.0357143	0.888889	0.0741045	417.801	NO	0:L	0:L	0:L	0:L	0:L	0:L	0:L	0:L	0:L	0:L	0:L	0:L	0:L	0:L	0:L	0:L	0:L	0:L	0:L	0:L	0:L	0:L	0:L	0:L	0:L	0:L	0:L	0:L	0:L	0:L	0:L	0:L	0:L	0:L	0:L	0:L	0:L	0:L	0:L	0:L	0:L	0:L
SA21259_2310	putative cystathionine beta-lyase metc	0.0769231	0.0357143	0.888889	0.0741045	417.801	NO	0:L	0:L	0:L	0:L	0:L	0:L	0:L	0:L	0:L	0:L	0:L	0:L	0:L	0:L	0:L	0:L	0:L	0:L	0:L	0:L	0:L	0:L	0:L	0:L	0:L	0:L	0:L	0:L	0:L	0:L	0:L	0:L	0:L	0:L	0:L	0:L	0:L	0:L	0:L	0:L	0:L	0:L
SA21259_2324	lipoprotein	0.0769231	0.0357143	0.888889	0.0741045	417.801	NO	1:G	0:L	0:L	0:L	0:L	0:L	0:L	0:L	0:L	0:L	0:L	0:L	0:L	0:L	0:L	0:L	0:L	0:L	0:L	0:L	0:L	0:L	0:L	0:L	0:L	0:L	0:L	0:L	0:L	0:L	0:L	0:L	0:L	0:L	0:L	0:L	0:L	0:L	0:L	0:L	0:L	0:L
SA21259_2325	putative lipoprotein	0.0769231	0.0357143	0.888889	0.0741045	417.801	NO	1:G	0:L	0:L	0:L	0:L	0:L	0:L	0:L	0:L	0:L	0:L	0:L	0:L	0:L	0:L	0:L	0:L	0:L	0:L	0:L	0:L	0:L	0:L	0:L	0:L	0:L	0:L	0:L	0:L	0:L	0:L	0:L	0:L	0:L	0:L	0:L	0:L	0:L	0:L	0:L	0:L	0:L
SA21259_2374	conserved hypothetical protein	0.0769231	0.0357143	0.888889	0.0741045	417.801	NO	0:L	0:L	0:L	0:L	0:L	0:L	0:L	0:L	0:L	0:L	0:L	0:L	0:L	0:L	0:L	0:L	0:L	0:L	0:L	0:L	0:L	0:L	0:L	0:L	0:L	0:L	0:L	0:L	0:L	0:L	0:L	0:L	0:L	0:L	0:L	0:L	0:L	0:L	0:L	0:L	0:L	0:L
SA21259_2376	unknown	0.0769231	0.0357143	0.888889	0.0741045	417.801	NO	0:L	0:L	0:L	0:L	0:L	0:L	0:L	0:L	0:L	0:L	0:L	0:L	0:L	0:L	0:L	0:L	0:L	0:L	0:L	0:L	0:L	0:L	0:L	0:L	0:L	0:L	0:L	0:L	0:L	0:L	0:L	0:L	0:L	0:L	0:L	0:L	0:L	0:L	0:L	0:L	0:L	0:L
SA21259_2427	transporter gate domain protein	0.0769231	0.0357143	0.888889	0.0741045	417.801	NO	0:L	0:L	0:L	0:L	0:L	0:L	0:L	0:L	0:L	0:L	0:L	0:L	0:L	0:L	0:L	0:L	0:L	0:L	0:L	0:L	0:L	0:L	0:L	0:L	0:L	0:L	0:L	0:L	0:L	0:L	0:L	0:L	0:L	0:L	0:L	0:L	0:L	0:L	0:L	0:L	0:L	0:L
SA21259_2477	conserved hypothetical protein	0.0769231	0.0357143	0.888889	0.0741045	417.801	NO	0:L	0:L	0:L	0:L	0:L	0:L	0:L	0:L	0:L	0:L	0:L	0:L	0:L	0:L	0:L	0:L	0:L	0:L	0:L	0:L	0:L	0:L	0:L	0:L	0:L	0:L	0:L	0:L	0:L	0:L	0:L	0:L	0:L	0:L	0:L	0:L	0:L	0:L	0:L	0:L	0:L	0:L
SA21259_2478	death-on-curing family protein	0.0769231	0.0357143	0.888889	0.0741045	417.801	NO	0:L	0:L	0:L	0:L	0:L	0:L	0:L	0:L	0:L	0:L	0:L	0:L	0:L	0:L	0:L	0:L	0:L	0:L	0:L	0:L	0:L	0:L	0:L	0:L	0:L	0:L	0:L	0:L	0:L	0:L	0:L	0:L	0:L	0:L	0:L	0:L	0:L	0:L	0:L	0:L	0:L	0:L
SA21259_2502	conserved domain protein	0.0769231	0.0357143	0.888889	0.0741045	417.801	NO	0:L	0:L	0:L	0:L	0:L	0:L	0:L	0:L	0:L	0:L	0:L	0:L	0:L	0:L	0:L	0:L	0:L	0:L	0:L	0:L	0:L	0:L	0:L	0:L	0:L	0:L	0:L	0:L	0:L	0:L	0:L	0:L	0:L	0:L	0:L	0:L	0:L	0:L	0:L	0:L	0:L	0:L
SA21259_2526	nad-dependent dna ligase domain protein	0.0769231	0.0357143	0.888889	0.0741045	417.801	NO	0:L	0:L	0:L	0:L	0:L	0:L	0:L	0:L	0:L	0:L	0:L	0:L	0:L	0:L	0:L	0:L	0:L	0:L	0:L	0:L	0:L	0:L	0:L	0:L	0:L	0:L	0:L	0:L	0:L	0:L	0:L	0:L	0:L	0:L	0:L	0:L	0:L	0:L	0:L	0:L	0:L	0:L
SA21259_2527	nad-dependent dna ligase adenylation domain protein liga	0.0769231	0.0357143	0.888889	0.0741045	417.801	NO	0:L	0:L	0:L	0:L	0:L	0:L	0:L	0:L	0:L	0:L	0:L	0:L	0:L	0:L	0:L	0:L	0:L	0:L	0:L	0:L	0:L	0:L	0:L	0:L	0:L	0:L	0:L	0:L	0:L	0:L	0:L	0:L	0:L	0:L	0:L	0:L	0:L	0:L	0:L	0:L	0:L	0:L
SA21266_0353(cysE)	serine acetyltransferase	0.0769231	0.0357143	0.888889	0.0741045	417.801	NO	0:L	0:L	0:L	0:L	0:L	0:L	0:L	0:L	0:L	0:L	0:L	0:L	0:L	0:L	0:L	0:L	0:L	0:L	0:L	0:L	0:L	0:L	0:L	0:L	0:L	0:L	0:L	0:L	0:L	0:L	0:L	0:L	0:L	0:L	0:L	0:L	0:L	0:L	0:L	0:L	0:L	0:L
SA21266_0354	serine acetyltransferase domain protein	0.0769231	0.0357143	0.888889	0.0741045	417.801	NO	0:L	0:L	0:L	0:L	0:L	0:L	0:L	0:L	0:L	0:L	0:L	0:L	0:L	0:L	0:L	0:L	0:L	0:L	0:L	0:L	0:L	0:L	0:L	0:L	0:L	0:L	0:L	0:L	0:L	0:L	0:L	0:L	0:L	0:L	0:L	0:L	0:L	0:L	0:L	0:L	0:L	0:L
SA21305_0216	putative membrane protein	0.0769231	0.0357143	0.888889	0.0741045	417.801	NO	0:L	0:L	0:L	0:L	0:L	0:L	0:L	0:L	0:L	0:L	0:L	0:L	0:L	0:L	0:L	0:L	0:L	0:L	0:L	0:L	0:L	0:L	0:L	0:L	0:L	0:L	0:L	0:L	0:L	0:L	0:L	0:L	0:L	0:L	0:L	0:L	0:L	0:L	0:L	0:L	0:L	0:L
SA21305_0476	conserved hypothetical protein	0.0769231	0.0357143	0.888889	0.0741045	417.801	NO	0:L	0:L	0:L	0:L	0:L	0:L	0:L	0:L	0:L	0:L	0:L	0:L	0:L	0:L	0:L	0:L	0:L	0:L	0:L	0:L	0:L	0:L	0:L	0:L	0:L	0:L	0:L	0:L	0:L	0:L	0:L	0:L	0:L	0:L	0:L	0:L	0:L	0:L	0:L	0:L	0:L	0:L
SA21305_0530	conserved domain protein	0.0769231	0.0357143	0.888889	0.0741045	417.801	NO	0:L	0:L	0:L	0:L	0:L	0:L	0:L	0:L	0:L	0:L	0:L	0:L	0:L	0:L	0:L	0:L	0:L	0:L	0:L	0:L	0:L	0:L	0:L	0:L	0:L	0:L	0:L	0:L	0:L	0:L	0:L	0:L	0:L	0:L	0:L	0:L	0:L	0:L	0:L	0:L	0:L	0:L
SA21305_0532	conserved domain protein	0.0769231	0.0357143	0.888889	0.0741045	417.801	NO	0:L	0:L	0:L	0:L	0:L	0:L	0:L	0:L	0:L	0:L	0:L	0:L	0:L	0:L	0:L	0:L	0:L	0:L	0:L	0:L	0:L	0:L	0:L	0:L	0:L	0:L	0:L	0:L	0:L	0:L	0:L	0:L	0:L	0:L	0:L	1:G	0:L	0:L	0:L	0:L	0:L	0:L
SA21305_0533	conserved domain protein	0.0769231	0.0357143	0.888889	0.0741045	417.801	NO	0:L	0:L	0:L	0:L	0:L	0:L	0:L	0:L	0:L	0:L	0:L	0:L	0:L	0:L	0:L	0:L	0:L	0:L	0:L	0:L	0:L	0:L	0:L	0:L	0:L	0:L	0:L	0:L	0:L	0:L	0:L	0:L	0:L	0:L	0:L	1:G	0:L	0:L	0:L	0:L	0:L	0:L
SA21305_0534	conserved hypothetical protein	0.0769231	0.0357143	0.888889	0.0741045	417.801	NO	0:L	0:L	0:L	0:L	0:L	0:L	0:L	0:L	0:L	0:L	0:L	0:L	0:L	0:L	0:L	0:L	0:L	0:L	0:L	0:L	0:L	0:L	0:L	0:L	0:L	0:L	0:L	0:L	0:L	0:L	0:L	0:L	0:L	0:L	0:L	0:L	0:L	0:L	0:L	0:L	0:L	0:L
SA21305_0535	conserved hypothetical protein	0.0769231	0.0357143	0.888889	0.0741045	417.801	NO	0:L	0:L	0:L	0:L	0:L	0:L	0:L	0:L	0:L	0:L	0:L	0:L	0:L	0:L	0:L	0:L	0:L	0:L	0:L	0:L	0:L	0:L	0:L	0:L	0:L	0:L	0:L	0:L	0:L	0:L	0:L	0:L	0:L	0:L	0:L	1:G	0:L	0:L	0:L	0:L	0:L	0:L
SA21305_0536	terminase small subunit	0.0769231	0.0357143	0.888889	0.0741045	417.801	NO	0:L	0:L	0:L	0:L	0:L	0:L	0:L	0:L	0:L	0:L	0:L	0:L	0:L	0:L	0:L	0:L	0:L	0:L	0:L	0:L	0:L	0:L	0:L	0:L	0:L	0:L	0:L	0:L	0:L	0:L	0:L	0:L	0:L	0:L	0:L	1:G	0:L	0:L	0:L	0:L	0:L	0:L
SA21305_0734	unknown	0.0769231	0.0357143	0.888889	0.0741045	417.801	NO	0:L	0:L	0:L	0:L	0:L	0:L	0:L	0:L	0:L	0:L	0:L	0:L	0:L	0:L	0:L	0:L	0:L	0:L	0:L	0:L	0:L	0:L	0:L	0:L	0:L	0:L	0:L	0:L	0:L	0:L	0:L	0:L	0:L	0:L	0:L	0:L	0:L	0:L	0:L	0:L	0:L	0:L
SA21305_0741	putative lipoprotein	0.0769231	0.0357143	0.888889	0.0741045	417.801	NO	0:L	0:L	0:L	0:L	0:L	0:L	0:L	0:L	0:L	0:L	0:L	0:L	0:L	0:L	0:L	0:L	0:L	0:L	0:L	0:L	0:L	0:L	0:L	0:L	0:L	0:L	0:L	0:L	0:L	0:L	0:L	0:L	0:L	0:L	0:L	0:L	0:L	0:L	0:L	0:L	0:L	0:L
SA21305_0742	unknown	0.0769231	0.0357143	0.888889	0.0741045	417.801	NO	0:L	0:L	0:L	0:L	0:L	0:L	0:L	0:L	0:L	0:L	0:L	0:L	0:L	0:L	0:L	0:L	0:L	0:L	0:L	0:L	0:L	0:L	0:L	0:L	0:L	0:L	0:L	0:L	0:L	0:L	0:L	0:L	0:L	0:L	0:L	0:L	0:L	0:L	0:L	0:L	0:L	0:L
SA21305_1076	conserved hypothetical protein	0.0769231	0.0357143	0.888889	0.0741045	417.801	NO	1:G	0:L	0:L	0:L	0:L	0:L	0:L	0:L	0:L	0:L	0:L	0:L	0:L	0:L	0:L	0:L	0:L	0:L	0:L	0:L	0:L	0:L	0:L	0:L	0:L	0:L	0:L	0:L	0:L	0:L	0:L	0:L	0:L	0:L	0:L	0:L	0:L	0:L	0:L	0:L	0:L	0:L
SA21305_1077	conserved hypothetical protein	0.0769231	0.0357143	0.888889	0.0741045	417.801	NO	0:L	0:L	0:L	0:L	0:L	0:L	0:L	0:L	0:L	0:L	0:L	0:L	0:L	0:L	0:L	0:L	0:L	0:L	0:L	0:L	0:L	0:L	0:L	0:L	0:L	0:L	0:L	0:L	0:L	0:L	0:L	0:L	0:L	0:L	0:L	0:L	0:L	0:L	0:L	0:L	0:L	0:L
SA21305_1113	exotoxin	0.0769231	0.0357143	0.888889	0.0741045	417.801	NO	1:G	0:L	0:L	0:L	0:L	0:L	0:L	0:L	0:L	0:L	0:L	0:L	0:L	0:L	0:L	0:L	0:L	0:L	0:L	0:L	0:L	0:L	0:L	0:L	0:L	0:L	0:L	0:L	0:L	0:L	0:L	0:L	0:L	0:L	0:L	0:L	0:L	0:L	0:L	0:L	0:L	0:L
SA21305_1114	putative superantigen-like protein	0.0769231	0.0357143	0.888889	0.0741045	417.801	NO	0:L	0:L	0:L	0:L	0:L	0:L	0:L	0:L	0:L	0:L	0:L	0:L	0:L	0:L	0:L	0:L	0:L	0:L	0:L	0:L	0:L	0:L	0:L	0:L	0:L	0:L	0:L	0:L	0:L	0:L	0:L	0:L	0:L	0:L	0:L	0:L	0:L	0:L	0:L	0:L	0:L	0:L
SA21305_1130	abi-like domain protein	0.0769231	0.0357143	0.888889	0.0741045	417.801	NO	0:L	0:L	0:L	0:L	0:L	0:L	0:L	0:L	0:L	0:L	0:L	0:L	0:L	0:L	0:L	0:L	0:L	0:L	0:L	0:L	0:L	0:L	0:L	0:L	0:L	0:L	0:L	0:L	0:L	0:L	0:L	0:L	0:L	0:L	0:L	0:L	0:L	0:L	0:L	0:L	0:L	0:L
SA21305_1131	abi-like domain protein	0.0769231	0.0357143	0.888889	0.0741045	417.801	NO	0:L	0:L	0:L	0:L	0:L	0:L	0:L	0:L	0:L	0:L	0:L	0:L	0:L	0:L	0:L	0:L	0:L	0:L	0:L	0:L	0:L	0:L	0:L	0:L	0:L	0:L	0:L	0:L	0:L	0:L	0:L	0:L	0:L	0:L	0:L	0:L	0:L	0:L	0:L	0:L	0:L	0:L
SA21305_1175	conserved hypothetical protein	0.0769231	0.0357143	0.888889	0.0741045	417.801	NO	0:L	0:L	0:L	0:L	0:L	0:L	0:L	0:L	0:L	0:L	0:L	0:L	0:L	0:L	0:L	0:L	0:L	0:L	0:L	0:L	0:L	0:L	0:L	0:L	0:L	0:L	0:L	0:L	0:L	0:L	0:L	0:L	0:L	0:L	0:L	0:L	0:L	0:L	0:L	0:L	0:L	0:L
SA21305_1177	conserved hypothetical protein	0.0769231	0.0357143	0.888889	0.0741045	417.801	NO	0:L	0:L	0:L	0:L	0:L	0:L	0:L	0:L	0:L	0:L	0:L	0:L	0:L	0:L	0:L	0:L	0:L	0:L	0:L	0:L	0:L	0:L	0:L	0:L	0:L	0:L	0:L	0:L	0:L	0:L	0:L	0:L	0:L	0:L	0:L	0:L	0:L	0:L	0:L	0:L	0:L	0:L
SA21305_1208	luciferase-like monooxygenase domain protein	0.0769231	0.0357143	0.888889	0.0741045	417.801	NO	0:L	0:L	0:L	0:L	0:L	0:L	0:L	0:L	0:L	0:L	0:L	0:L	0:L	0:L	0:L	0:L	0:L	0:L	0:L	0:L	0:L	0:L	0:L	0:L	0:L	0:L	0:L	0:L	0:L	0:L	0:L	0:L	0:L	0:L	0:L	0:L	0:L	0:L	0:L	0:L	0:L	0:L
SA21305_1276	conserved hypothetical protein	0.0769231	0.0357143	0.888889	0.0741045	417.801	NO	0:L	0:L	0:L	0:L	0:L	0:L	0:L	0:L	0:L	0:L	0:L	0:L	0:L	0:L	0:L	0:L	0:L	0:L	0:L	0:L	0:L	0:L	0:L	0:L	0:L	0:L	0:L	0:L	0:L	0:L	0:L	0:L	0:L	0:L	0:L	0:L	0:L	0:L	0:L	0:L	0:L	0:L
SA21305_1343	conserved domain protein	0.0769231	0.0357143	0.888889	0.0741045	417.801	NO	0:L	0:L	0:L	0:L	0:L	0:L	0:L	0:L	0:L	0:L	0:L	0:L	0:L	0:L	0:L	0:L	0:L	0:L	0:L	0:L	0:L	0:L	0:L	0:L	0:L	0:L	0:L	0:L	0:L	0:L	0:L	0:L	0:L	0:L	0:L	0:L	0:L	0:L	0:L	0:L	0:L	0:L
SA21305_1346	conserved hypothetical protein	0.0769231	0.0357143	0.888889	0.0741045	417.801	NO	0:L	0:L	0:L	0:L	0:L	0:L	0:L	0:L	0:L	0:L	0:L	0:L	0:L	0:L	0:L	0:L	0:L	0:L	0:L	0:L	0:L	0:L	0:L	0:L	0:L	0:L	0:L	0:L	0:L	0:L	0:L	0:L	0:L	0:L	0:L	0:L	0:L	0:L	0:L	0:L	0:L	0:L
SA21305_1396	conserved domain protein	0.0769231	0.0357143	0.888889	0.0741045	417.801	NO	0:L	0:L	0:L	0:L	0:L	0:L	0:L	0:L	0:L	0:L	0:L	0:L	0:L	0:L	0:L	0:L	0:L	0:L	0:L	0:L	0:L	0:L	0:L	0:L	0:L	0:L	0:L	0:L	0:L	0:L	0:L	0:L	0:L	0:L	0:L	0:L	0:L	0:L	0:L	0:L	0:L	0:L
SA21305_1429	conserved domain protein	0.0769231	0.0357143	0.888889	0.0741045	417.801	NO	0:L	0:L	0:L	0:L	0:L	0:L	0:L	0:L	0:L	0:L	0:L	0:L	0:L	0:L	0:L	0:L	0:L	0:L	0:L	0:L	0:L	0:L	0:L	0:L	0:L	0:L	0:L	0:L	0:L	0:L	0:L	0:L	0:L	0:L	0:L	0:L	0:L	0:L	0:L	0:L	0:L	0:L
SA21305_1531	conserved hypothetical protein	0.0769231	0.0357143	0.888889	0.0741045	417.801	NO	0:L	0:L	0:L	0:L	0:L	0:L	0:L	0:L	0:L	0:L	0:L	0:L	0:L	0:L	0:L	0:L	0:L	0:L	0:L	0:L	0:L	0:L	0:L	0:L	0:L	0:L	0:L	0:L	0:L	0:L	0:L	0:L	0:L	0:L	0:L	0:L	0:L	0:L	0:L	0:L	0:L	0:L
SA21305_1566	conserved domain protein	0.0769231	0.0357143	0.888889	0.0741045	417.801	NO	0:L	0:L	0:L	0:L	0:L	0:L	0:L	0:L	0:L	0:L	0:L	0:L	0:L	0:L	0:L	0:L	0:L	0:L	0:L	0:L	0:L	0:L	0:L	0:L	0:L	0:L	0:L	0:L	0:L	0:L	0:L	0:L	0:L	0:L	0:L	0:L	0:L	0:L	0:L	0:L	0:L	0:L
SA21305_1642	conserved hypothetical protein	0.0769231	0.0357143	0.888889	0.0741045	417.801	NO	0:L	0:L	0:L	0:L	0:L	0:L	0:L	0:L	0:L	0:L	0:L	0:L	0:L	0:L	0:L	0:L	0:L	0:L	0:L	0:L	0:L	0:L	0:L	0:L	0:L	0:L	0:L	0:L	0:L	0:L	0:L	0:L	0:L	0:L	0:L	0:L	0:L	0:L	0:L	0:L	0:L	0:L
SA21305_1645	leukocidin-f subunit domain protein	0.0769231	0.0357143	0.888889	0.0741045	417.801	NO	0:L	0:L	0:L	0:L	0:L	0:L	0:L	0:L	0:L	0:L	0:L	0:L	0:L	0:L	0:L	0:L	0:L	0:L	0:L	0:L	0:L	0:L	0:L	0:L	0:L	0:L	0:L	0:L	0:L	0:L	0:L	0:L	0:L	0:L	0:L	0:L	0:L	0:L	0:L	0:L	0:L	0:L
SA21305_1651	biotin synthase domain protein	0.0769231	0.0357143	0.888889	0.0741045	417.801	NO	0:L	0:L	0:L	0:L	0:L	0:L	0:L	0:L	0:L	0:L	0:L	0:L	0:L	0:L	0:L	0:L	0:L	0:L	0:L	0:L	0:L	0:L	0:L	0:L	0:L	0:L	0:L	0:L	0:L	0:L	0:L	0:L	0:L	0:L	0:L	0:L	0:L	0:L	0:L	0:L	0:L	0:L
SA21305_1745	alkaline phosphatase synthesis transcriptional regulatory protein phop domain protein	0.0769231	0.0357143	0.888889	0.0741045	417.801	NO	0:L	0:L	0:L	0:L	0:L	0:L	0:L	0:L	0:L	0:L	0:L	0:L	0:L	0:L	0:L	0:L	0:L	0:L	0:L	0:L	0:L	0:L	0:L	0:L	0:L	0:L	0:L	0:L	0:L	0:L	0:L	0:L	0:L	0:L	0:L	0:L	0:L	0:L	0:L	0:L	0:L	0:L
SA21305_1898	lanthionine synthetase c-like domain protein	0.0769231	0.0357143	0.888889	0.0741045	417.801	NO	0:L	0:L	0:L	0:L	0:L	0:L	0:L	0:L	0:L	0:L	0:L	0:L	0:L	0:L	0:L	0:L	0:L	0:L	0:L	0:L	0:L	0:L	0:L	0:L	0:L	0:L	0:L	0:L	0:L	0:L	0:L	0:L	0:L	0:L	0:L	0:L	0:L	0:L	0:L	0:L	0:L	0:L
SA21305_1899	lanthionine synthetase c-like domain protein	0.0769231	0.0357143	0.888889	0.0741045	417.801	NO	0:L	0:L	0:L	0:L	0:L	0:L	0:L	0:L	0:L	0:L	0:L	0:L	0:L	0:L	0:L	0:L	0:L	0:L	0:L	0:L	0:L	0:L	0:L	0:L	0:L	0:L	0:L	0:L	0:L	0:L	0:L	0:L	0:L	0:L	0:L	0:L	0:L	0:L	0:L	0:L	0:L	0:L
SA21305_1903	lanthionine synthetase c-like domain protein	0.0769231	0.0357143	0.888889	0.0741045	417.801	NO	0:L	0:L	0:L	0:L	0:L	0:L	0:L	0:L	0:L	0:L	0:L	0:L	0:L	0:L	0:L	0:L	0:L	0:L	0:L	0:L	0:L	0:L	0:L	0:L	0:L	0:L	0:L	0:L	0:L	0:L	0:L	0:L	0:L	0:L	0:L	0:L	0:L	0:L	0:L	0:L	0:L	0:L
SA21305_1904	unknown	0.0769231	0.0357143	0.888889	0.0741045	417.801	NO	0:L	0:L	0:L	0:L	0:L	0:L	0:L	0:L	0:L	0:L	0:L	0:L	0:L	0:L	0:L	0:L	0:L	0:L	0:L	0:L	0:L	0:L	0:L	0:L	0:L	0:L	0:L	0:L	0:L	0:L	0:L	0:L	0:L	0:L	0:L	0:L	0:L	0:L	0:L	0:L	0:L	0:L
SA21305_1905	lantibiotic dehydratase, c-terminal domain protein	0.0769231	0.0357143	0.888889	0.0741045	417.801	NO	0:L	0:L	0:L	0:L	0:L	0:L	0:L	0:L	0:L	0:L	0:L	0:L	0:L	0:L	0:L	0:L	0:L	0:L	0:L	0:L	0:L	0:L	0:L	0:L	0:L	0:L	0:L	0:L	0:L	0:L	0:L	0:L	0:L	0:L	0:L	0:L	0:L	0:L	0:L	0:L	0:L	0:L
SA21305_1940	oxidoreductase, short chain dehydrogenase/reductase domain protein	0.0769231	0.0357143	0.888889	0.0741045	417.801	NO	0:L	0:L	0:L	0:L	0:L	0:L	0:L	0:L	0:L	0:L	0:L	0:L	0:L	0:L	0:L	0:L	0:L	0:L	0:L	0:L	0:L	0:L	0:L	0:L	0:L	0:L	0:L	0:L	0:L	0:L	0:L	0:L	0:L	0:L	0:L	0:L	0:L	0:L	0:L	0:L	0:L	0:L
SA21305_2102	conserved hypothetical protein	0.0769231	0.0357143	0.888889	0.0741045	417.801	NO	0:L	0:L	0:L	0:L	0:L	0:L	0:L	0:L	1:G	0:L	0:L	0:L	0:L	0:L	0:L	0:L	0:L	0:L	0:L	0:L	0:L	0:L	0:L	0:L	0:L	0:L	0:L	0:L	0:L	0:L	0:L	0:L	0:L	0:L	0:L	0:L	0:L	0:L	0:L	0:L	0:L	0:L
SA21305_2418	conserved hypothetical protein	0.0769231	0.0357143	0.888889	0.0741045	417.801	NO	0:L	0:L	0:L	0:L	0:L	0:L	0:L	0:L	0:L	0:L	0:L	0:L	0:L	0:L	0:L	0:L	0:L	0:L	0:L	0:L	0:L	0:L	0:L	0:L	0:L	0:L	0:L	0:L	0:L	0:L	0:L	0:L	0:L	0:L	0:L	0:L	0:L	0:L	0:L	0:L	0:L	0:L
SA21305_2486(dppD)	dipeptide abc transporter, atp-binding protein dppd	0.0769231	0.0357143	0.888889	0.0741045	417.801	NO	0:L	0:L	0:L	0:L	0:L	0:L	0:L	0:L	0:L	0:L	0:L	0:L	0:L	0:L	0:L	0:L	0:L	0:L	0:L	0:L	0:L	0:L	0:L	0:L	0:L	0:L	0:L	0:L	0:L	0:L	0:L	0:L	0:L	0:L	0:L	0:L	0:L	0:L	1:G	0:L	0:L	0:L
SA21305_2487	putative oligopeptide transport atp-binding protein oppd	0.0769231	0.0357143	0.888889	0.0741045	417.801	NO	0:L	0:L	0:L	0:L	0:L	0:L	0:L	0:L	0:L	0:L	0:L	0:L	0:L	0:L	0:L	0:L	0:L	0:L	0:L	0:L	0:L	0:L	0:L	0:L	0:L	0:L	0:L	0:L	0:L	0:L	0:L	0:L	0:L	0:L	0:L	0:L	0:L	0:L	0:L	0:L	0:L	0:L
SA21305_2667	unknown	0.0769231	0.0357143	0.888889	0.0741045	417.801	NO	0:L	0:L	0:L	0:L	0:L	0:L	0:L	0:L	0:L	0:L	0:L	0:L	0:L	0:L	0:L	0:L	0:L	0:L	0:L	0:L	0:L	0:L	0:L	0:L	0:L	0:L	0:L	0:L	0:L	0:L	0:L	0:L	0:L	0:L	0:L	0:L	0:L	0:L	0:L	0:L	0:L	0:L
SA21305_2780	conserved hypothetical protein	0.0769231	0.0357143	0.888889	0.0741045	417.801	NO	0:L	0:L	0:L	0:L	0:L	0:L	0:L	0:L	0:L	0:L	0:L	0:L	0:L	0:L	0:L	0:L	0:L	0:L	0:L	0:L	0:L	0:L	0:L	0:L	0:L	0:L	0:L	0:L	0:L	0:L	0:L	0:L	0:L	0:L	0:L	0:L	0:L	0:L	0:L	0:L	0:L	0:L
SA21318_1729	conserved domain protein	0.0769231	0.0357143	0.888889	0.0741045	417.801	NO	0:L	0:L	0:L	0:L	0:L	0:L	0:L	0:L	0:L	0:L	0:L	0:L	0:L	0:L	0:L	0:L	0:L	0:L	0:L	0:L	0:L	0:L	0:L	0:L	0:L	0:L	0:L	0:L	0:L	0:L	0:L	0:L	0:L	0:L	0:L	0:L	0:L	0:L	0:L	0:L	0:L	0:L
SA21318_2182	conserved domain protein	0.0769231	0.0357143	0.888889	0.0741045	417.801	NO	0:L	0:L	0:L	0:L	0:L	0:L	0:L	0:L	0:L	0:L	0:L	0:L	0:L	0:L	0:L	0:L	0:L	0:L	0:L	0:L	0:L	0:L	0:L	0:L	0:L	0:L	0:L	0:L	0:L	0:L	0:L	0:L	0:L	0:L	0:L	0:L	0:L	0:L	0:L	0:L	0:L	0:L
SA21318_2577	gram-positive signal peptide protein, ysirk family	0.0769231	0.0357143	0.888889	0.0741045	417.801	NO	0:L	0:L	0:L	0:L	0:L	0:L	0:L	0:L	0:L	0:L	0:L	0:L	0:L	0:L	0:L	0:L	0:L	0:L	0:L	0:L	0:L	0:L	0:L	0:L	0:L	0:L	0:L	0:L	0:L	0:L	0:L	0:L	0:L	0:L	0:L	0:L	0:L	0:L	0:L	0:L	0:L	0:L
SACOL0050(pls)	methicillin-resistant surface protein	0.0769231	0.0357143	0.888889	0.0741045	417.801	NO	0:L	0:L	0:L	0:L	0:L	0:L	0:L	0:L	0:L	0:L	0:L	0:L	0:L	0:L	0:L	0:L	0:L	0:L	0:L	0:L	0:L	0:L	0:L	0:L	0:L	0:L	0:L	0:L	0:L	0:L	0:L	0:L	0:L	0:L	0:L	0:L	0:L	0:L	0:L	0:L	0:L	0:L
SACOL0081	conserved hypothetical protein	0.0769231	0.0357143	0.888889	0.0741045	417.801	NO	0:L	0:L	0:L	0:L	0:L	0:L	0:L	0:L	0:L	0:L	0:L	0:L	0:L	0:L	0:L	0:L	0:L	0:L	0:L	0:L	0:L	0:L	0:L	0:L	0:L	0:L	0:L	0:L	0:L	0:L	0:L	0:L	0:L	0:L	0:L	0:L	0:L	0:L	0:L	0:L	0:L	0:L
SAFG_02285	conserved hypothetical protein	0.0769231	0.0357143	0.888889	0.0741045	417.801	NO	1:G	0:L	0:L	0:L	0:L	0:L	0:L	0:L	0:L	0:L	0:L	1:G	0:L	0:L	1:G	0:L	0:L	0:L	0:L	0:L	0:L	0:L	0:L	0:L	0:L	0:L	0:L	0:L	0:L	0:L	0:L	0:L	0:L	0:L	0:L	0:L	0:L	0:L	0:L	0:L	0:L	0:L
SAHG_00594	formyl peptide receptor-like 1 inhibitory protein	0.0769231	0.0357143	0.888889	0.0741045	417.801	NO	0:L	0:L	0:L	0:L	0:L	0:L	0:L	0:L	0:L	0:L	0:L	0:L	0:L	0:L	0:L	0:L	0:L	0:L	0:L	0:L	0:L	0:L	0:L	0:L	0:L	0:L	0:L	0:L	0:L	0:L	0:L	0:L	0:L	0:L	0:L	0:L	0:L	0:L	0:L	0:L	0:L	0:L
SAO46_1962	conserved hypothetical protein	0.0769231	0.0357143	0.888889	0.0741045	417.801	NO	0:L	0:L	0:L	0:L	0:L	0:L	0:L	0:L	0:L	1:G	1:G	0:L	0:L	0:L	0:L	0:L	0:L	0:L	0:L	0:L	0:L	0:L	0:L	0:L	0:L	0:L	0:L	0:L	0:L	0:L	0:L	0:L	0:L	0:L	0:L	0:L	0:L	0:L	0:L	0:L	0:L	0:L
SAO46_2541	metallo-beta-lactamase superfamily protein	0.0769231	0.0357143	0.888889	0.0741045	417.801	NO	0:L	0:L	0:L	0:L	0:L	0:L	0:L	0:L	0:L	0:L	1:G	0:L	0:L	0:L	0:L	0:L	0:L	0:L	0:L	0:L	0:L	0:L	0:L	0:L	0:L	0:L	0:L	0:L	0:L	0:L	0:L	0:L	0:L	0:L	0:L	0:L	0:L	0:L	0:L	0:L	0:L	0:L
SAO46_2619	conserved hypothetical protein	0.0769231	0.0357143	0.888889	0.0741045	417.801	NO	0:L	0:L	0:L	0:L	0:L	0:L	0:L	0:L	0:L	1:G	1:G	1:G	0:L	0:L	0:L	0:L	0:L	0:L	0:L	0:L	0:L	0:L	0:L	0:L	0:L	0:L	0:L	0:L	0:L	0:L	0:L	0:L	0:L	0:L	0:L	0:L	0:L	0:L	0:L	0:L	0:L	0:L
SAOUHSC_00289	conserved hypothetical protein	0.0769231	0.0357143	0.888889	0.0741045	417.801	NO	0:G	0:G	0:G	0:G	0:G	0:G	0:G	0:G	0:G	0:G	0:G	0:G	0:G	0:G	0:G	0:G	0:G	0:G	0:G	0:G	0:G	0:G	0:G	0:G	0:G	0:G	0:G	0:G	0:G	0:G	0:G	0:G	0:G	0:G	0:G	1:L	1:L	0:G	0:G	0:G	0:G	0:G
SAOUHSC_01883	conserved hypothetical protein	0.0769231	0.0357143	0.888889	0.0741045	417.801	NO	0:G	0:G	0:G	0:G	0:G	0:G	0:G	0:G	0:G	0:G	0:G	0:G	0:G	0:G	0:G	0:G	0:G	0:G	0:G	0:G	0:G	0:G	0:G	0:G	0:G	0:G	0:G	0:G	0:G	0:G	0:G	0:G	0:G	0:G	0:G	0:G	0:G	0:G	0:G	0:G	0:G	0:G
SAPG_00248	unknown	0.0769231	0.0357143	0.888889	0.0741045	417.801	NO	0:L	0:L	0:L	0:L	0:L	0:L	0:L	0:L	0:L	0:L	0:L	0:L	0:L	0:L	0:L	0:L	0:L	0:L	0:L	0:L	0:L	0:L	0:L	0:L	0:L	0:L	0:L	0:L	0:L	0:L	0:L	0:L	0:L	0:L	0:L	0:L	0:L	0:L	0:L	0:L	0:L	0:L
SAPG_00806	transposase	0.0769231	0.0357143	0.888889	0.0741045	417.801	NO	0:L	0:L	0:L	0:L	0:L	0:L	0:L	0:L	0:L	0:L	0:L	0:L	0:L	0:L	0:L	0:L	0:L	0:L	0:L	0:L	0:L	0:L	0:L	0:L	0:L	0:L	0:L	0:L	0:L	0:L	0:L	0:L	0:L	0:L	0:L	0:L	0:L	0:L	0:L	0:L	0:L	0:L
SAPG_00896	conserved hypothetical protein	0.0769231	0.0357143	0.888889	0.0741045	417.801	NO	0:L	0:L	0:L	0:L	0:L	0:L	0:L	0:L	0:L	0:L	0:L	0:L	0:L	0:L	0:L	0:L	0:L	0:L	0:L	0:L	0:L	0:L	0:L	0:L	0:L	0:L	0:L	0:L	0:L	0:L	0:L	0:L	0:L	0:L	0:L	0:L	0:L	0:L	0:L	0:L	0:L	0:L
SAPG_01342	predicted protein	0.0769231	0.0357143	0.888889	0.0741045	417.801	NO	0:L	1:G	0:L	0:L	0:L	0:L	0:L	0:L	1:G	0:L	0:L	0:L	0:L	0:L	0:L	0:L	0:L	0:L	0:L	0:L	0:L	0:L	0:L	0:L	0:L	0:L	0:L	0:L	0:L	0:L	0:L	0:L	0:L	0:L	0:L	0:L	0:L	0:L	0:L	0:L	0:L	0:L
SAPG_01990	unknown	0.0769231	0.0357143	0.888889	0.0741045	417.801	NO	0:L	0:L	0:L	0:L	0:L	0:L	0:L	0:L	0:L	0:L	0:L	0:L	0:L	0:L	0:L	0:L	0:L	0:L	0:L	0:L	0:L	0:L	0:L	0:L	0:L	0:L	0:L	0:L	0:L	0:L	0:L	0:L	0:L	0:L	0:L	0:L	0:L	0:L	0:L	0:L	0:L	0:L
SAPG_02503	conserved hypothetical protein	0.0769231	0.0357143	0.888889	0.0741045	417.801	NO	0:L	0:L	0:L	0:L	0:L	0:L	0:L	0:L	0:L	0:L	0:L	0:L	0:L	0:L	0:L	0:L	0:L	0:L	0:L	0:L	0:L	0:L	0:L	0:L	0:L	0:L	0:L	0:L	0:L	0:L	0:L	0:L	0:L	0:L	0:L	0:L	0:L	0:L	0:L	0:L	0:L	0:L
SAPG_02610	unknown	0.0769231	0.0357143	0.888889	0.0741045	417.801	NO	0:L	0:L	0:L	0:L	0:L	0:L	0:L	0:L	0:L	0:L	0:L	0:L	0:L	1:G	0:L	0:L	0:L	0:L	0:L	0:L	0:L	0:L	0:L	0:L	0:L	0:L	0:L	0:L	0:L	0:L	0:L	0:L	0:L	0:L	0:L	0:L	0:L	0:L	0:L	0:L	0:L	0:L
SAPG_02611	conserved hypothetical protein	0.0769231	0.0357143	0.888889	0.0741045	417.801	NO	0:L	0:L	0:L	0:L	0:L	0:L	0:L	0:L	0:L	0:L	0:L	0:L	0:L	1:G	0:L	0:L	0:L	0:L	0:L	0:L	0:L	0:L	0:L	0:L	0:L	0:L	0:L	0:L	0:L	0:L	0:L	0:L	0:L	0:L	0:L	0:L	0:L	0:L	0:L	0:L	0:L	0:L
SAPG_02612	conserved hypothetical protein	0.0769231	0.0357143	0.888889	0.0741045	417.801	NO	0:L	0:L	0:L	0:L	0:L	0:L	0:L	0:L	0:L	0:L	0:L	0:L	0:L	1:G	0:L	0:L	0:L	0:L	0:L	0:L	0:L	0:L	0:L	0:L	0:L	0:L	0:L	0:L	0:L	0:L	0:L	0:L	0:L	0:L	0:L	0:L	0:L	0:L	0:L	0:L	0:L	0:L
SAPG_02613	unknown	0.0769231	0.0357143	0.888889	0.0741045	417.801	NO	0:L	0:L	0:L	0:L	0:L	0:L	0:L	0:L	0:L	0:L	0:L	0:L	0:L	1:G	0:L	0:L	0:L	0:L	0:L	0:L	0:L	0:L	0:L	0:L	0:L	0:L	0:L	0:L	0:L	0:L	0:L	0:L	0:L	0:L	0:L	0:L	0:L	0:L	0:L	0:L	0:L	0:L
SAPG_02689	conserved hypothetical protein	0.0769231	0.0357143	0.888889	0.0741045	417.801	NO	0:L	0:L	0:L	0:L	0:L	0:L	0:L	0:L	0:L	0:L	0:L	0:L	0:L	1:G	0:L	0:L	0:L	0:L	0:L	0:L	0:L	0:L	0:L	0:L	0:L	0:L	0:L	0:L	0:L	0:L	0:L	0:L	0:L	0:L	0:L	0:L	0:L	0:L	0:L	0:L	0:L	0:L
SAPG_02690	conserved hypothetical protein	0.0769231	0.0357143	0.888889	0.0741045	417.801	NO	0:L	0:L	0:L	0:L	0:L	0:L	0:L	0:L	0:L	0:L	0:L	0:L	0:L	1:G	0:L	0:L	0:L	0:L	0:L	0:L	0:L	0:L	0:L	0:L	0:L	0:L	0:L	0:L	0:L	0:L	0:L	0:L	0:L	0:L	0:L	0:L	0:L	0:L	0:L	0:L	0:L	0:L
SAPG_02808	predicted protein	0.0769231	0.0357143	0.888889	0.0741045	417.801	NO	0:L	0:L	0:L	0:L	0:L	0:L	0:L	0:L	0:L	0:L	0:L	0:L	0:L	0:L	0:L	0:L	0:L	0:L	0:L	0:L	0:L	0:L	0:L	0:L	0:L	0:L	0:L	0:L	0:L	0:L	0:L	0:L	0:L	0:L	0:L	0:L	0:L	0:L	0:L	0:L	0:L	0:L
SAPG_02809	predicted protein	0.0769231	0.0357143	0.888889	0.0741045	417.801	NO	0:L	0:L	0:L	0:L	0:L	0:L	0:L	0:L	0:L	0:L	0:L	0:L	0:L	0:L	0:L	0:L	0:L	0:L	0:L	0:L	0:L	0:L	0:L	0:L	0:L	0:L	0:L	0:L	0:L	0:L	0:L	0:L	0:L	0:L	0:L	0:L	0:L	0:L	0:L	0:L	0:L	0:L
SAPG_02810	unknown	0.0769231	0.0357143	0.888889	0.0741045	417.801	NO	0:L	0:L	0:L	0:L	0:L	0:L	0:L	0:L	0:L	0:L	0:L	0:L	0:L	0:L	0:L	0:L	0:L	0:L	0:L	0:L	0:L	0:L	0:L	0:L	0:L	0:L	0:L	0:L	0:L	0:L	0:L	0:L	0:L	0:L	0:L	0:L	0:L	0:L	0:L	0:L	0:L	0:L
SAPG_02817	conserved hypothetical protein	0.0769231	0.0357143	0.888889	0.0741045	417.801	NO	0:L	0:L	0:L	0:L	0:L	0:L	0:L	0:L	0:L	0:L	0:L	0:L	0:L	0:L	0:L	0:L	0:L	0:L	0:L	0:L	0:L	0:L	0:L	0:L	0:L	0:L	0:L	0:L	0:L	0:L	0:L	0:L	0:L	0:L	0:L	0:L	0:L	0:L	0:L	0:L	0:L	0:L
SAPG_02847	conserved hypothetical protein	0.0769231	0.0357143	0.888889	0.0741045	417.801	NO	0:L	0:L	0:L	0:L	0:L	0:L	0:L	0:L	0:L	0:L	0:L	0:L	0:L	0:L	0:L	0:L	0:L	0:L	0:L	0:L	0:L	0:L	0:L	0:L	0:L	0:L	0:L	0:L	0:L	0:L	0:L	0:L	0:L	0:L	0:L	0:L	0:L	0:L	0:L	0:L	0:L	0:L
SAPG_02865	unknown	0.0769231	0.0357143	0.888889	0.0741045	417.801	NO	0:L	0:L	0:L	0:L	0:L	0:L	0:L	0:L	0:L	0:L	0:L	0:L	0:L	0:L	0:L	0:L	0:L	0:L	0:L	0:L	0:L	0:L	0:L	0:L	0:L	0:L	0:L	0:L	0:L	0:L	0:L	0:L	0:L	0:L	0:L	0:L	0:L	0:L	0:L	0:L	0:L	0:L
SAPIG0055(topB)	dna topoisomerase iii	0.0769231	0.0357143	0.888889	0.0741045	417.801	NO	0:L	0:L	0:L	0:L	0:L	0:L	0:L	0:L	0:L	0:L	0:L	1:G	0:L	0:L	0:L	0:L	0:L	0:L	0:L	0:L	0:L	0:L	0:L	0:L	0:L	0:L	0:L	0:L	0:L	0:L	0:L	0:L	0:L	0:L	0:L	0:L	0:L	0:L	0:L	0:L	0:L	0:L
SAPIG0056	conserved hypothetical protein	0.0769231	0.0357143	0.888889	0.0741045	417.801	NO	0:L	0:L	0:L	0:L	0:L	0:L	0:L	0:L	0:L	0:L	0:L	1:G	0:L	0:L	0:L	0:L	0:L	0:L	0:L	0:L	0:L	0:L	0:L	0:L	0:L	0:L	0:L	0:L	0:L	0:L	0:L	0:L	0:L	0:L	0:L	0:L	0:L	0:L	0:L	0:L	0:L	0:L
SAPIG0057	unknown	0.0769231	0.0357143	0.888889	0.0741045	417.801	NO	0:L	0:L	0:L	0:L	0:L	0:L	0:L	0:L	0:L	0:L	0:L	1:G	0:L	0:L	0:L	0:L	0:L	0:L	0:L	0:L	0:L	0:L	0:L	0:L	0:L	0:L	0:L	0:L	0:L	0:L	0:L	0:L	0:L	0:L	0:L	0:L	0:L	0:L	0:L	0:L	0:L	0:L
SAPIG0058	conserved hypothetical protein	0.0769231	0.0357143	0.888889	0.0741045	417.801	NO	0:L	0:L	0:L	0:L	0:L	0:L	0:L	0:L	0:L	0:L	0:L	1:G	0:L	0:L	0:L	0:L	0:L	0:L	0:L	0:L	0:L	0:L	0:L	0:L	0:L	0:L	0:L	0:L	0:L	0:L	0:L	0:L	0:L	0:L	0:L	0:L	0:L	0:L	0:L	0:L	0:L	0:L
SAPIG0059(cadA)	cadmium-translocating p-type atpase	0.0769231	0.0357143	0.888889	0.0741045	417.801	NO	0:L	0:L	0:L	0:L	0:L	0:L	0:L	0:L	0:L	0:L	0:L	1:G	0:L	0:L	0:L	0:L	0:L	0:L	0:L	0:L	0:L	0:L	0:L	0:L	0:L	0:L	0:L	0:L	0:L	0:L	0:L	0:L	0:L	0:L	0:L	0:L	0:L	0:L	0:L	0:L	0:L	0:L
SAPIG0060	metallo-beta-lactamase family protein	0.0769231	0.0357143	0.888889	0.0741045	417.801	NO	0:L	0:L	0:L	0:L	0:L	0:L	0:L	0:L	0:L	0:L	0:L	1:G	0:L	0:L	0:L	0:L	0:L	0:L	0:L	0:L	0:L	0:L	0:L	0:L	0:L	0:L	0:L	0:L	0:L	0:L	0:L	0:L	0:L	0:L	0:L	0:L	0:L	0:L	0:L	0:L	0:L	0:L
SAPIG0065	unknown	0.0769231	0.0357143	0.888889	0.0741045	417.801	NO	0:L	0:L	0:L	0:L	0:L	0:L	0:L	0:L	0:L	0:L	0:L	1:G	0:L	0:L	0:L	0:L	0:L	0:L	0:L	0:L	0:L	0:L	0:L	0:L	0:L	0:L	0:L	0:L	0:L	0:L	0:L	0:L	0:L	0:L	0:L	0:L	0:L	0:L	0:L	0:L	0:L	0:L
SAPIG0067	conserved hypothetical protein	0.0769231	0.0357143	0.888889	0.0741045	417.801	NO	0:L	0:L	0:L	0:L	0:L	0:L	0:L	0:L	0:L	0:L	0:L	1:G	0:L	0:L	0:L	0:L	0:L	0:L	0:L	0:L	0:L	0:L	0:L	0:L	0:L	0:L	0:L	0:L	0:L	0:L	0:L	0:L	0:L	0:L	0:L	0:L	0:L	0:L	0:L	0:L	0:L	0:L
SAPIG0068	conserved hypothetical protein	0.0769231	0.0357143	0.888889	0.0741045	417.801	NO	0:L	0:L	0:L	0:L	0:L	0:L	0:L	0:L	0:L	0:L	0:L	1:G	0:L	0:L	0:L	0:L	0:L	0:L	0:L	0:L	0:L	0:L	0:L	0:L	0:L	0:L	0:L	0:L	0:L	0:L	0:L	0:L	0:L	0:L	0:L	0:L	0:L	0:L	0:L	0:L	0:L	0:L
SAPIG0076	ftsk/spoiiie family protein	0.0769231	0.0357143	0.888889	0.0741045	417.801	NO	0:L	0:L	0:L	0:L	0:L	0:L	0:L	0:L	0:L	0:L	0:L	1:G	0:L	0:L	0:L	0:L	0:L	0:L	0:L	0:L	0:L	0:L	0:L	0:L	0:L	0:L	0:L	0:L	0:L	0:L	0:L	0:L	0:L	0:L	0:L	0:L	0:L	0:L	0:L	0:L	0:L	0:L
SAPIG0082	replication initiation factor family protein	0.0769231	0.0357143	0.888889	0.0741045	417.801	NO	0:L	0:L	0:L	0:L	0:L	0:L	0:L	0:L	0:L	0:L	0:L	1:G	0:L	0:L	0:L	0:L	0:L	0:L	0:L	0:L	0:L	0:L	0:L	0:L	0:L	0:L	0:L	0:L	0:L	0:L	0:L	0:L	0:L	0:L	0:L	0:L	0:L	0:L	0:L	0:L	0:L	0:L
SAPIG0087	trans-golgi membrane protein p230	0.0769231	0.0357143	0.888889	0.0741045	417.801	NO	0:L	0:L	0:L	0:L	0:L	0:L	0:L	0:L	0:L	0:L	0:L	1:G	0:L	0:L	0:L	0:L	0:L	0:L	0:L	0:L	0:L	0:L	0:L	0:L	0:L	0:L	0:L	0:L	0:L	0:L	0:L	0:L	0:L	0:L	0:L	0:L	0:L	0:L	0:L	0:L	0:L	0:L
SAPIG0092	transposase	0.0769231	0.0357143	0.888889	0.0741045	417.801	NO	0:L	0:L	0:L	0:L	0:L	0:L	0:L	0:L	0:L	0:L	0:L	1:G	0:L	0:L	0:L	0:L	0:L	0:L	0:L	0:L	0:L	0:L	0:L	0:L	0:L	0:L	0:L	0:L	0:L	0:L	0:L	0:L	0:L	0:L	0:L	0:L	0:L	0:L	0:L	0:L	0:L	0:L
SAPIG0094	predicted protein	0.0769231	0.0357143	0.888889	0.0741045	417.801	NO	1:G	0:L	0:L	0:L	0:L	1:G	0:L	0:L	1:G	0:L	0:L	1:G	0:L	0:L	1:G	0:L	0:L	0:L	0:L	0:L	0:L	0:L	1:G	0:L	0:L	0:L	0:L	0:L	0:L	0:L	0:L	0:L	0:L	0:L	0:L	0:L	0:L	0:L	0:L	0:L	0:L	0:L
SAPIG0130	major facilitator family transporter	0.0769231	0.0357143	0.888889	0.0741045	417.801	NO	0:L	0:L	0:L	0:L	0:L	0:L	0:L	0:L	0:L	0:L	0:L	1:G	0:L	0:L	0:L	0:L	0:L	0:L	0:L	0:L	0:L	0:L	0:L	0:L	0:L	0:L	0:L	0:L	0:L	0:L	0:L	0:L	0:L	0:L	0:L	0:L	0:L	0:L	0:L	0:L	0:L	0:L
SAPIG0131	membrane protein, putative	0.0769231	0.0357143	0.888889	0.0741045	417.801	NO	0:L	0:L	0:L	0:L	0:L	0:L	0:L	0:L	0:L	0:L	0:L	1:G	0:L	0:L	0:L	0:L	0:L	0:L	0:L	0:L	0:L	0:L	0:L	0:L	0:L	0:L	0:L	0:L	0:L	0:L	0:L	0:L	0:L	0:L	0:L	0:L	0:L	0:L	0:L	0:L	0:L	0:L
SAPIG0141	udp-glucose 4-epimerase	0.0769231	0.0357143	0.888889	0.0741045	417.801	NO	0:L	0:L	0:L	0:L	0:L	1:G	0:L	0:L	0:L	0:L	0:L	1:G	0:L	0:L	0:L	0:L	0:L	0:L	0:L	0:L	0:L	0:L	0:L	0:L	0:L	0:L	0:L	0:L	0:L	0:L	0:L	0:L	0:L	0:L	0:L	0:L	0:L	0:L	0:L	0:L	0:L	0:L
SAPIG0197	arginine biosynthesis bifunctional protein argj	0.0769231	0.0357143	0.888889	0.0741045	417.801	NO	0:L	0:L	0:L	0:L	0:L	0:L	0:L	0:L	0:L	0:L	0:L	1:G	0:L	0:L	0:L	0:L	0:L	0:L	0:L	0:L	0:L	0:L	0:L	0:L	0:L	0:L	0:L	0:L	0:L	0:L	0:L	0:L	0:L	0:L	0:L	0:L	0:L	0:L	0:L	0:L	0:L	0:L
SAPIG0303	conserved hypothetical protein	0.0769231	0.0357143	0.888889	0.0741045	417.801	NO	0:L	0:L	0:L	0:L	0:L	0:L	0:L	0:L	0:L	0:L	0:L	1:G	0:L	0:L	0:L	0:L	0:L	0:L	0:L	0:L	0:L	0:L	0:L	0:L	0:L	0:L	0:L	0:L	0:L	0:L	0:L	0:L	0:L	0:L	0:L	0:L	0:L	0:L	0:L	0:L	0:L	0:L
SAPIG0304	conserved hypothetical protein	0.0769231	0.0357143	0.888889	0.0741045	417.801	NO	0:L	0:L	0:L	0:L	0:L	0:L	0:L	0:L	0:L	0:L	0:L	1:G	0:L	0:L	0:L	0:L	0:L	0:L	0:L	0:L	0:L	0:L	0:L	0:L	0:L	0:L	0:L	0:L	0:L	0:L	0:L	0:L	0:L	0:L	0:L	0:L	0:L	0:L	0:L	0:L	0:L	0:L
SAPIG0305	conserved hypothetical protein	0.0769231	0.0357143	0.888889	0.0741045	417.801	NO	0:L	0:L	0:L	0:L	0:L	0:L	0:L	0:L	0:L	0:L	0:L	1:G	0:L	0:L	0:L	0:L	0:L	0:L	0:L	0:L	0:L	0:L	0:L	0:L	0:L	0:L	0:L	0:L	0:L	0:L	0:L	0:L	0:L	0:L	0:L	0:L	0:L	0:L	0:L	0:L	0:L	0:L
SAPIG0307	conserved hypothetical protein	0.0769231	0.0357143	0.888889	0.0741045	417.801	NO	0:L	0:L	0:L	0:L	0:L	0:L	0:L	0:L	0:L	0:L	0:L	1:G	0:L	0:L	0:L	0:L	0:L	0:L	0:L	0:L	0:L	0:L	0:L	0:L	0:L	0:L	0:L	0:L	0:L	0:L	0:L	0:L	0:L	0:L	0:L	0:L	0:L	0:L	0:L	0:L	0:L	0:L
SAPIG0308	conserved hypothetical protein	0.0769231	0.0357143	0.888889	0.0741045	417.801	NO	0:L	0:L	0:L	0:L	0:L	0:L	0:L	0:L	0:L	0:L	0:L	1:G	0:L	0:L	0:L	0:L	0:L	0:L	0:L	0:L	0:L	0:L	0:L	0:L	0:L	0:L	0:L	0:L	0:L	0:L	0:L	0:L	0:L	0:L	0:L	0:L	0:L	0:L	0:L	0:L	0:L	0:L
SAPIG0314	conserved hypothetical protein	0.0769231	0.0357143	0.888889	0.0741045	417.801	NO	0:L	0:L	0:L	0:L	0:L	0:L	0:L	0:L	0:L	0:L	0:L	1:G	0:L	0:L	0:L	0:L	0:L	0:L	0:L	0:L	0:L	0:L	0:L	0:L	0:L	0:L	0:L	0:L	0:L	0:L	0:L	0:L	0:L	0:L	0:L	0:L	0:L	0:L	0:L	0:L	0:L	0:L
SAPIG0315	conserved hypothetical protein	0.0769231	0.0357143	0.888889	0.0741045	417.801	NO	0:L	0:L	0:L	0:L	0:L	0:L	0:L	0:L	0:L	0:L	0:L	1:G	0:L	0:L	0:L	0:L	0:L	0:L	0:L	0:L	0:L	0:L	0:L	0:L	0:L	0:L	0:L	0:L	0:L	0:L	0:L	0:L	0:L	0:L	0:L	0:L	0:L	0:L	0:L	0:L	0:L	0:L
SAPIG0385	prophage l54a, tail tape meausure protein, family	0.0769231	0.0357143	0.888889	0.0741045	417.801	NO	0:L	0:L	0:L	0:L	0:L	0:L	0:L	0:L	0:L	0:L	0:L	1:G	0:L	0:L	0:L	0:L	0:L	0:L	0:L	0:L	0:L	0:L	0:L	0:L	0:L	0:L	0:L	0:L	0:L	0:L	0:L	0:L	0:L	0:L	0:L	0:L	0:L	0:L	0:L	0:L	0:L	0:L
SAPIG0406	sir2 family protein	0.0769231	0.0357143	0.888889	0.0741045	417.801	NO	0:L	0:L	0:L	0:L	0:L	0:L	0:L	0:L	0:L	0:L	0:L	1:G	0:L	0:L	0:L	0:L	0:L	0:L	0:L	0:L	0:L	0:L	0:L	0:L	0:L	0:L	0:L	0:L	0:L	0:L	0:L	0:L	0:L	0:L	0:L	0:L	0:L	0:L	0:L	0:L	0:L	0:L
SAPIG0407	sir2 family protein	0.0769231	0.0357143	0.888889	0.0741045	417.801	NO	0:L	0:L	0:L	0:L	0:L	0:L	0:L	0:L	0:L	0:L	0:L	1:G	0:L	0:L	0:L	0:L	0:L	0:L	0:L	0:L	0:L	0:L	0:L	0:L	0:L	0:L	0:L	0:L	0:L	0:L	0:L	0:L	0:L	0:L	0:L	0:L	0:L	0:L	0:L	0:L	0:L	0:L
SAPIG0448	unknown	0.0769231	0.0357143	0.888889	0.0741045	417.801	NO	0:L	0:L	0:L	0:L	0:L	0:L	0:L	0:L	0:L	0:L	0:L	1:G	0:L	0:L	0:L	0:L	0:L	0:L	0:L	0:L	0:L	0:L	0:L	0:L	0:L	0:L	0:L	0:L	0:L	0:L	0:L	0:L	0:L	0:L	0:L	0:L	0:L	0:L	0:L	0:L	0:L	0:L
SAPIG0459	conserved hypothetical protein	0.0769231	0.0357143	0.888889	0.0741045	417.801	NO	1:G	1:G	0:L	0:L	0:L	0:L	0:L	0:L	0:L	0:L	0:L	1:G	0:L	0:L	0:L	0:L	0:L	0:L	0:L	0:L	0:L	0:L	0:L	0:L	0:L	0:L	0:L	0:L	0:L	0:L	0:L	0:L	0:L	0:L	0:L	0:L	0:L	0:L	0:L	0:L	0:L	0:L
SAPIG0481(add)	adenosine deaminase	0.0769231	0.0357143	0.888889	0.0741045	417.801	NO	0:L	0:L	0:L	0:L	0:L	0:L	0:L	0:L	0:L	0:L	0:L	1:G	0:L	0:L	0:L	0:L	0:L	0:L	0:L	0:L	0:L	0:L	0:L	0:L	0:L	0:L	0:L	0:L	0:L	0:L	0:L	0:L	0:L	0:L	0:L	0:L	0:L	0:L	0:L	0:L	0:L	0:L
SAPIG0510	staphylococcus tandem lipoproteins	0.0769231	0.0357143	0.888889	0.0741045	417.801	NO	0:L	0:L	0:L	0:L	0:L	0:L	0:L	0:L	0:L	0:L	0:L	1:G	0:L	0:L	0:L	0:L	0:L	0:L	0:L	0:L	0:L	0:L	0:L	0:L	0:L	0:L	0:L	0:L	0:L	0:L	0:L	0:L	0:L	0:L	0:L	0:L	0:L	0:L	0:L	0:L	0:L	0:L
SAPIG0958	unknown	0.0769231	0.0357143	0.888889	0.0741045	417.801	NO	0:L	0:L	0:L	0:L	0:L	0:L	0:L	0:L	0:L	0:L	0:L	1:G	0:L	0:L	0:L	0:L	0:L	0:L	0:L	0:L	0:L	0:L	0:L	0:L	0:L	0:L	0:L	0:L	0:L	0:L	0:L	0:L	0:L	0:L	0:L	0:L	0:L	0:L	0:L	0:L	0:L	0:L
SAPIG0960	unknown	0.0769231	0.0357143	0.888889	0.0741045	417.801	NO	0:L	0:L	0:L	0:L	0:L	0:L	0:L	0:L	0:L	0:L	0:L	1:G	0:L	0:L	0:L	0:L	0:L	0:L	0:L	0:L	0:L	0:L	0:L	0:L	0:L	0:L	0:L	0:L	0:L	0:L	0:L	0:L	0:L	0:L	0:L	0:L	0:L	0:L	0:L	0:L	0:L	0:L
SAPIG0962	unknown	0.0769231	0.0357143	0.888889	0.0741045	417.801	NO	0:L	0:L	0:L	0:L	0:L	0:L	0:L	0:L	0:L	0:L	0:L	1:G	0:L	0:L	0:L	0:L	0:L	0:L	0:L	0:L	0:L	0:L	0:L	0:L	0:L	0:L	0:L	0:L	0:L	0:L	0:L	0:L	0:L	0:L	0:L	0:L	0:L	0:L	0:L	0:L	0:L	0:L
SAPIG0963	unknown	0.0769231	0.0357143	0.888889	0.0741045	417.801	NO	0:L	0:L	0:L	0:L	0:L	0:L	0:L	0:L	0:L	0:L	0:L	1:G	0:L	0:L	0:L	0:L	0:L	0:L	0:L	0:L	0:L	0:L	0:L	0:L	0:L	0:L	0:L	0:L	0:L	0:L	0:L	0:L	0:L	0:L	0:L	0:L	0:L	0:L	0:L	0:L	0:L	0:L
SAPIG0968	unknown	0.0769231	0.0357143	0.888889	0.0741045	417.801	NO	0:L	0:L	0:L	0:L	0:L	0:L	0:L	0:L	0:L	0:L	0:L	1:G	0:L	0:L	0:L	0:L	0:L	0:L	0:L	0:L	0:L	0:L	0:L	0:L	0:L	0:L	0:L	0:L	0:L	0:L	0:L	0:L	0:L	0:L	0:L	0:L	0:L	0:L	0:L	0:L	0:L	0:L
SAPIG1185	conserved hypothetical protein	0.0769231	0.0357143	0.888889	0.0741045	417.801	NO	0:L	0:L	0:L	0:L	0:L	0:L	0:L	0:L	0:L	0:L	0:L	1:G	0:L	0:L	0:L	0:L	0:L	0:L	0:L	0:L	0:L	0:L	0:L	0:L	0:L	0:L	0:L	0:L	0:L	0:L	0:L	0:L	0:L	0:L	0:L	0:L	0:L	0:L	0:L	0:L	0:L	0:L
SAPIG1250	aminoacyltransferase fema	0.0769231	0.0357143	0.888889	0.0741045	417.801	NO	0:L	0:L	0:L	0:L	0:L	0:L	0:L	0:L	0:L	0:L	0:L	1:G	0:L	0:L	0:L	0:L	0:L	0:L	0:L	0:L	0:L	0:L	0:L	0:L	0:L	0:L	0:L	0:L	0:L	0:L	0:L	0:L	0:L	0:L	0:L	0:L	0:L	0:L	0:L	0:L	0:L	0:L
SAPIG1378	unknown	0.0769231	0.0357143	0.888889	0.0741045	417.801	NO	0:L	0:L	0:L	0:L	0:L	1:G	0:L	0:L	0:L	0:L	0:L	1:G	0:L	0:L	0:L	0:L	0:L	0:L	0:L	0:L	0:L	0:L	0:L	0:L	0:L	0:L	0:L	0:L	0:L	0:L	0:L	0:L	0:L	0:L	0:L	0:L	0:L	0:L	0:L	0:L	0:L	0:L
SAPIG1496	conserved hypothetical protein	0.0769231	0.0357143	0.888889	0.0741045	417.801	NO	0:L	0:L	0:L	0:L	0:L	0:L	0:L	0:L	0:L	0:L	0:L	1:G	0:L	0:L	0:L	0:L	0:L	0:L	0:L	0:L	0:L	0:L	0:L	0:L	0:L	0:L	0:L	0:L	0:L	0:L	0:L	0:L	0:L	0:L	0:L	0:L	0:L	0:L	0:L	0:L	0:L	0:L
SAPIG1506	prophage l54a, tail tape meausure protein, family	0.0769231	0.0357143	0.888889	0.0741045	417.801	NO	0:L	0:L	0:L	0:L	0:L	0:L	0:L	0:L	0:L	0:L	0:L	1:G	0:L	0:L	0:L	0:L	0:L	0:L	0:L	0:L	0:L	0:L	0:L	0:L	0:L	0:L	0:L	0:L	0:L	0:L	0:L	0:L	0:L	0:L	0:L	0:L	0:L	0:L	0:L	0:L	0:L	0:L
SAPIG1546	conserved hypothetical protein	0.0769231	0.0357143	0.888889	0.0741045	417.801	NO	0:L	0:L	0:L	0:L	0:L	0:L	0:L	0:L	0:L	0:L	0:L	1:G	0:L	0:L	0:L	0:L	0:L	0:L	0:L	0:L	0:L	0:L	0:L	0:L	0:L	0:L	0:L	0:L	0:L	0:L	0:L	0:L	0:L	0:L	0:L	0:L	0:L	0:L	0:L	0:L	0:L	0:L
SAPIG1846	conserved hypothetical protein	0.0769231	0.0357143	0.888889	0.0741045	417.801	NO	0:L	0:L	0:L	0:L	0:L	0:L	0:L	0:L	0:L	0:L	0:L	1:G	0:L	0:L	0:L	0:L	0:L	0:L	0:L	0:L	0:L	0:L	0:L	0:L	0:L	0:L	0:L	0:L	0:L	0:L	0:L	0:L	0:L	0:L	0:L	0:L	0:L	0:L	0:L	0:L	0:L	0:L
SAPIG1847	transposase insi for insertion sequence element is30b/c/d	0.0769231	0.0357143	0.888889	0.0741045	417.801	NO	0:L	0:L	0:L	0:L	0:L	0:L	0:L	0:L	0:L	0:L	0:L	1:G	0:L	0:L	0:L	0:L	0:L	0:L	0:L	0:L	0:L	0:L	0:L	0:L	0:L	0:L	0:L	0:L	0:L	0:L	0:L	0:L	0:L	0:L	0:L	0:L	0:L	0:L	0:L	0:L	0:L	0:L
SAPIG1848	conserved hypothetical protein	0.0769231	0.0357143	0.888889	0.0741045	417.801	NO	0:L	0:L	0:L	0:L	0:L	0:L	0:L	0:L	0:L	0:L	0:L	1:G	0:L	0:L	0:L	0:L	0:L	0:L	0:L	0:L	0:L	0:L	0:L	0:L	0:L	0:L	0:L	0:L	0:L	0:L	0:L	0:L	0:L	0:L	0:L	0:L	0:L	0:L	0:L	0:L	0:L	0:L
SAPIG1849	transposase of	0.0769231	0.0357143	0.888889	0.0741045	417.801	NO	0:L	0:L	0:L	0:L	0:L	0:L	0:L	0:L	0:L	0:L	0:L	1:G	0:L	0:L	0:L	0:L	0:L	0:L	0:L	0:L	0:L	0:L	0:L	0:L	0:L	0:L	0:L	0:L	0:L	0:L	0:L	0:L	0:L	0:L	0:L	0:L	0:L	0:L	0:L	0:L	0:L	0:L
SAPIG1854	conserved hypothetical protein	0.0769231	0.0357143	0.888889	0.0741045	417.801	NO	0:L	0:L	0:L	0:L	0:L	0:L	0:L	0:L	0:L	0:L	0:L	1:G	0:L	0:L	0:L	0:L	0:L	0:L	0:L	0:L	0:L	0:L	0:L	0:L	0:L	0:L	0:L	0:L	0:L	0:L	0:L	0:L	0:L	0:L	0:L	0:L	0:L	0:L	0:L	0:L	0:L	0:L
SAPIG1863	conserved hypothetical protein	0.0769231	0.0357143	0.888889	0.0741045	417.801	NO	0:L	0:L	0:L	0:L	0:L	0:L	0:L	0:L	0:L	0:L	0:L	1:G	0:L	0:L	0:L	0:L	0:L	0:L	0:L	0:L	0:L	0:L	0:L	0:L	0:L	0:L	0:L	0:L	0:L	0:L	0:L	0:L	0:L	0:L	0:L	0:L	0:L	0:L	0:L	0:L	0:L	0:L
SAPIG1864	replication initiation factor family protein	0.0769231	0.0357143	0.888889	0.0741045	417.801	NO	0:L	0:L	0:L	0:L	0:L	0:L	0:L	0:L	0:L	0:L	0:L	1:G	0:L	0:L	0:L	0:L	0:L	0:L	0:L	0:L	0:L	0:L	0:L	0:L	0:L	0:L	0:L	0:L	0:L	0:L	0:L	0:L	0:L	0:L	0:L	0:L	0:L	0:L	0:L	0:L	0:L	0:L
SAPIG1866	conserved hypothetical protein	0.0769231	0.0357143	0.888889	0.0741045	417.801	NO	0:L	0:L	0:L	0:L	0:L	0:L	0:L	0:L	0:L	0:L	0:L	1:G	0:L	0:L	0:L	0:L	0:L	0:L	0:L	0:L	0:L	0:L	0:L	0:L	0:L	0:L	0:L	0:L	0:L	0:L	0:L	0:L	0:L	0:L	0:L	0:L	0:L	0:L	0:L	0:L	0:L	0:L
SAPIG1885	conserved hypothetical protein	0.0769231	0.0357143	0.888889	0.0741045	417.801	NO	0:L	0:L	0:L	0:L	0:L	0:L	0:L	0:L	0:L	0:L	0:L	1:G	0:L	0:L	0:L	0:L	0:L	0:L	0:L	0:L	0:L	0:L	0:L	0:L	0:L	0:L	0:L	0:L	0:L	0:L	0:L	0:L	0:L	0:L	0:L	0:L	0:L	0:L	0:L	0:L	0:L	0:L
SAPIG2037	ftsk/spoiiie family protein	0.0769231	0.0357143	0.888889	0.0741045	417.801	NO	0:L	0:L	0:L	0:L	0:L	0:L	0:L	0:L	0:L	0:L	0:L	1:G	0:L	0:L	0:L	0:L	0:L	0:L	0:L	0:L	0:L	0:L	0:L	0:L	0:L	0:L	0:L	0:L	0:L	0:L	0:L	0:L	0:L	0:L	0:L	0:L	0:L	0:L	0:L	0:L	0:L	0:L
SAPIG2043	replication initiation factor family protein	0.0769231	0.0357143	0.888889	0.0741045	417.801	NO	0:L	0:L	0:L	0:L	0:L	0:L	0:L	0:L	0:L	0:L	0:L	1:G	0:L	0:L	0:L	0:L	0:L	0:L	0:L	0:L	0:L	0:L	0:L	0:L	0:L	0:L	0:L	0:L	0:L	0:L	0:L	0:L	0:L	0:L	0:L	0:L	0:L	0:L	0:L	0:L	0:L	0:L
SAPIG2047	conserved hypothetical protein	0.0769231	0.0357143	0.888889	0.0741045	417.801	NO	0:L	0:L	0:L	0:L	0:L	0:L	0:L	0:L	0:L	0:L	0:L	1:G	0:L	0:L	0:L	0:L	0:L	0:L	0:L	0:L	0:L	0:L	0:L	0:L	0:L	0:L	0:L	0:L	0:L	0:L	0:L	0:L	0:L	0:L	0:L	0:L	0:L	0:L	0:L	0:L	0:L	0:L
SAPIG2199	conserved hypothetical protein	0.0769231	0.0357143	0.888889	0.0741045	417.801	NO	0:L	0:L	0:L	0:L	0:L	0:L	0:L	0:L	0:L	0:L	0:L	1:G	0:L	0:L	0:L	0:L	0:L	0:L	0:L	0:L	0:L	0:L	0:L	0:L	0:L	0:L	0:L	0:L	0:L	0:L	0:L	0:L	0:L	0:L	0:L	0:L	0:L	0:L	0:L	0:L	0:L	0:L
SAPIG2201	conserved hypothetical protein	0.0769231	0.0357143	0.888889	0.0741045	417.801	NO	0:L	0:L	0:L	0:L	0:L	0:L	0:L	0:L	0:L	0:L	0:L	1:G	0:L	0:L	0:L	0:L	0:L	0:L	0:L	0:L	0:L	0:L	0:L	0:L	0:L	0:L	0:L	0:L	0:L	0:L	0:L	0:L	0:L	0:L	0:L	0:L	0:L	0:L	0:L	0:L	0:L	0:L
SAPIG2202	conserved hypothetical protein	0.0769231	0.0357143	0.888889	0.0741045	417.801	NO	0:L	0:L	0:L	0:L	0:L	0:L	0:L	0:L	0:L	0:L	0:L	1:G	0:L	0:L	0:L	0:L	0:L	0:L	0:L	0:L	0:L	0:L	0:L	0:L	0:L	0:L	0:L	0:L	0:L	0:L	0:L	0:L	0:L	0:L	0:L	0:L	0:L	0:L	0:L	0:L	0:L	0:L
SAPIG2533	putative insertion element protein	0.0769231	0.0357143	0.888889	0.0741045	417.801	NO	0:L	0:L	0:L	0:L	0:L	0:L	0:L	0:L	0:L	0:L	0:L	1:G	0:L	0:L	0:L	0:L	0:L	0:L	0:L	0:L	0:L	0:L	0:L	0:L	0:L	0:L	0:L	0:L	0:L	0:L	0:L	0:L	0:L	0:L	0:L	0:L	0:L	0:L	0:L	0:L	0:L	0:L
SAPIG2545	type ii restriction enzyme ssoii (endonuclease ssoii)(r.ssoii)	0.0769231	0.0357143	0.888889	0.0741045	417.801	NO	0:L	0:L	0:L	0:L	0:L	0:L	0:L	0:L	0:L	0:L	0:L	1:G	0:L	0:L	0:L	0:L	0:L	0:L	0:L	0:L	0:L	0:L	0:L	0:L	0:L	0:L	0:L	0:L	0:L	0:L	0:L	0:L	0:L	0:L	0:L	0:L	0:L	0:L	0:L	0:L	0:L	0:L
SAPIG2546	modification methylase ecorii (cytosine-specificmethyltransferase ecorii) (m.ecorii)	0.0769231	0.0357143	0.888889	0.0741045	417.801	NO	0:L	0:L	0:L	0:L	0:L	0:L	0:L	0:L	0:L	0:L	0:L	1:G	0:L	0:L	0:L	0:L	0:L	0:L	0:L	0:L	0:L	0:L	0:L	0:L	0:L	0:L	0:L	0:L	0:L	0:L	0:L	0:L	0:L	0:L	0:L	0:L	0:L	0:L	0:L	0:L	0:L	0:L
SAR0130(galE)	udp-glucose 4-epimerase	0.0769231	0.0357143	0.888889	0.0741045	417.801	NO	0:G	0:G	0:G	0:G	0:G	1:L	0:G	0:G	0:G	0:G	0:G	1:L	0:G	0:G	0:G	0:G	0:G	0:G	0:G	0:G	0:G	0:G	0:G	0:G	0:G	0:G	0:G	0:G	0:G	0:G	0:G	0:G	0:G	0:G	0:G	0:G	0:G	0:G	0:G	0:G	0:G	0:G
SAR0270(mnmA)	conserved domain protein	0.0769231	0.0357143	0.888889	0.0741045	417.801	NO	0:G	0:G	0:G	0:G	0:G	1:L	0:G	0:G	0:G	0:G	0:G	0:G	0:G	0:G	0:G	0:G	0:G	0:G	0:G	0:G	0:G	0:G	0:G	0:G	0:G	0:G	0:G	0:G	0:G	0:G	0:G	0:G	0:G	0:G	0:G	1:L	1:L	0:G	0:G	0:G	0:G	0:G
SAR0323(valS)	nad-dependent protein deacetylase of sir2 family	0.0769231	0.0357143	0.888889	0.0741045	417.801	NO	0:G	0:G	0:G	0:G	0:G	0:G	0:G	0:G	0:G	0:G	0:G	1:L	0:G	0:G	0:G	0:G	0:G	0:G	0:G	0:G	0:G	0:G	0:G	0:G	0:G	0:G	0:G	0:G	0:G	0:G	0:G	0:G	0:G	0:G	0:G	0:G	0:G	0:G	0:G	0:G	0:G	0:G
SAR0343(tatC)	twin-arginine translocation protein tatc	0.0769231	0.0357143	0.888889	0.0741045	417.801	NO	0:G	0:G	0:G	0:G	0:G	0:G	0:G	0:G	0:G	0:G	0:G	1:L	0:G	0:G	0:G	0:G	0:G	0:G	0:G	0:G	0:G	0:G	0:G	0:G	0:G	0:G	0:G	0:G	0:G	0:G	0:G	0:G	0:G	0:G	0:G	1:L	0:G	0:G	0:G	0:G	0:G	0:G
SAR0352	metal-dependent hydrolase/cyclase	0.0769231	0.0357143	0.888889	0.0741045	417.801	NO	0:G	0:G	0:G	0:G	0:G	0:G	0:G	0:G	0:G	0:G	0:G	0:G	0:G	0:G	0:G	0:G	0:G	0:G	0:G	0:G	0:G	0:G	0:G	0:G	0:G	0:G	0:G	0:G	0:G	0:G	0:G	0:G	0:G	0:G	0:G	0:G	0:G	0:G	0:G	0:G	0:G	0:G
SAR0427(set3)	exotoxin 10	0.0769231	0.0357143	0.888889	0.0741045	417.801	NO	0:G	0:G	0:G	0:G	0:G	0:G	0:G	0:G	0:G	0:G	0:G	0:G	0:G	0:G	0:G	0:G	0:G	0:G	0:G	0:G	0:G	0:G	0:G	0:G	0:G	0:G	0:G	0:G	0:G	0:G	0:G	0:G	0:G	0:G	0:G	0:G	0:G	0:G	0:G	0:G	0:G	0:G
SAR0524(nupC)	pyrimidine nucleoside transport protein	0.0769231	0.0357143	0.888889	0.0741045	417.801	NO	0:G	0:G	0:G	0:G	0:G	0:G	0:G	0:G	0:G	0:G	0:G	0:G	0:G	0:G	0:G	0:G	0:G	0:G	0:G	0:G	0:G	0:G	0:G	0:G	0:G	0:G	0:G	0:G	0:G	0:G	0:G	0:G	0:G	0:G	0:G	0:G	0:G	0:G	0:G	0:G	0:G	0:G
SAR0532(cysE)	serine acetyltransferase	0.0769231	0.0357143	0.888889	0.0741045	417.801	NO	0:G	0:G	0:G	0:G	0:G	0:G	0:G	0:G	0:G	0:G	0:G	0:G	0:G	0:G	0:G	0:G	0:G	0:G	0:G	0:G	0:G	0:G	0:G	0:G	0:G	0:G	0:G	0:G	0:G	0:G	0:G	0:G	0:G	0:G	0:G	0:G	0:G	0:G	0:G	0:G	0:G	0:G
SAR0648(tagG)	teichoic acid translocation permease protein tagg	0.0769231	0.0357143	0.888889	0.0741045	417.801	NO	0:G	0:G	0:G	0:G	0:G	0:G	0:G	0:G	0:G	0:G	0:G	0:G	0:G	0:G	0:G	0:G	0:G	0:G	0:G	0:G	0:G	0:G	0:G	0:G	0:G	0:G	0:G	0:G	0:G	0:G	0:G	0:G	0:G	0:G	0:G	0:G	0:G	0:G	0:G	0:G	0:G	0:G
SAR0668	conserved hypothetical protein	0.0769231	0.0357143	0.888889	0.0741045	417.801	NO	0:G	0:G	0:G	0:G	0:G	0:G	0:G	0:G	0:G	0:G	0:G	0:G	0:G	0:G	0:G	0:G	0:G	0:G	0:G	0:G	0:G	0:G	0:G	0:G	0:G	0:G	0:G	0:G	0:G	0:G	0:G	0:G	0:G	0:G	0:G	0:G	0:G	0:G	0:G	0:G	0:G	0:G
SAR0949(oppB)	oligopeptide transport system permease protein oppb (tc 3.a.1.5.1)	0.0769231	0.0357143	0.888889	0.0741045	417.801	NO	0:G	0:G	0:G	0:G	0:G	0:G	0:G	0:G	0:G	0:G	0:G	0:G	0:G	0:G	0:G	0:G	0:G	0:G	0:G	0:G	0:G	0:G	0:G	0:G	0:G	0:G	0:G	0:G	0:G	0:G	0:G	0:G	0:G	0:G	0:G	0:G	0:G	0:G	0:G	0:G	0:G	0:G
SAR1066	putative lipoprotein	0.0769231	0.0357143	0.888889	0.0741045	417.801	NO	0:G	0:G	0:G	0:G	0:G	0:G	0:G	0:G	1:L	0:G	0:G	0:G	0:G	0:G	0:G	0:G	0:G	0:G	0:G	0:G	0:G	0:G	0:G	0:G	0:G	0:G	0:G	0:G	0:G	0:G	0:G	0:G	0:G	0:G	0:G	0:G	0:G	0:G	0:G	0:G	0:G	0:G
SAR1165(sepF)	ftsz-interacting protein related to cell division	0.0769231	0.0357143	0.888889	0.0741045	417.801	NO	0:G	0:G	0:G	0:G	0:G	0:G	0:G	0:G	0:G	0:G	0:G	0:G	0:G	0:G	0:G	0:G	0:G	0:G	0:G	0:G	0:G	0:G	0:G	1:L	0:G	0:G	0:G	0:G	0:G	0:G	0:G	0:G	0:G	0:G	0:G	0:G	0:G	0:G	0:G	0:G	0:G	0:G
SAR1271(mutS)	dna mismatch repair protein muts	0.0769231	0.0357143	0.888889	0.0741045	417.801	NO	0:G	0:G	0:G	0:G	0:G	0:G	0:G	0:G	0:G	0:G	0:G	0:G	0:G	0:G	0:G	0:G	0:G	0:G	0:G	0:G	0:G	0:G	0:G	0:G	0:G	0:G	0:G	0:G	0:G	0:G	0:G	0:G	0:G	0:G	0:G	0:G	0:G	0:G	0:G	0:G	0:G	0:G
SAR1327	conserved hypothetical protein	0.0769231	0.0357143	0.888889	0.0741045	417.801	NO	0:G	0:G	0:G	0:G	0:G	0:G	0:G	0:G	0:G	0:G	0:G	0:G	0:G	0:G	0:G	0:G	0:G	0:G	0:G	0:G	0:G	0:G	0:G	0:G	0:G	0:G	0:G	0:G	0:G	0:G	0:G	0:G	0:G	0:G	0:G	0:G	0:G	0:G	0:G	0:G	0:G	0:G
SAR1391	swim zinc finger domain protein	0.0769231	0.0357143	0.888889	0.0741045	417.801	NO	0:G	0:G	0:G	0:G	0:G	1:L	0:G	0:G	0:G	0:G	0:G	1:L	0:G	0:G	0:G	0:G	0:G	0:G	0:G	0:G	0:G	0:G	0:G	0:G	0:G	0:G	0:G	0:G	0:G	0:G	0:G	0:G	0:G	0:G	0:G	0:G	0:G	0:G	0:G	0:G	0:G	0:G
SAR1413(msa)	protein msa (modulator of sara)	0.0769231	0.0357143	0.888889	0.0741045	417.801	NO	0:G	0:G	0:G	0:G	0:G	0:G	0:G	0:G	0:G	0:G	0:G	0:G	0:G	0:G	0:G	0:G	0:G	0:G	0:G	0:G	0:G	0:G	0:G	0:G	0:G	0:G	0:G	0:G	0:G	0:G	0:G	0:G	0:G	0:G	0:G	0:G	0:G	0:G	0:G	0:G	0:G	0:G
SAR1431	acetyltransferase (gnat) family	0.0769231	0.0357143	0.888889	0.0741045	417.801	NO	0:G	0:G	0:G	0:G	0:G	0:G	0:G	0:G	0:G	0:G	0:G	0:G	0:G	0:G	0:G	0:G	0:G	0:G	0:G	0:G	0:G	0:G	0:G	0:G	0:G	0:G	0:G	0:G	0:G	0:G	0:G	0:G	0:G	0:G	0:G	0:G	0:G	0:G	0:G	0:G	0:G	0:G
SAR1569(rluB)	ribosomal large subunit pseudouridine synthase b ## lsu psi2605	0.0769231	0.0357143	0.888889	0.0741045	417.801	NO	1:L	0:G	0:G	0:G	0:G	0:G	0:G	0:G	0:G	0:G	0:G	0:G	0:G	0:G	0:G	0:G	0:G	0:G	0:G	0:G	0:G	0:G	0:G	0:G	0:G	0:G	0:G	0:G	0:G	0:G	0:G	0:G	0:G	0:G	0:G	0:G	0:G	0:G	0:G	0:G	0:G	0:G
SAR1613(gcvPA)	glycine dehydrogenase [decarboxylating] (glycine cleavage system p1 protein)	0.0769231	0.0357143	0.888889	0.0741045	417.801	NO	0:G	0:G	0:G	0:G	0:G	0:G	0:G	0:G	0:G	0:G	0:G	0:G	0:G	0:G	0:G	0:G	0:G	0:G	0:G	0:G	0:G	0:G	0:G	0:G	0:G	0:G	0:G	0:G	0:G	0:G	0:G	0:G	0:G	0:G	0:G	0:G	0:G	0:G	0:G	0:G	0:G	0:G
SAR1615(aroK)	shikimate kinase i	0.0769231	0.0357143	0.888889	0.0741045	417.801	NO	0:G	0:G	0:G	0:G	0:G	0:G	0:G	0:G	0:G	0:G	0:G	0:G	0:G	0:G	0:G	0:G	0:G	0:G	0:G	0:G	0:G	0:G	0:G	0:G	0:G	0:G	0:G	0:G	0:G	0:G	0:G	0:G	0:G	0:G	0:G	0:G	0:G	0:G	0:G	0:G	0:G	0:G
SAR1880(gntP)	putative membrane protein	0.0769231	0.0357143	0.888889	0.0741045	417.801	NO	0:G	0:G	0:G	0:G	0:G	0:G	0:G	0:G	0:G	0:G	0:G	0:G	0:G	0:G	0:G	0:G	0:G	0:G	0:G	0:G	0:G	0:G	0:G	0:G	0:G	0:G	0:G	0:G	0:G	0:G	0:G	0:G	0:G	0:G	0:G	0:G	0:G	0:G	0:G	0:G	0:G	0:G
SAR1977	conserved hypothetical protein	0.0769231	0.0357143	0.888889	0.0741045	417.801	NO	0:G	0:G	0:G	0:G	0:G	0:G	0:G	0:G	0:G	0:G	0:G	0:G	0:G	0:G	0:G	0:G	0:G	0:G	0:G	0:G	0:G	0:G	0:G	0:G	0:G	0:G	0:G	0:G	0:G	0:G	0:G	0:G	0:G	0:G	0:G	0:G	0:G	0:G	0:G	0:G	0:G	0:G
SAR1995(camS)	putative pheromone cam373 precursor lipoprotein cams	0.0769231	0.0357143	0.888889	0.0741045	417.801	NO	0:G	0:G	0:G	0:G	0:G	1:L	0:G	0:G	0:G	0:G	0:G	0:G	0:G	0:G	0:G	0:G	0:G	0:G	0:G	0:G	0:G	0:G	0:G	0:G	0:G	0:G	0:G	0:G	0:G	0:G	0:G	0:G	0:G	0:G	0:G	0:G	0:G	0:G	0:G	0:G	0:G	0:G
SAR1996(lig)	dna ligase	0.0769231	0.0357143	0.888889	0.0741045	417.801	NO	0:G	0:G	0:G	0:G	0:G	0:G	0:G	0:G	0:G	0:G	0:G	0:G	0:G	0:G	0:G	0:G	0:G	0:G	0:G	0:G	0:G	0:G	0:G	0:G	0:G	0:G	0:G	0:G	0:G	0:G	0:G	0:G	0:G	0:G	0:G	0:G	0:G	0:G	0:G	0:G	0:G	0:G
SAR2109(argE)	acetylornithine deacetylase	0.0769231	0.0357143	0.888889	0.0741045	417.801	NO	0:G	0:G	0:G	0:G	0:G	0:G	0:G	0:G	0:G	0:G	0:G	0:G	0:G	0:G	0:G	0:G	0:G	0:G	0:G	0:G	0:G	0:G	0:G	0:G	0:G	0:G	0:G	0:G	0:G	0:G	0:G	0:G	0:G	0:G	0:G	0:G	0:G	0:G	0:G	0:G	0:G	0:G
SAR2121(amiE)	aliphatic amidase amie	0.0769231	0.0357143	0.888889	0.0741045	417.801	NO	0:G	0:G	0:G	0:G	0:G	0:G	0:G	0:G	0:G	0:G	0:G	0:G	0:G	0:G	0:G	0:G	0:G	0:G	0:G	0:G	0:G	0:G	0:G	0:G	0:G	0:G	0:G	0:G	0:G	0:G	0:G	0:G	0:G	0:G	0:G	0:G	0:G	0:G	0:G	0:G	0:G	0:G
SAR2173(rexA)	conserved hypothetical protein	0.0769231	0.0357143	0.888889	0.0741045	417.801	NO	0:G	0:G	0:G	0:G	0:G	0:G	0:G	0:G	0:G	0:G	0:G	0:G	0:G	0:G	0:G	0:G	0:G	0:G	0:G	0:G	0:G	0:G	0:G	0:G	0:G	0:G	0:G	0:G	0:G	0:G	0:G	0:G	0:G	0:G	0:G	0:G	0:G	0:G	0:G	0:G	0:G	0:G
SAR2391(lytA)	autolysin	0.0769231	0.0357143	0.888889	0.0741045	417.801	NO	0:G	0:G	0:G	0:G	0:G	0:G	0:G	0:G	0:G	0:G	0:G	0:G	0:G	0:G	0:G	0:G	0:G	0:G	0:G	0:G	0:G	0:G	0:G	0:G	0:G	0:G	0:G	0:G	0:G	0:G	0:G	0:G	0:G	0:G	0:G	0:G	0:G	0:G	0:G	0:G	0:G	0:G
SAR2497(gmk)	txe/yoeb family addiction module toxin	0.0769231	0.0357143	0.888889	0.0741045	417.801	NO	1:L	1:L	0:G	0:G	0:G	0:G	0:G	0:G	0:G	0:G	0:G	1:L	0:G	0:G	0:G	0:G	0:G	0:G	0:G	0:G	0:G	0:G	0:G	0:G	0:G	0:G	0:G	0:G	0:G	0:G	0:G	0:G	0:G	0:G	0:G	1:L	1:L	0:G	0:G	0:G	0:G	0:G
[truncated: 58 more columns]

## Sheet: Meticillin
Gene identifier	Gene functional annotation	Normalized weighted support	Normalized support	Odds ratio	P-value	P-value after Bonferroni correction	Drug-resistance determinant?	H19 (?)	D139 (?)	M013 (r)	RF122 (s)	JKD6159 (R)	21235 (?)	ED133 (s)	LGA251 (R)	21269 (?)	O11 (?)	O46 (?)	ST398 (R)	TCH60 (R)	WBG10049 (R)	C427 (?)	A01793497 (R)	WW270397 (R)	CGS00 (?)	Btn1260 (S)	MRSA252 (R)	EMRSA16 (R)	MN8 (S)	C160 (?)	21195 (?)	552053 (S)	M1015 (S)	M809 (S)	C101 (S)	E1410 (S)	M876 (S)	M899 (S)	58-424 (?)	65-1322 (?)	68-397 (?)	MSHR1132 (r)	21200 (?)	A9635 (?)	EMRSA15 (r)	21310 (?)	MR1 (R)	ED98 (s)	A9299 (?)
SAR0039(mecA)	penicillin-binding protein pbp2a, methicillin resistance determinant meca, transpeptidase	1	1	950	4.48276e-20	2.52738e-16	YES	0:L	0:L	1:G	0:L	1:G	0:L	0:L	1:G	0:L	0:L	0:L	1:G	1:G	1:G	0:L	1:G	1:G	0:L	0:L	1:G	1:G	0:L	0:L	0:L	0:L	0:L	0:L	0:L	0:L	0:L	0:L	0:L	0:L	0:L	1:G	0:L	0:L	1:G	0:L	1:G	0:L	0:L
SAR0037(ugpQ)	glycerophosphoryldiester phosphodiesterase	0.941176	0.98	931	6.77112e-15	3.81756e-11	NO	0:L	0:L	1:G	0:L	1:G	0:L	0:L	0:L	0:L	0:L	0:L	1:G	1:G	1:G	0:L	1:G	1:G	0:L	0:L	1:G	1:G	0:L	0:L	0:L	0:L	0:L	0:L	0:L	0:L	0:L	0:L	0:L	0:L	0:L	1:G	0:L	0:L	1:G	0:L	1:G	0:L	0:L
SAR0038(maoC)	dehydratase	0.941176	0.98	931	6.77112e-15	3.81756e-11	NO	0:L	0:L	1:G	0:L	1:G	0:L	0:L	0:L	0:L	0:L	0:L	1:G	1:G	1:G	0:L	1:G	1:G	0:L	0:L	1:G	1:G	0:L	0:L	0:L	0:L	0:L	0:L	0:L	0:L	0:L	0:L	0:L	0:L	0:L	1:G	0:L	0:L	1:G	0:L	1:G	0:L	0:L
SAR0056	conserved hypothetical protein	0.845294	0.9474	900	7.55082e-12	4.25715e-08	NO	0:L	0:L	1:G	0:L	1:G	1:G	0:L	1:G	0:L	0:L	0:L	1:G	1:G	1:G	1:G	1:G	1:G	0:L	0:L	1:G	1:G	0:L	0:L	0:L	0:L	0:L	0:L	0:L	0:L	0:L	0:L	0:L	0:L	0:L	1:G	0:L	0:L	1:G	0:L	1:G	0:L	0:L
SAR0036	putative membrane protein	0.803922	0.64	33.7778	5.7723e-11	3.25442e-07	NO	0:L	0:L	1:G	0:L	1:G	0:L	0:L	0:L	0:L	0:L	0:L	1:G	1:G	1:G	0:L	1:G	1:G	0:L	0:L	1:G	1:G	0:L	0:L	0:L	0:L	0:L	0:L	0:L	0:L	0:L	0:L	0:L	0:L	0:L	1:G	0:L	0:L	1:G	0:L	0:L	0:L	0:L
SAR0057	conserved hypothetical protein	0.747255	0.8474	162	6.47381e-10	3.64993e-06	NO	0:L	0:L	1:G	0:L	1:G	1:G	0:L	0:L	0:L	0:L	0:L	1:G	1:G	1:G	1:G	1:G	1:G	0:L	0:L	1:G	1:G	0:L	0:L	0:L	0:L	0:L	0:L	0:L	0:L	0:L	0:L	0:L	0:L	0:L	1:G	0:L	0:L	1:G	0:L	1:G	0:L	0:L
SAR0060(ccrA)	resolvase, n-terminal domain protein	0.727647	0.9074	432	1.40417e-09	7.9167e-06	NO	0:L	0:L	0:L	0:L	1:G	1:G	0:L	1:G	0:L	0:L	0:L	0:L	1:G	1:G	1:G	1:G	1:G	0:L	0:L	1:G	1:G	0:L	0:L	0:L	0:L	0:L	0:L	0:L	0:L	0:L	0:L	0:L	0:L	0:L	1:G	0:L	0:L	1:G	0:L	1:G	0:L	0:L
SAR0061(yycG)	putative membrane protein	0.727647	0.9074	432	1.40417e-09	7.9167e-06	NO	0:L	0:L	0:L	0:L	1:G	1:G	0:L	1:G	0:L	0:L	0:L	0:L	1:G	1:G	1:G	1:G	1:G	0:L	0:L	1:G	1:G	0:L	0:L	0:L	0:L	0:L	0:L	0:L	0:L	0:L	0:L	0:L	0:L	0:L	1:G	0:L	0:L	1:G	0:L	1:G	0:L	0:L
MW0028(ebpS)	hmg-coa synthase	0.709804	0.54	22.3043	2.76327e-09	1.55793e-05	NO	0:L	0:L	1:G	0:L	1:G	0:L	0:L	0:L	0:L	0:L	0:L	1:G	1:G	1:G	0:L	0:L	0:L	0:L	0:L	1:G	1:G	0:L	0:L	0:L	0:L	0:L	0:L	0:L	0:L	0:L	0:L	0:L	0:L	0:L	1:G	0:L	0:L	0:L	0:L	1:G	0:L	0:L
SAR0058	conserved hypothetical protein	0.61	0.7674	82	9.49643e-08	0.000535409	NO	0:L	0:L	0:L	0:L	1:G	1:G	0:L	0:L	0:L	0:L	0:L	0:L	1:G	1:G	1:G	1:G	1:G	0:L	0:L	1:G	1:G	0:L	0:L	0:L	0:L	0:L	0:L	0:L	0:L	0:L	0:L	0:L	0:L	0:L	1:G	0:L	0:L	1:G	0:L	1:G	0:L	0:L
MW0032(mecR1)	unknown	0.593464	0.42	13.7586	1.61191e-07	0.000908794	NO	0:L	0:L	0:L	0:L	1:G	0:L	0:L	0:L	0:L	0:L	0:L	0:L	1:G	1:G	0:L	1:G	1:G	0:L	0:L	0:L	0:L	0:L	0:L	0:L	0:L	0:L	0:L	0:L	0:L	0:L	0:L	0:L	0:L	0:L	1:G	0:L	0:L	1:G	0:L	1:G	0:L	0:L
MW0033(hsdR)	type i restriction-modification system endonuclease	0.593464	0.42	13.7586	1.61191e-07	0.000908794	NO	0:L	0:L	0:L	0:L	1:G	0:L	0:L	0:L	0:L	0:L	0:L	0:L	1:G	1:G	0:L	1:G	1:G	0:L	0:L	0:L	0:L	0:L	0:L	0:L	0:L	0:L	0:L	0:L	0:L	0:L	0:L	0:L	0:L	0:L	1:G	0:L	0:L	1:G	0:L	1:G	0:L	0:L
CGSSa03_13477	conserved hypothetical protein	0.588235	0.76	60.1667	1.90166e-07	0.00107215	NO	0:L	0:L	0:L	0:L	1:G	1:G	0:L	0:L	0:L	0:L	0:L	0:L	1:G	1:G	0:L	1:G	1:G	0:L	0:L	1:G	1:G	0:L	0:L	0:L	0:L	0:L	0:L	0:L	0:L	0:L	0:L	0:L	0:L	0:L	1:G	0:L	0:L	1:G	0:L	0:L	0:L	0:L
SAMG_01950	transposase	0.588235	0.76	60.1667	1.90166e-07	0.00107215	NO	0:L	0:L	0:L	0:L	1:G	1:G	0:L	0:L	0:L	0:L	0:L	0:L	1:G	1:G	0:L	1:G	1:G	0:L	0:L	1:G	1:G	0:L	0:L	0:L	0:L	0:L	0:L	0:L	0:L	0:L	0:L	0:L	0:L	0:L	1:G	0:L	0:L	1:G	0:L	0:L	0:L	0:L
SAR0059(ccrB)	phage transcriptional activator, ogr/delta	0.570784	0.8274	132	3.28278e-07	0.00185083	NO	0:L	0:L	0:L	0:L	1:G	1:G	0:L	1:G	0:L	0:L	0:L	0:L	1:G	1:G	1:G	1:G	0:L	0:L	0:L	1:G	1:G	0:L	0:L	0:L	0:L	0:L	0:L	0:L	0:L	0:L	0:L	0:L	0:L	0:L	1:G	0:L	0:L	1:G	0:L	0:L	0:L	0:L
SKAG_02870	conserved hypothetical protein	0.541176	0.44	14.9286	7.89878e-07	0.00445333	NO	0:L	0:L	0:L	0:L	1:G	1:G	0:L	0:L	0:L	0:L	0:L	0:L	1:G	1:G	0:L	1:G	1:G	0:L	0:L	1:G	1:G	0:L	0:L	0:L	0:L	0:L	0:L	0:L	0:L	0:L	0:L	0:L	0:L	0:L	1:G	0:L	0:L	1:G	0:L	0:L	0:L	0:L
USA300HOU_0037	conserved hypothetical protein	0.475817	0.38	11.6452	4.71418e-06	0.0265785	NO	0:L	0:L	0:L	0:L	1:G	0:L	0:L	0:L	0:L	0:L	0:L	0:L	1:G	1:G	0:L	1:G	1:G	0:L	0:L	0:L	0:L	0:L	0:L	0:L	0:L	0:L	0:L	0:L	0:L	0:L	0:L	0:L	0:L	0:L	1:G	0:L	0:L	1:G	0:L	0:L	0:L	0:L
SAR0026	conserved hypothetical protein	0.42277	0.4474	18	1.73211e-05	0.0976562	NO	0:L	0:L	0:L	0:L	1:G	0:L	0:L	0:L	0:L	0:L	0:L	0:L	1:G	1:G	0:L	0:L	0:L	0:L	0:L	1:G	1:G	0:L	0:L	0:L	0:L	0:L	0:L	0:L	0:L	0:L	0:L	0:L	0:L	0:L	1:G	0:L	0:L	1:G	0:L	0:L	0:L	0:L
SAR0025(ansA)	orf1260	0.396471	0.7148	38.7222	3.17267e-05	0.178875	NO	0:L	0:L	0:L	0:L	1:G	0:L	0:L	0:L	0:L	0:L	0:L	0:L	1:G	1:G	0:L	0:L	0:L	0:L	0:L	1:G	1:G	0:L	0:L	0:L	0:L	0:L	0:L	0:L	0:L	0:L	0:L	0:L	0:L	0:L	1:G	0:L	0:L	1:G	0:L	1:G	0:L	0:L
SAR0062	conserved hypothetical protein	0.353137	0.5274	24.8571	8.08101e-05	0.455608	NO	0:L	0:L	0:L	0:L	0:L	1:G	0:L	0:L	0:L	0:L	0:L	0:L	1:G	0:L	0:L	1:G	1:G	0:L	0:L	1:G	1:G	0:L	0:L	0:L	0:L	0:L	0:L	0:L	0:L	0:L	0:L	0:L	0:L	0:L	0:L	0:L	0:L	1:G	0:L	1:G	0:L	0:L
SAS1733(splF)	serine protease	0.332026	0.18	4.17073	0.000125593	0.708096	NO	0:G	0:G	1:L	0:G	0:G	0:G	0:G	0:G	0:G	0:G	0:G	1:L	0:G	0:G	0:G	0:G	0:G	0:G	0:G	0:G	0:G	0:G	0:G	0:G	0:G	0:G	0:G	0:G	0:G	0:G	0:G	0:G	0:G	0:G	1:L	1:L	1:L	1:L	1:L	1:L	0:G	0:G
SAR0063	conserved hypothetical protein	0.331373	0.52	20.5833	0.00012694	0.715688	NO	0:L	0:L	0:L	0:L	0:L	0:L	0:L	0:L	0:L	0:L	0:L	0:L	1:G	0:L	0:L	1:G	1:G	0:L	0:L	1:G	1:G	0:L	0:L	0:L	0:L	0:L	0:L	0:L	0:L	0:L	0:L	0:L	0:L	0:L	0:L	0:L	0:L	0:L	0:L	0:L	0:L	0:L
SaurJH1_2093	conserved hypothetical protein	0.327049	0.36	10.6875	0.000139093	0.784208	NO	0:L	0:L	1:G	0:L	1:G	0:L	0:L	0:L	0:L	0:L	1:G	0:L	0:L	0:L	0:L	0:L	0:L	0:L	0:L	0:L	0:L	0:L	1:G	1:G	0:L	0:L	0:L	0:L	0:L	0:L	0:L	0:L	0:L	0:L	0:L	0:L	0:L	1:G	0:L	1:G	0:L	0:L
SAR1906(splC)	serine protease	0.320261	0.16	3.61905	0.000159595	0.899798	NO	0:G	0:G	1:L	0:G	0:G	0:G	0:G	0:G	0:G	0:G	0:G	1:L	0:G	0:G	0:G	0:G	0:G	0:G	0:G	0:G	0:G	0:G	0:G	0:G	0:G	0:G	0:G	0:G	0:G	0:G	0:G	0:G	0:G	0:G	1:L	1:L	1:L	1:L	1:L	1:L	0:G	0:G
SATW20_08960	pathogenicity island protein	0.301961	0.32	8.94118	0.000231497	1.30518	NO	1:G	1:G	1:G	0:L	0:L	0:L	0:L	0:L	1:G	1:G	1:G	0:L	0:L	0:L	1:G	0:L	0:L	0:L	0:L	0:L	0:L	0:L	0:L	1:G	0:L	0:L	0:L	0:L	0:L	0:L	0:L	0:L	0:L	0:L	0:L	1:G	0:L	0:L	0:L	1:G	0:L	0:L
MW0042	orfid:mw0042	0.279739	0.32	8.94118	0.000362935	2.04623	NO	0:L	0:L	0:L	0:L	1:G	0:L	0:L	0:L	0:L	0:L	0:L	0:L	0:L	0:L	0:L	0:L	0:L	0:L	0:L	0:L	0:L	0:L	0:L	0:L	0:L	0:L	0:L	0:L	0:L	0:L	0:L	0:L	0:L	0:L	1:G	0:L	0:L	0:L	0:L	0:L	0:L	0:L
SATW20_00530(hsdR)	type i restriction-modification system endonuclease -like proteinue	0.27451	0.16	3.61905	0.000403319	2.27391	NO	0:L	0:L	1:G	0:L	1:G	0:L	0:L	1:G	0:L	0:L	0:L	0:L	0:L	0:L	0:L	0:L	0:L	0:L	0:L	0:L	0:L	0:L	0:L	0:L	0:L	0:L	0:L	0:L	0:L	0:L	0:L	0:L	0:L	0:L	0:L	0:L	0:L	1:G	1:G	0:L	0:L	0:L
SaurJH9_1711(radC)	predicted protein	0.259477	0.54	22.3043	0.000542345	3.05774	NO	0:L	0:L	0:L	0:L	0:L	0:L	0:L	0:L	0:L	1:G	0:L	0:L	0:L	1:G	0:L	0:L	0:L	1:G	0:L	1:G	1:G	0:L	0:L	0:L	0:L	0:L	0:L	0:L	0:L	0:L	0:L	1:G	1:G	1:G	0:L	0:L	0:L	0:L	0:L	0:L	0:L	1:G
SaurJH1_2096	phi77 orf017-like protein	0.250628	0.32	8.94118	0.00065187	3.67525	NO	0:L	0:L	0:L	0:L	0:L	1:G	0:L	0:L	0:L	0:L	0:L	0:L	0:L	0:L	0:L	0:L	0:L	0:L	0:L	0:L	0:L	0:L	1:G	0:L	0:L	0:L	0:L	0:L	0:L	0:L	0:L	0:L	0:L	0:L	1:G	0:L	0:L	1:G	0:L	0:L	0:L	0:L
SATW20_00900	conserved hypothetical protein	0.235294	0.18	4.17073	0.000890697	5.02175	NO	0:L	0:L	1:G	0:L	0:L	0:L	0:L	1:G	0:L	0:L	0:L	1:G	0:L	0:L	0:L	0:L	0:L	0:L	0:L	0:L	0:L	0:L	0:L	0:L	0:L	0:L	0:L	0:L	0:L	0:L	0:L	0:L	0:L	0:L	0:L	0:L	0:L	0:L	0:L	0:L	0:L	0:L
SATW20_00901	conserved hypothetical protein	0.235294	0.18	4.17073	0.000890697	5.02175	NO	0:L	0:L	1:G	0:L	0:L	0:L	0:L	1:G	0:L	0:L	0:L	1:G	0:L	0:L	0:L	0:L	0:L	0:L	0:L	0:L	0:L	0:L	0:L	0:L	0:L	0:L	0:L	0:L	0:L	0:L	0:L	0:L	0:L	0:L	0:L	0:L	0:L	0:L	0:L	0:L	0:L	0:L
MW1416	orf114	0.235294	0.1	2.11111	0.000886311	4.99702	NO	0:L	0:L	1:G	0:L	1:G	0:L	0:L	0:L	0:L	0:L	0:L	0:L	0:L	0:L	0:L	0:L	0:L	0:L	0:L	0:L	0:L	0:L	0:L	0:L	0:L	0:L	0:L	0:L	0:L	0:L	0:L	0:L	0:L	0:L	0:L	0:L	0:L	0:L	0:L	1:G	0:L	0:L
MW1417	orf055	0.235294	0.1	2.11111	0.000886311	4.99702	NO	0:L	0:L	1:G	0:L	1:G	0:L	0:L	0:L	0:L	0:L	0:L	0:L	0:L	0:L	0:L	0:L	0:L	0:L	0:L	0:L	0:L	0:L	0:L	0:L	0:L	0:L	0:L	0:L	0:L	0:L	0:L	0:L	0:L	0:L	0:L	0:L	0:L	0:L	0:L	1:G	0:L	0:L
MW1418	unknown	0.235294	0.1	2.11111	0.000886311	4.99702	NO	0:L	0:L	1:G	0:L	1:G	0:L	0:L	0:L	0:L	0:L	0:L	0:L	0:L	0:L	0:L	0:L	0:L	0:L	0:L	0:L	0:L	0:L	0:L	0:L	0:L	0:L	0:L	0:L	0:L	0:L	0:L	0:L	0:L	0:L	0:L	0:L	0:L	0:L	0:L	1:G	0:L	0:L
SAEMRSA15_00450(hsdM)	type i restriction-modification system,dna-methyltransferase subunit m	0.235294	0.08	1.65217	0.000886311	4.99702	NO	0:L	0:L	1:G	0:L	1:G	0:L	0:L	1:G	0:L	0:L	0:L	0:L	0:L	0:L	0:L	0:L	0:L	0:L	0:L	0:L	0:L	0:L	0:L	0:L	0:L	0:L	0:L	0:L	0:L	0:L	0:L	0:L	0:L	0:L	0:L	0:L	0:L	1:G	1:G	0:L	0:L	0:L
SA0042(gyrB)	polysulfide binding protein	0.230065	0.52	20.5833	0.000975404	5.49933	NO	0:L	0:L	0:L	0:L	0:L	0:L	0:L	0:L	0:L	0:L	0:L	0:L	0:L	0:L	0:L	0:L	0:L	0:L	0:L	1:G	1:G	0:L	0:L	0:L	0:L	0:L	0:L	0:L	0:L	0:L	0:L	0:L	0:L	0:L	0:L	0:L	0:L	0:L	0:L	0:L	0:L	0:L
SAR0040(mecR1)	signal transducer protein mecr1	0.230065	0.52	20.5833	0.000975404	5.49933	NO	0:L	0:L	0:L	0:L	0:L	0:L	0:L	0:L	0:L	0:L	0:L	0:L	0:L	0:L	0:L	0:L	0:L	0:L	0:L	1:G	1:G	0:L	0:L	0:L	0:L	0:L	0:L	0:L	0:L	0:L	0:L	0:L	0:L	0:L	0:L	0:L	0:L	0:L	0:L	0:L	0:L	0:L
SaurJH1_0032(xylR)	putative rok-family transcriptional regulator	0.230065	0.52	20.5833	0.000975404	5.49933	NO	0:L	0:L	0:L	0:L	0:L	0:L	0:L	0:L	0:L	0:L	0:L	0:L	0:L	0:L	0:L	0:L	0:L	0:L	0:L	1:G	1:G	0:L	0:L	0:L	0:L	0:L	0:L	0:L	0:L	0:L	0:L	0:L	0:L	0:L	0:L	0:L	0:L	0:L	0:L	0:L	0:L	0:L
SaurJH1_0037	protein of unknown function duf81	0.230065	0.52	20.5833	0.000975404	5.49933	NO	0:L	0:L	0:L	0:L	0:L	0:L	0:L	0:L	0:L	0:L	0:L	0:L	0:L	0:L	0:L	0:L	0:L	0:L	0:L	1:G	1:G	0:L	0:L	0:L	0:L	0:L	0:L	0:L	0:L	0:L	0:L	0:L	0:L	0:L	0:L	0:L	0:L	0:L	0:L	0:L	0:L	0:L
SAR0066	issag7, transposase orfa	0.230065	0.42	13.7586	0.000975404	5.49933	NO	0:L	0:L	1:G	0:L	0:L	1:G	0:L	0:L	0:L	0:L	0:L	0:L	0:L	0:L	0:L	0:L	0:L	0:L	0:L	1:G	1:G	0:L	0:L	0:L	0:L	0:L	0:L	0:L	0:L	0:L	0:L	0:L	0:L	0:L	0:L	0:L	0:L	0:L	0:L	0:L	0:L	0:L
SATW20_08990(virE)	pathogenicity island protein	0.224837	0.26	6.67568	0.00107953	6.08637	NO	0:L	0:L	1:G	0:L	0:L	1:G	0:L	0:L	0:L	0:L	0:L	0:L	0:L	0:L	1:G	0:L	0:L	0:L	0:L	0:L	0:L	0:L	0:L	0:L	0:L	0:L	0:L	0:L	0:L	0:L	0:L	0:L	0:L	0:L	0:L	1:G	0:L	0:L	0:L	0:L	0:L	0:L
SATW20_09000	pathogenicity island protein	0.224837	0.26	6.67568	0.00107953	6.08637	NO	0:L	0:L	1:G	0:L	0:L	1:G	0:L	0:L	0:L	0:L	0:L	0:L	0:L	0:L	1:G	0:L	0:L	0:L	0:L	0:L	0:L	0:L	0:L	0:L	0:L	0:L	0:L	0:L	0:L	0:L	0:L	0:L	0:L	0:L	0:L	1:G	0:L	0:L	0:L	0:L	0:L	0:L
SATW20_09010(lipA)	putative sav0793-like protein in superantigen-encoding pathogenicity islands sapi	0.224837	0.26	6.67568	0.00107953	6.08637	NO	0:L	0:L	1:G	0:L	0:L	0:L	0:L	0:L	0:L	0:L	0:L	0:L	0:L	0:L	1:G	0:L	0:L	0:L	0:L	0:L	0:L	0:L	0:L	0:L	0:L	0:L	0:L	0:L	0:L	0:L	0:L	0:L	0:L	0:L	0:L	1:G	0:L	0:L	0:L	0:L	0:L	0:L
MW0041	conserved hypothetical protein	0.220915	0.2	4.75	0.00117371	6.61736	NO	0:L	0:L	0:L	0:L	1:G	0:L	0:L	0:L	0:L	0:L	0:L	0:L	0:L	0:L	0:L	0:L	0:L	0:L	0:L	0:L	0:L	0:L	0:L	0:L	0:L	0:L	0:L	0:L	0:L	0:L	0:L	0:L	0:L	0:L	1:G	0:L	0:L	0:L	0:L	0:L	0:L	0:L
MW0043	transcriptional regulator	0.220915	0.2	4.75	0.00117371	6.61736	NO	0:L	0:L	0:L	0:L	1:G	0:L	0:L	0:L	0:L	0:L	0:L	0:L	0:L	0:L	0:L	0:L	0:L	0:L	0:L	0:L	0:L	0:L	0:L	0:L	0:L	0:L	0:L	0:L	0:L	0:L	0:L	0:L	0:L	0:L	1:G	0:L	0:L	0:L	0:L	0:L	0:L	0:L
MW0044	rhodanese-like domain protein	0.220915	0.2	4.75	0.00117371	6.61736	NO	0:L	0:L	0:L	0:L	1:G	0:L	0:L	0:L	0:L	0:L	0:L	0:L	0:L	0:L	0:L	0:L	0:L	0:L	0:L	0:L	0:L	0:L	0:L	0:L	0:L	0:L	0:L	0:L	0:L	0:L	0:L	0:L	0:L	0:L	1:G	0:L	0:L	0:L	0:L	0:L	0:L	0:L
MW0046	hnh endonuclease family protein	0.220915	0.2	4.75	0.00117371	6.61736	NO	0:L	0:L	0:L	0:L	1:G	0:L	0:L	0:L	0:L	0:L	0:L	0:L	0:L	0:L	0:L	0:L	0:L	0:L	0:L	0:L	0:L	0:L	0:L	0:L	0:L	0:L	0:L	0:L	0:L	0:L	0:L	0:L	0:L	0:L	1:G	0:L	0:L	0:L	0:L	0:L	0:L	0:L
MW0047	conserved hypothetical protein	0.220915	0.2	4.75	0.00117371	6.61736	NO	0:L	0:L	0:L	0:L	1:G	0:L	0:L	0:L	0:L	0:L	0:L	0:L	0:L	0:L	0:L	0:L	0:L	0:L	0:L	0:L	0:L	0:L	0:L	0:L	0:L	0:L	0:L	0:L	0:L	0:L	0:L	0:L	0:L	0:L	1:G	0:L	0:L	0:L	0:L	0:L	0:L	0:L
USA300HOU_0046	conserved hypothetical protein	0.220915	0.2	4.75	0.00117371	6.61736	NO	0:L	0:L	0:L	0:L	1:G	0:L	0:L	0:L	0:L	0:L	0:L	0:L	0:L	0:L	0:L	0:L	0:L	0:L	0:L	0:L	0:L	0:L	0:L	0:L	0:L	0:L	0:L	0:L	0:L	0:L	0:L	0:L	0:L	0:L	1:G	0:L	0:L	0:L	0:L	0:L	0:L	0:L
SAR0042(fudoh)	fudoh	0.220261	0.5	19	0.001183	6.66977	NO	0:L	0:L	0:L	0:L	0:L	0:L	0:L	0:L	0:L	0:L	0:L	0:L	0:L	0:L	0:L	0:L	0:L	0:L	0:L	1:G	1:G	0:L	0:L	0:L	0:L	0:L	0:L	0:L	0:L	0:L	0:L	0:L	0:L	0:L	0:L	0:L	0:L	0:L	0:L	0:L	0:L	0:L
SATW20_00761	phenol-soluble modulin-mec	0.220261	0.5	19	0.001183	6.66977	NO	0:L	0:L	0:L	0:L	0:L	0:L	0:L	0:L	0:L	0:L	0:L	0:L	0:L	0:L	0:L	0:L	0:L	0:L	0:L	1:G	1:G	0:L	0:L	0:L	0:L	0:L	0:L	0:L	0:L	0:L	0:L	0:L	0:L	0:L	0:L	0:L	0:L	0:L	0:L	0:L	0:L	0:L
SAO11_2591	conserved hypothetical protein	0.212564	0.1274	3.95122	0.00137845	7.77171	NO	0:G	0:G	0:G	0:G	0:G	0:G	0:G	0:G	0:G	0:G	1:L	1:L	0:G	0:G	0:G	0:G	0:G	0:G	0:G	0:G	0:G	0:G	0:G	0:G	0:G	0:G	0:G	0:G	0:G	0:G	0:G	0:G	0:G	0:G	1:L	0:G	1:L	1:L	1:L	1:L	0:G	1:L
SAR2709(clfB)	fibrinogen and keratin-10 binding surface anchored protein	0.211614	0.26	6.67568	0.0014172	7.99018	NO	0:G	0:G	0:G	0:G	0:G	0:G	0:G	0:G	1:L	1:L	1:L	0:G	0:G	0:G	0:G	0:G	1:L	0:G	0:G	0:G	0:G	0:G	0:G	0:G	0:G	0:G	0:G	0:G	0:G	0:G	0:G	0:G	0:G	0:G	1:L	1:L	1:L	0:G	1:L	1:L	0:G	1:L
HMPREF0776_1448	conserved hypothetical protein	0.20915	0.16	3.61905	0.00148531	8.37418	NO	1:L	1:L	0:G	0:G	0:G	0:G	0:G	0:G	0:G	0:G	0:G	0:G	0:G	0:G	0:G	0:G	0:G	0:G	0:G	0:G	0:G	0:G	0:G	0:G	0:G	0:G	0:G	0:G	0:G	0:G	0:G	0:G	0:G	0:G	1:L	1:L	1:L	1:L	1:L	1:L	0:G	0:G
SAS1917	transcriptional regulator	0.206275	0.2948	5.66667	0.00156608	8.82958	NO	0:L	0:L	1:G	0:L	1:G	1:G	0:L	0:L	0:L	0:L	0:L	0:L	0:L	0:L	0:L	1:G	1:G	0:L	0:L	0:L	0:L	0:L	1:G	1:G	0:L	0:L	0:L	0:L	0:L	0:L	0:L	0:L	0:L	0:L	1:G	0:L	0:L	1:G	1:G	1:G	0:L	0:L
HMPREF0773_0646	conserved hypothetical protein	0.202655	0.2348	4.37879	0.00168844	9.51941	NO	1:L	1:L	1:L	1:L	1:L	0:G	0:G	1:L	0:G	0:G	0:G	1:L	1:L	1:L	1:L	0:G	0:G	0:G	0:G	0:G	0:G	0:G	1:L	0:G	0:G	0:G	0:G	0:G	0:G	0:G	0:G	0:G	0:G	0:G	1:L	1:L	1:L	1:L	1:L	1:L	0:G	0:G
SAS0901	gp10	0.201453	0.2674	8.47059	0.00173553	9.78494	NO	0:L	0:L	0:L	0:L	1:G	0:L	0:L	0:L	0:L	0:L	0:L	0:L	1:G	1:G	0:L	0:L	0:L	0:L	0:L	0:L	0:L	0:L	0:L	0:L	0:L	0:L	0:L	0:L	0:L	0:L	0:L	0:L	0:L	0:L	0:L	0:L	0:L	0:L	0:L	1:G	0:L	1:G
SaurJH9_0056	c4-dicarboxylate anaerobic carrier	0.200654	0.42	13.7586	0.00175474	9.8932	NO	0:L	0:L	0:L	0:L	0:L	1:G	0:L	0:L	0:L	0:L	0:L	0:L	1:G	0:L	0:L	0:L	0:L	0:L	0:L	1:G	1:G	0:L	0:L	0:L	0:L	0:L	0:L	0:L	0:L	0:L	0:L	0:L	1:G	0:L	0:L	0:L	0:L	0:L	0:L	0:L	0:L	0:L
SAOUHSC_00967	conserved hypothetical protein	0.198235	0.0674	2.45455	0.00183781	10.3616	NO	0:G	0:G	1:L	0:G	1:L	1:L	1:L	1:L	1:L	1:L	1:L	1:L	0:G	0:G	0:G	0:G	0:G	0:G	0:G	0:G	0:G	0:G	0:G	0:G	0:G	0:G	0:G	0:G	0:G	0:G	0:G	0:G	0:G	0:G	1:L	0:G	0:G	1:L	1:L	0:G	0:G	0:G
SAOUHSC_01783	conserved hypothetical protein	0.194118	0.14	3.09302	0.00199253	11.2339	NO	1:L	1:L	1:L	0:G	0:G	0:G	0:G	0:G	0:G	0:G	0:G	0:G	1:L	0:G	0:G	0:G	0:G	0:G	0:G	0:G	0:G	0:G	0:G	0:G	0:G	0:G	0:G	0:G	0:G	0:G	0:G	0:G	0:G	0:G	1:L	0:G	0:G	0:G	0:G	0:G	0:G	0:G
SAOUHSC_01579	orf136	0.194057	0.3748	7.84615	0.00201267	11.3474	NO	0:L	0:L	1:G	0:L	1:G	0:L	0:L	0:L	1:G	0:L	0:L	1:G	1:G	1:G	1:G	0:L	0:L	0:L	1:G	0:L	0:L	0:L	0:L	1:G	0:L	0:L	0:L	0:L	0:L	0:L	0:L	0:L	1:G	0:L	0:L	0:L	0:L	1:G	1:G	1:G	0:L	1:G
SAR0041(mecI)	methicillin resistance repressor meci	0.19085	0.44	14.9286	0.00212985	12.0081	NO	0:L	0:L	0:L	0:L	0:L	0:L	0:L	0:L	0:L	0:L	0:L	0:L	0:L	0:L	0:L	0:L	0:L	0:L	0:L	1:G	1:G	0:L	0:L	0:L	0:L	0:L	0:L	0:L	0:L	0:L	0:L	0:L	0:L	0:L	0:L	0:L	0:L	0:L	0:L	0:L	0:L	0:L
SAOUHSC_01580	phislt orf204-like protein	0.188829	0.3748	7.84615	0.00222059	12.5197	NO	0:L	0:L	1:G	0:L	1:G	0:L	0:L	0:L	1:G	0:L	0:L	1:G	1:G	1:G	1:G	0:L	0:L	0:L	1:G	0:L	0:L	0:L	0:L	1:G	0:L	0:L	0:L	0:L	0:L	0:L	0:L	0:L	1:G	0:L	0:L	0:L	0:L	1:G	1:G	1:G	0:L	1:G
SaurJH1_0044(radC)	dna repair protein radc	0.18733	0.34	9.78788	0.00232433	13.1046	NO	0:L	0:L	0:L	0:L	0:L	0:L	0:L	0:L	0:L	0:L	0:L	0:L	0:L	0:L	0:L	0:L	0:L	0:L	0:L	1:G	1:G	0:L	0:L	0:L	0:L	0:L	0:L	0:L	0:L	0:L	0:L	0:L	0:L	0:L	0:L	0:L	0:L	0:L	0:L	0:L	0:L	0:L
SAO11_1053	conserved hypothetical protein	0.18733	0.24	6	0.00232433	13.1046	NO	0:L	1:G	0:L	0:L	0:L	0:L	0:L	0:L	0:L	1:G	0:L	1:G	1:G	1:G	0:L	0:L	0:L	0:L	0:L	0:L	0:L	0:L	0:L	0:L	0:L	0:L	0:L	0:L	0:L	0:L	0:L	0:L	0:L	0:L	0:L	0:L	0:L	0:L	0:L	0:L	0:L	0:L
SaurJH1_1048	conserved hypothetical protein	0.18733	0.24	6	0.00232433	13.1046	NO	0:L	1:G	0:L	0:L	0:L	0:L	0:L	0:L	0:L	0:L	0:L	1:G	1:G	1:G	0:L	0:L	0:L	0:L	0:L	0:L	0:L	0:L	0:L	0:L	0:L	0:L	0:L	0:L	0:L	0:L	0:L	0:L	0:L	0:L	0:L	0:L	0:L	0:L	0:L	0:L	0:L	0:L
USA300HOU_0854(lytM)	ci-like repressor, superantigen-encoding pathogenicity islands sapi	0.183007	0.22	5.35897	0.00254627	14.3559	NO	0:L	0:L	1:G	0:L	0:L	1:G	0:L	0:L	0:L	0:L	0:L	0:L	0:L	0:L	0:L	0:L	0:L	0:L	0:L	0:L	0:L	0:L	0:L	0:L	0:L	0:L	0:L	0:L	0:L	0:L	0:L	0:L	0:L	0:L	0:L	0:L	0:L	0:L	0:L	0:L	0:L	0:L
USA300HOU_0855(scrB)	dna-binding helix-turn-helix protein	0.183007	0.22	5.35897	0.00254627	14.3559	NO	0:L	0:L	1:G	0:L	0:L	1:G	0:L	0:L	0:L	0:L	0:L	0:L	0:L	0:L	0:L	0:L	0:L	0:L	0:L	0:L	0:L	0:L	0:L	0:L	0:L	0:L	0:L	0:L	0:L	0:L	0:L	0:L	0:L	0:L	0:L	0:L	0:L	0:L	0:L	0:L	0:L	0:L
SACOL0331	conserved hypothetical protein	0.183007	0.08	1.65217	0.00254627	14.3559	NO	0:L	1:G	1:G	0:L	0:L	1:G	0:L	0:L	1:G	0:L	0:L	0:L	0:L	0:L	1:G	0:L	0:L	0:L	0:L	0:L	0:L	0:L	0:L	1:G	0:L	0:L	0:L	0:L	0:L	0:L	0:L	0:L	0:L	0:L	0:L	0:L	0:L	0:L	1:G	0:L	0:L	0:L
SACOL0332	conserved hypothetical protein	0.183007	0.08	1.65217	0.00254627	14.3559	NO	0:L	1:G	1:G	0:L	0:L	1:G	0:L	0:L	1:G	0:L	0:L	0:L	0:L	0:L	1:G	0:L	0:L	0:L	0:L	0:L	0:L	0:L	0:L	1:G	0:L	0:L	0:L	0:L	0:L	0:L	0:L	0:L	0:L	0:L	0:L	0:L	0:L	0:L	1:G	0:L	0:L	0:L
HMPREF0772_10516	conserved hypothetical protein	0.176471	0.08	1.65217	0.00296994	16.7445	NO	0:L	0:L	1:G	0:L	0:L	0:L	0:L	0:L	0:L	0:L	0:L	0:L	1:G	1:G	0:L	0:L	0:L	0:L	0:L	0:L	0:L	0:L	0:L	0:L	0:L	0:L	0:L	0:L	0:L	0:L	0:L	0:L	0:L	0:L	0:L	1:G	1:G	1:G	1:G	0:L	0:L	0:L
HMPREF9528_00381	conserved domain protein	0.176471	0.06	1.21277	0.00296994	16.7445	NO	0:G	0:G	0:G	0:G	1:L	0:G	0:G	0:G	0:G	0:G	0:G	0:G	0:G	0:G	0:G	0:G	0:G	0:G	0:G	0:G	0:G	0:G	0:G	0:G	0:G	0:G	0:G	0:G	0:G	0:G	0:G	0:G	0:G	0:G	1:L	0:G	0:G	1:L	1:L	0:G	0:G	0:G
SACOL0045	conserved hypothetical protein	0.176471	0.06	1.21277	0.00296994	16.7445	NO	0:L	0:L	0:L	0:L	0:L	0:L	0:L	0:L	0:L	0:L	0:L	0:L	0:L	0:L	0:L	0:L	0:L	0:L	0:L	0:L	0:L	0:L	0:L	0:L	0:L	0:L	0:L	0:L	0:L	0:L	0:L	0:L	0:L	0:L	0:L	0:L	0:L	1:G	0:L	1:G	0:L	0:L
SAEMRSA15_00460(hsdS)	type i restriction modification dna specificity domain protein	0.176471	0.06	1.21277	0.00296994	16.7445	NO	0:L	0:L	0:L	0:L	1:G	0:L	0:L	1:G	0:L	0:L	0:L	0:L	0:L	0:L	0:L	0:L	0:L	0:L	0:L	0:L	0:L	0:L	0:L	0:L	0:L	0:L	0:L	0:L	0:L	0:L	0:L	0:L	0:L	0:L	0:L	0:L	0:L	1:G	1:G	0:L	0:L	0:L
SAEMRSA15_00490	conserved domain protein	0.176471	0.06	1.21277	0.00296994	16.7445	NO	0:L	0:L	0:L	0:L	1:G	0:L	0:L	1:G	0:L	0:L	0:L	0:L	0:L	0:L	0:L	0:L	0:L	0:L	0:L	0:L	0:L	0:L	0:L	0:L	0:L	0:L	0:L	0:L	0:L	0:L	0:L	0:L	0:L	0:L	0:L	0:L	0:L	1:G	1:G	0:L	0:L	0:L
SAEMRSA15_14110	unknown	0.176471	0.06	1.21277	0.00296994	16.7445	NO	1:G	1:G	0:L	0:L	1:G	0:L	0:L	0:L	0:L	0:L	0:L	1:G	0:L	0:L	1:G	0:L	0:L	0:L	0:L	0:L	0:L	0:L	1:G	0:L	0:L	0:L	0:L	0:L	0:L	0:L	0:L	0:L	0:L	0:L	0:L	0:L	0:L	1:G	1:G	0:L	0:L	0:L
SALG_00675	putative dienelactone hydrolase	0.176471	0.06	1.21277	0.00296994	16.7445	NO	0:L	0:L	1:G	0:L	1:G	0:L	0:L	0:L	0:L	0:L	0:L	0:L	0:L	0:L	0:L	0:L	0:L	0:L	0:L	0:L	0:L	0:L	0:L	0:L	0:L	0:L	0:L	0:L	0:L	0:L	0:L	0:L	0:L	0:L	1:G	1:G	1:G	0:L	0:L	0:L	0:L	0:L
SAO46_0628	conserved hypothetical protein	0.176471	0.06	1.21277	0.00296994	16.7445	NO	0:G	0:G	0:G	0:G	1:L	0:G	0:G	0:G	0:G	0:G	0:G	0:G	0:G	0:G	0:G	0:G	0:G	0:G	0:G	0:G	0:G	0:G	0:G	0:G	0:G	0:G	0:G	0:G	0:G	0:G	0:G	0:G	0:G	0:G	1:L	0:G	0:G	1:L	1:L	0:G	0:G	0:G
SAO46_1817	conserved hypothetical protein	0.176471	0.06	1.21277	0.00296994	16.7445	NO	0:G	0:G	0:G	0:G	1:L	0:G	0:G	0:G	0:G	0:G	0:G	0:G	0:G	0:G	0:G	0:G	0:G	0:G	0:G	0:G	0:G	0:G	0:G	0:G	0:G	0:G	0:G	0:G	0:G	0:G	0:G	0:G	0:G	0:G	1:L	0:G	0:G	0:G	0:G	0:G	0:G	0:G
SAOUHSC_00238	conserved hypothetical protein	0.176471	0.06	1.21277	0.00296994	16.7445	NO	0:G	0:G	0:G	0:G	0:G	0:G	0:G	0:G	0:G	0:G	0:G	1:L	0:G	0:G	0:G	0:G	0:G	0:G	0:G	0:G	0:G	0:G	0:G	0:G	0:G	0:G	0:G	0:G	0:G	0:G	0:G	0:G	0:G	0:G	1:L	0:G	0:G	1:L	1:L	0:G	0:G	0:G
SAOUHSC_00353(int)	putative integrase	0.176471	0.06	1.21277	0.00296994	16.7445	NO	0:G	0:G	1:L	0:G	0:G	0:G	0:G	0:G	0:G	0:G	0:G	0:G	0:G	0:G	0:G	0:G	0:G	0:G	0:G	0:G	0:G	0:G	0:G	0:G	0:G	0:G	0:G	0:G	0:G	0:G	0:G	0:G	0:G	0:G	1:L	0:G	0:G	1:L	1:L	0:G	0:G	0:G
SAOUHSC_01200	conserved hypothetical protein	0.176471	0.06	1.21277	0.00296994	16.7445	NO	0:G	0:G	0:G	0:G	1:L	0:G	0:G	0:G	0:G	0:G	0:G	0:G	0:G	0:G	0:G	0:G	0:G	0:G	0:G	0:G	0:G	0:G	0:G	0:G	0:G	0:G	0:G	0:G	0:G	0:G	0:G	0:G	0:G	0:G	1:L	0:G	0:G	0:G	0:G	1:L	0:G	0:G
SAOUHSC_A00635	conserved hypothetical protein	0.176471	0.06	1.21277	0.00296994	16.7445	NO	0:G	0:G	0:G	0:G	0:G	0:G	0:G	0:G	0:G	0:G	0:G	1:L	0:G	0:G	0:G	0:G	0:G	0:G	0:G	0:G	0:G	0:G	0:G	0:G	0:G	0:G	0:G	0:G	0:G	0:G	0:G	0:G	0:G	0:G	1:L	1:L	1:L	0:G	0:G	1:L	0:G	0:G
SAR1126	conserved hypothetical protein	0.176471	0.06	1.21277	0.00296994	16.7445	NO	0:G	0:G	1:L	0:G	1:L	0:G	0:G	0:G	0:G	0:G	0:G	0:G	0:G	0:G	0:G	0:G	0:G	0:G	0:G	0:G	0:G	0:G	0:G	0:G	0:G	0:G	0:G	0:G	0:G	0:G	0:G	0:G	0:G	0:G	1:L	0:G	0:G	0:G	0:G	0:G	0:G	0:G
SAR1746	conserved hypothetical protein	0.176471	0.06	1.21277	0.00296994	16.7445	NO	0:G	0:G	0:G	0:G	1:L	1:L	0:G	0:G	0:G	0:G	0:G	1:L	0:G	0:G	0:G	0:G	0:G	0:G	0:G	0:G	0:G	0:G	0:G	0:G	0:G	0:G	0:G	0:G	0:G	0:G	0:G	0:G	0:G	0:G	1:L	0:G	0:G	0:G	0:G	0:G	0:G	0:G
SAR2477	zn-dependent protease	0.176471	0.06	1.21277	0.00296994	16.7445	NO	1:L	1:L	0:G	0:G	1:L	1:L	0:G	1:L	0:G	1:L	1:L	0:G	0:G	0:G	0:G	0:G	0:G	0:G	0:G	0:G	0:G	0:G	0:G	0:G	0:G	0:G	0:G	0:G	0:G	0:G	0:G	0:G	0:G	0:G	0:G	0:G	0:G	0:G	0:G	0:G	0:G	0:G
USA300HOU_2529	conserved hypothetical protein	0.176471	0.06	1.21277	0.00296994	16.7445	NO	0:G	0:G	0:G	0:G	1:L	0:G	0:G	0:G	0:G	0:G	0:G	0:G	0:G	0:G	0:G	0:G	0:G	0:G	0:G	0:G	0:G	0:G	0:G	0:G	0:G	0:G	0:G	0:G	0:G	0:G	0:G	0:G	0:G	0:G	1:L	0:G	0:G	1:L	0:G	0:G	0:G	0:G
VBIStaAur138273_0505	predicted protein	0.176471	0.06	1.21277	0.00296994	16.7445	NO	0:G	0:G	0:G	0:G	1:L	0:G	0:G	0:G	0:G	0:G	0:G	0:G	0:G	0:G	0:G	0:G	0:G	0:G	0:G	0:G	0:G	0:G	0:G	0:G	0:G	0:G	0:G	0:G	0:G	0:G	0:G	0:G	0:G	0:G	1:L	0:G	0:G	0:G	0:G	0:G	0:G	0:G
USA300HOU_2015	conserved hypothetical protein	0.174706	0.1074	3.42857	0.00304209	17.1513	NO	1:L	1:L	1:L	0:G	1:L	0:G	0:G	0:G	0:G	1:L	1:L	1:L	0:G	0:G	0:G	0:G	0:G	0:G	0:G	0:G	0:G	0:G	0:G	0:G	0:G	0:G	0:G	0:G	0:G	0:G	0:G	0:G	0:G	0:G	1:L	1:L	1:L	0:G	0:G	0:G	0:G	0:G
CGSSa03_13542	conserved hypothetical protein	0.171242	0.4	12.6667	0.00321794	18.1428	NO	0:L	0:L	0:L	0:L	0:L	0:L	0:L	0:L	0:L	0:L	0:L	0:L	0:L	0:L	0:L	0:L	0:L	0:L	0:L	1:G	1:G	0:L	0:L	0:L	0:L	0:L	0:L	0:L	0:L	0:L	0:L	0:L	0:L	0:L	0:L	0:L	0:L	0:L	0:L	0:L	0:L	0:L
SANG_02127	potassium-transporting atpase subunit kdpf	0.171242	0.4	12.6667	0.00321794	18.1428	NO	0:L	0:L	0:L	0:L	0:L	0:L	0:L	0:L	0:L	0:L	0:L	0:L	0:L	0:L	0:L	0:L	0:L	0:L	0:L	1:G	1:G	0:L	0:L	0:L	0:L	0:L	0:L	0:L	0:L	0:L	0:L	0:L	0:L	0:L	0:L	0:L	0:L	0:L	0:L	0:L	0:L	0:L
SAR0068(kdpE)	two-component system response regulator receiver	0.171242	0.4	12.6667	0.00321794	18.1428	NO	0:L	0:L	0:L	0:L	0:L	0:L	0:L	0:L	0:L	0:L	0:L	0:L	0:L	0:L	0:L	0:L	0:L	0:L	0:L	1:G	1:G	0:L	0:L	0:L	0:L	0:L	0:L	0:L	0:L	0:L	0:L	0:L	0:L	0:L	0:L	0:L	0:L	0:L	0:L	0:L	0:L	0:L
SAR0069(kdpD)	two-component system sensor kinase	0.171242	0.4	12.6667	0.00321794	18.1428	NO	0:L	0:L	0:L	0:L	0:L	0:L	0:L	0:L	0:L	0:L	0:L	0:L	0:L	0:L	0:L	0:L	0:L	0:L	0:L	1:G	1:G	0:L	0:L	0:L	0:L	0:L	0:L	0:L	0:L	0:L	0:L	0:L	0:L	0:L	0:L	0:L	0:L	0:L	0:L	0:L	0:L	0:L
SAR0074	conserved hypothetical protein	0.171242	0.4	12.6667	0.00321794	18.1428	NO	0:L	0:L	0:L	0:L	0:L	0:L	0:L	0:L	0:L	0:L	0:L	0:L	0:L	0:L	0:L	0:L	0:L	0:L	0:L	1:G	1:G	0:L	0:L	0:L	0:L	0:L	0:L	0:L	0:L	0:L	0:L	0:L	0:L	0:L	0:L	0:L	0:L	0:L	0:L	0:L	0:L	0:L
SAR0075	conserved hypothetical protein	0.171242	0.4	12.6667	0.00321794	18.1428	NO	0:L	0:L	0:L	0:L	0:L	0:L	0:L	0:L	0:L	0:L	0:L	0:L	0:L	0:L	0:L	0:L	0:L	0:L	0:L	1:G	1:G	0:L	0:L	0:L	0:L	0:L	0:L	0:L	0:L	0:L	0:L	0:L	0:L	0:L	0:L	0:L	0:L	0:L	0:L	0:L	0:L	0:L
SaurJH1_0047	conserved hypothetical protein	0.171242	0.4	12.6667	0.00321794	18.1428	NO	0:L	0:L	0:L	0:L	0:L	0:L	0:L	0:L	0:L	0:L	0:L	0:L	0:L	0:L	1:G	0:L	0:L	0:L	0:L	1:G	1:G	0:L	0:L	0:L	0:L	0:L	0:L	0:L	0:L	0:L	0:L	0:L	0:L	0:L	0:L	0:L	0:L	0:L	0:L	0:L	0:L	0:L
SaurJH1_0054(tnp)	transposase	0.171242	0.4	12.6667	0.00321794	18.1428	NO	0:L	0:L	0:L	0:L	0:L	0:L	0:L	0:L	0:L	0:L	0:L	0:L	0:L	0:L	0:L	0:L	0:L	0:L	0:L	1:G	1:G	0:L	0:L	0:L	0:L	0:L	0:L	0:L	0:L	0:L	0:L	0:L	0:L	0:L	0:L	0:L	0:L	0:L	0:L	0:L	0:L	0:L
SaurJH1_0055(tnp)	transposase	0.171242	0.4	12.6667	0.00321794	18.1428	NO	0:L	0:L	0:L	0:L	0:L	0:L	0:L	0:L	0:L	0:L	0:L	0:L	0:L	0:L	0:L	0:L	0:L	0:L	0:L	1:G	1:G	0:L	0:L	0:L	0:L	0:L	0:L	0:L	0:L	0:L	0:L	0:L	0:L	0:L	0:L	0:L	0:L	0:L	0:L	0:L	0:L	0:L
SaurJH1_0057	conserved hypothetical protein	0.171242	0.4	12.6667	0.00321794	18.1428	NO	0:L	0:L	0:L	0:L	0:L	0:L	0:L	0:L	0:L	0:L	0:L	0:L	0:L	0:L	0:L	0:L	0:L	0:L	0:L	1:G	1:G	0:L	0:L	0:L	0:L	0:L	0:L	0:L	0:L	0:L	0:L	0:L	0:L	0:L	0:L	0:L	0:L	0:L	0:L	0:L	0:L	0:L
SATW20_04610(thiI)	putative transcriptional regulator	0.166013	0.24	6	0.00352463	19.8718	NO	0:L	0:L	0:L	0:L	0:L	0:L	0:L	0:L	0:L	0:L	0:L	1:G	0:L	0:L	0:L	0:L	0:L	0:L	0:L	0:L	0:L	0:L	0:L	0:L	0:L	0:L	0:L	0:L	0:L	0:L	0:L	0:L	0:L	0:L	0:L	0:L	0:L	0:L	0:L	0:L	0:L	0:L
SATW20_04620(tetM)	tetracycline resistance protein tetm	0.166013	0.24	6	0.00352463	19.8718	NO	0:L	0:L	0:L	0:L	0:L	0:L	0:L	0:L	0:L	0:L	0:L	1:G	0:L	0:L	0:L	0:L	0:L	0:L	0:L	0:L	0:L	0:L	0:L	0:L	0:L	0:L	0:L	0:L	0:L	0:L	0:L	0:L	0:L	0:L	0:L	0:L	0:L	0:L	0:L	0:L	0:L	0:L
SAR0842(clfA)	fibrinogen-binding protein	0.165359	0.16	3.61905	0.0035944	20.2652	NO	0:G	0:G	0:G	0:G	0:G	0:G	0:G	0:G	1:L	1:L	0:G	0:G	0:G	0:G	0:G	0:G	0:G	0:G	0:G	0:G	0:G	0:G	0:G	1:L	0:G	0:G	0:G	0:G	0:G	0:G	0:G	0:G	0:G	1:L	1:L	0:G	0:G	0:G	0:G	1:L	0:G	0:G
SAR0457a(trmB)	predicted protein	0.161176	0.3748	7.84615	0.0039117	22.0542	NO	1:L	1:L	1:L	0:G	1:L	0:G	0:G	1:L	0:G	0:G	0:G	1:L	0:G	0:G	0:G	0:G	0:G	0:G	0:G	0:G	0:G	0:G	0:G	0:G	0:G	0:G	0:G	0:G	0:G	0:G	0:G	0:G	0:G	0:G	1:L	0:G	0:G	0:G	0:G	1:L	1:L	1:L
HMPREF9529_01911	abortive phage resistance protein	0.160131	0.12	2.59091	0.00397768	22.4262	NO	0:L	0:L	0:L	0:L	0:L	0:L	0:L	0:L	0:L	0:L	0:L	0:L	1:G	0:L	0:L	1:G	1:G	0:L	0:L	0:L	0:L	0:L	0:L	0:L	0:L	0:L	0:L	0:L	0:L	0:L	0:L	0:L	0:L	0:L	0:L	0:L	0:L	0:L	0:L	0:L	0:L	0:L
SATW20_04650(cap8J)	lipoprotein, nlp/p60 family	0.159477	0.22	5.35897	0.00400241	22.5656	NO	0:L	0:L	0:L	0:L	0:L	0:L	0:L	0:L	0:L	0:L	0:L	1:G	0:L	0:L	0:L	0:L	0:L	0:L	0:L	0:L	0:L	0:L	0:L	0:L	0:L	0:L	0:L	0:L	0:L	0:L	0:L	0:L	0:L	0:L	0:L	0:L	0:L	0:L	0:L	0:L	0:L	0:L
SATW20_04670(capL)	putative atp/gtp-binding protein	0.159477	0.22	5.35897	0.00400241	22.5656	NO	0:L	0:L	0:L	0:L	0:L	0:L	0:L	0:L	0:L	0:L	0:L	1:G	0:L	0:L	0:L	0:L	0:L	0:L	0:L	0:L	0:L	0:L	0:L	0:L	0:L	0:L	0:L	0:L	0:L	0:L	0:L	0:L	0:L	0:L	0:L	0:L	0:L	0:L	0:L	0:L	0:L	0:L
SATW20_04780	fig086557: conjugation related protein	0.159477	0.22	5.35897	0.00400241	22.5656	NO	0:L	0:L	0:L	0:L	0:L	0:L	0:L	0:L	0:L	0:L	0:L	1:G	0:L	0:L	0:L	0:L	0:L	0:L	0:L	0:L	0:L	0:L	0:L	0:L	0:L	0:L	0:L	0:L	0:L	0:L	0:L	0:L	0:L	0:L	0:L	0:L	0:L	0:L	0:L	0:L	0:L	0:L
SATW20_04800	replication initiation factor	0.159477	0.22	5.35897	0.00400241	22.5656	NO	0:L	0:L	0:L	0:L	0:L	0:L	0:L	0:L	0:L	0:L	0:L	1:G	0:L	0:L	0:L	0:L	0:L	0:L	0:L	0:L	0:L	0:L	0:L	0:L	0:L	0:L	0:L	0:L	0:L	0:L	0:L	0:L	0:L	0:L	0:L	0:L	0:L	0:L	0:L	0:L	0:L	0:L
SATW20_04810	dna segregation atpase ftsk/spoiiie	0.159477	0.22	5.35897	0.00400241	22.5656	NO	0:L	0:L	0:L	0:L	0:L	0:L	0:L	0:L	0:L	0:L	0:L	1:G	0:L	0:L	0:L	0:L	0:L	0:L	0:L	0:L	0:L	0:L	0:L	0:L	0:L	0:L	0:L	0:L	0:L	0:L	0:L	0:L	0:L	0:L	0:L	0:L	0:L	0:L	0:L	0:L	0:L	0:L
SATW20_04830	conjugative transposon protein	0.159477	0.22	5.35897	0.00400241	22.5656	NO	0:L	0:L	0:L	0:L	0:L	0:L	0:L	0:L	0:L	0:L	0:L	1:G	0:L	0:L	0:L	0:L	0:L	0:L	0:L	0:L	0:L	0:L	0:L	0:L	0:L	0:L	0:L	0:L	0:L	0:L	0:L	0:L	0:L	0:L	0:L	0:L	0:L	0:L	0:L	0:L	0:L	0:L
SA0035	unknown	0.159477	0.14	3.09302	0.00400241	22.5656	NO	0:L	0:L	0:L	0:L	0:L	0:L	0:L	0:L	0:L	0:L	0:L	0:L	0:L	0:L	0:L	1:G	1:G	0:L	0:L	0:L	0:L	0:L	0:L	0:L	0:L	0:L	0:L	0:L	0:L	0:L	0:L	0:L	0:L	0:L	0:L	0:L	0:L	1:G	0:L	0:L	0:L	0:L
SAMSHR1132_p080	conserved hypothetical protein	0.158824	0.12	2.59091	0.00409119	23.0661	NO	0:L	0:L	0:L	0:L	0:L	0:L	0:L	0:L	0:L	0:L	0:L	0:L	0:L	0:L	0:L	0:L	0:L	0:L	0:L	0:L	0:L	0:L	0:L	0:L	0:L	0:L	0:L	0:L	0:L	0:L	0:L	0:L	0:L	0:L	1:G	0:L	0:L	0:L	0:L	1:G	0:L	0:L
SATW20_p1130	putative membrane protein	0.158824	0.12	2.59091	0.00409119	23.0661	NO	0:L	0:L	0:L	0:L	0:L	0:L	0:L	0:L	0:L	0:L	0:L	0:L	0:L	0:L	0:L	0:L	0:L	0:L	0:L	0:L	0:L	0:L	0:L	0:L	0:L	0:L	0:L	0:L	0:L	0:L	0:L	0:L	0:L	0:L	1:G	0:L	0:L	0:L	0:L	1:G	0:L	0:L
SATW20_p1140(qacA)	antiseptic resistance protein	0.158824	0.12	2.59091	0.00409119	23.0661	NO	0:L	0:L	0:L	0:L	0:L	0:L	0:L	0:L	0:L	0:L	0:L	0:L	0:L	0:L	0:L	0:L	0:L	0:L	0:L	0:L	0:L	0:L	0:L	0:L	0:L	0:L	0:L	0:L	0:L	0:L	0:L	0:L	0:L	0:L	1:G	0:L	0:L	0:L	0:L	1:G	0:L	0:L
SATW20_p1150(qacR)	transcriptional regulator qacr	0.158824	0.12	2.59091	0.00409119	23.0661	NO	0:L	0:L	0:L	0:L	0:L	0:L	0:L	0:L	0:L	0:L	0:L	0:L	0:L	0:L	0:L	0:L	0:L	0:L	0:L	0:L	0:L	0:L	0:L	0:L	0:L	0:L	0:L	0:L	0:L	0:L	0:L	0:L	0:L	0:L	1:G	0:L	0:L	0:L	0:L	1:G	0:L	0:L
HMPREF0783_0999(spoIVCA)	cassette chromosome recombinase b	0.156863	0.12	2.59091	0.00429737	24.2285	NO	0:L	0:L	1:G	0:L	0:L	0:L	0:L	0:L	0:L	0:L	0:L	1:G	0:L	0:L	0:L	0:L	0:L	0:L	0:L	0:L	0:L	0:L	0:L	0:L	0:L	0:L	0:L	0:L	0:L	0:L	0:L	0:L	0:L	0:L	0:L	0:L	0:L	0:L	0:L	0:L	0:L	0:L
SATW20_00260	conserved hypothetical protein	0.156863	0.12	2.59091	0.00429737	24.2285	NO	0:L	0:L	1:G	0:L	0:L	0:L	0:L	0:L	0:L	0:L	0:L	1:G	0:L	0:L	0:L	0:L	0:L	0:L	0:L	0:L	0:L	0:L	0:L	0:L	0:L	0:L	0:L	0:L	0:L	0:L	0:L	0:L	0:L	0:L	0:L	0:L	0:L	0:L	0:L	0:L	0:L	0:L
SATW20_00270	conserved hypothetical protein	0.156863	0.12	2.59091	0.00429737	24.2285	NO	0:L	0:L	1:G	0:L	0:L	0:L	0:L	0:L	0:L	0:L	0:L	1:G	0:L	0:L	0:L	0:L	0:L	0:L	0:L	0:L	0:L	0:L	0:L	0:L	0:L	0:L	0:L	0:L	0:L	0:L	0:L	0:L	0:L	0:L	0:L	0:L	0:L	0:L	0:L	0:L	0:L	0:L
SATW20_00300	conserved hypothetical protein	0.156863	0.12	2.59091	0.00429737	24.2285	NO	0:L	0:L	1:G	0:L	0:L	0:L	0:L	0:L	0:L	0:L	0:L	1:G	0:L	0:L	0:L	0:L	0:L	0:L	0:L	0:L	0:L	0:L	0:L	0:L	0:L	0:L	0:L	0:L	0:L	0:L	0:L	0:L	0:L	0:L	0:L	0:L	0:L	0:L	0:L	0:L	0:L	0:L
SATW20_00310	conserved hypothetical protein	0.156863	0.12	2.59091	0.00429737	24.2285	NO	0:L	0:L	1:G	0:L	0:L	0:L	0:L	0:L	0:L	0:L	0:L	1:G	0:L	0:L	0:L	0:L	0:L	0:L	0:L	0:L	0:L	0:L	0:L	0:L	0:L	0:L	0:L	0:L	0:L	0:L	0:L	0:L	0:L	0:L	0:L	0:L	0:L	0:L	0:L	0:L	0:L	0:L
SATW20_00320	putative primase	0.156863	0.12	2.59091	0.00429737	24.2285	NO	0:L	0:L	1:G	0:L	0:L	0:L	0:L	0:L	0:L	0:L	0:L	1:G	0:L	0:L	0:L	0:L	0:L	0:L	0:L	0:L	0:L	0:L	0:L	0:L	0:L	0:L	0:L	0:L	0:L	0:L	0:L	0:L	0:L	0:L	0:L	0:L	0:L	0:L	0:L	0:L	0:L	0:L
VBIStaAur179897_0151	conserved hypothetical protein	0.156863	0.12	2.59091	0.00429737	24.2285	NO	0:L	0:L	1:G	0:L	0:L	0:L	0:L	0:L	0:L	0:L	0:L	1:G	0:L	0:L	0:L	0:L	0:L	0:L	0:L	0:L	0:L	0:L	0:L	0:L	0:L	0:L	0:L	0:L	0:L	0:L	0:L	0:L	0:L	0:L	0:L	0:L	0:L	0:L	0:L	0:L	0:L	0:L
SAFG_02519	helix-turn-helix, putative	0.144796	0.16	3.61905	0.0056316	31.751	NO	0:L	0:L	0:L	0:L	0:L	0:L	0:L	0:L	0:L	0:L	0:L	1:G	0:L	0:L	0:L	0:L	0:L	0:L	0:L	0:L	0:L	0:L	0:L	0:L	0:L	0:L	0:L	0:L	0:L	0:L	0:L	0:L	0:L	0:L	0:L	0:L	0:L	1:G	0:L	0:L	0:L	0:L
USA300HOU_0063	conserved hypothetical protein	0.143791	0.12	2.59091	0.00568673	32.0618	NO	0:L	0:L	0:L	0:L	0:L	0:L	0:L	0:L	0:L	0:L	0:L	0:L	0:L	0:L	0:L	0:L	0:L	0:L	0:L	0:L	0:L	0:L	0:L	0:L	0:L	0:L	0:L	0:L	0:L	0:L	0:L	0:L	0:L	0:L	0:L	0:L	0:L	0:L	0:L	1:G	0:L	0:L
SACOL0888	putative lipoprotein	0.143791	0.1	2.11111	0.00568673	32.0618	NO	0:L	0:L	1:G	0:L	0:L	1:G	0:L	0:L	0:L	0:L	0:L	0:L	0:L	0:L	0:L	0:L	0:L	0:L	0:L	0:L	0:L	0:L	0:L	0:L	0:L	0:L	0:L	0:L	0:L	0:L	0:L	0:L	0:L	0:L	0:L	0:L	0:L	0:L	0:L	0:L	0:L	0:L
SauraC_010100003098	conserved domain protein	0.140473	0.2	4.75	0.00605004	34.1101	NO	0:L	0:L	0:L	0:L	0:L	0:L	0:L	0:L	1:G	0:L	0:L	0:L	0:L	0:L	0:L	0:L	0:L	1:G	0:L	0:L	0:L	0:L	0:L	0:L	0:L	0:L	0:L	0:L	0:L	0:L	0:L	0:L	0:L	0:L	0:L	0:L	0:L	1:G	0:L	0:L	0:L	0:L
HMPREF0776_0183	unknown	0.139412	0.0474	2	0.00610504	34.4202	NO	1:L	1:L	0:G	1:L	1:L	0:G	0:G	0:G	0:G	0:G	0:G	1:L	0:G	0:G	0:G	0:G	0:G	0:G	0:G	0:G	0:G	0:G	0:G	0:G	0:G	0:G	0:G	0:G	0:G	0:G	0:G	0:G	0:G	0:G	1:L	0:G	0:G	1:L	1:L	1:L	0:G	0:G
SAOUHSC_01388	conserved hypothetical protein	0.139412	0.0474	2	0.00610504	34.4202	NO	0:G	0:G	1:L	1:L	0:G	0:G	0:G	1:L	0:G	0:G	0:G	1:L	0:G	0:G	0:G	0:G	0:G	0:G	0:G	0:G	0:G	0:G	0:G	0:G	0:G	0:G	0:G	0:G	0:G	0:G	0:G	0:G	0:G	0:G	1:L	0:G	0:G	1:L	1:L	0:G	0:G	0:G
SAOUHSC_02732	conserved hypothetical protein	0.139412	0.0474	2	0.00610504	34.4202	NO	0:G	0:G	1:L	0:G	1:L	0:G	0:G	0:G	0:G	0:G	0:G	1:L	0:G	0:G	0:G	0:G	0:G	0:G	1:L	0:G	0:G	0:G	0:G	0:G	0:G	0:G	0:G	0:G	0:G	0:G	0:G	0:G	0:G	0:G	1:L	0:G	0:G	0:G	0:G	0:G	0:G	0:G
SAPIG0137	putative membrane protein	0.139412	0.0474	2	0.00610504	34.4202	NO	1:G	1:G	1:G	0:L	1:G	1:G	1:G	1:G	1:G	1:G	1:G	1:G	0:L	0:L	0:L	0:L	0:L	0:L	0:L	0:L	0:L	0:L	0:L	0:L	0:L	0:L	0:L	0:L	0:L	0:L	0:L	0:L	0:L	0:L	1:G	1:G	1:G	0:L	0:L	0:L	0:L	0:L
SAR0250	conserved hypothetical protein	0.139216	0.08	1.65217	0.0061668	34.7684	NO	0:G	0:G	0:G	0:G	0:G	0:G	0:G	0:G	0:G	0:G	0:G	0:G	0:G	0:G	0:G	0:G	0:G	0:G	0:G	0:G	0:G	0:G	0:G	0:G	0:G	0:G	0:G	0:G	0:G	0:G	0:G	0:G	0:G	0:G	1:L	0:G	0:G	0:G	0:G	1:L	0:G	0:G
HMPREF0774_2293	conserved hypothetical protein	0.137707	0.2	4.75	0.00635614	35.8359	NO	0:L	0:L	0:L	0:L	0:L	0:L	0:L	0:L	0:L	0:L	0:L	0:L	1:G	0:L	0:L	0:L	0:L	0:L	0:L	0:L	0:L	0:L	0:L	0:L	0:L	0:L	0:L	0:L	0:L	0:L	0:L	0:L	0:L	0:L	1:G	0:L	1:G	0:L	0:L	0:L	0:L	0:L
SATW20_00350	conserved hypothetical protein	0.137255	0.08	1.65217	0.00640814	36.1291	NO	0:L	0:L	1:G	0:L	0:L	0:L	0:L	0:L	0:L	0:L	0:L	1:G	0:L	0:L	0:L	0:L	0:L	0:L	0:L	0:L	0:L	0:L	0:L	0:L	0:L	0:L	0:L	0:L	0:L	0:L	0:L	0:L	0:L	0:L	0:L	0:L	0:L	0:L	0:L	0:L	0:L	0:L
SauraJ_010100007008	tetracycline resistance determinant leader peptide	0.133333	0.16	3.61905	0.00695066	39.1878	NO	0:L	0:L	0:L	0:L	0:L	0:L	0:L	0:L	0:L	0:L	0:L	1:G	0:L	0:L	0:L	0:L	0:L	0:L	0:L	0:L	0:L	0:L	0:L	0:L	0:L	0:L	0:L	0:L	0:L	0:L	0:L	0:L	0:L	0:L	0:L	0:L	0:L	0:L	0:L	0:L	0:L	0:L
SaurJH1_0899	phage77\_orf072 protein	0.132926	0.3474	12	0.00703863	39.6838	NO	1:G	1:G	0:L	0:L	0:L	1:G	0:L	0:L	0:L	0:L	1:G	0:L	0:L	0:L	1:G	0:L	0:L	0:L	0:L	0:L	0:L	0:L	0:L	0:L	0:L	0:L	0:L	0:L	0:L	0:L	0:L	0:L	0:L	0:L	0:L	0:L	0:L	0:L	0:L	1:G	0:L	1:G
SATW20_p1070(repA)	replication protein	0.132876	0.1874	5.68421	0.00704634	39.7272	NO	0:L	0:L	0:L	0:L	0:L	0:L	0:L	1:G	1:G	0:L	0:L	1:G	1:G	1:G	0:L	0:L	0:L	0:L	0:L	0:L	0:L	0:L	0:L	0:L	0:L	0:L	0:L	0:L	0:L	0:L	0:L	0:L	0:L	0:L	1:G	0:L	0:L	0:L	0:L	0:L	0:L	0:L
SaurJH1_1046	rha family phage regulatory protein	0.131222	0.12	2.59091	0.00728844	41.0922	NO	0:L	0:L	0:L	0:L	0:L	0:L	0:L	0:L	0:L	0:L	0:L	1:G	1:G	1:G	0:L	0:L	0:L	0:L	0:L	0:L	0:L	0:L	0:L	1:G	0:L	0:L	0:L	0:L	0:L	0:L	0:L	0:L	0:L	0:L	0:L	0:L	0:L	0:L	0:L	0:L	0:L	0:L
VBIStaAur138273_0529	pathogenicity island dna-binding protein	0.130719	0.08	1.65217	0.00737476	41.5789	NO	0:L	0:L	0:L	0:L	0:L	0:L	0:L	1:G	0:L	1:G	1:G	0:L	0:L	0:L	1:G	0:L	0:L	0:L	0:L	0:L	0:L	0:L	0:L	0:L	0:L	0:L	0:L	0:L	0:L	0:L	0:L	0:L	0:L	0:L	0:L	0:L	0:L	0:L	0:L	1:G	0:L	0:L
VBIStaAur138273_0530	sapi1 orf21	0.130719	0.08	1.65217	0.00737476	41.5789	NO	0:L	0:L	0:L	0:L	0:L	0:L	0:L	1:G	0:L	1:G	1:G	0:L	0:L	0:L	1:G	0:L	0:L	0:L	0:L	0:L	0:L	0:L	0:L	0:L	0:L	0:L	0:L	0:L	0:L	0:L	0:L	0:L	0:L	0:L	0:L	0:L	0:L	0:L	0:L	1:G	0:L	0:L
SACOL0346	prophage l54a, n-6-adenine-methyltransferase	0.127451	0.06	1.21277	0.00821759	46.3308	NO	0:L	0:L	0:L	0:L	0:L	0:L	0:L	0:L	0:L	0:L	0:L	0:L	0:L	0:L	0:L	0:L	0:L	0:L	0:L	0:L	0:L	0:L	0:L	1:G	0:L	0:L	0:L	0:L	0:L	0:L	0:L	0:L	0:L	0:L	0:L	0:L	0:L	0:L	0:L	1:G	0:L	0:L
SAOUHSC_01736	conserved hypothetical protein	0.127451	0.06	1.21277	0.00821759	46.3308	NO	0:G	0:G	0:G	0:G	1:L	0:G	0:G	0:G	0:G	0:G	0:G	0:G	0:G	0:G	0:G	0:G	0:G	0:G	0:G	0:G	0:G	0:G	0:G	0:G	0:G	0:G	0:G	0:G	0:G	0:G	0:G	0:G	0:G	0:G	1:L	0:G	0:G	0:G	0:G	0:G	0:G	0:G
SLAG_01301	predicted protein	0.127451	0.06	1.21277	0.00821759	46.3308	NO	0:G	0:G	0:G	0:G	0:G	0:G	0:G	0:G	0:G	0:G	0:G	1:L	0:G	0:G	0:G	0:G	0:G	0:G	0:G	0:G	0:G	0:G	0:G	0:G	0:G	0:G	0:G	0:G	0:G	0:G	0:G	0:G	0:G	0:G	0:G	0:G	0:G	0:G	0:G	1:L	0:G	0:G
SaurJH1_1042	lipoprotein, putative	0.126697	0.1	2.11111	0.00840322	47.3774	NO	0:L	0:L	0:L	0:L	0:L	0:L	0:L	0:L	0:L	0:L	0:L	1:G	1:G	1:G	0:L	0:L	0:L	0:L	0:L	0:L	0:L	0:L	0:L	0:L	0:L	0:L	0:L	0:L	0:L	0:L	0:L	0:L	0:L	0:L	0:L	0:L	0:L	0:L	0:L	0:L	0:L	0:L
SATW20_19690	acetyltransferase (gnat) family protein	0.12544	0.18	4.17073	0.00847872	47.803	NO	0:L	0:L	0:L	0:L	0:L	0:L	0:L	0:L	0:L	0:L	0:L	0:L	0:L	0:L	0:L	0:L	0:L	0:L	0:L	0:L	0:L	0:L	0:L	0:L	0:L	0:L	0:L	0:L	0:L	0:L	0:L	0:L	0:L	0:L	1:G	0:L	0:L	0:L	0:L	0:L	0:L	0:L
HMPREF9529_01910	abi-alpha protein	0.124183	0.08	1.65217	0.00894925	50.4559	NO	0:L	0:L	0:L	0:L	0:L	0:L	0:L	0:L	0:L	0:L	0:L	0:L	0:L	0:L	0:L	1:G	1:G	0:L	0:L	0:L	0:L	0:L	0:L	0:L	0:L	0:L	0:L	0:L	0:L	0:L	0:L	0:L	0:L	0:L	0:L	0:L	0:L	0:L	0:L	0:L	0:L	0:L
SA21189_0318	aminoacyltransferase femb family protein	0.124183	0.08	1.65217	0.00894925	50.4559	NO	0:L	0:L	0:L	0:L	0:L	0:L	0:L	0:L	0:L	0:L	1:G	1:G	1:G	1:G	0:L	0:L	0:L	0:L	0:L	0:L	0:L	0:L	0:L	0:L	0:L	0:L	0:L	0:L	0:L	0:L	0:L	0:L	0:L	0:L	0:L	0:L	0:L	0:L	0:L	0:L	0:L	0:L
HMPREF9529_01919	conserved domain protein	0.124183	0.06	1.21277	0.00894925	50.4559	NO	0:L	0:L	1:G	0:L	0:L	0:L	0:L	0:L	0:L	0:L	0:L	1:G	0:L	0:L	0:L	0:L	0:L	0:L	0:L	0:L	0:L	0:L	0:L	0:L	0:L	0:L	0:L	0:L	0:L	0:L	0:L	0:L	0:L	0:L	0:L	0:L	0:L	0:L	0:L	0:L	0:L	0:L
SAO46_2160	conserved hypothetical protein	0.124183	0.06	1.21277	0.00894925	50.4559	NO	0:L	0:L	0:L	0:L	0:L	0:L	0:L	0:L	0:L	0:L	1:G	0:L	0:L	0:L	0:L	0:L	0:L	0:L	0:L	0:L	0:L	0:L	0:L	0:L	0:L	0:L	0:L	0:L	0:L	0:L	0:L	0:L	0:L	0:L	0:L	0:L	0:L	0:L	0:L	1:G	0:L	0:L
SAOUHSC_00460	conserved hypothetical protein	0.124183	0.06	1.21277	0.00894925	50.4559	NO	0:G	0:G	0:G	0:G	1:L	0:G	0:G	0:G	0:G	0:G	0:G	0:G	0:G	0:G	0:G	0:G	0:G	0:G	0:G	0:G	0:G	0:G	0:G	0:G	0:G	0:G	0:G	0:G	0:G	0:G	0:G	0:G	0:G	0:G	1:L	0:G	0:G	0:G	0:G	0:G	0:G	0:G
VBIStaAur138273_2383	conserved hypothetical protein	0.124183	0.06	1.21277	0.00894925	50.4559	NO	0:L	0:L	0:L	0:L	0:L	0:L	0:L	0:L	0:L	0:L	1:G	0:L	0:L	0:L	0:L	0:L	0:L	0:L	0:L	0:L	0:L	0:L	0:L	0:L	0:L	0:L	0:L	0:L	0:L	0:L	0:L	0:L	0:L	0:L	0:L	0:L	0:L	0:L	0:L	1:G	0:L	0:L
VBIStaAur138273_2384	orf089	0.124183	0.06	1.21277	0.00894925	50.4559	NO	0:L	0:L	0:L	0:L	0:L	0:L	0:L	0:L	0:L	0:L	1:G	0:L	0:L	0:L	0:L	0:L	0:L	0:L	0:L	0:L	0:L	0:L	0:L	0:L	0:L	0:L	0:L	0:L	0:L	0:L	0:L	0:L	0:L	0:L	0:L	0:L	0:L	0:L	0:L	1:G	0:L	0:L
VBIStaAur138273_2694	conserved hypothetical protein	0.122172	0.08	1.65217	0.00966668	54.5008	NO	0:L	1:G	0:L	0:L	0:L	1:G	0:L	0:L	0:L	0:L	1:G	0:L	1:G	0:L	0:L	0:L	1:G	0:L	0:L	0:L	0:L	0:L	0:L	0:L	0:L	0:L	0:L	0:L	0:L	0:L	0:L	0:L	0:L	0:L	0:L	0:L	0:L	0:L	0:L	1:G	0:L	0:L
VBIStaAur138273_2710	predicted protein	0.122172	0.08	1.65217	0.00966668	54.5008	NO	0:L	0:L	0:L	0:L	0:L	0:L	0:L	0:L	0:L	0:L	0:L	0:L	1:G	1:G	0:L	0:L	0:L	0:L	0:L	0:L	0:L	0:L	0:L	0:L	0:L	0:L	0:L	0:L	0:L	0:L	0:L	0:L	0:L	0:L	0:L	0:L	0:L	0:L	0:L	1:G	0:L	0:L
SAFG_02280	predicted protein	0.122172	0.06	1.21277	0.00966668	54.5008	NO	1:G	0:L	0:L	0:L	0:L	0:L	0:L	0:L	0:L	0:L	0:L	1:G	0:L	0:L	1:G	0:L	0:L	0:L	0:L	0:L	0:L	0:L	0:L	0:L	0:L	0:L	0:L	0:L	0:L	0:L	0:L	0:L	0:L	0:L	0:L	0:L	0:L	1:G	1:G	0:L	0:L	0:L
SAFG_02284	yold-like protein	0.122172	0.06	1.21277	0.00966668	54.5008	NO	1:G	0:L	0:L	0:L	0:L	0:L	0:L	0:L	0:L	0:L	0:L	1:G	0:L	0:L	1:G	0:L	0:L	0:L	0:L	0:L	0:L	0:L	0:L	0:L	0:L	0:L	0:L	0:L	0:L	0:L	0:L	0:L	0:L	0:L	0:L	0:L	0:L	1:G	1:G	0:L	0:L	0:L
SAFG_02286	tn554-transposase c	0.122172	0.06	1.21277	0.00966668	54.5008	NO	1:G	0:L	0:L	0:L	0:L	0:L	0:L	0:L	0:L	0:L	0:L	1:G	0:L	0:L	1:G	0:L	0:L	0:L	0:L	0:L	0:L	0:L	0:L	0:L	0:L	0:L	0:L	0:L	0:L	0:L	0:L	0:L	0:L	0:L	0:L	0:L	0:L	1:G	1:G	0:L	0:L	0:L
SAFG_02287	tn554-transposase b	0.122172	0.06	1.21277	0.00966668	54.5008	NO	1:G	0:L	0:L	0:L	0:L	0:L	0:L	0:L	0:L	0:L	0:L	1:G	0:L	0:L	1:G	0:L	0:L	0:L	0:L	0:L	0:L	0:L	0:L	0:L	0:L	0:L	0:L	0:L	0:L	0:L	0:L	0:L	0:L	0:L	0:L	0:L	0:L	1:G	1:G	0:L	0:L	0:L
SAIG_02534	predicted protein	0.122172	0.06	1.21277	0.00966668	54.5008	NO	0:L	0:L	0:L	0:L	0:L	0:L	0:L	0:L	0:L	0:L	0:L	1:G	0:L	0:L	0:L	0:L	0:L	0:L	0:L	0:L	0:L	0:L	0:L	0:L	0:L	0:L	0:L	0:L	0:L	0:L	0:L	0:L	0:L	0:L	1:G	0:L	0:L	0:L	0:L	0:L	0:L	0:L
SAS1920(seg2)	superantigen enterotoxin sel	0.119804	0.2674	8.47059	0.00984395	55.5002	NO	0:L	0:L	1:G	0:L	0:L	1:G	0:L	0:L	0:L	0:L	0:L	0:L	0:L	0:L	0:L	0:L	0:L	0:L	0:L	0:L	0:L	0:L	0:L	0:L	0:L	0:L	0:L	0:L	0:L	0:L	0:L	0:L	0:L	0:L	0:L	0:L	0:L	0:L	0:L	0:L	0:L	0:L
SAUSA300_0900	competence protein coia	0.117647	0.3	8.14286	0.011887	67.0189	NO	0:L	0:L	0:L	0:L	0:L	0:L	0:L	0:L	0:L	0:L	0:L	0:L	0:L	0:L	0:L	0:L	0:L	0:L	0:L	0:L	0:L	0:L	0:L	0:L	0:L	0:L	0:L	0:L	0:L	0:L	0:L	0:L	0:L	0:L	0:L	0:L	0:L	0:L	0:L	0:L	0:L	0:L
HMPREF0782_0610	conserved hypothetical protein	0.117647	0.06	1.21277	0.011887	67.0189	NO	0:L	0:L	0:L	0:L	0:L	0:L	0:L	0:L	0:L	0:L	0:L	0:L	0:L	0:L	0:L	0:L	0:L	0:L	0:L	0:L	0:L	0:L	0:L	0:L	0:L	0:L	0:L	0:L	0:L	0:L	0:L	0:L	0:L	0:L	0:L	0:L	0:L	1:G	1:G	0:L	0:L	0:L
M013TW_2452	putative helicase	0.117647	0.06	1.21277	0.011887	67.0189	NO	0:L	0:L	1:G	0:L	0:L	1:G	0:L	0:L	0:L	1:G	0:L	0:L	0:L	0:L	0:L	1:G	1:G	0:L	0:L	0:L	0:L	0:L	0:L	0:L	0:L	0:L	0:L	0:L	0:L	0:L	0:L	0:L	0:L	0:L	0:L	0:L	0:L	0:L	0:L	0:L	0:L	0:L
SAS2448(crtM)	dehydrosqualene synthase	0.117647	0.06	1.21277	0.011887	67.0189	NO	0:G	0:G	0:G	0:G	0:G	0:G	0:G	0:G	0:G	0:G	0:G	0:G	0:G	0:G	0:G	0:G	0:G	0:G	0:G	1:L	1:L	0:G	0:G	0:G	0:G	0:G	0:G	0:G	0:G	0:G	0:G	0:G	0:G	0:G	1:L	0:G	0:G	0:G	0:G	0:G	0:G	0:G
SIAG_02313	unknown	0.117647	0.06	1.21277	0.011887	67.0189	NO	0:L	0:L	0:L	0:L	0:L	0:L	0:L	0:L	0:L	0:L	0:L	0:L	0:L	0:L	0:L	0:L	0:L	0:L	0:L	1:G	1:G	0:L	0:L	0:L	0:L	0:L	0:L	0:L	0:L	0:L	0:L	0:L	0:L	0:L	0:L	0:L	0:L	1:G	0:L	0:L	0:L	0:L
HMPREF0774_2433	unknown	0.117647	0.04	0.791667	0.011887	67.0189	NO	1:G	0:L	0:L	0:L	0:L	0:L	0:L	0:L	0:L	0:L	0:L	1:G	0:L	0:L	1:G	0:L	0:L	0:L	0:L	0:L	0:L	0:L	0:L	0:L	0:L	0:L	0:L	0:L	0:L	0:L	0:L	0:L	0:L	0:L	0:L	0:L	0:L	1:G	1:G	0:L	0:L	0:L
HMPREF9528_01128	conserved domain protein	0.117647	0.04	0.791667	0.011887	67.0189	NO	0:G	0:G	0:G	0:G	0:G	0:G	0:G	0:G	0:G	0:G	0:G	0:G	0:G	0:G	0:G	0:G	0:G	0:G	0:G	0:G	0:G	0:G	0:G	0:G	0:G	0:G	0:G	0:G	0:G	0:G	0:G	0:G	0:G	0:G	1:L	0:G	0:G	0:G	0:G	1:L	0:G	0:G
NWMN_1081	probable membrane protein	0.117647	0.04	0.791667	0.011887	67.0189	NO	0:G	0:G	0:G	0:G	0:G	0:G	0:G	0:G	0:G	0:G	0:G	1:L	0:G	0:G	0:G	0:G	0:G	0:G	0:G	0:G	0:G	0:G	0:G	0:G	0:G	0:G	0:G	0:G	0:G	0:G	0:G	0:G	0:G	0:G	1:L	0:G	0:G	0:G	0:G	0:G	0:G	0:G
SA21193_0791	phenazine biosynthesis protein, phzf family	0.117647	0.04	0.791667	0.011887	67.0189	NO	0:L	0:L	0:L	0:L	0:L	0:L	0:L	0:L	0:L	0:L	0:L	0:L	0:L	0:L	0:L	0:L	0:L	0:L	0:L	0:L	0:L	0:L	0:L	0:L	0:L	0:L	0:L	0:L	0:L	0:L	0:L	0:L	0:L	0:L	1:G	0:L	0:L	0:L	0:L	0:L	0:L	0:L
SA21193_2510	transposase domain protein	0.117647	0.04	0.791667	0.011887	67.0189	NO	0:L	0:L	1:G	0:L	0:L	1:G	0:L	0:L	0:L	0:L	0:L	0:L	0:L	0:L	0:L	0:L	0:L	0:L	0:L	0:L	0:L	0:L	0:L	0:L	0:L	0:L	0:L	0:L	0:L	0:L	0:L	0:L	0:L	0:L	0:L	0:L	0:L	0:L	0:L	0:L	0:L	0:L
SA21259_0999	conserved hypothetical protein	0.117647	0.04	0.791667	0.011887	67.0189	NO	0:L	0:L	1:G	0:L	1:G	0:L	0:L	0:L	0:L	0:L	0:L	0:L	0:L	0:L	0:L	0:L	0:L	0:L	0:L	0:L	0:L	0:L	0:L	0:L	0:L	0:L	0:L	0:L	0:L	0:L	0:L	1:G	0:L	0:L	0:L	0:L	0:L	0:L	0:L	0:L	0:L	0:L
SA21266_1007	conserved domain protein	0.117647	0.04	0.791667	0.011887	67.0189	NO	0:L	0:L	0:L	0:L	0:L	0:L	0:L	1:G	0:L	0:L	0:L	1:G	0:L	0:L	0:L	0:L	0:L	0:L	0:L	0:L	0:L	0:L	0:L	0:L	0:L	0:L	0:L	0:L	0:L	0:L	0:L	0:L	0:L	0:L	0:L	0:L	0:L	0:L	0:L	0:L	0:L	0:L
SA21266_1008	conserved domain protein	0.117647	0.04	0.791667	0.011887	67.0189	NO	0:L	0:L	0:L	0:L	0:L	0:L	0:L	1:G	0:L	0:L	0:L	1:G	0:L	0:L	0:L	0:L	0:L	0:L	0:L	0:L	0:L	0:L	0:L	0:L	0:L	0:L	0:L	0:L	0:L	0:L	0:L	0:L	0:L	0:L	0:L	0:L	0:L	0:L	0:L	0:L	0:L	0:L
SA21310_0134	conserved hypothetical protein	0.117647	0.04	0.791667	0.011887	67.0189	NO	0:L	0:L	0:L	0:L	0:L	1:G	0:L	1:G	0:L	0:L	0:L	0:L	0:L	0:L	0:L	0:L	0:L	0:L	0:L	0:L	0:L	0:L	0:L	0:L	0:L	0:L	0:L	0:L	0:L	0:L	0:L	0:L	0:L	0:L	1:G	0:L	0:L	0:L	1:G	0:L	0:L	0:L
SA21310_1984	conserved hypothetical protein	0.117647	0.04	0.791667	0.011887	67.0189	NO	0:L	0:L	1:G	0:L	1:G	0:L	0:L	0:L	0:L	0:L	0:L	0:L	0:L	0:L	0:L	0:L	0:L	0:L	0:L	0:L	0:L	0:L	0:L	0:L	0:L	0:L	0:L	0:L	0:L	0:L	0:L	0:L	0:L	0:L	0:L	0:L	0:L	0:L	1:G	0:L	0:L	0:L
SAA6008_02300(ctaB)	conserved hypothetical protein	0.117647	0.04	0.791667	0.011887	67.0189	NO	0:G	0:G	0:G	0:G	0:G	0:G	0:G	0:G	0:G	0:G	0:G	1:L	0:G	0:G	0:G	0:G	0:G	0:G	0:G	0:G	0:G	0:G	0:G	0:G	0:G	0:G	0:G	0:G	0:G	0:G	0:G	0:G	0:G	0:G	1:L	1:L	1:L	0:G	0:G	0:G	0:G	0:G
SAA6159_00372	putative transcriptional regulator	0.117647	0.04	0.791667	0.011887	67.0189	NO	0:L	0:L	1:G	0:L	1:G	0:L	0:L	0:L	0:L	0:L	0:L	0:L	0:L	0:L	0:L	0:L	0:L	0:L	0:L	0:L	0:L	0:L	0:L	0:L	0:L	0:L	0:L	0:L	0:L	0:L	0:L	0:L	0:L	0:L	0:L	0:L	0:L	0:L	0:L	0:L	0:L	0:L
SAA6159_00680	conserved hypothetical protein	0.117647	0.04	0.791667	0.011887	67.0189	NO	0:L	0:L	1:G	0:L	1:G	0:L	0:L	0:L	1:G	1:G	0:L	0:L	0:L	0:L	0:L	0:L	0:L	0:L	0:L	0:L	0:L	0:L	0:L	0:L	0:L	0:L	0:L	0:L	0:L	0:L	0:L	0:L	0:L	0:L	0:L	0:L	0:L	0:L	0:L	0:L	0:L	0:L
SAA6159_01168	conserved hypothetical protein	0.117647	0.04	0.791667	0.011887	67.0189	NO	0:L	0:L	0:L	0:L	1:G	0:L	0:L	0:L	0:L	0:L	0:L	1:G	0:L	0:L	0:L	0:L	0:L	0:L	0:L	0:L	0:L	0:L	0:L	0:L	0:L	0:L	0:L	0:L	0:L	0:L	0:L	0:L	0:L	0:L	0:L	0:L	0:L	0:L	0:L	0:L	0:L	0:L
SAA6159_01172	conserved hypothetical protein	0.117647	0.04	0.791667	0.011887	67.0189	NO	1:G	1:G	0:L	0:L	1:G	0:L	0:L	0:L	0:L	0:L	0:L	0:L	0:L	0:L	0:L	0:L	0:L	0:L	0:L	0:L	0:L	0:L	0:L	0:L	0:L	0:L	0:L	0:L	0:L	0:L	0:L	0:L	0:L	0:L	1:G	0:L	0:L	0:L	0:L	0:L	0:L	0:L
SAA6159_02121	unknown	0.117647	0.04	0.791667	0.011887	67.0189	NO	1:G	1:G	0:L	0:L	1:G	0:L	0:L	0:L	0:L	0:L	0:L	0:L	0:L	0:L	0:L	0:L	0:L	0:L	0:L	0:L	0:L	0:L	0:L	0:L	0:L	0:L	0:L	0:L	0:L	0:L	0:L	0:L	0:L	0:L	0:L	0:L	0:L	1:G	1:G	0:L	0:L	0:L
SAA6159_02123	conserved hypothetical protein	0.117647	0.04	0.791667	0.011887	67.0189	NO	0:L	0:L	0:L	0:L	1:G	0:L	0:L	0:L	0:L	0:L	0:L	0:L	0:L	0:L	0:L	0:L	0:L	0:L	0:L	0:L	0:L	0:L	0:L	0:L	0:L	0:L	0:L	0:L	0:L	0:L	0:L	0:L	0:L	0:L	1:G	0:L	0:L	0:L	0:L	0:L	0:L	0:L
SAB2246c	conserved hypothetical protein	0.117647	0.04	0.791667	0.011887	67.0189	NO	0:G	0:G	0:G	0:G	0:G	0:G	0:G	0:G	0:G	0:G	0:G	0:G	0:G	0:G	0:G	0:G	0:G	0:G	0:G	0:G	0:G	0:G	0:G	0:G	0:G	0:G	0:G	0:G	0:G	0:G	0:G	0:G	0:G	0:G	1:L	0:G	0:G	1:L	1:L	0:G	0:G	0:G
SACOL0049	domain of unknown function, putative	0.117647	0.04	0.791667	0.011887	67.0189	NO	0:L	0:L	0:L	0:L	0:L	0:L	0:L	0:L	0:L	0:L	0:L	1:G	0:L	0:L	0:L	0:L	0:L	0:L	0:L	0:L	0:L	0:L	0:L	0:L	0:L	0:L	0:L	0:L	0:L	0:L	0:L	0:L	0:L	0:L	0:L	0:L	0:L	0:L	0:L	0:L	0:L	0:L
SAEMRSA15_00410	conserved hypothetical protein	0.117647	0.04	0.791667	0.011887	67.0189	NO	0:L	0:L	0:L	0:L	0:L	0:L	0:L	0:L	0:L	0:L	0:L	0:L	0:L	0:L	0:L	0:L	0:L	0:L	0:L	0:L	0:L	0:L	0:L	0:L	0:L	0:L	0:L	0:L	0:L	0:L	0:L	0:L	0:L	0:L	0:L	0:L	0:L	1:G	0:L	1:G	0:L	0:L
SAEMRSA15_00430	adenylate/guanylate cyclase catalytic domain protein	0.117647	0.04	0.791667	0.011887	67.0189	NO	0:L	0:L	0:L	0:L	0:L	0:L	0:L	1:G	0:L	0:L	0:L	0:L	0:L	0:L	0:L	0:L	0:L	0:L	0:L	0:L	0:L	0:L	0:L	0:L	0:L	0:L	0:L	0:L	0:L	0:L	0:L	0:L	0:L	0:L	0:L	0:L	0:L	1:G	1:G	0:L	0:L	0:L
SAEMRSA15_00440	putative membrane protein	0.117647	0.04	0.791667	0.011887	67.0189	NO	0:L	0:L	0:L	0:L	0:L	0:L	0:L	1:G	0:L	0:L	0:L	0:L	0:L	0:L	0:L	0:L	0:L	0:L	0:L	0:L	0:L	0:L	0:L	0:L	0:L	0:L	0:L	0:L	0:L	0:L	0:L	0:L	0:L	0:L	0:L	0:L	0:L	1:G	1:G	0:L	0:L	0:L
SAEMRSA15_00480	conserved hypothetical protein	0.117647	0.04	0.791667	0.011887	67.0189	NO	0:L	0:L	0:L	0:L	1:G	0:L	0:L	0:L	0:L	0:L	0:L	0:L	0:L	0:L	0:L	0:L	0:L	0:L	0:L	0:L	0:L	0:L	0:L	0:L	0:L	0:L	0:L	0:L	0:L	0:L	0:L	0:L	0:L	0:L	0:L	0:L	0:L	1:G	1:G	0:L	0:L	0:L
SAEMRSA15_11540	regulatory protein gntr	0.117647	0.04	0.791667	0.011887	67.0189	NO	1:G	1:G	0:L	0:L	1:G	0:L	0:L	0:L	0:L	0:L	0:L	0:L	0:L	0:L	0:L	0:L	0:L	0:L	0:L	0:L	0:L	0:L	0:L	0:L	0:L	0:L	0:L	0:L	0:L	0:L	0:L	0:L	0:L	0:L	0:L	0:L	0:L	1:G	1:G	0:L	0:L	0:L
SAEMRSA15_19700	is232 transposase-like protein	0.117647	0.04	0.791667	0.011887	67.0189	NO	0:L	0:L	1:G	0:L	0:L	0:L	0:L	0:L	0:L	0:L	0:L	0:L	0:L	0:L	0:L	0:L	0:L	0:L	0:L	0:L	0:L	0:L	0:L	0:L	0:L	0:L	0:L	0:L	0:L	0:L	0:L	0:L	0:L	0:L	0:L	0:L	0:L	1:G	1:G	0:L	0:L	0:L
SAEMRSA15_21090	predicted protein	0.117647	0.04	0.791667	0.011887	67.0189	NO	0:L	1:G	0:L	0:L	0:L	0:L	0:L	0:L	0:L	0:L	0:L	1:G	0:L	0:L	0:L	0:L	0:L	0:L	0:L	0:L	0:L	0:L	0:L	0:L	0:L	0:L	0:L	0:L	0:L	0:L	0:L	0:L	0:L	0:L	0:L	1:G	1:G	1:G	1:G	0:L	0:L	0:L
SAEMRSA15_21100	predicted protein	0.117647	0.04	0.791667	0.011887	67.0189	NO	1:G	1:G	0:L	0:L	0:L	0:L	0:L	0:L	0:L	0:L	0:L	1:G	0:L	0:L	0:L	0:L	0:L	0:L	0:L	0:L	0:L	0:L	0:L	0:L	0:L	0:L	0:L	0:L	0:L	0:L	0:L	0:L	0:L	0:L	0:L	1:G	1:G	1:G	1:G	0:L	0:L	0:L
SAEMRSA15_23780	conserved hypothetical protein	0.117647	0.04	0.791667	0.011887	67.0189	NO	0:L	0:L	1:G	0:L	0:L	0:L	0:L	0:L	0:L	0:L	0:L	0:L	0:L	0:L	0:L	0:L	0:L	0:L	0:L	0:L	0:L	0:L	0:L	0:L	0:L	0:L	0:L	0:L	0:L	0:L	0:L	0:L	0:L	0:L	0:L	0:L	0:L	1:G	0:L	0:L	0:L	0:L
SAJG_02038	predicted protein	0.117647	0.04	0.791667	0.011887	67.0189	NO	0:L	0:L	0:L	0:L	0:L	1:G	0:L	1:G	0:L	0:L	1:G	0:L	0:L	0:L	0:L	0:L	0:L	0:L	0:L	0:L	0:L	0:L	0:L	0:L	0:L	0:L	0:L	0:L	0:L	0:L	0:L	0:L	0:L	0:L	0:L	0:L	0:L	0:L	0:L	0:L	0:L	0:L
SAJG_02039	predicted protein	0.117647	0.04	0.791667	0.011887	67.0189	NO	0:L	0:L	0:L	0:L	0:L	1:G	0:L	1:G	0:L	0:L	1:G	0:L	0:L	0:L	0:L	0:L	0:L	0:L	0:L	0:L	0:L	0:L	0:L	0:L	0:L	0:L	0:L	0:L	0:L	0:L	0:L	0:L	0:L	0:L	0:L	0:L	0:L	0:L	0:L	0:L	0:L	0:L
SALG_00676	nad-dependent epimerase/dehydratase	0.117647	0.04	0.791667	0.011887	67.0189	NO	0:L	0:L	0:L	0:L	1:G	0:L	0:L	0:L	0:L	0:L	0:L	0:L	0:L	0:L	0:L	0:L	0:L	0:L	0:L	0:L	0:L	0:L	0:L	0:L	0:L	0:L	0:L	0:L	0:L	0:L	0:L	0:L	0:L	0:L	1:G	1:G	1:G	0:L	0:L	0:L	0:L	0:L
SALG_00677	predicted protein	0.117647	0.04	0.791667	0.011887	67.0189	NO	0:L	0:L	0:L	0:L	1:G	0:L	0:L	0:L	0:L	0:L	0:L	0:L	0:L	0:L	0:L	0:L	0:L	0:L	0:L	0:L	0:L	0:L	0:L	0:L	0:L	0:L	0:L	0:L	0:L	0:L	0:L	0:L	0:L	0:L	1:G	1:G	1:G	0:L	0:L	0:L	0:L	0:L
SAMSHR1132_24460	conserved hypothetical protein	0.117647	0.04	0.791667	0.011887	67.0189	NO	0:L	0:L	1:G	0:L	0:L	0:L	0:L	0:L	0:L	0:L	0:L	0:L	0:L	0:L	0:L	0:L	0:L	0:L	0:L	0:L	0:L	0:L	0:L	0:L	0:L	0:L	0:L	0:L	0:L	0:L	0:L	0:L	0:L	0:L	1:G	0:L	0:L	0:L	0:L	0:L	0:L	0:L
SAO46_0594	formate acetyltransferase activating enzyme	0.117647	0.04	0.791667	0.011887	67.0189	NO	0:G	0:G	0:G	0:G	0:G	0:G	0:G	0:G	0:G	0:G	0:G	0:G	0:G	0:G	0:G	0:G	0:G	0:G	0:G	0:G	0:G	0:G	0:G	0:G	0:G	0:G	0:G	0:G	0:G	0:G	0:G	0:G	0:G	0:G	1:L	0:G	0:G	0:G	0:G	0:G	0:G	0:G
SAOUHSC_01325	conserved hypothetical protein	0.117647	0.04	0.791667	0.011887	67.0189	NO	1:L	1:L	0:G	0:G	0:G	0:G	0:G	1:L	0:G	0:G	0:G	0:G	0:G	0:G	0:G	0:G	0:G	0:G	0:G	0:G	0:G	0:G	0:G	0:G	0:G	0:G	0:G	0:G	0:G	0:G	0:G	0:G	0:G	0:G	1:L	0:G	0:G	0:G	0:G	0:G	0:G	0:G
SAOUHSC_01353	conserved hypothetical protein	0.117647	0.04	0.791667	0.011887	67.0189	NO	0:G	0:G	0:G	0:G	0:G	1:L	0:G	1:L	1:L	1:L	1:L	0:G	0:G	0:G	0:G	0:G	0:G	0:G	0:G	0:G	0:G	0:G	0:G	0:G	0:G	0:G	0:G	0:G	0:G	0:G	0:G	0:G	0:G	0:G	1:L	0:G	0:G	0:G	0:G	0:G	0:G	0:G
SAOUHSC_01381	conserved hypothetical protein	0.117647	0.04	0.791667	0.011887	67.0189	NO	0:G	0:G	0:G	0:G	1:L	0:G	0:G	0:G	0:G	0:G	0:G	0:G	0:G	0:G	0:G	0:G	0:G	0:G	0:G	0:G	0:G	0:G	0:G	0:G	0:G	0:G	0:G	0:G	0:G	0:G	0:G	0:G	0:G	0:G	1:L	1:L	1:L	0:G	0:G	0:G	0:G	0:G
SAOUHSC_02115(tpiA)	conserved hypothetical protein	0.117647	0.04	0.791667	0.011887	67.0189	NO	0:G	0:G	0:G	0:G	0:G	0:G	0:G	0:G	0:G	0:G	0:G	0:G	0:G	0:G	0:G	0:G	0:G	0:G	0:G	0:G	0:G	0:G	0:G	0:G	0:G	0:G	0:G	0:G	0:G	0:G	0:G	0:G	0:G	0:G	1:L	0:G	0:G	0:G	0:G	0:G	0:G	0:G
SAOUHSC_02136	conserved hypothetical protein	0.117647	0.04	0.791667	0.011887	67.0189	NO	0:G	0:G	0:G	0:G	1:L	0:G	0:G	0:G	0:G	1:L	1:L	0:G	0:G	0:G	0:G	0:G	0:G	0:G	0:G	0:G	0:G	0:G	0:G	0:G	0:G	0:G	0:G	0:G	0:G	0:G	0:G	0:G	0:G	0:G	1:L	0:G	0:G	0:G	0:G	0:G	0:G	0:G
SAOUHSC_02432	conserved hypothetical protein	0.117647	0.04	0.791667	0.011887	67.0189	NO	0:G	0:G	0:G	0:G	0:G	0:G	0:G	0:G	0:G	0:G	0:G	0:G	0:G	0:G	0:G	0:G	0:G	0:G	0:G	0:G	0:G	0:G	0:G	0:G	0:G	0:G	0:G	0:G	0:G	0:G	0:G	0:G	0:G	0:G	1:L	0:G	0:G	0:G	0:G	0:G	0:G	0:G
SAOUHSC_02521	conserved hypothetical protein	0.117647	0.04	0.791667	0.011887	67.0189	NO	0:G	0:G	1:L	0:G	0:G	0:G	0:G	0:G	0:G	0:G	0:G	0:G	0:G	0:G	0:G	0:G	0:G	0:G	0:G	0:G	0:G	0:G	0:G	0:G	0:G	0:G	0:G	0:G	0:G	0:G	0:G	0:G	0:G	0:G	1:L	0:G	0:G	0:G	0:G	0:G	0:G	0:G
SAOUHSC_02655	conserved domain protein	0.117647	0.04	0.791667	0.011887	67.0189	NO	0:G	0:G	0:G	0:G	1:L	0:G	0:G	0:G	0:G	0:G	0:G	0:G	0:G	0:G	0:G	0:G	0:G	0:G	0:G	0:G	0:G	0:G	0:G	0:G	0:G	0:G	0:G	0:G	0:G	0:G	0:G	0:G	0:G	0:G	1:L	0:G	0:G	0:G	0:G	0:G	0:G	0:G
SAOUHSC_02780	predicted protein	0.117647	0.04	0.791667	0.011887	67.0189	NO	0:G	0:G	0:G	0:G	0:G	0:G	0:G	0:G	0:G	0:G	0:G	0:G	0:G	0:G	0:G	0:G	0:G	0:G	0:G	0:G	0:G	0:G	0:G	0:G	0:G	0:G	0:G	0:G	0:G	0:G	0:G	0:G	0:G	0:G	0:G	0:G	0:G	1:L	1:L	0:G	0:G	0:G
SAOUHSC_A02189	conserved hypothetical protein	0.117647	0.04	0.791667	0.011887	67.0189	NO	0:G	0:G	0:G	0:G	0:G	0:G	0:G	0:G	0:G	0:G	0:G	0:G	0:G	0:G	0:G	0:G	0:G	0:G	0:G	0:G	0:G	0:G	0:G	0:G	0:G	0:G	0:G	0:G	0:G	0:G	0:G	0:G	0:G	0:G	1:L	0:G	0:G	1:L	1:L	0:G	0:G	0:G
SAPIG0046	conserved hypothetical protein	0.117647	0.04	0.791667	0.011887	67.0189	NO	0:L	0:L	1:G	0:L	0:L	0:L	0:L	0:L	0:L	0:L	0:L	1:G	0:L	0:L	0:L	0:L	0:L	0:L	0:L	0:L	0:L	0:L	0:L	0:L	0:L	0:L	0:L	0:L	0:L	0:L	0:L	0:L	0:L	0:L	0:L	0:L	0:L	0:L	0:L	0:L	0:L	0:L
SAPIG0091	conserved hypothetical protein	0.117647	0.04	0.791667	0.011887	67.0189	NO	0:L	0:L	0:L	0:L	1:G	0:L	0:L	0:L	0:L	0:L	0:L	1:G	0:L	0:L	0:L	0:L	0:L	0:L	0:L	0:L	0:L	0:L	0:L	0:L	0:L	0:L	0:L	0:L	0:L	0:L	0:L	0:L	0:L	0:L	0:L	0:L	0:L	0:L	0:L	0:L	0:L	0:L
SAPIG0201	amidohydrolase 2	0.117647	0.04	0.791667	0.011887	67.0189	NO	0:L	0:L	0:L	0:L	0:L	0:L	0:L	0:L	0:L	0:L	0:L	1:G	0:L	0:L	0:L	0:L	0:L	0:L	0:L	0:L	0:L	0:L	0:L	0:L	0:L	0:L	0:L	0:L	0:L	0:L	0:L	0:L	0:L	0:L	1:G	0:L	0:L	0:L	0:L	0:L	0:L	0:L
SAPIG0202	transcriptional regulator, tetr family, putative	0.117647	0.04	0.791667	0.011887	67.0189	NO	0:L	0:L	0:L	0:L	0:L	0:L	0:L	0:L	0:L	0:L	0:L	1:G	0:L	0:L	0:L	0:L	0:L	0:L	0:L	0:L	0:L	0:L	0:L	0:L	0:L	0:L	0:L	0:L	0:L	0:L	0:L	0:L	0:L	0:L	1:G	0:L	0:L	0:L	0:L	0:L	0:L	0:L
SAPIG0508	staphylococcal tandem lipoprotein	0.117647	0.04	0.791667	0.011887	67.0189	NO	0:L	0:L	1:G	0:L	0:L	0:L	0:L	0:L	0:L	0:L	0:L	1:G	0:L	0:L	0:L	0:L	0:L	0:L	0:L	0:L	0:L	0:L	0:L	0:L	0:L	0:L	0:L	0:L	0:L	0:L	0:L	0:L	0:L	0:L	0:L	0:L	0:L	0:L	0:L	0:L	0:L	0:L
SAPIG0872	conserved hypothetical protein	0.117647	0.04	0.791667	0.011887	67.0189	NO	0:L	0:L	0:L	0:L	0:L	1:G	0:L	1:G	0:L	0:L	1:G	1:G	0:L	0:L	0:L	0:L	0:L	0:L	0:L	0:L	0:L	0:L	0:L	0:L	0:L	0:L	0:L	0:L	0:L	0:L	0:L	0:L	0:L	0:L	0:L	0:L	0:L	0:L	0:L	0:L	0:L	0:L
SAPIG2194	conserved hypothetical protein	0.117647	0.04	0.791667	0.011887	67.0189	NO	0:L	0:L	0:L	0:L	0:L	0:L	0:L	0:L	0:L	0:L	0:L	1:G	0:L	0:L	0:L	0:L	0:L	0:L	0:L	0:L	0:L	0:L	0:L	0:L	0:L	0:L	0:L	0:L	0:L	0:L	0:L	0:L	0:L	0:L	1:G	0:L	0:L	0:L	0:L	0:L	0:L	0:L
SAPIG2195	conserved hypothetical protein	0.117647	0.04	0.791667	0.011887	67.0189	NO	0:L	0:L	0:L	0:L	0:L	0:L	0:L	0:L	0:L	0:L	0:L	1:G	0:L	0:L	0:L	0:L	0:L	0:L	0:L	0:L	0:L	0:L	0:L	0:L	0:L	0:L	0:L	0:L	0:L	0:L	0:L	0:L	0:L	0:L	1:G	0:L	0:L	0:L	0:L	0:L	0:L	0:L
SAPIG2196	usg protein	0.117647	0.04	0.791667	0.011887	67.0189	NO	0:L	0:L	0:L	0:L	0:L	0:L	0:L	0:L	0:L	0:L	0:L	1:G	0:L	0:L	0:L	0:L	0:L	0:L	0:L	0:L	0:L	0:L	0:L	0:L	0:L	0:L	0:L	0:L	0:L	0:L	0:L	0:L	0:L	0:L	1:G	0:L	0:L	0:L	0:L	0:L	0:L	0:L
SAPIG2197	type i restriction-modification enzyme, r subunit	0.117647	0.04	0.791667	0.011887	67.0189	NO	0:L	0:L	0:L	0:L	0:L	0:L	0:L	0:L	0:L	0:L	0:L	1:G	0:L	0:L	0:L	0:L	0:L	0:L	0:L	0:L	0:L	0:L	0:L	0:L	0:L	0:L	0:L	0:L	0:L	0:L	0:L	0:L	0:L	0:L	1:G	0:L	0:L	0:L	0:L	0:L	0:L	0:L
SAPIG2198	conserved hypothetical protein	0.117647	0.04	0.791667	0.011887	67.0189	NO	0:L	0:L	0:L	0:L	0:L	0:L	0:L	0:L	0:L	0:L	0:L	1:G	0:L	0:L	0:L	0:L	0:L	0:L	0:L	0:L	0:L	0:L	0:L	0:L	0:L	0:L	0:L	0:L	0:L	0:L	0:L	0:L	0:L	0:L	1:G	0:L	0:L	0:L	0:L	0:L	0:L	0:L
SAPIG2200	conserved hypothetical protein	0.117647	0.04	0.791667	0.011887	67.0189	NO	0:L	0:L	0:L	0:L	0:L	0:L	0:L	0:L	0:L	0:L	0:L	1:G	0:L	0:L	0:L	0:L	0:L	0:L	0:L	0:L	0:L	0:L	0:L	0:L	0:L	0:L	0:L	0:L	0:L	0:L	0:L	0:L	0:L	0:L	1:G	0:L	0:L	0:L	0:L	0:L	0:L	0:L
SAPIG2203	conserved hypothetical protein	0.117647	0.04	0.791667	0.011887	67.0189	NO	0:L	0:L	0:L	0:L	0:L	0:L	0:L	0:L	0:L	0:L	0:L	1:G	0:L	0:L	0:L	0:L	0:L	0:L	0:L	0:L	0:L	0:L	0:L	0:L	0:L	0:L	0:L	0:L	0:L	0:L	0:L	0:L	0:L	0:L	1:G	0:L	0:L	0:L	0:L	0:L	0:L	0:L
SAPIG2204	conserved hypothetical protein	0.117647	0.04	0.791667	0.011887	67.0189	NO	0:L	0:L	0:L	0:L	0:L	0:L	0:L	0:L	0:L	0:L	0:L	1:G	0:L	0:L	0:L	0:L	0:L	0:L	0:L	0:L	0:L	0:L	0:L	0:L	0:L	0:L	0:L	0:L	0:L	0:L	0:L	0:L	0:L	0:L	1:G	0:L	0:L	0:L	0:L	0:L	0:L	0:L
SAPIG2205	conserved hypothetical protein	0.117647	0.04	0.791667	0.011887	67.0189	NO	0:L	0:L	0:L	0:L	0:L	0:L	0:L	0:L	0:L	0:L	0:L	1:G	0:L	0:L	0:L	0:L	0:L	0:L	0:L	0:L	0:L	0:L	0:L	0:L	0:L	0:L	0:L	0:L	0:L	0:L	0:L	0:L	0:L	0:L	1:G	0:L	0:L	0:L	0:L	0:L	0:L	0:L
SAPIG2550	fibronectin binding protein b	0.117647	0.04	0.791667	0.011887	67.0189	NO	0:L	0:L	0:L	0:L	1:G	0:L	0:L	0:L	0:L	0:L	0:L	1:G	0:L	0:L	0:L	0:L	0:L	0:L	0:L	0:L	0:L	0:L	0:L	0:L	0:L	0:L	0:L	0:L	0:L	0:L	0:L	0:L	0:L	0:L	0:L	0:L	0:L	0:L	0:L	0:L	0:L	0:L
SAPIG2551	fibronectin-binding protein	0.117647	0.04	0.791667	0.011887	67.0189	NO	0:L	0:L	0:L	0:L	1:G	0:L	0:L	0:L	0:L	0:L	0:L	1:G	0:L	0:L	0:L	0:L	0:L	0:L	0:L	0:L	0:L	0:L	0:L	0:L	0:L	0:L	0:L	0:L	0:L	0:L	0:L	0:L	0:L	0:L	0:L	0:L	0:L	0:L	0:L	0:L	0:L	0:L
SAR0222(coa)	staphylocoagulase	0.117647	0.04	0.791667	0.011887	67.0189	NO	0:G	0:G	0:G	0:G	0:G	0:G	0:G	1:L	1:L	0:G	0:G	0:G	0:G	0:G	0:G	0:G	0:G	0:G	0:G	0:G	0:G	0:G	0:G	0:G	0:G	0:G	0:G	0:G	0:G	0:G	0:G	0:G	0:G	0:G	0:G	0:G	0:G	0:G	0:G	1:L	0:G	0:G
SAR1136a(rpsE)	doubtful cds. no database matches	0.117647	0.04	0.791667	0.011887	67.0189	NO	0:G	0:G	0:G	0:G	0:G	0:G	0:G	0:G	0:G	0:G	0:G	1:L	0:G	0:G	0:G	0:G	0:G	0:G	0:G	0:G	0:G	0:G	0:G	0:G	0:G	0:G	0:G	0:G	0:G	0:G	0:G	0:G	0:G	0:G	1:L	0:G	0:G	0:G	0:G	0:G	0:G	0:G
SAR1325b	conserved hypothetical protein	0.117647	0.04	0.791667	0.011887	67.0189	NO	0:G	0:G	0:G	0:G	1:L	0:G	0:G	0:G	0:G	0:G	0:G	0:G	0:G	0:G	0:G	0:G	0:G	0:G	0:G	0:G	0:G	0:G	0:G	0:G	0:G	0:G	0:G	0:G	0:G	0:G	0:G	0:G	0:G	0:G	1:L	0:G	0:G	0:G	0:G	0:G	0:G	0:G
SAR1459a	conserved hypothetical protein	0.117647	0.04	0.791667	0.011887	67.0189	NO	0:G	0:G	0:G	0:G	0:G	0:G	0:G	0:G	0:G	0:G	0:G	0:G	0:G	0:G	0:G	0:G	0:G	0:G	0:G	0:G	0:G	0:G	0:G	0:G	0:G	0:G	0:G	0:G	0:G	0:G	0:G	0:G	0:G	0:G	1:L	1:L	1:L	1:L	1:L	0:G	0:G	0:G
SASG_00468	conserved hypothetical protein	0.117647	0.04	0.791667	0.011887	67.0189	NO	0:G	0:G	0:G	0:G	0:G	0:G	0:G	0:G	0:G	0:G	0:G	1:L	0:G	0:G	0:G	0:G	0:G	0:G	0:G	0:G	0:G	0:G	0:G	0:G	0:G	0:G	0:G	0:G	0:G	0:G	0:G	0:G	0:G	0:G	1:L	1:L	1:L	0:G	0:G	0:G	0:G	0:G
SaurJH1_2547	conserved hypothetical protein	0.117647	0.04	0.791667	0.011887	67.0189	NO	0:G	0:G	0:G	0:G	1:L	1:L	0:G	0:G	0:G	0:G	0:G	0:G	0:G	0:G	0:G	0:G	0:G	0:G	0:G	0:G	0:G	0:G	0:G	0:G	0:G	0:G	0:G	0:G	0:G	0:G	0:G	0:G	0:G	0:G	1:L	0:G	0:G	0:G	0:G	0:G	0:G	0:G
SaurJH1_2752	conserved hypothetical protein	0.117647	0.04	0.791667	0.011887	67.0189	NO	0:G	0:G	0:G	0:G	1:L	0:G	0:G	0:G	0:G	0:G	0:G	0:G	0:G	0:G	0:G	0:G	0:G	0:G	0:G	0:G	0:G	0:G	0:G	0:G	0:G	0:G	0:G	0:G	0:G	0:G	0:G	0:G	0:G	0:G	1:L	0:G	0:G	0:G	0:G	0:G	0:G	0:G
USA300HOU_0321	conserved hypothetical protein	0.117647	0.04	0.791667	0.011887	67.0189	NO	0:G	0:G	0:G	0:G	0:G	0:G	0:G	0:G	0:G	0:G	0:G	1:L	0:G	0:G	0:G	0:G	0:G	0:G	0:G	0:G	0:G	0:G	0:G	0:G	0:G	0:G	0:G	0:G	0:G	0:G	0:G	0:G	0:G	0:G	1:L	0:G	0:G	0:G	0:G	0:G	0:G	0:G
USA300HOU_0834	conserved hypothetical protein	0.117647	0.04	0.791667	0.011887	67.0189	NO	1:L	1:L	0:G	0:G	0:G	0:G	0:G	0:G	1:L	0:G	1:L	1:L	0:G	0:G	0:G	0:G	0:G	0:G	0:G	0:G	0:G	0:G	0:G	0:G	0:G	0:G	0:G	0:G	0:G	0:G	0:G	0:G	0:G	0:G	1:L	0:G	0:G	0:G	0:G	0:G	0:G	0:G
USA300HOU_1046	conserved hypothetical protein	0.117647	0.04	0.791667	0.011887	67.0189	NO	1:L	1:L	0:G	0:G	1:L	0:G	0:G	0:G	0:G	0:G	0:G	0:G	0:G	0:G	0:G	0:G	0:G	0:G	0:G	0:G	0:G	0:G	0:G	0:G	0:G	0:G	0:G	0:G	0:G	0:G	0:G	0:G	0:G	0:G	1:L	1:L	1:L	0:G	0:G	0:G	0:G	0:G
USA300HOU_1506	conserved hypothetical protein	0.117647	0.04	0.791667	0.011887	67.0189	NO	0:G	0:G	0:G	0:G	1:L	0:G	0:G	0:G	0:G	0:G	0:G	0:G	0:G	0:G	0:G	0:G	0:G	0:G	0:G	0:G	0:G	0:G	0:G	0:G	0:G	0:G	0:G	0:G	0:G	0:G	0:G	0:G	0:G	0:G	1:L	0:G	0:G	0:G	0:G	0:G	0:G	0:G
USA300HOU_2136	conserved hypothetical protein	0.117647	0.04	0.791667	0.011887	67.0189	NO	0:G	0:G	0:G	0:G	1:L	0:G	0:G	0:G	1:L	0:G	0:G	0:G	0:G	0:G	0:G	0:G	0:G	0:G	0:G	0:G	0:G	0:G	0:G	0:G	0:G	0:G	0:G	0:G	0:G	0:G	0:G	0:G	0:G	0:G	1:L	0:G	0:G	0:G	0:G	0:G	0:G	0:G
USA300HOU_2682	conserved hypothetical protein	0.117647	0.04	0.791667	0.011887	67.0189	NO	0:G	0:G	1:L	0:G	0:G	0:G	0:G	0:G	0:G	0:G	0:G	0:G	0:G	0:G	0:G	0:G	0:G	0:G	0:G	0:G	0:G	0:G	0:G	0:G	0:G	0:G	0:G	0:G	0:G	0:G	0:G	0:G	0:G	0:G	1:L	0:G	0:G	0:G	0:G	0:G	0:G	0:G
VBIStaAur138273_0755	conserved hypothetical protein	0.117647	0.04	0.791667	0.011887	67.0189	NO	1:L	1:L	0:G	0:G	0:G	0:G	0:G	1:L	0:G	0:G	0:G	0:G	0:G	0:G	0:G	0:G	0:G	0:G	0:G	0:G	0:G	0:G	0:G	0:G	0:G	0:G	0:G	0:G	0:G	0:G	0:G	0:G	0:G	0:G	1:L	1:L	1:L	0:G	0:G	0:G	0:G	0:G
VBIStaAur138273_0885	conserved hypothetical protein	0.117647	0.04	0.791667	0.011887	67.0189	NO	0:G	1:L	0:G	0:G	0:G	0:G	0:G	0:G	0:G	0:G	0:G	0:G	0:G	0:G	0:G	0:G	0:G	0:G	0:G	0:G	0:G	0:G	0:G	0:G	0:G	0:G	0:G	0:G	0:G	0:G	0:G	0:G	0:G	0:G	1:L	0:G	0:G	1:L	1:L	0:G	0:G	0:G
VBIStaAur138273_0932	conserved hypothetical protein	0.117647	0.04	0.791667	0.011887	67.0189	NO	0:G	0:G	0:G	0:G	0:G	0:G	0:G	0:G	0:G	0:G	0:G	1:L	0:G	0:G	0:G	0:G	0:G	0:G	0:G	0:G	0:G	0:G	0:G	0:G	0:G	0:G	0:G	0:G	0:G	0:G	0:G	0:G	0:G	0:G	0:G	0:G	0:G	1:L	1:L	0:G	0:G	0:G
VBIStaAur138273_0933	conserved hypothetical protein	0.117647	0.04	0.791667	0.011887	67.0189	NO	0:G	0:G	0:G	0:G	0:G	0:G	0:G	0:G	0:G	0:G	0:G	0:G	0:G	0:G	0:G	0:G	0:G	0:G	0:G	0:G	0:G	0:G	0:G	0:G	0:G	0:G	0:G	0:G	0:G	0:G	0:G	0:G	0:G	0:G	1:L	0:G	0:G	1:L	1:L	0:G	0:G	0:G
VBIStaAur138273_1750	putative cell-wall-anchored protein sask(lpxtg motif)	0.117647	0.04	0.791667	0.011887	67.0189	NO	0:L	0:L	1:G	0:L	0:L	0:L	0:L	0:L	0:L	0:L	0:L	0:L	0:L	0:L	0:L	0:L	0:L	0:L	0:L	0:L	0:L	0:L	0:L	0:L	0:L	0:L	0:L	0:L	0:L	0:L	0:L	0:L	0:L	0:L	0:L	0:L	0:L	0:L	0:L	1:G	0:L	0:L
VBIStaAur138273_1931	cassette chromosome recombinase b	0.117647	0.04	0.791667	0.011887	67.0189	NO	0:L	0:L	0:L	0:L	0:L	0:L	0:L	0:L	0:L	0:L	0:L	0:L	0:L	0:L	0:L	0:L	0:L	0:L	0:L	0:L	0:L	0:L	0:L	0:L	0:L	0:L	0:L	0:L	0:L	0:L	0:L	0:L	0:L	0:L	0:L	0:L	0:L	0:L	0:L	1:G	0:L	0:L
VBIStaAur138273_1932	cassette chromosome recombinase b	0.117647	0.04	0.791667	0.011887	67.0189	NO	0:L	0:L	0:L	0:L	0:L	0:L	0:L	0:L	0:L	0:L	0:L	0:L	0:L	0:L	0:L	0:L	0:L	0:L	0:L	0:L	0:L	0:L	0:L	0:L	0:L	0:L	0:L	0:L	0:L	0:L	0:L	0:L	0:L	0:L	0:L	0:L	0:L	0:L	0:L	1:G	0:L	0:L
VBIStaAur138273_1938	conserved hypothetical protein	0.117647	0.04	0.791667	0.011887	67.0189	NO	0:L	0:L	0:L	0:L	0:L	0:L	0:L	0:L	0:L	0:L	0:L	0:L	0:L	0:L	0:L	0:L	0:L	0:L	0:L	0:L	0:L	0:L	0:L	0:L	0:L	0:L	0:L	0:L	0:L	0:L	0:L	0:L	0:L	0:L	0:L	0:L	0:L	1:G	0:L	1:G	0:L	0:L
SaurJH1_0352	phage portal protein, spp1 family	0.116139	0.18	4.17073	0.0120509	67.9427	NO	0:L	0:L	0:L	0:L	0:L	0:L	0:L	0:L	1:G	0:L	0:L	0:L	0:L	0:L	0:L	0:L	0:L	0:L	0:L	0:L	0:L	0:L	0:L	1:G	0:L	0:L	0:L	0:L	0:L	0:L	0:L	0:L	0:L	0:L	0:L	0:L	0:L	0:L	0:L	1:G	0:L	0:L
SaurJH1_0354	phage minor structural gp20	0.116139	0.18	4.17073	0.0120509	67.9427	NO	0:L	0:L	0:L	0:L	0:L	0:L	0:L	0:L	1:G	0:L	0:L	0:L	0:L	0:L	0:L	0:L	0:L	0:L	0:L	0:L	0:L	0:L	0:L	1:G	0:L	0:L	0:L	0:L	0:L	0:L	0:L	0:L	0:L	0:L	0:L	0:L	0:L	0:L	0:L	1:G	0:L	0:L
SaurJH1_0356	phage protein	0.116139	0.18	4.17073	0.0120509	67.9427	NO	0:L	0:L	0:L	0:L	0:L	0:L	0:L	0:L	1:G	0:L	0:L	0:L	0:L	0:L	0:L	0:L	0:L	0:L	0:L	0:L	0:L	0:L	0:L	1:G	0:L	0:L	0:L	0:L	0:L	0:L	0:L	0:L	0:L	0:L	0:L	0:L	0:L	0:L	0:L	1:G	0:L	0:L
SaurJH1_0357	phage protein	0.116139	0.18	4.17073	0.0120509	67.9427	NO	0:L	0:L	0:L	0:L	0:L	0:L	0:L	0:L	1:G	0:L	0:L	0:L	0:L	0:L	0:L	0:L	0:L	0:L	0:L	0:L	0:L	0:L	0:L	1:G	0:L	0:L	0:L	0:L	0:L	0:L	0:L	0:L	0:L	0:L	0:L	0:L	0:L	0:L	0:L	1:G	0:L	0:L
SaurJH1_0358	putative phage head-tail adaptor	0.116139	0.18	4.17073	0.0120509	67.9427	NO	0:L	0:L	0:L	0:L	0:L	0:L	0:L	0:L	1:G	0:L	0:L	0:L	0:L	0:L	0:L	0:L	0:L	0:L	0:L	0:L	0:L	0:L	0:L	1:G	0:L	0:L	0:L	0:L	0:L	0:L	0:L	0:L	0:L	0:L	0:L	0:L	0:L	0:L	0:L	1:G	0:L	0:L
SaurJH1_0359	phage protein	0.116139	0.18	4.17073	0.0120509	67.9427	NO	0:L	0:L	0:L	0:L	0:L	0:L	0:L	0:L	1:G	0:L	0:L	0:L	0:L	0:L	0:L	0:L	0:L	0:L	0:L	0:L	0:L	0:L	0:L	1:G	0:L	0:L	0:L	0:L	0:L	0:L	0:L	0:L	0:L	0:L	0:L	0:L	0:L	0:L	0:L	1:G	0:L	0:L
SaurJH1_0360	phage protein	0.116139	0.18	4.17073	0.0120509	67.9427	NO	0:L	0:L	0:L	0:L	0:L	0:L	0:L	0:L	1:G	0:L	0:L	0:L	0:L	0:L	0:L	0:L	0:L	0:L	0:L	0:L	0:L	0:L	0:L	1:G	0:L	0:L	0:L	0:L	0:L	0:L	0:L	0:L	0:L	0:L	0:L	0:L	0:L	0:L	0:L	1:G	0:L	0:L
SaurJH1_0361	phage protein	0.116139	0.18	4.17073	0.0120509	67.9427	NO	0:L	0:L	0:L	0:L	0:L	0:L	0:L	0:L	1:G	0:L	0:L	0:L	0:L	0:L	0:L	0:L	0:L	0:L	0:L	0:L	0:L	0:L	0:L	1:G	0:L	0:L	0:L	0:L	0:L	0:L	0:L	0:L	0:L	0:L	0:L	0:L	0:L	0:L	0:L	1:G	0:L	0:L
SaurJH1_0362	phage protein	0.116139	0.18	4.17073	0.0120509	67.9427	NO	0:L	0:L	0:L	0:L	0:L	0:L	0:L	0:L	1:G	0:L	0:L	0:L	0:L	0:L	0:L	0:L	0:L	0:L	0:L	0:L	0:L	0:L	0:L	1:G	0:L	0:L	0:L	0:L	0:L	0:L	0:L	0:L	0:L	0:L	0:L	0:L	0:L	0:L	0:L	1:G	0:L	0:L
SaurJH1_0363	phage protein	0.116139	0.18	4.17073	0.0120509	67.9427	NO	0:L	0:L	0:L	0:L	0:L	0:L	0:L	0:L	1:G	0:L	0:L	0:L	0:L	0:L	0:L	0:L	0:L	0:L	0:L	0:L	0:L	0:L	0:L	1:G	0:L	0:L	0:L	0:L	0:L	0:L	0:L	0:L	0:L	0:L	0:L	0:L	0:L	0:L	0:L	1:G	0:L	0:L
SAR1329	abc transporter atp-binding protein	0.115882	0.0874	2.93023	0.0120534	67.9571	NO	1:L	1:L	1:L	1:L	0:G	1:L	0:G	1:L	0:G	0:G	1:L	1:L	0:G	0:G	0:G	0:G	0:G	0:G	0:G	0:G	0:G	0:G	0:G	0:G	0:G	0:G	0:G	0:G	0:G	0:G	0:G	0:G	0:G	0:G	0:G	0:G	0:G	0:G	0:G	0:G	0:G	0:G
USA300HOU_pUSA300HOUMR0003	predicted protein	0.114832	0.22	5.35897	0.0121821	68.6827	NO	0:L	0:L	0:L	0:L	0:L	0:L	0:L	0:L	1:G	0:L	0:L	0:L	1:G	1:G	0:L	0:L	0:L	0:L	0:L	0:L	0:L	0:L	0:L	0:L	0:L	0:L	0:L	0:L	0:L	0:L	0:L	0:L	0:L	0:L	0:L	0:L	1:G	0:L	0:L	0:L	0:L	0:L
SaurJH1_0351	phage terminase, large subunit	0.111614	0.16	3.61905	0.0125783	70.9167	NO	0:L	0:L	0:L	0:L	0:L	0:L	0:L	0:L	1:G	0:L	0:L	0:L	0:L	0:L	0:L	0:L	0:L	0:L	0:L	0:L	0:L	0:L	0:L	1:G	0:L	0:L	0:L	0:L	0:L	0:L	0:L	0:L	0:L	0:L	0:L	0:L	0:L	0:L	0:L	1:G	0:L	0:L
SAUSA300_pUSA030006	replication and maintenance protein	0.110357	0.12	2.59091	0.0127852	72.0832	NO	0:L	0:L	0:L	0:L	0:L	0:L	0:L	0:L	0:L	0:L	0:L	0:L	0:L	0:L	0:L	0:L	0:L	0:L	0:L	0:L	0:L	0:L	0:L	0:L	0:L	0:L	0:L	0:L	0:L	0:L	0:L	1:G	0:L	0:L	0:L	0:L	0:L	1:G	0:L	0:L	0:L	0:L
SATW20_04590(capF)	polyribonucleotide nucleotidyltransferase	0.10719	0.22	5.35897	0.0132627	74.775	NO	0:L	0:L	0:L	0:L	0:L	0:L	0:L	0:L	0:L	0:L	0:L	0:L	0:L	0:L	0:L	0:L	0:L	0:L	0:L	0:L	0:L	0:L	0:L	0:L	0:L	0:L	0:L	0:L	0:L	0:L	0:L	0:L	0:L	0:L	0:L	0:L	0:L	0:L	0:L	0:L	0:L	0:L
CGSSa03_12660	conserved hypothetical protein	0.104827	0.26	6.67568	0.0136491	76.9535	NO	0:L	0:L	0:L	0:L	0:L	0:L	0:L	0:L	0:L	0:L	0:L	0:L	0:L	0:L	0:L	0:L	0:L	1:G	0:L	0:L	1:G	0:L	0:L	0:L	0:L	0:L	0:L	0:L	0:L	0:L	0:L	1:G	1:G	1:G	0:L	0:L	0:L	0:L	0:L	0:L	0:L	0:L
SATW20_p2020	putative exported protein	0.104575	0.14	3.09302	0.0138132	77.8787	NO	0:L	0:L	0:L	0:L	0:L	0:L	0:L	1:G	0:L	0:L	0:L	0:L	0:L	0:L	0:L	0:L	0:L	0:L	0:L	0:L	0:L	0:L	0:L	0:L	0:L	0:L	0:L	0:L	0:L	0:L	0:L	0:L	0:L	0:L	0:L	0:L	0:L	0:L	0:L	0:L	0:L	0:L
SAR1899(hsdM)	type i restriction-modification system, dna-methyltransferase subunit m	0.104525	0.08	1.65217	0.013998	78.921	NO	0:G	0:G	0:G	0:G	0:G	1:L	0:G	0:G	1:L	0:G	0:G	0:G	0:G	0:G	0:G	0:G	1:L	0:G	0:G	0:G	0:G	0:G	0:G	0:G	0:G	0:G	0:G	0:G	0:G	0:G	0:G	0:G	0:G	0:G	0:G	0:G	0:G	0:G	0:G	1:L	0:G	0:G
MW0745(int)	site-specific recombinase, phage integrase family	0.103922	0.12	2.59091	0.01402	79.0447	NO	0:L	0:L	0:L	0:L	0:L	0:L	0:L	0:L	0:L	0:L	0:L	0:L	0:L	0:L	0:L	0:L	0:L	0:L	0:L	0:L	0:L	0:L	0:L	1:G	0:L	0:L	0:L	0:L	0:L	0:L	0:L	0:L	0:L	0:L	0:L	1:G	0:L	0:L	0:L	0:L	0:L	0:L
MW0747	dna-binding helix-turn-helix protein	0.103922	0.12	2.59091	0.01402	79.0447	NO	0:L	0:L	0:L	0:L	0:L	0:L	0:L	0:L	0:L	0:L	0:L	0:L	0:L	0:L	0:L	0:L	0:L	0:L	0:L	0:L	0:L	0:L	0:L	1:G	0:L	0:L	0:L	0:L	0:L	0:L	0:L	0:L	0:L	0:L	0:L	1:G	0:L	0:L	0:L	0:L	0:L	0:L
VBIStaAur138273_0125	conserved domain protein	0.102564	0.08	1.65217	0.0144171	81.2835	NO	0:L	0:L	0:L	0:L	0:L	1:G	0:L	0:L	0:L	0:L	0:L	0:L	0:L	0:L	0:L	0:L	0:L	0:L	0:L	0:L	1:G	0:L	0:L	0:L	0:L	0:L	0:L	0:L	0:L	0:L	0:L	0:L	0:L	0:L	0:L	0:L	0:L	0:L	0:L	1:G	0:L	0:L
HMPREF0776_2242	conserved hypothetical protein	0.102353	0.3548	7.24074	0.0144375	81.3986	NO	1:L	1:L	0:G	0:G	1:L	0:G	0:G	0:G	0:G	0:G	0:G	0:G	0:G	0:G	0:G	0:G	0:G	0:G	0:G	0:G	0:G	0:G	0:G	0:G	0:G	0:G	0:G	0:G	0:G	0:G	0:G	0:G	0:G	0:G	1:L	0:G	0:G	1:L	1:L	1:L	1:L	1:L
SATW20_04580(int)	integrase-like protein	0.100654	0.2	4.75	0.0146899	82.8217	NO	0:L	0:L	0:L	0:L	0:L	0:L	0:L	0:L	0:L	0:L	0:L	0:L	0:L	0:L	0:L	0:L	0:L	0:L	0:L	0:L	0:L	0:L	0:L	0:L	0:L	0:L	0:L	0:L	0:L	0:L	0:L	0:L	0:L	0:L	0:L	0:L	0:L	0:L	0:L	0:L	0:L	0:L
SATW20_04660(cap8K)	membrane protein, putative	0.100654	0.2	4.75	0.0146899	82.8217	NO	0:L	0:L	0:L	0:L	0:L	0:L	0:L	0:L	0:L	0:L	0:L	0:L	0:L	0:L	0:L	0:L	0:L	0:L	0:L	0:L	0:L	0:L	0:L	0:L	0:L	0:L	0:L	0:L	0:L	0:L	0:L	0:L	0:L	0:L	0:L	0:L	0:L	0:L	0:L	0:L	0:L	0:L
SATW20_04680(capM)	putative membrane protein	0.100654	0.2	4.75	0.0146899	82.8217	NO	0:L	0:L	0:L	0:L	0:L	0:L	0:L	0:L	0:L	0:L	0:L	0:L	0:L	0:L	0:L	0:L	0:L	0:L	0:L	0:L	0:L	0:L	0:L	0:L	0:L	0:L	0:L	0:L	0:L	0:L	0:L	0:L	0:L	0:L	0:L	0:L	0:L	0:L	0:L	0:L	0:L	0:L
SATW20_04720(capN)	conserved hypothetical protein	0.100654	0.2	4.75	0.0146899	82.8217	NO	0:L	0:L	0:L	0:L	0:L	0:L	0:L	0:L	0:L	0:L	0:L	0:L	0:L	0:L	0:L	0:L	0:L	0:L	0:L	0:L	0:L	0:L	0:L	0:L	0:L	0:L	0:L	0:L	0:L	0:L	0:L	0:L	0:L	0:L	0:L	0:L	0:L	0:L	0:L	0:L	0:L	0:L
SATW20_04760(ardA)	putative antirestriction protein	0.100654	0.2	4.75	0.0146899	82.8217	NO	0:L	0:L	0:L	0:L	0:L	0:L	0:L	0:L	0:L	0:L	0:L	0:L	0:L	0:L	0:L	0:L	0:L	0:L	0:L	0:L	0:L	0:L	0:L	0:L	0:L	0:L	0:L	0:L	0:L	0:L	0:L	0:L	0:L	0:L	0:L	0:L	0:L	0:L	0:L	0:L	0:L	0:L
SATW20_04770	conserved hypothetical protein	0.100654	0.2	4.75	0.0146899	82.8217	NO	0:L	0:L	0:L	0:L	0:L	0:L	0:L	0:L	0:L	0:L	0:L	0:L	0:L	0:L	0:L	0:L	0:L	0:L	0:L	0:L	0:L	0:L	0:L	0:L	0:L	0:L	0:L	0:L	0:L	0:L	0:L	0:L	0:L	0:L	0:L	0:L	0:L	0:L	0:L	0:L	0:L	0:L
SATW20_04820	conserved hypothetical protein	0.100654	0.2	4.75	0.0146899	82.8217	NO	0:L	0:L	0:L	0:L	0:L	0:L	0:L	0:L	0:L	0:L	0:L	0:L	0:L	0:L	0:L	0:L	0:L	0:L	0:L	0:L	0:L	0:L	0:L	0:L	0:L	0:L	0:L	0:L	0:L	0:L	0:L	0:L	0:L	0:L	0:L	0:L	0:L	0:L	0:L	0:L	0:L	0:L
SATW20_04840	conjugative transposon protein	0.100654	0.2	4.75	0.0146899	82.8217	NO	0:L	0:L	0:L	0:L	0:L	0:L	0:L	0:L	0:L	0:L	0:L	0:L	0:L	0:L	0:L	0:L	0:L	0:L	0:L	0:L	0:L	0:L	0:L	0:L	0:L	0:L	0:L	0:L	0:L	0:L	0:L	0:L	0:L	0:L	0:L	0:L	0:L	0:L	0:L	0:L	0:L	0:L
SATW20_04850(uvrD)	uvrd/rep helicase	0.100654	0.2	4.75	0.0146899	82.8217	NO	0:L	0:L	0:L	0:L	0:L	0:L	0:L	0:L	0:L	0:L	0:L	0:L	0:L	0:L	0:L	0:L	0:L	0:L	0:L	0:L	0:L	0:L	0:L	0:L	0:L	0:L	0:L	0:L	0:L	0:L	0:L	0:L	0:L	0:L	0:L	0:L	0:L	0:L	0:L	0:L	0:L	0:L
SAV0393	conserved hypothetical protein	0.100654	0.2	4.75	0.0146899	82.8217	NO	0:L	0:L	0:L	0:L	0:L	0:L	0:L	0:L	0:L	0:L	0:L	0:L	0:L	0:L	0:L	0:L	0:L	0:L	0:L	0:L	0:L	0:L	0:L	0:L	0:L	0:L	0:L	0:L	0:L	0:L	0:L	0:L	0:L	0:L	0:L	0:L	0:L	0:L	0:L	0:L	0:L	0:L
SAV0396	conserved hypothetical protein	0.100654	0.2	4.75	0.0146899	82.8217	NO	0:L	0:L	0:L	0:L	0:L	0:L	0:L	0:L	0:L	0:L	0:L	0:L	0:L	0:L	0:L	0:L	0:L	0:L	0:L	0:L	0:L	0:L	0:L	0:L	0:L	0:L	0:L	0:L	0:L	0:L	0:L	0:L	0:L	0:L	0:L	0:L	0:L	0:L	0:L	0:L	0:L	0:L
SAV0415(tnp)	transposase	0.100654	0.2	4.75	0.0146899	82.8217	NO	0:L	0:L	0:L	0:L	0:L	0:L	0:L	0:L	0:L	0:L	0:L	0:L	0:L	0:L	0:L	0:L	0:L	0:L	0:L	0:L	0:L	0:L	0:L	0:L	0:L	0:L	0:L	0:L	0:L	0:L	0:L	0:L	0:L	0:L	0:L	0:L	0:L	0:L	0:L	0:L	0:L	0:L
SauraJ_010100007033	conserved hypothetical protein	0.100654	0.2	4.75	0.0146899	82.8217	NO	0:L	0:L	0:L	0:L	0:L	0:L	0:L	0:L	0:L	0:L	0:L	0:L	0:L	0:L	0:L	0:L	0:L	0:L	0:L	0:L	0:L	0:L	0:L	0:L	0:L	0:L	0:L	0:L	0:L	0:L	0:L	0:L	0:L	0:L	0:L	0:L	0:L	0:L	0:L	0:L	0:L	0:L
SauraM_010100006485	conserved hypothetical protein	0.100196	0.4074	15.3333	0.014723	83.0083	NO	0:L	0:L	1:G	0:L	0:L	0:L	0:L	0:L	0:L	0:L	0:L	0:L	1:G	1:G	0:L	0:L	0:L	0:L	0:L	0:L	0:L	0:L	0:L	0:L	0:L	0:L	0:L	0:L	0:L	0:L	0:L	0:L	0:L	0:L	0:L	0:L	0:L	0:L	0:L	0:L	0:L	0:L
SA0028(repB)	truncated replication protein for pub110 plasmid	0.0996933	0.3874	14.1429	0.0151075	85.1764	NO	0:L	0:L	0:L	0:L	0:L	0:L	0:L	0:L	0:L	0:L	0:L	0:L	0:L	0:L	0:L	0:L	0:L	0:L	0:L	1:G	1:G	0:L	0:L	0:L	0:L	0:L	0:L	0:L	0:L	0:L	0:L	0:L	0:L	0:L	0:L	0:L	0:L	0:L	0:L	1:G	0:L	0:L
SAOG_02612	predicted protein	0.0996933	0.3874	14.1429	0.0151075	85.1764	NO	0:L	0:L	0:L	0:L	0:L	0:L	0:L	0:L	0:L	0:L	0:L	0:L	0:L	0:L	0:L	0:L	0:L	0:L	0:L	1:G	1:G	0:L	0:L	0:L	0:L	0:L	0:L	0:L	0:L	0:L	0:L	0:L	0:L	0:L	0:L	0:L	0:L	0:L	0:L	1:G	0:L	0:L
SAR0031a	conserved hypothetical protein	0.0996933	0.3874	14.1429	0.0151075	85.1764	NO	0:L	0:L	0:L	0:L	0:L	0:L	0:L	0:L	0:L	0:L	0:L	0:L	0:L	0:L	0:L	0:L	0:L	0:L	0:L	1:G	1:G	0:L	0:L	0:L	0:L	0:L	0:L	0:L	0:L	0:L	0:L	0:L	0:L	0:L	0:L	0:L	0:L	0:L	0:L	1:G	0:L	0:L
SAR0031b	conserved hypothetical protein	0.0996933	0.3874	14.1429	0.0151075	85.1764	NO	0:L	0:L	0:L	0:L	0:L	0:L	0:L	0:L	0:L	0:L	0:L	0:L	0:L	0:L	0:L	0:L	0:L	0:L	0:L	1:G	1:G	0:L	0:L	0:L	0:L	0:L	0:L	0:L	0:L	0:L	0:L	0:L	0:L	0:L	0:L	0:L	0:L	0:L	0:L	1:G	0:L	0:L
SAR0032(ble)	bleomycin resistance protein	0.0996933	0.3874	14.1429	0.0151075	85.1764	NO	0:L	0:L	0:L	0:L	0:L	0:L	0:L	0:L	0:L	0:L	0:L	0:L	0:L	0:L	0:L	0:L	0:L	0:L	0:L	1:G	1:G	0:L	0:L	0:L	0:L	0:L	0:L	0:L	0:L	0:L	0:L	0:L	0:L	0:L	0:L	0:L	0:L	0:L	0:L	1:G	0:L	0:L
SAR0033(knt)	kanamycin nucleotidyltransferase	0.0996933	0.3874	14.1429	0.0151075	85.1764	NO	0:L	0:L	0:L	0:L	0:L	0:L	0:L	0:L	0:L	0:L	0:L	0:L	0:L	0:L	0:L	0:L	0:L	0:L	0:L	1:G	1:G	0:L	0:L	0:L	0:L	0:L	0:L	0:L	0:L	0:L	0:L	0:L	0:L	0:L	0:L	0:L	0:L	0:L	0:L	1:G	0:L	0:L
SauraJ_010100002966	conserved hypothetical protein	0.0996933	0.3874	14.1429	0.0151075	85.1764	NO	0:L	0:L	0:L	0:L	0:L	0:L	0:L	0:L	0:L	0:L	0:L	0:L	0:L	0:L	0:L	0:L	0:L	0:L	0:L	1:G	1:G	0:L	0:L	0:L	0:L	0:L	0:L	0:L	0:L	0:L	0:L	0:L	0:L	0:L	0:L	0:L	0:L	0:L	0:L	1:G	0:L	0:L
SauraJ_010100009720	conserved domain protein	0.0980392	0.26	6.67568	0.0159643	90.007	NO	0:L	0:L	0:L	0:L	0:L	0:L	0:L	0:L	0:L	0:L	0:L	0:L	0:L	0:L	0:L	0:L	0:L	0:L	0:L	0:L	0:L	0:L	0:L	0:L	0:L	0:L	0:L	0:L	0:L	0:L	0:L	0:L	0:L	0:L	0:L	0:L	0:L	0:L	0:L	0:L	0:L	0:L
SAOUHSC_02412	conserved hypothetical protein	0.0980392	0.12	2.59091	0.0159643	90.007	NO	0:G	0:G	0:G	0:G	0:G	0:G	0:G	0:G	0:G	0:G	0:G	0:G	0:G	0:G	0:G	0:G	0:G	0:G	0:G	0:G	0:G	0:G	0:G	0:G	0:G	0:G	0:G	0:G	0:G	0:G	0:G	0:G	0:G	0:G	0:G	0:G	0:G	0:G	0:G	1:L	0:G	0:G
SAR0428(set1)	exotoxin 1	0.0980392	0.06	1.21277	0.0159643	90.007	NO	0:G	0:G	0:G	0:G	0:G	1:L	0:G	0:G	0:G	0:G	0:G	0:G	0:G	0:G	0:G	0:G	1:L	0:G	0:G	0:G	0:G	0:G	0:G	0:G	0:G	0:G	0:G	0:G	0:G	0:G	0:G	0:G	0:G	0:G	0:G	0:G	1:L	0:G	0:G	0:G	0:G	0:G
SAV0395(capG)	sigma-70 region 4 protein	0.0973856	0.2	4.75	0.0160223	90.3339	NO	0:L	0:L	0:L	0:L	0:L	0:L	0:L	0:L	0:L	0:L	0:L	0:L	0:L	0:L	0:L	0:L	0:L	0:L	0:L	0:L	0:L	0:L	0:L	0:L	0:L	0:L	0:L	0:L	0:L	0:L	0:L	0:L	0:L	0:L	0:L	0:L	0:L	0:L	0:L	0:L	0:L	0:L
SaurJH1_0063(kdpC(SCCmec))	potassium-transporting atpase subunit kdpc	0.0961287	0.32	8.94118	0.0163467	92.1627	NO	0:L	0:L	0:L	0:L	0:L	0:L	0:L	0:L	0:L	0:L	0:L	0:L	0:L	0:L	0:L	0:L	0:L	0:L	0:L	0:L	0:L	0:L	0:L	0:L	0:L	0:L	0:L	0:L	0:L	0:L	0:L	0:L	0:L	0:L	0:L	0:L	0:L	0:L	0:L	0:L	0:L	0:L
USA300HOU_pUSA300HOUMR0028	macrolide transporter	0.0940171	0.14	3.09302	0.0171996	96.9711	NO	0:L	0:L	0:L	0:L	0:L	0:L	0:L	0:L	0:L	0:L	0:L	0:L	0:L	0:L	0:L	0:L	0:L	0:L	0:L	0:L	0:L	0:L	0:L	0:L	0:L	0:L	0:L	0:L	0:L	0:L	0:L	0:L	0:L	0:L	0:L	0:L	0:L	0:L	0:L	0:L	0:L	0:L
USA300HOU_pUSA300HOUMR0029	macrolide 2'-phosphotransferase	0.0940171	0.14	3.09302	0.0171996	96.9711	NO	0:L	0:L	0:L	0:L	0:L	0:L	0:L	0:L	0:L	0:L	0:L	0:L	0:L	0:L	0:L	0:L	0:L	0:L	0:L	0:L	0:L	0:L	0:L	0:L	0:L	0:L	0:L	0:L	0:L	0:L	0:L	0:L	0:L	0:L	0:L	0:L	0:L	0:L	0:L	0:L	0:L	0:L
SATW20_20760(aphA)	aminoglycoside phosphotransferase	0.0927602	0.12	2.59091	0.018277	103.046	NO	0:L	0:L	0:L	0:L	0:L	0:L	0:L	0:L	0:L	0:L	0:L	0:L	0:L	0:L	0:L	0:L	0:L	0:L	0:L	0:L	0:L	0:L	0:L	0:L	0:L	0:L	0:L	0:L	0:L	0:L	0:L	0:L	0:L	0:L	0:L	0:L	0:L	0:L	0:L	0:L	0:L	0:L
SAR1331	sensor histidine kinase	0.0923529	0.0474	2	0.0182902	103.12	NO	1:L	1:L	1:L	1:L	0:G	1:L	0:G	1:L	0:G	0:G	0:G	1:L	0:G	0:G	0:G	0:G	0:G	0:G	0:G	0:G	0:G	0:G	0:G	0:G	0:G	0:G	0:G	0:G	0:G	0:G	0:G	0:G	0:G	0:G	0:G	0:G	0:G	0:G	0:G	0:G	0:G	0:G
USA300HOU_0085	lipoprotein	0.0915033	0.12	2.59091	0.0183883	103.673	NO	0:L	1:G	0:L	0:L	0:L	0:L	0:L	0:L	0:L	0:L	0:L	1:G	0:L	0:L	0:L	0:L	0:L	0:L	0:L	0:L	0:L	0:L	0:L	0:L	0:L	0:L	0:L	0:L	0:L	0:L	0:L	0:L	0:L	0:L	0:L	0:L	0:L	0:L	0:L	0:L	0:L	0:L
SATW20_04860(recF_1)	recombinational dna repair atpase, recf\_1	0.0908497	0.18	4.17073	0.0185048	104.33	NO	0:L	0:L	0:L	0:L	0:L	0:L	0:L	0:L	0:L	0:L	0:L	0:L	0:L	0:L	0:L	0:L	0:L	0:L	0:L	0:L	0:L	0:L	0:L	0:L	0:L	0:L	0:L	0:L	0:L	0:L	0:L	0:L	0:L	0:L	0:L	0:L	0:L	0:L	0:L	0:L	0:L	0:L
SAV0399(cap8I)	conjugative transposon protein	0.0908497	0.18	4.17073	0.0185048	104.33	NO	0:L	0:L	0:L	0:L	0:L	0:L	0:L	0:L	0:L	0:L	0:L	0:L	0:L	0:L	0:L	0:L	0:L	0:L	0:L	0:L	0:L	0:L	0:L	0:L	0:L	0:L	0:L	0:L	0:L	0:L	0:L	0:L	0:L	0:L	0:L	0:L	0:L	0:L	0:L	0:L	0:L	0:L
M013TW_0085	superfamily i dna/rna helicase protein	0.0904977	0.16	3.61905	0.0185631	104.659	NO	0:L	0:L	1:G	0:L	0:L	0:L	0:L	0:L	0:L	0:L	0:L	0:L	0:L	0:L	0:L	0:L	0:L	0:L	0:L	0:L	0:L	0:L	0:L	0:L	0:L	0:L	0:L	0:L	0:L	0:L	0:L	0:L	0:L	0:L	0:L	0:L	0:L	0:L	0:L	0:L	0:L	0:L
SAOUHSC_A01909	conserved hypothetical protein	0.0901961	0.08	1.65217	0.0186278	105.023	NO	1:L	0:G	0:G	0:G	0:G	0:G	0:G	0:G	0:G	0:G	1:L	0:G	0:G	0:G	0:G	0:G	0:G	0:G	0:G	0:G	0:G	0:G	0:G	0:G	0:G	0:G	0:G	0:G	0:G	0:G	0:G	0:G	0:G	0:G	0:G	0:G	0:G	0:G	0:G	1:L	0:G	0:G
SAS028	unknown	0.08909	0.28	7.38889	0.0187722	105.838	NO	0:L	1:G	0:L	0:L	0:L	0:L	0:L	0:L	0:L	0:L	0:L	0:L	0:L	0:L	0:L	0:L	0:L	0:L	0:L	0:L	0:L	0:L	0:L	0:L	0:L	0:L	0:L	0:L	0:L	0:L	0:L	0:L	0:L	0:L	0:L	0:L	0:L	0:L	0:L	0:L	0:L	0:L
SATW20_04790	conserved hypothetical protein	0.0888889	0.18	4.17073	0.018817	106.09	NO	0:L	0:L	0:L	0:L	0:L	0:L	0:L	0:L	0:L	0:L	0:L	0:L	0:L	0:L	0:L	0:L	0:L	0:L	0:L	0:L	0:L	0:L	0:L	0:L	0:L	0:L	0:L	0:L	0:L	0:L	0:L	0:L	0:L	0:L	0:L	0:L	0:L	0:L	0:L	0:L	0:L	0:L
HMPREF0783_0995	conserved hypothetical protein	0.0882353	0.08	1.65217	0.0221797	125.049	NO	0:L	0:L	0:L	0:L	0:L	0:L	0:L	0:L	0:L	0:L	0:L	1:G	0:L	0:L	0:L	0:L	0:L	0:L	0:L	0:L	0:L	0:L	0:L	0:L	0:L	0:L	0:L	0:L	0:L	0:L	0:L	0:L	0:L	0:L	0:L	0:L	0:L	0:L	0:L	0:L	0:L	0:L
SATW20_00450	conserved hypothetical protein	0.0882353	0.08	1.65217	0.0221797	125.049	NO	0:L	0:L	0:L	0:L	0:L	1:G	0:L	1:G	0:L	0:L	0:L	0:L	0:L	0:L	0:L	0:L	0:L	0:L	0:L	0:L	0:L	0:L	0:L	0:L	0:L	0:L	0:L	0:L	0:L	0:L	0:L	0:L	0:L	0:L	0:L	0:L	0:L	0:L	0:L	0:L	0:L	0:L
HMPREF0772_12685	replication-associated protein	0.0882353	0.06	1.21277	0.0221797	125.049	NO	0:L	0:L	0:L	0:L	0:L	0:L	0:L	0:L	0:L	0:L	0:L	0:L	1:G	0:L	1:G	0:L	0:L	0:L	0:L	1:G	1:G	0:L	0:L	0:L	0:L	0:L	0:L	0:L	0:L	0:L	0:L	0:L	0:L	0:L	0:L	0:L	0:L	0:L	0:L	0:L	0:L	0:L
SASG_01696	replication-associated protein	0.0882353	0.06	1.21277	0.0221797	125.049	NO	0:L	0:L	0:L	0:L	0:L	0:L	0:L	0:L	0:L	0:L	0:L	0:L	1:G	0:L	1:G	0:L	0:L	0:L	0:L	1:G	1:G	0:L	0:L	0:L	0:L	0:L	0:L	0:L	0:L	0:L	0:L	0:L	0:L	0:L	0:L	0:L	0:L	0:L	0:L	0:L	0:L	0:L
SIAG_01771	predicted protein	0.0882353	0.06	1.21277	0.0221797	125.049	NO	0:L	0:L	0:L	0:L	0:L	0:L	0:L	0:L	0:L	0:L	0:L	0:L	0:L	0:L	0:L	1:G	0:L	0:L	0:L	1:G	1:G	0:L	0:L	0:L	0:L	0:L	0:L	0:L	0:L	0:L	0:L	0:L	0:L	0:L	0:L	0:L	0:L	0:L	0:L	0:L	0:L	0:L
M013TW_1221	m16 family peptidase	0.0882353	0.04	0.791667	0.0221797	125.049	NO	1:G	0:L	1:G	0:L	0:L	0:L	0:L	0:L	0:L	0:L	0:L	0:L	1:G	0:L	0:L	0:L	0:L	0:L	0:L	0:L	0:L	0:L	0:L	0:L	0:L	0:L	0:L	0:L	0:L	0:L	0:L	0:L	1:G	0:L	0:L	0:L	0:L	0:L	0:L	0:L	0:L	0:L
SA21193_1078	membrane spanning protein	0.0882353	0.04	0.791667	0.0221797	125.049	NO	0:L	0:L	0:L	0:L	0:L	0:L	0:L	0:L	0:L	0:L	0:L	0:L	1:G	0:L	0:L	0:L	0:L	0:L	0:L	0:L	0:L	0:L	0:L	0:L	0:L	0:L	0:L	0:L	0:L	0:L	0:L	0:L	0:L	0:L	0:L	0:L	0:L	0:L	0:L	0:L	0:L	0:L
SA21193_2475	signal transduction histidine-protein kinase arls domain protein	0.0882353	0.04	0.791667	0.0221797	125.049	NO	0:L	0:L	1:G	0:L	0:L	0:L	0:L	0:L	0:L	0:L	0:L	0:L	1:G	0:L	0:L	0:L	0:L	0:L	0:L	0:L	0:L	0:L	0:L	0:L	0:L	0:L	0:L	0:L	0:L	0:L	0:L	0:L	0:L	0:L	0:L	0:L	0:L	0:L	0:L	0:L	0:L	0:L
SA21318_0438	conserved domain protein	0.0882353	0.04	0.791667	0.0221797	125.049	NO	0:L	0:L	1:G	0:L	0:L	1:G	0:L	0:L	0:L	0:L	0:L	0:L	1:G	0:L	1:G	0:L	0:L	0:L	0:L	0:L	0:L	0:L	0:L	0:L	0:L	0:L	0:L	0:L	0:L	0:L	0:L	0:L	0:L	0:L	0:L	0:L	0:L	0:L	0:L	0:L	0:L	0:L
SAA6159_01729	putative exported protein	0.0882353	0.04	0.791667	0.0221797	125.049	NO	0:L	0:L	0:L	0:L	1:G	0:L	0:L	0:L	0:L	0:L	0:L	0:L	1:G	0:L	0:L	0:L	0:L	0:L	0:L	0:L	0:L	0:L	0:L	0:L	0:L	0:L	0:L	0:L	0:L	0:L	0:L	0:L	0:L	0:L	0:L	0:L	0:L	0:L	0:L	0:L	0:L	0:L
SAOUHSC_02294	conserved hypothetical protein	0.0882353	0.04	0.791667	0.0221797	125.049	NO	0:G	0:G	0:G	0:G	0:G	0:G	0:G	0:G	0:G	0:G	0:G	0:G	0:G	0:G	0:G	0:G	0:G	0:G	0:G	1:L	0:G	0:G	0:G	0:G	0:G	0:G	0:G	0:G	0:G	0:G	0:G	0:G	0:G	0:G	1:L	0:G	0:G	0:G	0:G	0:G	0:G	0:G
SAOUHSC_02657	conserved hypothetical protein	0.0882353	0.04	0.791667	0.0221797	125.049	NO	0:G	0:G	0:G	0:G	0:G	0:G	0:G	0:G	0:G	0:G	0:G	0:G	0:G	1:L	0:G	0:G	0:G	0:G	0:G	0:G	0:G	0:G	0:G	0:G	0:G	0:G	0:G	0:G	0:G	0:G	0:G	0:G	0:G	0:G	1:L	0:G	0:G	0:G	0:G	0:G	0:G	0:G
SAOUHSC_A02795	conserved hypothetical protein	0.0882353	0.04	0.791667	0.0221797	125.049	NO	1:L	0:G	0:G	0:G	0:G	0:G	0:G	0:G	0:G	0:G	0:G	0:G	0:G	1:L	0:G	0:G	0:G	0:G	0:G	0:G	0:G	0:G	0:G	0:G	0:G	0:G	0:G	0:G	0:G	0:G	0:G	0:G	0:G	0:G	1:L	0:G	0:G	0:G	0:G	0:G	0:G	0:G
SAS0963	conserved hypothetical protein	0.0882353	0.04	0.791667	0.0221797	125.049	NO	0:G	0:G	0:G	0:G	1:L	0:G	0:G	0:G	0:G	0:G	0:G	0:G	0:G	0:G	0:G	0:G	1:L	0:G	0:G	0:G	0:G	0:G	0:G	0:G	0:G	0:G	0:G	0:G	0:G	0:G	0:G	0:G	0:G	0:G	0:G	0:G	0:G	0:G	0:G	0:G	0:G	0:G
SATG_00130	transposase	0.0882353	0.04	0.791667	0.0221797	125.049	NO	1:G	1:G	0:L	0:L	0:L	0:L	0:L	1:G	0:L	0:L	0:L	0:L	1:G	0:L	0:L	0:L	0:L	0:L	0:L	0:L	0:L	0:L	0:L	0:L	0:L	0:L	0:L	0:L	0:L	0:L	0:L	0:L	0:L	0:L	0:L	0:L	0:L	0:L	0:L	0:L	0:L	0:L
SAR0031(pre)	plasmid recombination enzyme	0.0879286	0.3674	13.0345	0.0222384	125.38	NO	0:L	0:L	0:L	0:L	0:L	0:L	0:L	0:L	0:L	0:L	0:L	0:L	0:L	0:L	0:L	0:L	0:L	0:L	0:L	1:G	1:G	0:L	0:L	0:L	0:L	0:L	0:L	0:L	0:L	0:L	0:L	0:L	0:L	0:L	0:L	0:L	0:L	0:L	0:L	1:G	0:L	0:L
USA300HOU_pUSA300HOUMR0019	strepthothricin acetyltransferase	0.0874811	0.12	2.59091	0.0222983	125.718	NO	0:L	0:L	0:L	0:L	0:L	0:L	0:L	0:L	0:L	0:L	0:L	0:L	0:L	0:L	0:L	0:L	0:L	0:L	0:L	0:L	0:L	0:L	0:L	0:L	0:L	0:L	0:L	0:L	0:L	0:L	0:L	0:L	0:L	0:L	0:L	0:L	0:L	0:L	0:L	0:L	0:L	0:L
SAR0942(atpA)	putative uncharacterized protein mw0861	0.0871242	0.0474	2	0.0223184	125.831	NO	0:G	0:G	1:L	1:L	1:L	0:G	0:G	0:G	0:G	1:L	0:G	1:L	0:G	0:G	0:G	0:G	0:G	0:G	0:G	0:G	0:G	0:G	0:G	0:G	0:G	0:G	0:G	0:G	0:G	0:G	0:G	0:G	0:G	0:G	1:L	1:L	1:L	0:G	0:G	0:G	0:G	0:G
USA300HOU_0937	conserved hypothetical protein	0.0871242	0.0474	2	0.0223184	125.831	NO	0:G	0:G	0:G	1:L	1:L	0:G	0:G	0:G	0:G	1:L	0:G	1:L	0:G	0:G	0:G	0:G	0:G	0:G	0:G	0:G	0:G	0:G	0:G	0:G	0:G	0:G	0:G	0:G	0:G	0:G	0:G	0:G	0:G	0:G	1:L	1:L	1:L	1:L	1:L	0:G	0:G	0:G
SAR2580(fnbA)	fibronectin binding protein a	0.0869281	0.08	1.65217	0.0224323	126.473	NO	0:G	0:G	0:G	0:G	0:G	0:G	0:G	0:G	0:G	1:L	0:G	0:G	0:G	0:G	0:G	0:G	0:G	0:G	0:G	0:G	0:G	0:G	0:G	0:G	0:G	0:G	0:G	0:G	0:G	0:G	0:G	0:G	0:G	0:G	0:G	0:G	0:G	0:G	0:G	1:L	0:G	1:L
SauraC_010100010151	gp24	0.086174	0.1	2.11111	0.0226597	127.756	NO	1:G	0:L	0:L	0:L	0:L	0:L	0:L	1:G	0:L	0:L	0:L	0:L	0:L	0:L	0:L	0:L	0:L	0:L	0:L	0:L	0:L	0:L	0:L	0:L	0:L	0:L	0:L	0:L	0:L	0:L	0:L	0:L	0:L	0:L	0:L	0:L	0:L	0:L	0:L	0:L	0:L	0:L
USA300HOU_0055	integrase	0.0849673	0.1	2.11111	0.0228042	128.57	NO	0:L	0:L	1:G	0:L	0:L	1:G	0:L	0:L	0:L	0:L	0:L	0:L	0:L	0:L	1:G	0:L	0:L	0:L	0:L	0:L	0:L	0:L	0:L	0:L	0:L	0:L	0:L	0:L	0:L	0:L	0:L	0:L	0:L	0:L	0:L	0:L	0:L	0:L	0:L	0:L	0:L	0:L
VBIStaAur138273_1622	tandem lipoprotein within pathogenicity island	0.0849673	0.08	1.65217	0.0228042	128.57	NO	0:L	0:L	0:L	0:L	0:L	0:L	0:L	0:L	0:L	0:L	0:L	0:L	0:L	0:L	0:L	0:L	0:L	0:L	0:L	0:L	0:L	0:L	0:L	0:L	0:L	0:L	0:L	0:L	0:L	0:L	0:L	0:L	0:L	0:L	0:L	0:L	0:L	0:L	0:L	1:G	0:L	0:L
VBIStaAur138273_2659	conserved hypothetical protein	0.0841629	0.1	2.11111	0.0231001	130.238	NO	0:L	0:L	0:L	0:L	0:L	0:L	0:L	0:L	0:L	0:L	0:L	0:L	0:L	0:L	0:L	0:L	0:L	0:L	0:L	0:L	0:L	0:L	0:L	0:L	0:L	0:L	0:L	0:L	0:L	0:L	0:L	0:L	0:L	0:L	0:L	0:L	0:L	0:L	0:L	1:G	0:L	0:L
SAR1001	bacteriocin, lactococcin 972 family	0.0838512	0.2148	4	0.0231099	130.294	NO	0:L	0:L	1:G	0:L	0:L	1:G	1:G	1:G	1:G	1:G	1:G	1:G	0:L	1:G	1:G	0:L	0:L	0:L	0:L	1:G	0:L	0:L	0:L	0:L	0:L	0:L	0:L	0:L	0:L	0:L	0:L	0:L	1:G	0:L	1:G	0:L	0:L	0:L	0:L	0:L	0:L	0:L
CGSSa01_12935	histidine kinase-, dna gyrase b-, and hsp90-like atpase family protein	0.0829563	0.1	2.11111	0.0233476	131.634	NO	0:L	0:L	0:L	0:L	0:L	0:L	0:L	0:L	0:L	0:L	0:L	0:L	0:L	0:L	0:L	0:L	0:L	0:L	0:L	0:L	0:L	0:L	0:L	0:L	0:L	0:L	0:L	0:L	0:L	0:L	0:L	0:L	0:L	0:L	0:L	0:L	0:L	0:L	0:L	0:L	0:L	0:L
CGSSa01_12940	putative membrane protein	0.0829563	0.1	2.11111	0.0233476	131.634	NO	0:L	0:L	0:L	0:L	0:L	0:L	0:L	0:L	0:L	0:L	0:L	0:L	0:L	0:L	0:L	0:L	0:L	0:L	0:L	0:L	0:L	0:L	0:L	0:L	0:L	0:L	0:L	0:L	0:L	0:L	0:L	0:L	0:L	0:L	0:L	0:L	0:L	0:L	0:L	0:L	0:L	0:L
USA300HOU_pUSA300HOUMR0023	bacitracin abc atp binding cassette transporter, membrane protein	0.0829563	0.1	2.11111	0.0233476	131.634	NO	0:L	0:L	0:L	0:L	0:L	0:L	0:L	0:L	0:L	0:L	0:L	0:L	0:L	0:L	0:L	0:L	0:L	0:L	0:L	0:L	0:L	0:L	0:L	0:L	0:L	0:L	0:L	0:L	0:L	0:L	0:L	0:L	0:L	0:L	0:L	0:L	0:L	0:L	0:L	0:L	0:L	0:L
USA300HOU_pUSA300HOUMR0024	bacitracin abc atp binding cassette transporter, abc protein	0.0829563	0.1	2.11111	0.0233476	131.634	NO	0:L	0:L	0:L	0:L	0:L	0:L	0:L	0:L	0:L	0:L	0:L	0:L	0:L	0:L	0:L	0:L	0:L	0:L	0:L	0:L	0:L	0:L	0:L	0:L	0:L	0:L	0:L	0:L	0:L	0:L	0:L	0:L	0:L	0:L	0:L	0:L	0:L	0:L	0:L	0:L	0:L	0:L
SAKG_02243	phage protein	0.0822021	0.1	2.11111	0.0235099	132.549	NO	0:L	0:L	0:L	0:L	0:L	0:L	0:L	0:L	0:L	0:L	0:L	0:L	0:L	0:L	0:L	0:L	0:L	0:L	0:L	0:L	0:L	0:L	0:L	0:L	0:L	0:L	0:L	0:L	0:L	0:L	0:L	0:L	0:L	0:L	0:L	0:L	0:L	0:L	0:L	0:L	0:L	1:G
SAR0425(set18)	exotoxin	0.0816994	0.08	1.65217	0.0238452	134.439	NO	1:L	0:G	0:G	0:G	0:G	0:G	0:G	0:G	0:G	0:G	0:G	0:G	0:G	0:G	0:G	0:G	0:G	0:G	0:G	0:G	0:G	0:G	0:G	0:G	0:G	0:G	0:G	0:G	0:G	0:G	0:G	0:G	0:G	0:G	0:G	0:G	0:G	0:G	0:G	1:L	0:G	0:G
SAHG_02432	phage protein	0.081448	0.12	2.59091	0.0238518	134.476	NO	0:L	0:L	0:L	0:L	0:L	0:L	0:L	0:L	0:L	0:L	0:L	0:L	0:L	0:L	0:L	0:L	0:L	0:L	0:L	0:L	0:L	0:L	0:L	0:L	0:L	0:L	0:L	0:L	0:L	0:L	0:L	0:L	0:L	0:L	0:L	0:L	0:L	1:G	0:L	0:L	0:L	0:L
HMPREF0782_0835	conserved hypothetical protein	0.0805882	0.0474	2	0.0239677	135.13	NO	0:L	0:L	0:L	0:L	0:L	0:L	0:L	0:L	0:L	0:L	0:L	1:G	0:L	0:L	0:L	0:L	0:L	0:L	0:L	0:L	0:L	0:L	0:L	0:L	0:L	0:L	0:L	0:L	0:L	0:L	0:L	0:L	0:L	0:L	0:L	1:G	1:G	1:G	1:G	0:L	0:L	0:L
SAMSHR1132_03670	conserved hypothetical protein	0.0805882	0.0474	2	0.0239677	135.13	NO	0:L	0:L	1:G	0:L	0:L	0:L	0:L	0:L	0:L	0:L	0:L	0:L	0:L	0:L	0:L	0:L	0:L	0:L	0:L	0:L	0:L	0:L	0:L	0:L	0:L	0:L	0:L	0:L	0:L	0:L	0:L	0:L	0:L	0:L	1:G	0:L	0:L	0:L	0:L	0:L	0:L	0:L
SAOUHSC_00205	conserved hypothetical protein	0.0805882	0.0474	2	0.0239677	135.13	NO	0:G	0:G	0:G	1:L	0:G	0:G	0:G	0:G	0:G	0:G	0:G	1:L	0:G	0:G	0:G	0:G	0:G	0:G	0:G	0:G	0:G	0:G	0:G	0:G	0:G	0:G	0:G	0:G	0:G	0:G	0:G	0:G	0:G	0:G	1:L	0:G	0:G	1:L	1:L	0:G	0:G	0:G
SAS0371	conserved domain protein	0.0805882	0.0474	2	0.0239677	135.13	NO	0:L	0:L	0:L	0:L	0:L	0:L	0:L	0:L	0:L	0:L	0:L	0:L	0:L	0:L	0:L	0:L	0:L	0:L	0:L	0:L	0:L	0:L	0:L	0:L	0:L	0:L	0:L	0:L	0:L	0:L	0:L	0:L	0:L	0:L	1:G	0:L	0:L	1:G	1:G	0:L	0:L	0:L
SAS2579a	conserved hypothetical protein	0.0805882	0.0474	2	0.0239677	135.13	NO	0:L	0:L	0:L	0:L	0:L	0:L	0:L	1:G	0:L	0:L	0:L	1:G	0:L	0:L	0:L	0:L	0:L	0:L	0:L	0:L	0:L	0:L	0:L	0:L	0:L	0:L	0:L	0:L	0:L	0:L	0:L	0:L	0:L	0:L	0:L	0:L	0:L	0:L	0:L	0:L	0:L	0:L
HMPREF0776_0824	dienelactone hydrolase	0.0805882	0.0274	1.56522	0.0239677	135.13	NO	0:L	0:L	1:G	0:L	1:G	0:L	0:L	0:L	0:L	0:L	0:L	1:G	0:L	0:L	0:L	0:L	0:L	0:L	0:L	0:L	0:L	0:L	0:L	0:L	0:L	0:L	0:L	0:L	0:L	0:L	0:L	0:L	0:L	0:L	1:G	1:G	1:G	0:L	0:L	0:L	0:L	0:L
HMPREF0776_0825	predicted protein	0.0805882	0.0274	1.56522	0.0239677	135.13	NO	0:L	0:L	1:G	0:L	1:G	0:L	0:L	0:L	0:L	0:L	0:L	1:G	0:L	0:L	0:L	0:L	0:L	0:L	0:L	0:L	0:L	0:L	0:L	0:L	0:L	0:L	0:L	0:L	0:L	0:L	0:L	0:L	0:L	0:L	1:G	1:G	1:G	0:L	0:L	0:L	0:L	0:L
SA21266_0588	putative membrane protein	0.0805882	0.0274	1.56522	0.0239677	135.13	NO	0:L	0:L	1:G	0:L	0:L	1:G	1:G	1:G	0:L	0:L	0:L	1:G	0:L	0:L	0:L	0:L	0:L	0:L	0:L	0:L	0:L	0:L	0:L	0:L	0:L	0:L	0:L	0:L	0:L	0:L	0:L	0:L	0:L	0:L	0:L	0:L	0:L	1:G	1:G	0:L	0:L	0:L
SAOUHSC_02634	conserved hypothetical protein	0.0805882	0.0274	1.56522	0.0239677	135.13	NO	0:G	0:G	1:L	0:G	0:G	0:G	0:G	1:L	0:G	0:G	0:G	0:G	0:G	0:G	0:G	0:G	0:G	0:G	0:G	0:G	0:G	0:G	0:G	0:G	0:G	0:G	0:G	0:G	0:G	0:G	0:G	0:G	0:G	0:G	1:L	1:L	1:L	1:L	1:L	0:G	0:G	0:G
SAR0195	putative membrane protein	0.0805882	0.0274	1.56522	0.0239677	135.13	NO	0:G	0:G	1:L	0:G	0:G	1:L	1:L	1:L	0:G	0:G	0:G	1:L	0:G	0:G	0:G	0:G	0:G	0:G	0:G	0:G	0:G	0:G	0:G	0:G	0:G	0:G	0:G	0:G	0:G	0:G	0:G	0:G	0:G	0:G	0:G	0:G	0:G	1:L	1:L	0:G	0:G	0:G
SAR1330	abc transporter permease protein	0.0805882	0.0274	1.56522	0.0239677	135.13	NO	1:L	1:L	1:L	1:L	0:G	1:L	0:G	1:L	0:G	0:G	1:L	1:L	0:G	0:G	0:G	0:G	0:G	0:G	0:G	0:G	0:G	0:G	0:G	0:G	0:G	0:G	0:G	0:G	0:G	0:G	0:G	0:G	0:G	0:G	0:G	0:G	0:G	0:G	0:G	0:G	0:G	0:G
SAR1332	two-component response regulator	0.0805882	0.0274	1.56522	0.0239677	135.13	NO	1:L	1:L	1:L	1:L	0:G	1:L	0:G	1:L	0:G	0:G	0:G	1:L	0:G	0:G	0:G	0:G	0:G	0:G	0:G	0:G	0:G	0:G	0:G	0:G	0:G	0:G	0:G	0:G	0:G	0:G	0:G	0:G	0:G	0:G	0:G	0:G	0:G	0:G	0:G	0:G	0:G	0:G
SaurJH1_0768	conserved hypothetical protein	0.0805882	0.0274	1.56522	0.0239677	135.13	NO	0:G	0:G	0:G	0:G	0:G	0:G	0:G	0:G	0:G	0:G	0:G	1:L	0:G	0:G	0:G	0:G	0:G	0:G	0:G	0:G	0:G	0:G	0:G	0:G	0:G	0:G	0:G	0:G	0:G	0:G	0:G	0:G	0:G	0:G	1:L	1:L	1:L	1:L	1:L	1:L	1:L	0:G
SAR0099(dus)	trna dihydrouridine synthase b	0.0803922	0.06	1.21277	0.0242715	136.843	NO	0:G	0:G	0:G	0:G	0:G	0:G	0:G	0:G	0:G	0:G	0:G	0:G	0:G	0:G	0:G	0:G	0:G	0:G	0:G	0:G	0:G	0:G	0:G	0:G	0:G	0:G	0:G	0:G	0:G	0:G	0:G	0:G	0:G	0:G	0:G	0:G	0:G	0:G	0:G	1:L	0:G	0:G
SAR1680	unknown	0.0803922	0.06	1.21277	0.0242715	136.843	NO	0:G	0:G	0:G	0:G	0:G	0:G	0:G	0:G	0:G	0:G	0:G	0:G	0:G	0:G	0:G	0:G	0:G	0:G	0:G	0:G	0:G	0:G	0:G	0:G	0:G	0:G	0:G	0:G	0:G	0:G	0:G	0:G	0:G	0:G	0:G	0:G	0:G	0:G	0:G	1:L	0:G	0:G
HMPREF0772_10398	conserved hypothetical protein	0.0784314	0.08	1.65217	0.0250274	141.105	NO	0:L	0:L	0:L	0:L	0:L	0:L	0:L	0:L	0:L	0:L	0:L	0:L	1:G	0:L	0:L	1:G	0:L	1:G	0:L	0:L	0:L	0:L	0:L	1:G	0:L	0:L	0:L	0:L	0:L	0:L	0:L	0:L	0:L	0:L	0:L	0:L	0:L	0:L	0:L	0:L	0:L	0:L
SAB0282c	conserved hypothetical protein	0.0784314	0.08	1.65217	0.0250274	141.105	NO	0:G	0:G	0:G	0:G	0:G	0:G	0:G	0:G	0:G	0:G	0:G	0:G	0:G	0:G	0:G	0:G	0:G	0:G	0:G	0:G	0:G	0:G	0:G	0:G	0:G	0:G	0:G	0:G	0:G	0:G	0:G	0:G	0:G	0:G	1:L	0:G	0:G	0:G	0:G	0:G	0:G	0:G
SAR0626	integral membrane protein	0.0784314	0.08	1.65217	0.0250274	141.105	NO	0:G	0:G	0:G	0:G	0:G	0:G	0:G	0:G	0:G	0:G	0:G	0:G	0:G	0:G	1:L	0:G	0:G	0:G	0:G	0:G	0:G	0:G	0:G	0:G	0:G	0:G	0:G	0:G	0:G	0:G	0:G	0:G	0:G	0:G	1:L	0:G	0:G	0:G	0:G	0:G	0:G	0:G
SKAG_01371	predicted protein	0.0784314	0.08	1.65217	0.0250274	141.105	NO	0:L	0:L	0:L	0:L	0:L	0:L	0:L	0:L	0:L	0:L	0:L	0:L	0:L	0:L	1:G	0:L	0:L	0:L	0:L	0:L	0:L	0:L	0:L	0:L	0:L	0:L	0:L	0:L	0:L	0:L	0:L	0:L	0:L	0:L	1:G	0:L	0:L	0:L	0:L	0:L	0:L	0:L
SA21201_1174	conserved hypothetical protein	0.0784314	0.06	1.21277	0.0250274	141.105	NO	0:L	0:L	1:G	0:L	0:L	0:L	0:L	0:L	0:L	0:L	0:L	0:L	0:L	0:L	0:L	0:L	0:L	0:L	0:L	0:L	0:L	0:L	0:L	0:L	0:L	0:L	0:L	0:L	0:L	0:L	0:L	0:L	0:L	0:L	0:L	1:G	0:L	0:L	0:L	0:L	0:L	0:L
VBIStaAur138273_1786	pts system, maltose and glucose-specific iic component / pts system, maltose and glucose-specific iib component	0.0784314	0.06	1.21277	0.0250274	141.105	NO	0:L	0:L	0:L	0:L	0:L	0:L	0:L	0:L	0:L	0:L	0:L	0:L	0:L	0:L	0:L	0:L	0:L	0:L	0:L	0:L	0:L	0:L	0:L	0:L	0:L	0:L	0:L	0:L	0:L	0:L	0:L	0:L	0:L	0:L	0:L	0:L	0:L	0:L	0:L	1:G	0:L	0:L
SA21266_1004	conserved hypothetical protein	0.0771242	0.06	1.21277	0.0257066	144.934	NO	0:L	1:G	0:L	0:L	0:L	0:L	0:L	0:L	0:L	0:L	0:L	1:G	0:L	0:L	0:L	0:L	0:L	0:L	0:L	0:L	0:L	0:L	0:L	0:L	0:L	0:L	0:L	0:L	0:L	0:L	0:L	0:L	0:L	0:L	0:L	0:L	0:L	0:L	0:L	0:L	0:L	0:L
SLAG_02871	predicted protein	0.0764203	0.08	1.65217	0.025946	146.284	NO	0:L	0:L	0:L	0:L	0:L	0:L	0:L	0:L	0:L	0:L	0:L	0:L	0:L	0:L	0:L	0:L	0:L	0:L	0:L	0:L	0:L	0:L	0:L	0:L	0:L	0:L	0:L	0:L	0:L	0:L	0:L	0:L	0:L	0:L	0:L	0:L	0:L	0:L	0:L	0:L	0:L	0:L
aphD)	bifunctional acetyltransferase/phosphotransferase	0.07637	0.18	4.17073	0.025953	146.323	NO	0:L	0:L	0:L	0:L	0:L	0:L	0:L	0:L	0:L	0:L	0:L	0:L	0:L	0:L	0:L	0:L	0:L	0:L	0:L	0:L	0:L	0:L	0:L	0:L	0:L	0:L	0:L	0:L	0:L	0:L	0:L	0:L	0:L	0:L	0:L	0:L	0:L	0:L	1:G	0:L	0:L	0:L
SAR0054(tnpA1)	transposase for transposon	0.0753595	0.4674	19.5	0.0260016	146.597	NO	0:L	0:L	0:L	0:L	0:L	0:L	0:L	0:L	0:L	0:L	0:L	0:L	0:L	0:L	0:L	0:L	0:L	1:G	0:L	1:G	1:G	0:L	0:L	0:L	0:L	0:L	0:L	0:L	0:L	0:L	0:L	1:G	1:G	1:G	0:L	0:L	0:L	0:L	0:L	0:L	0:L	1:G
SAR1734	methylase	0.0753595	0.4674	19.5	0.0260016	146.597	NO	0:L	0:L	0:L	0:L	0:L	0:L	0:L	0:L	0:L	0:L	0:L	0:L	0:L	0:L	0:L	0:L	0:L	1:G	0:L	1:G	1:G	0:L	0:L	0:L	0:L	0:L	0:L	0:L	0:L	0:L	0:L	1:G	1:G	1:G	0:L	0:L	0:L	0:L	0:L	0:L	0:L	0:L
SAR1736(spc2)	spectinomycin 9-o-adenylyltransferase	0.0753595	0.4674	19.5	0.0260016	146.597	NO	0:L	0:L	0:L	0:L	0:L	0:L	0:L	0:L	0:L	0:L	0:L	0:L	0:L	0:L	0:L	0:L	0:L	1:G	0:L	1:G	1:G	0:L	0:L	0:L	0:L	0:L	0:L	0:L	0:L	0:L	0:L	1:G	1:G	1:G	0:L	0:L	0:L	0:L	0:L	0:L	0:L	0:L
SA21318_1848	orf017	0.0751634	0.06	1.21277	0.0265394	149.629	NO	0:L	0:L	0:L	0:L	0:L	0:L	0:L	1:G	0:L	0:L	0:L	0:L	0:L	0:L	0:L	0:L	0:L	0:L	0:L	0:L	0:L	0:L	0:L	0:L	0:L	0:L	0:L	0:L	0:L	0:L	0:L	0:L	0:L	0:L	0:L	0:L	0:L	0:L	0:L	0:L	0:L	0:L
SA21318_1849(citZ)	bifunctional dna primase/polymerase, n-terminal domain protein	0.0751634	0.06	1.21277	0.0265394	149.629	NO	0:L	0:L	0:L	0:L	0:L	0:L	0:L	1:G	0:L	0:L	0:L	0:L	0:L	0:L	0:L	0:L	0:L	0:L	0:L	0:L	0:L	0:L	0:L	0:L	0:L	0:L	0:L	0:L	0:L	0:L	0:L	0:L	0:L	0:L	0:L	0:L	0:L	0:L	0:L	0:L	0:L	0:L
SA21318_1850(icd)	bacteriophage resistance protein	0.0751634	0.06	1.21277	0.0265394	149.629	NO	0:L	0:L	0:L	0:L	0:L	0:L	0:L	1:G	0:L	0:L	0:L	0:L	0:L	0:L	0:L	0:L	0:L	0:L	0:L	0:L	0:L	0:L	0:L	0:L	0:L	0:L	0:L	0:L	0:L	0:L	0:L	0:L	0:L	0:L	0:L	0:L	0:L	0:L	0:L	0:L	0:L	0:L
SA0071(kdpC)	potassium-transporting atpase c chain	0.0751131	0.08	1.65217	0.0271644	153.153	NO	0:L	0:L	0:L	0:L	0:L	0:L	0:L	0:L	0:L	0:L	0:L	0:L	0:L	0:L	0:L	0:L	0:L	0:L	0:L	1:G	1:G	0:L	0:L	0:L	0:L	0:L	0:L	0:L	0:L	0:L	0:L	0:L	0:L	0:L	0:L	0:L	0:L	0:L	0:L	0:L	0:L	0:L
SAJG_02042(hipB)	dna-binding helix-turn-helix protein	0.0731523	0.06	1.21277	0.0283004	159.558	NO	0:L	0:L	0:L	0:L	0:L	1:G	0:L	1:G	1:G	0:L	0:L	0:L	0:L	0:L	0:L	0:L	0:L	0:L	0:L	0:L	0:L	0:L	0:L	0:L	0:L	0:L	0:L	0:L	0:L	0:L	0:L	0:L	0:L	0:L	0:L	0:L	0:L	0:L	1:G	0:L	0:L	0:L
VBIStaAur138273_2582	conserved hypothetical protein	0.0723982	0.08	1.65217	0.028457	160.441	NO	0:L	0:L	0:L	0:L	0:L	0:L	0:L	0:L	0:L	0:L	0:L	0:L	0:L	0:L	0:L	0:L	0:L	0:L	0:L	0:L	0:L	0:L	0:L	0:L	0:L	0:L	0:L	0:L	0:L	0:L	0:L	0:L	0:L	0:L	0:L	0:L	0:L	0:L	0:L	1:G	0:L	0:L
SAS1589(radC)	dna repair protein radc	0.0721468	0.24	6	0.028465	160.486	NO	0:G	0:G	0:G	0:G	0:G	0:G	0:G	0:G	0:G	0:G	0:G	0:G	0:G	0:G	0:G	0:G	0:G	0:G	0:G	0:G	0:G	0:G	0:G	0:G	0:G	0:G	0:G	0:G	0:G	0:G	0:G	0:G	0:G	1:L	0:G	0:G	0:G	0:G	0:G	0:G	0:G	0:G
SAO11_2348	conserved hypothetical protein	0.0718954	0.06	1.21277	0.0288569	162.695	NO	0:L	0:L	0:L	0:L	0:L	0:L	0:L	0:L	0:L	1:G	0:L	0:L	0:L	0:L	1:G	0:L	0:L	0:L	0:L	0:L	0:L	0:L	0:L	0:L	0:L	0:L	0:L	0:L	0:L	0:L	0:L	0:L	0:L	0:L	0:L	0:L	0:L	0:L	0:L	1:G	0:L	0:L
SAR1616(comGF)	late competence protein comgf, access of dna to comea, fig017774	0.0718954	0.06	1.21277	0.0288569	162.695	NO	0:G	0:G	0:G	0:G	0:G	0:G	0:G	0:G	0:G	0:G	0:G	0:G	0:G	0:G	0:G	0:G	0:G	0:G	0:G	0:G	0:G	0:G	0:G	0:G	0:G	0:G	0:G	0:G	0:G	0:G	0:G	0:G	0:G	0:G	1:L	0:G	0:G	0:G	0:G	0:G	0:G	0:G
VBIStaAur138273_2526	res3	0.0718954	0.06	1.21277	0.0288569	162.695	NO	0:L	0:L	0:L	0:L	0:L	0:L	0:L	0:L	0:L	0:L	0:L	0:L	0:L	0:L	0:L	0:L	0:L	0:L	0:L	0:L	0:L	0:L	0:L	0:L	0:L	0:L	0:L	0:L	0:L	0:L	0:L	0:L	0:L	0:L	0:L	0:L	0:L	0:L	0:L	1:G	0:L	0:L
VBIStaAur138273_2527	sulfate permease	0.0718954	0.06	1.21277	0.0288569	162.695	NO	0:L	0:L	0:L	0:L	0:L	0:L	0:L	0:L	0:L	0:L	0:L	0:L	0:L	0:L	0:L	0:L	0:L	0:L	0:L	0:L	0:L	0:L	0:L	0:L	0:L	0:L	0:L	0:L	0:L	0:L	0:L	0:L	0:L	0:L	0:L	0:L	0:L	0:L	0:L	1:G	0:L	0:L
VBIStaAur138273_2528	universal stress protein family	0.0718954	0.06	1.21277	0.0288569	162.695	NO	0:L	0:L	0:L	0:L	0:L	0:L	0:L	0:L	0:L	0:L	0:L	0:L	0:L	0:L	0:L	0:L	0:L	0:L	0:L	0:L	0:L	0:L	0:L	0:L	0:L	0:L	0:L	0:L	0:L	0:L	0:L	0:L	0:L	0:L	0:L	0:L	0:L	0:L	0:L	1:G	0:L	0:L
SIAG_00593	predicted protein	0.0705882	0.06	1.21277	0.0311068	175.38	NO	0:L	0:L	0:L	0:L	0:L	0:L	0:L	0:L	0:L	0:L	0:L	0:L	0:L	0:L	0:L	0:L	0:L	0:L	0:L	1:G	1:G	0:L	0:L	0:L	0:L	0:L	0:L	0:L	0:L	0:L	0:L	0:L	0:L	0:L	0:L	0:L	0:L	0:L	0:L	0:L	0:L	0:L
M013TW_1185	putative cell wall hydrolase	0.0705882	0.04	0.791667	0.0311068	175.38	NO	0:L	0:L	1:G	0:L	0:L	0:L	0:L	0:L	0:L	0:L	0:L	0:L	0:L	0:L	0:L	0:L	0:L	0:L	0:L	0:L	0:L	0:L	0:L	0:L	0:L	0:L	0:L	0:L	0:L	0:L	0:L	0:L	0:L	0:L	0:L	0:L	0:L	0:L	0:L	0:L	0:L	0:L
M013TW_2609	transcriptional regulator, marr family	0.0705882	0.04	0.791667	0.0311068	175.38	NO	0:L	0:L	1:G	0:L	0:L	0:L	0:L	0:L	0:L	0:L	0:L	0:L	0:L	0:L	0:L	0:L	0:L	0:L	0:L	0:L	0:L	0:L	0:L	0:L	0:L	0:L	0:L	0:L	0:L	0:L	0:L	0:L	0:L	0:L	0:L	0:L	0:L	0:L	0:L	0:L	0:L	0:L
SA21259_0422	transcriptional regulator, marr family	0.0705882	0.04	0.791667	0.0311068	175.38	NO	0:L	0:L	1:G	0:L	0:L	0:L	0:L	0:L	0:L	0:L	0:L	0:L	0:L	0:L	0:L	0:L	0:L	0:L	0:L	0:L	0:L	0:L	0:L	0:L	0:L	0:L	0:L	0:L	0:L	0:L	0:L	0:L	0:L	0:L	0:L	0:L	0:L	0:L	0:L	0:L	0:L	0:L
SA21266_1939	putative transmembrane protein coupled to nadh-ubiquinone oxidoreductase chain 5	0.0705882	0.04	0.791667	0.0311068	175.38	NO	0:L	0:L	1:G	0:L	0:L	1:G	0:L	0:L	0:L	0:L	0:L	0:L	0:L	0:L	0:L	0:L	0:L	0:L	0:L	0:L	0:L	0:L	0:L	0:L	0:L	0:L	0:L	0:L	0:L	0:L	0:L	0:L	0:L	0:L	0:L	0:L	0:L	0:L	0:L	0:L	0:L	0:L
SA21266_1940	putative transmembrane protein coupled to nadh-ubiquinone oxidoreductase chain 5	0.0705882	0.04	0.791667	0.0311068	175.38	NO	0:L	0:L	1:G	0:L	0:L	1:G	0:L	0:L	0:L	0:L	0:L	0:L	0:L	0:L	0:L	0:L	0:L	0:L	0:L	0:L	0:L	0:L	0:L	0:L	0:L	0:L	0:L	0:L	0:L	0:L	0:L	0:L	0:L	0:L	0:L	0:L	0:L	0:L	0:L	0:L	0:L	0:L
SA21318_1535	tandem lipoprotein	0.0705882	0.04	0.791667	0.0311068	175.38	NO	0:L	0:L	1:G	0:L	0:L	0:L	0:L	0:L	0:L	0:L	0:L	0:L	0:L	0:L	0:L	0:L	0:L	0:L	0:L	0:L	0:L	0:L	0:L	0:L	0:L	0:L	0:L	0:L	0:L	0:L	0:L	0:L	0:L	0:L	0:L	1:G	1:G	0:L	1:G	0:L	0:L	0:L
SA21318_2315	impb/mucb/samb family protein	0.0705882	0.04	0.791667	0.0311068	175.38	NO	0:L	0:L	0:L	0:L	1:G	1:G	0:L	0:L	0:L	0:L	0:L	0:L	0:L	0:L	0:L	0:L	0:L	0:L	0:L	0:L	0:L	0:L	0:L	0:L	0:L	0:L	0:L	0:L	0:L	0:L	0:L	0:L	0:L	0:L	0:L	0:L	0:L	0:L	0:L	0:L	0:L	0:L
SACOL0363	conserved hypothetical protein	0.0705882	0.04	0.791667	0.0311068	175.38	NO	0:L	0:L	0:L	0:L	0:L	0:L	0:L	0:L	0:L	0:L	1:G	0:L	0:L	0:L	0:L	0:L	0:L	0:L	0:L	0:L	0:L	0:L	0:L	0:L	0:L	0:L	0:L	0:L	0:L	0:L	0:L	0:L	0:L	0:L	0:L	0:L	0:L	0:L	0:L	0:L	0:L	0:L
SAOUHSC_01851	conserved hypothetical protein	0.0705882	0.04	0.791667	0.0311068	175.38	NO	0:G	0:G	0:G	0:G	0:G	1:L	0:G	0:G	0:G	0:G	0:G	0:G	0:G	0:G	0:G	0:G	0:G	0:G	0:G	0:G	0:G	0:G	0:G	0:G	0:G	0:G	0:G	0:G	0:G	0:G	0:G	0:G	0:G	0:G	1:L	0:G	0:G	0:G	0:G	0:G	0:G	0:G
SAR0453	upf0753 protein	0.0705882	0.04	0.791667	0.0311068	175.38	NO	0:G	0:G	1:L	0:G	0:G	1:L	0:G	0:G	0:G	0:G	0:G	0:G	0:G	0:G	0:G	0:G	0:G	0:G	0:G	0:G	0:G	0:G	0:G	0:G	0:G	0:G	0:G	0:G	0:G	0:G	0:G	0:G	0:G	0:G	0:G	0:G	0:G	0:G	0:G	0:G	0:G	0:G
SAR1377(dinB2)	dna-damage repair protein	0.0705882	0.04	0.791667	0.0311068	175.38	NO	0:G	0:G	0:G	0:G	1:L	1:L	0:G	0:G	1:L	0:G	0:G	0:G	0:G	0:G	0:G	0:G	0:G	0:G	0:G	0:G	0:G	0:G	0:G	0:G	0:G	0:G	0:G	0:G	0:G	0:G	0:G	0:G	0:G	0:G	0:G	0:G	0:G	0:G	0:G	0:G	0:G	0:G
SAR2529(arcD)	na+/h+ antiporter	0.0705882	0.04	0.791667	0.0311068	175.38	NO	0:G	0:G	0:G	0:G	0:G	0:G	0:G	0:G	0:G	0:G	0:G	0:G	0:G	0:G	0:G	0:G	0:G	0:G	0:G	0:G	0:G	0:G	0:G	0:G	0:G	0:G	0:G	0:G	0:G	0:G	0:G	0:G	0:G	0:G	0:G	1:L	0:G	0:G	0:G	1:L	0:G	0:G
SAR2707(slyA)	transcriptional regulator, marr family	0.0705882	0.04	0.791667	0.0311068	175.38	NO	0:G	0:G	1:L	0:G	0:G	0:G	0:G	0:G	0:G	0:G	0:G	0:G	0:G	0:G	0:G	0:G	0:G	0:G	0:G	0:G	0:G	0:G	0:G	0:G	0:G	0:G	0:G	0:G	0:G	0:G	0:G	0:G	0:G	0:G	0:G	0:G	0:G	0:G	0:G	0:G	0:G	0:G
SauraC_010100002382	conserved hypothetical protein	0.0705882	0.04	0.791667	0.0311068	175.38	NO	0:L	0:L	0:L	0:L	0:L	0:L	0:L	1:G	0:L	0:L	0:L	0:L	0:L	0:L	0:L	0:L	0:L	0:L	0:L	0:L	0:L	0:L	0:L	0:L	0:L	0:L	0:L	0:L	0:L	0:L	0:L	0:L	0:L	0:L	0:L	0:L	0:L	0:L	0:L	0:L	0:L	0:L
SauraC_010100006700	glycerate kinase	0.0705882	0.04	0.791667	0.0311068	175.38	NO	0:L	0:L	1:G	0:L	0:L	0:L	0:L	0:L	1:G	0:L	0:L	0:L	0:L	0:L	0:L	0:L	0:L	1:G	0:L	0:L	0:L	0:L	0:L	0:L	0:L	0:L	0:L	0:L	0:L	0:L	0:L	0:L	0:L	0:L	0:L	0:L	0:L	0:L	0:L	0:L	0:L	0:L
SauraC_010100012249	conserved hypothetical protein	0.0705882	0.04	0.791667	0.0311068	175.38	NO	0:L	0:L	1:G	0:L	0:L	0:L	0:L	0:L	0:L	0:L	0:L	0:L	0:L	0:L	0:L	0:L	0:L	0:L	0:L	0:L	0:L	0:L	0:L	0:L	0:L	0:L	0:L	0:L	0:L	0:L	0:L	0:L	0:L	0:L	0:L	0:L	0:L	0:L	0:L	0:L	0:L	0:L
SauraC_010100012254	single-stranded dna-binding protein	0.0705882	0.04	0.791667	0.0311068	175.38	NO	0:L	0:L	1:G	0:L	0:L	0:L	0:L	0:L	0:L	0:L	0:L	0:L	0:L	0:L	0:L	0:L	0:L	0:L	0:L	0:L	0:L	0:L	0:L	0:L	0:L	0:L	0:L	0:L	0:L	0:L	0:L	0:L	0:L	0:L	0:L	0:L	0:L	0:L	0:L	0:L	0:L	0:L
VBIStaAur138273_0939	na+/h+ antiporter	0.0705882	0.04	0.791667	0.0311068	175.38	NO	0:L	0:L	0:L	0:L	0:L	0:L	0:L	0:L	0:L	0:L	0:L	0:L	0:L	0:L	0:L	0:L	0:L	0:L	0:L	0:L	0:L	0:L	0:L	0:L	0:L	0:L	0:L	0:L	0:L	0:L	0:L	0:L	0:L	0:L	0:L	0:L	0:L	0:L	0:L	1:G	0:L	0:L
VBIStaAur138273_0940	na+/h+ antiporter	0.0705882	0.04	0.791667	0.0311068	175.38	NO	0:L	0:L	0:L	0:L	0:L	0:L	0:L	0:L	0:L	0:L	0:L	0:L	0:L	0:L	0:L	0:L	0:L	0:L	0:L	0:L	0:L	0:L	0:L	0:L	0:L	0:L	0:L	0:L	0:L	0:L	0:L	0:L	0:L	0:L	0:L	0:L	0:L	0:L	0:L	1:G	0:L	0:L
VBIStaAur138273_2640	type i restriction-modification system, specificity subunit s	0.0705882	0.04	0.791667	0.0311068	175.38	NO	0:L	0:L	0:L	0:L	0:L	0:L	0:L	0:L	0:L	0:L	0:L	0:L	0:L	0:L	0:L	0:L	0:L	0:L	0:L	0:L	0:L	0:L	0:L	0:L	0:L	0:L	0:L	0:L	0:L	0:L	0:L	0:L	0:L	0:L	0:L	0:L	0:L	0:L	0:L	1:G	0:L	0:L
VBIStaAur138273_2696	conserved hypothetical protein	0.0705882	0.04	0.791667	0.0311068	175.38	NO	0:L	0:L	0:L	0:L	0:L	0:L	0:L	0:L	0:L	0:L	0:L	0:L	0:L	0:L	0:L	0:L	0:L	0:L	0:L	0:L	0:L	0:L	0:L	0:L	0:L	0:L	0:L	0:L	0:L	0:L	0:L	0:L	0:L	0:L	0:L	0:L	0:L	0:L	0:L	1:G	0:L	0:L
SAR2030(map)	extracellular adherence protein of broad specificity eap/map	0.0698844	0.06	1.21277	0.0322727	181.953	NO	0:G	0:G	0:G	0:G	0:G	0:G	0:G	0:G	0:G	0:G	0:G	0:G	0:G	0:G	0:G	0:G	0:G	0:G	0:G	0:G	0:G	0:G	0:G	0:G	0:G	0:G	0:G	0:G	0:G	0:G	0:G	0:G	0:G	0:G	1:L	0:G	0:G	0:G	0:G	0:G	0:G	0:G
SAR1137(rplR)	orf059	0.0686275	0.06	1.21277	0.0349605	197.107	NO	0:G	0:G	0:G	0:G	0:G	0:G	0:G	0:G	0:G	0:G	0:G	0:G	1:L	1:L	0:G	0:G	0:G	0:G	0:G	0:G	0:G	0:G	0:G	0:G	0:G	0:G	0:G	0:G	0:G	0:G	0:G	0:G	0:G	0:G	0:G	0:G	0:G	0:G	0:G	0:G	0:G	0:G
M013TW_0032	conserved hypothetical protein	0.0686275	0.04	0.791667	0.0349605	197.107	NO	0:L	0:L	1:G	0:L	0:L	0:L	0:L	0:L	0:L	0:L	0:L	0:L	0:L	0:L	0:L	0:L	0:L	0:L	0:L	0:L	0:L	0:L	0:L	0:L	0:L	0:L	0:L	0:L	0:L	0:L	0:L	0:L	0:L	0:L	0:L	0:L	0:L	0:L	0:L	0:L	0:L	0:L
M013TW_0033	conserved hypothetical protein	0.0686275	0.04	0.791667	0.0349605	197.107	NO	0:L	0:L	1:G	0:L	0:L	0:L	0:L	0:L	0:L	0:L	0:L	0:L	0:L	0:L	0:L	0:L	0:L	0:L	0:L	0:L	0:L	0:L	0:L	0:L	0:L	0:L	0:L	0:L	0:L	0:L	0:L	0:L	0:L	0:L	0:L	0:L	0:L	0:L	0:L	0:L	0:L	0:L
MS7_0064	unknown	0.0686275	0.04	0.791667	0.0349605	197.107	NO	0:L	0:L	0:L	0:L	0:L	0:L	0:L	0:L	0:L	0:L	0:L	0:L	0:L	0:L	0:L	0:L	0:L	0:L	0:L	0:L	0:L	0:L	0:L	0:L	0:L	0:L	0:L	0:L	0:L	0:L	0:L	0:L	0:L	0:L	0:L	0:L	0:L	0:L	0:L	0:L	0:L	0:L
SAR0111	67 kda myosin-crossreactive streptococcal antigen homologue	0.0686275	0.04	0.791667	0.0349605	197.107	NO	0:G	0:G	0:G	0:G	0:G	0:G	0:G	0:G	0:G	0:G	0:G	0:G	0:G	0:G	0:G	0:G	0:G	0:G	0:G	0:G	0:G	0:G	0:G	0:G	0:G	0:G	0:G	0:G	0:G	0:G	0:G	0:G	0:G	0:G	1:L	0:G	0:G	0:G	0:G	0:G	0:G	0:G
SAR2661(hisF)	predicted hydrolase/acyltransferase	0.0686275	0.04	0.791667	0.0349605	197.107	NO	0:G	0:G	0:G	0:G	1:L	0:G	0:G	0:G	0:G	0:G	0:G	0:G	0:G	0:G	0:G	0:G	0:G	0:G	0:G	0:G	0:G	0:G	0:G	0:G	0:G	0:G	0:G	0:G	0:G	0:G	0:G	0:G	0:G	0:G	0:G	0:G	0:G	0:G	0:G	0:G	0:G	0:G
SAT0131_00089	antigen	0.0686275	0.04	0.791667	0.0349605	197.107	NO	0:L	0:L	0:L	0:L	0:L	0:L	0:L	0:L	0:L	0:L	0:L	0:L	0:L	0:L	0:L	0:L	0:L	0:L	0:L	0:L	0:L	0:L	0:L	0:L	0:L	0:L	0:L	0:L	0:L	0:L	0:L	0:L	0:L	0:L	1:G	0:L	0:L	0:L	0:L	0:L	0:L	0:L
SAT0131_00397(dnaE)	pathogenicity island protein	0.0686275	0.04	0.791667	0.0349605	197.107	NO	0:L	0:L	0:L	0:L	0:L	0:L	0:L	1:G	0:L	0:L	0:L	0:L	0:L	0:L	0:L	0:L	0:L	0:L	0:L	0:L	0:L	0:L	0:L	0:L	0:L	0:L	0:L	0:L	0:L	0:L	0:L	0:L	0:L	0:L	0:L	1:G	1:G	0:L	0:L	0:L	0:L	0:L
SATW20_20780(aadK)	streptomycin aminoglycoside 6-adenyltransferase	0.0686275	0.04	0.791667	0.0349605	197.107	NO	0:L	0:L	0:L	0:L	0:L	0:L	0:L	0:L	0:L	0:L	0:L	0:L	0:L	0:L	0:L	0:L	0:L	0:L	0:L	0:L	0:L	0:L	0:L	0:L	0:L	0:L	0:L	0:L	0:L	0:L	0:L	0:L	0:L	0:L	0:L	0:L	0:L	0:L	0:L	0:L	0:L	0:L
SGAG_02305	predicted protein	0.0686275	0.04	0.791667	0.0349605	197.107	NO	0:G	0:G	0:G	0:G	0:G	0:G	0:G	0:G	0:G	0:G	0:G	0:G	0:G	0:G	0:G	0:G	0:G	0:G	0:G	0:G	0:G	0:G	0:G	0:G	0:G	0:G	0:G	0:G	0:G	0:G	0:G	0:G	0:G	0:G	1:L	0:G	0:G	0:G	0:G	0:G	0:G	0:G
SauraJ_010100009226	conserved hypothetical protein	0.0686275	0.04	0.791667	0.0349605	197.107	NO	0:L	0:L	0:L	0:L	0:L	0:L	0:L	0:L	0:L	0:L	0:L	1:G	0:L	0:L	0:L	0:L	0:L	0:L	0:L	0:L	0:L	0:L	0:L	0:L	0:L	0:L	0:L	0:L	0:L	0:L	0:L	0:L	0:L	0:L	0:L	0:L	0:L	0:L	0:L	0:L	0:L	0:L
USA300HOU_0968	conserved hypothetical protein	0.0686275	0.04	0.791667	0.0349605	197.107	NO	0:G	0:G	0:G	0:G	0:G	0:G	0:G	0:G	0:G	0:G	0:G	0:G	0:G	0:G	0:G	0:G	0:G	0:G	0:G	0:G	0:G	0:G	0:G	0:G	0:G	0:G	0:G	0:G	0:G	0:G	0:G	0:G	0:G	0:G	1:L	0:G	0:G	0:G	0:G	0:G	0:G	0:G
USA300HOU_1924	conserved hypothetical protein	0.0686275	0.04	0.791667	0.0349605	197.107	NO	0:G	0:G	0:G	0:G	0:G	0:G	0:G	0:G	0:G	0:G	0:G	0:G	0:G	0:G	0:G	0:G	0:G	0:G	0:G	0:G	0:G	0:G	0:G	0:G	0:G	0:G	0:G	0:G	0:G	0:G	0:G	0:G	0:G	0:G	1:L	0:G	0:G	0:G	0:G	0:G	0:G	0:G
SauraJ_010100001751	putative plasmid copy control protein	0.0675163	0.1074	3.42857	0.0357915	201.792	NO	0:L	0:L	1:G	0:L	1:G	0:L	1:G	0:L	0:L	0:L	0:L	0:L	0:L	0:L	0:L	0:L	0:L	0:L	0:L	0:L	0:L	0:L	0:L	0:L	0:L	0:L	0:L	0:L	0:L	0:L	0:L	0:L	0:L	0:L	0:L	0:L	0:L	0:L	0:L	1:G	0:L	0:L
SaurJH1_2805	gnat family acetyltransferase	0.0665661	0.16	3.61905	0.0359333	202.592	NO	0:L	0:L	0:L	0:L	0:L	0:L	0:L	0:L	0:L	0:L	0:L	0:L	0:L	0:L	0:L	0:L	0:L	0:L	0:L	0:L	0:L	0:L	0:L	0:L	0:L	0:L	0:L	0:L	0:L	0:L	0:L	0:L	0:L	0:L	0:L	0:L	0:L	0:L	1:G	0:L	0:L	0:L
MW1435	xre family transcriptional regulator	0.0665108	0.2074	6.32432	0.0359375	202.616	NO	1:G	0:L	0:L	0:L	0:L	0:L	0:L	0:L	0:L	0:L	0:L	0:L	0:L	0:L	0:L	0:L	0:L	0:L	0:L	0:L	0:L	0:L	0:L	0:L	0:L	0:L	0:L	0:L	0:L	0:L	0:L	0:L	0:L	0:L	0:L	0:L	0:L	0:L	0:L	1:G	1:G	0:L
MW1436	xre family transcriptional regulator	0.0665108	0.2074	6.32432	0.0359375	202.616	NO	1:G	0:L	0:L	0:L	0:L	0:L	0:L	0:L	0:L	0:L	0:L	0:L	0:L	0:L	0:L	0:L	0:L	0:L	0:L	0:L	0:L	0:L	0:L	0:L	0:L	0:L	0:L	0:L	0:L	0:L	0:L	0:L	0:L	0:L	0:L	0:L	0:L	0:L	0:L	1:G	1:G	0:L
SAR0050(ermA1)	rrna adenine n-6-methyltransferase	0.0655556	0.4474	18	0.0359939	202.934	NO	0:L	0:L	0:L	0:L	0:L	0:L	0:L	0:L	0:L	0:L	0:L	0:L	0:L	0:L	0:L	0:L	0:L	1:G	0:L	1:G	1:G	0:L	0:L	0:L	0:L	0:L	0:L	0:L	0:L	0:L	0:L	1:G	1:G	1:G	0:L	0:L	0:L	0:L	0:L	0:L	0:L	0:L
HMPREF0783_1374	conserved hypothetical protein	0.0653595	0.14	3.09302	0.0399063	224.992	NO	0:L	0:L	0:L	0:L	0:L	0:L	0:L	0:L	0:L	0:L	0:L	0:L	0:L	0:L	0:L	0:L	0:L	0:L	0:L	0:L	0:L	0:L	0:L	0:L	0:L	0:L	0:L	0:L	0:L	0:L	0:L	0:L	0:L	0:L	0:L	0:L	0:L	0:L	0:L	0:L	0:L	0:L
SATW20_13090	transposase for is256	0.0653595	0.14	3.09302	0.0399063	224.992	NO	0:L	0:L	0:L	0:L	0:L	0:L	0:L	0:L	0:L	0:L	0:L	0:L	0:L	0:L	0:L	0:L	0:L	0:L	0:L	0:L	0:L	0:L	0:L	0:L	0:L	0:L	0:L	0:L	0:L	0:L	0:L	0:L	0:L	0:L	0:L	0:L	0:L	0:L	0:L	0:L	0:L	0:L
SauraJ_010100008531(sasG2)	putative cell wall surface anchor family protein	0.0653595	0.14	3.09302	0.0399063	224.992	NO	0:L	0:L	0:L	0:L	0:L	0:L	0:L	0:L	0:L	0:L	0:L	0:L	0:L	0:L	0:L	0:L	0:L	0:L	0:L	0:L	0:L	0:L	0:L	0:L	0:L	0:L	0:L	0:L	0:L	0:L	0:L	0:L	0:L	0:L	0:L	0:L	0:L	0:L	0:L	0:L	0:L	0:L
CGSSa01_05732	unknown	0.0653595	0.04	0.791667	0.0399063	224.992	NO	0:L	0:L	0:L	0:L	0:L	0:L	0:L	0:L	0:L	0:L	0:L	1:G	0:L	0:L	0:L	0:L	0:L	0:L	0:L	0:L	0:L	0:L	0:L	0:L	0:L	0:L	0:L	0:L	0:L	0:L	0:L	0:L	0:L	0:L	0:L	1:G	0:L	0:L	0:L	0:L	0:L	0:L
HMPREF9528_01998	conserved hypothetical protein	0.0653595	0.04	0.791667	0.0399063	224.992	NO	0:L	1:G	0:L	0:L	0:L	1:G	0:L	0:L	1:G	0:L	0:L	0:L	0:L	0:L	1:G	0:L	0:L	0:L	0:L	0:L	0:L	0:L	0:L	1:G	0:L	0:L	0:L	0:L	0:L	0:L	0:L	0:L	0:L	0:L	0:L	0:L	0:L	0:L	0:L	0:L	0:L	0:L
HMPREF9529_02793	unknown	0.0653595	0.04	0.791667	0.0399063	224.992	NO	0:G	0:G	0:G	0:G	0:G	0:G	0:G	0:G	0:G	0:G	0:G	0:G	0:G	0:G	0:G	0:G	0:G	0:G	0:G	0:G	0:G	0:G	0:G	0:G	0:G	0:G	0:G	0:G	0:G	0:G	0:G	0:G	0:G	0:G	0:G	0:G	0:G	0:G	0:G	1:L	0:G	0:G
SAO46_2301	conserved hypothetical protein	0.0653595	0.04	0.791667	0.0399063	224.992	NO	0:G	0:G	0:G	0:G	0:G	0:G	0:G	0:G	0:G	0:G	0:G	0:G	0:G	0:G	0:G	0:G	0:G	0:G	0:G	0:G	0:G	0:G	0:G	0:G	0:G	0:G	0:G	0:G	0:G	0:G	0:G	0:G	0:G	0:G	1:L	0:G	0:G	0:G	0:G	0:G	0:G	0:G
SAR0176(dnaG)	acyl-coa dehydrogenase, short-chain specific	0.0653595	0.04	0.791667	0.0399063	224.992	NO	0:G	0:G	0:G	0:G	0:G	0:G	0:G	0:G	0:G	0:G	0:G	0:G	0:G	0:G	0:G	0:G	0:G	0:G	0:G	0:G	0:G	0:G	0:G	0:G	0:G	0:G	0:G	0:G	0:G	0:G	0:G	0:G	0:G	1:L	0:G	0:G	0:G	1:L	0:G	0:G	0:G	0:G
SAR0248(tarL)	putative polyribitolphosphotransferase	0.0653595	0.04	0.791667	0.0399063	224.992	NO	0:G	0:G	0:G	0:G	0:G	0:G	0:G	0:G	0:G	0:G	0:G	0:G	0:G	0:G	0:G	0:G	0:G	0:G	0:G	0:G	0:G	0:G	0:G	0:G	0:G	0:G	0:G	0:G	0:G	0:G	0:G	0:G	0:G	0:G	0:G	0:G	0:G	0:G	0:G	1:L	0:G	0:G
SAR0343(tatC)	twin-arginine translocation protein tatc	0.0653595	0.04	0.791667	0.0399063	224.992	NO	0:G	0:G	0:G	0:G	0:G	0:G	0:G	0:G	0:G	0:G	0:G	1:L	0:G	0:G	0:G	0:G	0:G	0:G	0:G	0:G	0:G	0:G	0:G	0:G	0:G	0:G	0:G	0:G	0:G	0:G	0:G	0:G	0:G	0:G	0:G	1:L	0:G	0:G	0:G	0:G	0:G	0:G
SAR1014(glmS)	acetyltransferase (gnat family) sas0976	0.0653595	0.04	0.791667	0.0399063	224.992	NO	0:G	0:G	0:G	0:G	0:G	0:G	0:G	0:G	0:G	1:L	0:G	0:G	0:G	0:G	0:G	0:G	0:G	0:G	0:G	0:G	0:G	0:G	0:G	0:G	0:G	0:G	0:G	0:G	0:G	0:G	0:G	0:G	0:G	0:G	1:L	0:G	0:G	0:G	0:G	0:G	0:G	0:G
SAR1881(gntK)	lipoprotein	0.0653595	0.04	0.791667	0.0399063	224.992	NO	0:G	0:G	0:G	0:G	0:G	0:G	0:G	1:L	0:G	0:G	0:G	0:G	0:G	0:G	0:G	0:G	0:G	0:G	0:G	0:G	0:G	0:G	0:G	0:G	0:G	0:G	0:G	0:G	0:G	0:G	0:G	0:G	0:G	0:G	0:G	0:G	0:G	0:G	0:G	0:G	0:G	0:G
SAR1882(gntR)	conserved hypothetical protein	0.0653595	0.04	0.791667	0.0399063	224.992	NO	0:G	0:G	0:G	0:G	0:G	0:G	0:G	1:L	0:G	0:G	0:G	0:G	0:G	0:G	0:G	0:G	0:G	0:G	0:G	0:G	0:G	0:G	0:G	0:G	0:G	0:G	0:G	0:G	0:G	0:G	0:G	0:G	0:G	0:G	0:G	0:G	0:G	0:G	0:G	0:G	0:G	0:G
SAR1883	conserved hypothetical protein	0.0653595	0.04	0.791667	0.0399063	224.992	NO	0:G	0:G	0:G	0:G	0:G	0:G	0:G	1:L	0:G	0:G	0:G	0:G	0:G	0:G	0:G	0:G	0:G	0:G	0:G	0:G	0:G	0:G	0:G	0:G	0:G	0:G	0:G	0:G	0:G	0:G	0:G	0:G	0:G	0:G	0:G	1:L	1:L	0:G	0:G	0:G	0:G	0:G
SKAG_02503	transposase from transposon (integrase)	0.0653595	0.04	0.791667	0.0399063	224.992	NO	0:L	0:L	0:L	0:L	0:L	0:L	0:L	0:L	0:L	0:L	0:L	1:G	0:L	0:L	0:L	0:L	0:L	0:L	0:L	0:L	0:L	0:L	0:L	0:L	0:L	0:L	0:L	0:L	0:L	0:L	0:L	0:L	0:L	0:L	0:L	0:L	0:L	0:L	0:L	0:L	0:L	0:L
SKAG_02504	conserved domain protein	0.0653595	0.04	0.791667	0.0399063	224.992	NO	0:L	0:L	0:L	0:L	0:L	0:L	0:L	0:L	0:L	0:L	0:L	1:G	0:L	0:L	0:L	0:L	0:L	0:L	0:L	0:L	0:L	0:L	0:L	0:L	0:L	0:L	0:L	0:L	0:L	0:L	0:L	0:L	0:L	0:L	0:L	0:L	0:L	0:L	0:L	0:L	0:L	0:L
SaurJH1_0898	phage protein	0.0642986	0.3074	10.125	0.0399988	225.513	NO	1:G	1:G	0:L	0:L	0:L	1:G	0:L	0:L	0:L	0:L	0:L	0:L	0:L	0:L	1:G	0:L	0:L	0:L	0:L	0:L	0:L	0:L	0:L	0:L	0:L	0:L	0:L	0:L	0:L	0:L	0:L	0:L	0:L	0:L	0:L	0:L	0:L	0:L	0:L	0:L	0:L	0:L
CGSSa03_14722	conserved hypothetical protein	0.0633484	0.04	0.791667	0.0457232	257.788	NO	0:L	0:L	0:L	0:L	0:L	0:L	0:L	0:L	0:L	0:L	0:L	0:L	0:L	0:L	0:L	0:L	0:L	0:L	0:L	0:L	0:L	0:L	0:L	0:L	0:L	0:L	0:L	0:L	0:L	0:L	0:L	0:L	0:L	0:L	1:G	0:L	0:L	0:L	0:L	0:L	0:L	0:L
SAFG_02285	conserved hypothetical protein	0.0633484	0.04	0.791667	0.0457232	257.788	NO	1:G	0:L	0:L	0:L	0:L	0:L	0:L	0:L	0:L	0:L	0:L	1:G	0:L	0:L	1:G	0:L	0:L	0:L	0:L	0:L	0:L	0:L	0:L	0:L	0:L	0:L	0:L	0:L	0:L	0:L	0:L	0:L	0:L	0:L	0:L	0:L	0:L	0:L	0:L	0:L	0:L	0:L
SAO46_0572	conserved hypothetical protein	0.0633484	0.04	0.791667	0.0457232	257.788	NO	0:G	0:G	0:G	0:G	0:G	0:G	0:G	0:G	0:G	0:G	0:G	0:G	0:G	0:G	0:G	0:G	0:G	0:G	0:G	0:G	0:G	0:G	0:G	0:G	0:G	0:G	0:G	0:G	0:G	0:G	0:G	0:G	0:G	0:G	1:L	0:G	0:G	0:G	0:G	0:G	0:G	0:G
SAOUHSC_01233	conserved hypothetical protein	0.0633484	0.04	0.791667	0.0457232	257.788	NO	0:G	0:G	0:G	0:G	0:G	0:G	0:G	0:G	0:G	0:G	0:G	0:G	0:G	0:G	0:G	0:G	0:G	0:G	0:G	0:G	0:G	0:G	0:G	0:G	0:G	0:G	0:G	0:G	0:G	0:G	0:G	0:G	0:G	0:G	1:L	0:G	0:G	0:G	0:G	0:G	0:G	0:G
SAPIG2080	ammonium transporter family protein	0.0633484	0.04	0.791667	0.0457232	257.788	NO	0:L	0:L	0:L	0:L	0:L	0:L	0:L	0:L	0:L	0:L	0:L	1:G	0:L	0:L	0:L	0:L	0:L	0:L	0:L	0:L	0:L	0:L	0:L	0:L	0:L	0:L	0:L	0:L	0:L	0:L	0:L	0:L	0:L	0:L	0:L	0:L	0:L	0:L	0:L	0:L	0:L	0:L
SAR2001(sspB)	staphopain a precursor	0.0633484	0.04	0.791667	0.0457232	257.788	NO	0:G	0:G	0:G	0:G	0:G	0:G	0:G	0:G	0:G	0:G	0:G	0:G	0:G	0:G	0:G	0:G	0:G	0:G	0:G	0:G	0:G	0:G	0:G	0:G	0:G	0:G	0:G	0:G	0:G	0:G	0:G	0:G	0:G	0:G	1:L	0:G	0:G	0:G	0:G	0:G	0:G	0:G
SAR2412	putative membrane protein	0.0633484	0.04	0.791667	0.0457232	257.788	NO	0:G	0:G	0:G	0:G	1:L	0:G	0:G	0:G	0:G	0:G	0:G	0:G	0:G	0:G	0:G	0:G	0:G	0:G	0:G	0:G	0:G	0:G	0:G	0:G	0:G	0:G	0:G	0:G	0:G	0:G	0:G	0:G	0:G	0:G	0:G	0:G	0:G	0:G	0:G	0:G	0:G	0:G
SaurJH1_0232	conserved hypothetical protein	0.0633484	0.04	0.791667	0.0457232	257.788	NO	0:G	0:G	0:G	0:G	0:G	0:G	0:G	0:G	0:G	0:G	0:G	0:G	0:G	0:G	0:G	0:G	0:G	0:G	0:G	0:G	0:G	0:G	0:G	0:G	0:G	0:G	0:G	0:G	0:G	0:G	0:G	0:G	0:G	0:G	1:L	0:G	0:G	0:G	0:G	0:G	0:G	0:G
VBIStaAur138273_2713	predicted protein	0.0633484	0.04	0.791667	0.0457232	257.788	NO	0:L	0:L	0:L	0:L	0:L	0:L	0:L	0:L	0:L	0:L	0:L	0:L	0:L	0:L	0:L	0:L	0:L	0:L	0:L	0:L	0:L	0:L	0:L	0:L	0:L	0:L	0:L	0:L	0:L	0:L	0:L	0:L	0:L	0:L	0:L	0:L	0:L	0:L	0:L	1:G	0:L	0:L
SauraJ_010100001776(pemK)	pemk-like growth inhibitor protein	0.0620915	0.14	3.09302	0.0458633	258.577	NO	0:L	1:G	0:L	0:L	0:L	0:L	0:L	0:L	0:L	0:L	0:L	0:L	0:L	0:L	0:L	0:L	0:L	0:L	0:L	0:L	0:L	0:L	0:L	0:L	0:L	0:L	0:L	0:L	0:L	0:L	0:L	0:L	0:L	0:L	0:L	0:L	0:L	0:L	0:L	0:L	0:L	0:L
SaurJH1_2088	phage\_77orf066 protein	0.0599749	0.1874	5.68421	0.0462111	260.538	NO	0:L	0:L	1:G	0:L	0:L	1:G	1:G	0:L	0:L	0:L	0:L	0:L	0:L	0:L	0:L	1:G	1:G	0:L	0:L	0:L	0:L	0:L	0:L	0:L	0:L	0:L	0:L	0:L	0:L	0:L	0:L	0:L	0:L	0:L	0:L	0:L	0:L	1:G	0:L	0:L	0:L	0:L
HMPREF0783_1397(tnp2)	conserved hypothetical protein	0.0588235	0.12	2.59091	0.0954292	538.03	NO	0:L	0:L	0:L	0:L	0:L	0:L	0:L	0:L	0:L	0:L	0:L	0:L	0:L	0:L	0:L	0:L	0:L	0:L	0:L	0:L	0:L	0:L	0:L	0:L	0:L	0:L	0:L	0:L	0:L	0:L	0:L	0:L	0:L	0:L	0:L	0:L	0:L	0:L	0:L	0:L	0:L	0:L
SATW20_00820(cadD)	cadmium resistance permease, cadd	0.0588235	0.12	2.59091	0.0954292	538.03	NO	0:L	0:L	0:L	0:L	0:L	0:L	0:L	0:L	0:L	0:L	0:L	0:L	0:L	0:L	0:L	0:L	0:L	0:L	0:L	0:L	0:L	0:L	0:L	0:L	0:L	0:L	0:L	0:L	0:L	0:L	0:L	0:L	0:L	0:L	0:L	0:L	0:L	0:L	0:L	0:L	0:L	0:L
SATW20_00880	conserved hypothetical protein	0.0588235	0.12	2.59091	0.0954292	538.03	NO	0:L	0:L	0:L	0:L	0:L	0:L	0:L	0:L	0:L	0:L	0:L	0:L	0:L	0:L	0:L	0:L	0:L	0:L	0:L	0:L	0:L	0:L	0:L	0:L	0:L	0:L	0:L	0:L	0:L	0:L	0:L	0:L	0:L	0:L	0:L	0:L	0:L	0:L	0:L	0:L	0:L	0:L
SATW20_00930(yycF)	conserved hypothetical protein	0.0588235	0.12	2.59091	0.0954292	538.03	NO	0:L	0:L	0:L	0:L	0:L	0:L	0:L	0:L	0:L	0:L	0:L	0:L	0:L	0:L	0:L	0:L	0:L	0:L	0:L	0:L	0:L	0:L	0:L	0:L	0:L	0:L	0:L	0:L	0:L	0:L	0:L	0:L	0:L	0:L	0:L	0:L	0:L	0:L	0:L	0:L	0:L	0:L
SATW20_00950(yycH)	conserved hypothetical protein	0.0588235	0.12	2.59091	0.0954292	538.03	NO	0:L	0:L	0:L	0:L	0:L	0:L	0:L	0:L	0:L	0:L	0:L	0:L	0:L	0:L	0:L	0:L	0:L	0:L	0:L	0:L	0:L	0:L	0:L	0:L	0:L	0:L	0:L	0:L	0:L	0:L	0:L	0:L	0:L	0:L	0:L	0:L	0:L	0:L	0:L	0:L	0:L	0:L
SATW20_00970	conserved hypothetical protein	0.0588235	0.12	2.59091	0.0954292	538.03	NO	0:L	0:L	0:L	0:L	0:L	0:L	0:L	0:L	0:L	0:L	0:L	0:L	0:L	0:L	0:L	0:L	0:L	0:L	0:L	0:L	0:L	0:L	0:L	0:L	0:L	0:L	0:L	0:L	0:L	0:L	0:L	0:L	0:L	0:L	0:L	0:L	0:L	0:L	0:L	0:L	0:L	0:L
SATW20_04730(capO)	transposase-associated atp/gtp binding protein	0.0588235	0.12	2.59091	0.0954292	538.03	NO	0:L	0:L	0:L	0:L	0:L	0:L	0:L	0:L	0:L	0:L	0:L	0:L	0:L	0:L	0:L	0:L	0:L	0:L	0:L	0:L	0:L	0:L	0:L	0:L	0:L	0:L	0:L	0:L	0:L	0:L	0:L	0:L	0:L	0:L	0:L	0:L	0:L	0:L	0:L	0:L	0:L	0:L
SATW20_04740(capP)	putative transposase	0.0588235	0.12	2.59091	0.0954292	538.03	NO	0:L	0:L	0:L	0:L	0:L	0:L	0:L	0:L	0:L	0:L	0:L	0:L	0:L	0:L	0:L	0:L	0:L	0:L	0:L	0:L	0:L	0:L	0:L	0:L	0:L	0:L	0:L	0:L	0:L	0:L	0:L	0:L	0:L	0:L	0:L	0:L	0:L	0:L	0:L	0:L	0:L	0:L
SATW20_09090	pathogenicity island protein	0.0588235	0.12	2.59091	0.0954292	538.03	NO	0:L	0:L	0:L	0:L	0:L	0:L	0:L	0:L	0:L	0:L	0:L	0:L	0:L	0:L	0:L	0:L	0:L	0:L	0:L	0:L	0:L	0:L	0:L	0:L	0:L	0:L	0:L	0:L	0:L	0:L	0:L	0:L	0:L	0:L	0:L	0:L	0:L	0:L	0:L	0:L	0:L	0:L
SATW20_09100(ilvH)	pathogenicity island protein	0.0588235	0.12	2.59091	0.0954292	538.03	NO	0:L	0:L	0:L	0:L	0:L	0:L	0:L	0:L	0:L	0:L	0:L	0:L	0:L	0:L	0:L	0:L	0:L	0:L	0:L	0:L	0:L	0:L	0:L	0:L	0:L	0:L	0:L	0:L	0:L	0:L	0:L	0:L	0:L	0:L	0:L	0:L	0:L	0:L	0:L	0:L	0:L	0:L
SATW20_09110	pathogenicity island protein	0.0588235	0.12	2.59091	0.0954292	538.03	NO	0:L	0:L	0:L	0:L	0:L	0:L	0:L	0:L	0:L	0:L	0:L	0:L	0:L	0:L	0:L	0:L	0:L	0:L	0:L	0:L	0:L	0:L	0:L	0:L	0:L	0:L	0:L	0:L	0:L	0:L	0:L	0:L	0:L	0:L	0:L	0:L	0:L	0:L	0:L	0:L	0:L	0:L
SauraJ_010100007053	conserved hypothetical protein	0.0588235	0.12	2.59091	0.0954292	538.03	NO	0:L	0:L	0:L	0:L	0:L	0:L	0:L	0:L	0:L	0:L	0:L	0:L	0:L	0:L	0:L	0:L	0:L	0:L	0:L	0:L	0:L	0:L	0:L	0:L	0:L	0:L	0:L	0:L	0:L	0:L	0:L	0:L	0:L	0:L	0:L	0:L	0:L	0:L	0:L	0:L	0:L	0:L
HMPREF0772_10866	short chain dehydrogenase/reductase family oxidoreductase	0.0588235	0.04	0.791667	0.0953913	537.816	NO	0:L	0:L	0:L	0:L	0:L	0:L	0:L	0:L	0:L	0:L	0:L	0:L	1:G	1:G	0:L	0:L	0:L	0:L	0:L	0:L	0:L	0:L	0:L	0:L	0:L	0:L	0:L	0:L	0:L	0:L	0:L	0:L	0:L	0:L	0:L	0:L	0:L	0:L	0:L	0:L	0:L	0:L
HMPREF0772_11342	conserved hypothetical protein	0.0588235	0.04	0.791667	0.0953913	537.816	NO	0:L	0:L	0:L	0:L	0:L	0:L	0:L	0:L	0:L	0:L	0:L	0:L	1:G	0:L	0:L	0:L	1:G	0:L	0:L	0:L	0:L	0:L	0:L	0:L	0:L	0:L	0:L	0:L	0:L	0:L	0:L	0:L	0:L	0:L	0:L	0:L	0:L	0:L	0:L	0:L	0:L	0:L
HMPREF0773_0468	conserved hypothetical protein	0.0588235	0.04	0.791667	0.0953913	537.816	NO	0:L	0:L	0:L	0:L	0:L	0:L	0:L	0:L	0:L	0:L	0:L	0:L	0:L	0:L	0:L	0:L	0:L	0:L	0:L	0:L	0:L	0:L	0:L	0:L	0:L	0:L	0:L	0:L	0:L	0:L	0:L	0:L	0:L	0:L	0:L	0:L	0:L	0:L	0:L	0:L	0:L	0:L
HMPREF0782_1664	conserved hypothetical protein	0.0588235	0.04	0.791667	0.0953913	537.816	NO	0:L	0:L	0:L	0:L	0:L	0:L	0:L	0:L	0:L	0:L	0:L	0:L	0:L	0:L	0:L	0:L	0:L	0:L	0:L	0:L	0:L	0:L	0:L	0:L	0:L	0:L	0:L	0:L	0:L	0:L	0:L	0:L	0:L	0:L	0:L	0:L	0:L	0:L	0:L	0:L	0:L	0:L
HMPREF0782_1986	conserved hypothetical protein	0.0588235	0.04	0.791667	0.0953913	537.816	NO	0:L	0:L	0:L	0:L	0:L	0:L	0:L	0:L	0:L	0:L	0:L	0:L	1:G	0:L	0:L	1:G	0:L	1:G	0:L	0:L	0:L	0:L	0:L	1:G	0:L	0:L	0:L	0:L	0:L	0:L	0:L	0:L	0:L	0:L	0:L	0:L	0:L	0:L	0:L	0:L	0:L	0:L
MW0744	conserved hypothetical protein	0.0588235	0.04	0.791667	0.0953913	537.816	NO	0:L	0:L	0:L	0:L	0:L	0:L	0:L	0:L	0:L	0:L	0:L	0:L	0:L	0:L	0:L	0:L	0:L	0:L	0:L	0:L	0:L	0:L	0:L	1:G	0:L	0:L	0:L	0:L	0:L	0:L	0:L	0:L	0:L	0:L	0:L	0:L	0:L	0:L	0:L	0:L	0:L	0:L
MW0746	dna-binding helix-turn-helix protein	0.0588235	0.04	0.791667	0.0953913	537.816	NO	0:L	0:L	0:L	0:L	0:L	0:L	0:L	0:L	0:L	0:L	0:L	0:L	0:L	0:L	0:L	0:L	0:L	0:L	0:L	0:L	0:L	0:L	0:L	1:G	0:L	0:L	0:L	0:L	0:L	0:L	0:L	0:L	0:L	0:L	0:L	0:L	0:L	0:L	0:L	0:L	0:L	0:L
MW0756	conserved hypothetical protein	0.0588235	0.04	0.791667	0.0953913	537.816	NO	0:L	0:L	0:L	0:L	0:L	0:L	0:L	0:L	0:L	0:L	0:L	0:L	0:L	0:L	0:L	0:L	0:L	0:L	0:L	0:L	0:L	0:L	0:L	0:L	0:L	0:L	0:L	0:L	0:L	0:L	0:L	0:L	0:L	0:L	0:L	0:L	0:L	0:L	0:L	0:L	0:L	0:L
MW0757	conserved hypothetical protein	0.0588235	0.04	0.791667	0.0953913	537.816	NO	0:L	0:L	0:L	0:L	0:L	0:L	0:L	0:L	0:L	0:L	0:L	0:L	0:L	0:L	0:L	0:L	0:L	0:L	0:L	0:L	0:L	0:L	0:L	0:L	0:L	0:L	0:L	0:L	0:L	0:L	0:L	0:L	0:L	0:L	0:L	0:L	0:L	0:L	0:L	0:L	0:L	0:L
MW0765	truncated secreted von willebrand factor-binding protein vwbp	0.0588235	0.04	0.791667	0.0953913	537.816	NO	0:L	0:L	0:L	0:L	0:L	0:L	0:L	0:L	1:G	0:L	0:L	0:L	0:L	0:L	0:L	0:L	0:L	0:L	0:L	0:L	0:L	0:L	0:L	0:L	0:L	0:L	0:L	0:L	0:L	0:L	0:L	0:L	0:L	0:L	0:L	0:L	0:L	0:L	0:L	0:L	0:L	0:L
MW1635	conserved hypothetical protein	0.0588235	0.04	0.791667	0.0953913	537.816	NO	0:L	0:L	0:L	0:L	0:L	0:L	0:L	0:L	0:L	0:L	0:L	0:L	0:L	0:L	0:L	0:L	0:L	0:L	0:L	0:L	0:L	0:L	0:L	0:L	0:L	0:L	0:L	0:L	0:L	0:L	0:L	0:L	0:L	0:L	0:L	0:L	0:L	0:L	0:L	0:L	0:L	0:L
SA21259_0482	x-pro dipeptidyl-peptidase (s15 family)	0.0588235	0.04	0.791667	0.0953913	537.816	NO	0:L	0:L	0:L	0:L	0:L	0:L	0:L	0:L	0:L	0:L	0:L	0:L	1:G	1:G	0:L	0:L	0:L	0:L	0:L	0:L	0:L	0:L	0:L	0:L	0:L	0:L	0:L	0:L	0:L	0:L	0:L	0:L	0:L	0:L	0:L	0:L	0:L	0:L	0:L	0:L	0:L	0:L
SA21305_1688	conserved hypothetical protein	0.0588235	0.04	0.791667	0.0953913	537.816	NO	0:L	0:L	0:L	0:L	0:L	0:L	0:L	0:L	0:L	0:L	0:L	0:L	0:L	0:L	0:L	1:G	1:G	0:L	0:L	0:L	0:L	0:L	0:L	0:L	0:L	0:L	0:L	0:L	0:L	0:L	0:L	0:L	0:L	0:L	0:L	0:L	0:L	0:L	0:L	0:L	0:L	0:L
SAO46_2238	conserved hypothetical protein	0.0588235	0.04	0.791667	0.0953913	537.816	NO	1:L	1:L	0:G	0:G	0:G	0:G	0:G	0:G	0:G	0:G	0:G	0:G	0:G	0:G	0:G	0:G	0:G	0:G	0:G	1:L	1:L	0:G	0:G	0:G	0:G	0:G	0:G	0:G	0:G	0:G	0:G	0:G	0:G	0:G	0:G	0:G	0:G	0:G	0:G	0:G	0:G	0:G
SAR1465(asnC)	asparaginyl-trna synthetase	0.0588235	0.04	0.791667	0.0953913	537.816	NO	0:G	0:G	0:G	0:G	0:G	0:G	0:G	0:G	0:G	0:G	0:G	0:G	0:G	0:G	0:G	0:G	1:L	0:G	0:G	0:G	0:G	0:G	0:G	0:G	0:G	0:G	0:G	0:G	0:G	0:G	0:G	0:G	0:G	0:G	0:G	0:G	0:G	0:G	0:G	0:G	0:G	0:G
SAR1535	conserved hypothetical protein	0.0588235	0.04	0.791667	0.0953913	537.816	NO	0:L	0:L	0:L	0:L	0:L	0:L	0:L	0:L	0:L	0:L	0:L	0:L	0:L	0:L	0:L	0:L	0:L	0:L	0:L	1:G	1:G	0:L	0:L	0:L	0:L	0:L	0:L	0:L	0:L	0:L	0:L	0:L	0:L	0:L	0:L	0:L	0:L	0:L	0:L	0:L	0:L	0:L
SAXG_01099	conserved hypothetical protein	0.0588235	0.04	0.791667	0.0953913	537.816	NO	0:L	0:L	0:L	0:L	0:L	0:L	0:L	0:L	0:L	0:L	0:L	0:L	1:G	1:G	0:L	0:L	0:L	0:L	0:L	0:L	0:L	0:L	0:L	0:L	0:L	0:L	0:L	0:L	0:L	0:L	0:L	0:L	0:L	0:L	0:L	0:L	0:L	0:L	0:L	0:L	0:L	0:L
SAXG_01100	gp29	0.0588235	0.04	0.791667	0.0953913	537.816	NO	0:L	0:L	0:L	0:L	0:L	0:L	0:L	0:L	0:L	0:L	0:L	0:L	1:G	1:G	0:L	0:L	0:L	0:L	0:L	0:L	0:L	0:L	0:L	0:L	0:L	0:L	0:L	0:L	0:L	0:L	0:L	0:L	0:L	0:L	0:L	0:L	0:L	0:L	0:L	0:L	0:L	0:L
SAXG_01737	conserved hypothetical protein	0.0588235	0.04	0.791667	0.0953913	537.816	NO	0:L	0:L	0:L	0:L	0:L	0:L	0:L	0:L	0:L	0:L	0:L	0:L	0:L	1:G	0:L	0:L	1:G	0:L	0:L	0:L	0:L	0:L	0:L	0:L	0:L	0:L	0:L	0:L	0:L	0:L	0:L	0:L	0:L	0:L	0:L	0:L	0:L	0:L	0:L	0:L	0:L	0:L
SAXG_02062	conserved hypothetical protein	0.0588235	0.04	0.791667	0.0953913	537.816	NO	0:L	0:L	0:L	0:L	0:L	0:L	0:L	0:L	0:L	0:L	0:L	0:L	1:G	1:G	0:L	0:L	0:L	0:L	0:L	0:L	0:L	0:L	0:L	0:L	0:L	0:L	0:L	0:L	0:L	0:L	0:L	0:L	0:L	0:L	0:L	0:L	0:L	0:L	0:L	0:L	0:L	0:L
SHAG_00530	predicted protein	0.0588235	0.04	0.791667	0.0953913	537.816	NO	0:L	0:L	0:L	0:L	0:L	0:L	0:L	0:L	0:L	0:L	0:L	0:L	0:L	0:L	0:L	1:G	1:G	0:L	0:L	0:L	0:L	0:L	0:L	0:L	0:L	0:L	0:L	0:L	0:L	0:L	0:L	0:L	0:L	0:L	0:L	0:L	0:L	0:L	0:L	0:L	0:L	0:L
SHAG_00531	unknown	0.0588235	0.04	0.791667	0.0953913	537.816	NO	0:L	0:L	0:L	0:L	0:L	0:L	0:L	0:L	0:L	0:L	0:L	0:L	0:L	0:L	0:L	1:G	1:G	0:L	0:L	0:L	0:L	0:L	0:L	0:L	0:L	0:L	0:L	0:L	0:L	0:L	0:L	0:L	0:L	0:L	0:L	0:L	0:L	0:L	0:L	0:L	0:L	0:L
SHAG_00532	conserved hypothetical protein	0.0588235	0.04	0.791667	0.0953913	537.816	NO	0:L	0:L	0:L	0:L	0:L	0:L	0:L	0:L	0:L	0:L	0:L	0:L	0:L	0:L	0:L	1:G	1:G	0:L	0:L	0:L	0:L	0:L	0:L	0:L	0:L	0:L	0:L	0:L	0:L	0:L	0:L	0:L	0:L	0:L	0:L	0:L	0:L	0:L	0:L	0:L	0:L	0:L
SHAG_00533	conserved hypothetical protein	0.0588235	0.04	0.791667	0.0953913	537.816	NO	0:L	0:L	0:L	0:L	0:L	0:L	0:L	0:L	0:L	0:L	0:L	0:L	0:L	0:L	0:L	1:G	1:G	0:L	0:L	0:L	0:L	0:L	0:L	0:L	0:L	0:L	0:L	0:L	0:L	0:L	0:L	0:L	0:L	0:L	0:L	0:L	0:L	0:L	0:L	0:L	0:L	0:L
SHAG_00534	type i restriction-modification system, r subunit	0.0588235	0.04	0.791667	0.0953913	537.816	NO	0:L	0:L	0:L	0:L	0:L	0:L	0:L	0:L	0:L	0:L	0:L	0:L	0:L	0:L	0:L	1:G	1:G	0:L	0:L	0:L	0:L	0:L	0:L	0:L	0:L	0:L	0:L	0:L	0:L	0:L	0:L	0:L	0:L	0:L	0:L	0:L	0:L	0:L	0:L	0:L	0:L	0:L
SIAG_01347	conserved hypothetical protein	0.0588235	0.04	0.791667	0.0953913	537.816	NO	0:L	0:L	0:L	0:L	0:L	0:L	0:L	0:L	0:L	0:L	0:L	0:L	0:L	0:L	0:L	0:L	0:L	0:L	0:L	1:G	1:G	0:L	0:L	0:L	0:L	0:L	0:L	0:L	0:L	0:L	0:L	0:L	0:L	0:L	0:L	0:L	0:L	0:L	0:L	0:L	0:L	0:L
SIAG_01348	conserved hypothetical protein	0.0588235	0.04	0.791667	0.0953913	537.816	NO	0:L	0:L	0:L	0:L	0:L	0:L	0:L	0:L	0:L	0:L	0:L	0:L	0:L	0:L	0:L	0:L	0:L	0:L	0:L	1:G	1:G	0:L	0:L	0:L	0:L	0:L	0:L	0:L	0:L	0:L	0:L	0:L	0:L	0:L	0:L	0:L	0:L	0:L	0:L	0:L	0:L	0:L
M013TW_0422	unknown	0.0588235	0.02	0.387755	0.0953913	537.816	NO	0:L	0:L	1:G	0:L	0:L	0:L	0:L	0:L	0:L	0:L	0:L	0:L	0:L	0:L	0:L	0:L	0:L	0:L	0:L	0:L	0:L	0:L	0:L	0:L	0:L	0:L	0:L	0:L	0:L	0:L	0:L	0:L	0:L	0:L	0:L	0:L	0:L	0:L	0:L	0:L	0:L	0:L
M013TW_2571	transposase-like protein	0.0588235	0.02	0.387755	0.0953913	537.816	NO	0:L	0:L	1:G	0:L	0:L	0:L	0:L	0:L	0:L	0:L	0:L	0:L	0:L	0:L	0:L	0:L	0:L	0:L	0:L	0:L	0:L	0:L	0:L	0:L	0:L	0:L	0:L	0:L	0:L	0:L	0:L	0:L	0:L	0:L	0:L	0:L	0:L	0:L	0:L	0:L	0:L	0:L
MS7_0584	resolvase, n terminal domain protein	0.0588235	0.02	0.387755	0.0953913	537.816	NO	0:L	0:L	0:L	0:L	0:L	0:L	0:L	0:L	0:L	0:L	0:L	0:L	0:L	0:L	0:L	0:L	0:L	0:L	0:L	0:L	0:L	0:L	0:L	0:L	0:L	0:L	0:L	0:L	0:L	0:L	0:L	0:L	0:L	0:L	0:L	0:L	0:L	0:L	0:L	0:L	0:L	0:L
PSAPIG020005	conserved hypothetical protein	0.0588235	0.02	0.387755	0.0953913	537.816	NO	0:L	0:L	0:L	0:L	0:L	0:L	0:L	0:L	0:L	0:L	0:L	1:G	0:L	0:L	0:L	0:L	0:L	0:L	0:L	0:L	0:L	0:L	0:L	0:L	0:L	0:L	0:L	0:L	0:L	0:L	0:L	0:L	0:L	0:L	0:L	0:L	0:L	0:L	0:L	0:L	0:L	0:L
PSAPIG030002	transcriptional regulator	0.0588235	0.02	0.387755	0.0953913	537.816	NO	0:L	0:L	0:L	0:L	0:L	0:L	0:L	0:L	0:L	0:L	0:L	1:G	0:L	0:L	0:L	0:L	0:L	0:L	0:L	0:L	0:L	0:L	0:L	0:L	0:L	0:L	0:L	0:L	0:L	0:L	0:L	0:L	0:L	0:L	0:L	0:L	0:L	0:L	0:L	0:L	0:L	0:L
SAO46_1979	conserved hypothetical protein	0.0588235	0.02	0.387755	0.0953913	537.816	NO	0:G	0:G	0:G	0:G	0:G	0:G	0:G	0:G	0:G	0:G	0:G	0:G	0:G	0:G	0:G	0:G	0:G	0:G	0:G	0:G	0:G	0:G	0:G	0:G	0:G	0:G	0:G	0:G	0:G	0:G	0:G	0:G	0:G	0:G	1:L	0:G	0:G	0:G	0:G	0:G	0:G	0:G
SAOUHSC_02734	conserved hypothetical protein	0.0588235	0.02	0.387755	0.0953913	537.816	NO	0:G	0:G	0:G	0:G	0:G	0:G	0:G	0:G	0:G	0:G	0:G	0:G	0:G	0:G	0:G	0:G	0:G	0:G	0:G	0:G	0:G	0:G	0:G	0:G	0:G	0:G	0:G	0:G	0:G	0:G	0:G	0:G	0:G	0:G	1:L	0:G	0:G	0:G	0:G	0:G	0:G	0:G
VBIStaAur138273_2446	leukotoxin lukd	0.0588235	0.02	0.387755	0.0953913	537.816	NO	0:L	0:L	0:L	0:L	0:L	0:L	0:L	0:L	0:L	0:L	0:L	0:L	0:L	0:L	0:L	0:L	0:L	0:L	0:L	0:L	0:L	0:L	0:L	0:L	0:L	0:L	0:L	0:L	0:L	0:L	0:L	0:L	0:L	0:L	0:L	0:L	0:L	0:L	0:L	1:G	0:L	0:L
VBIStaAur138273_2529	conserved hypothetical protein	0.0588235	0.02	0.387755	0.0953913	537.816	NO	0:L	0:L	0:L	0:L	0:L	0:L	0:L	0:L	0:L	0:L	0:L	0:L	0:L	0:L	0:L	0:L	0:L	0:L	0:L	0:L	0:L	0:L	0:L	0:L	0:L	0:L	0:L	0:L	0:L	0:L	0:L	0:L	0:L	0:L	0:L	0:L	0:L	0:L	0:L	1:G	0:L	0:L
VBIStaAur138273_2554	amino acid abc transporter, atp-binding protein	0.0588235	0.02	0.387755	0.0953913	537.816	NO	0:L	0:L	0:L	0:L	0:L	0:L	0:L	0:L	0:L	0:L	0:L	0:L	0:L	0:L	0:L	0:L	0:L	0:L	0:L	0:L	0:L	0:L	0:L	0:L	0:L	0:L	0:L	0:L	0:L	0:L	0:L	0:L	0:L	0:L	0:L	0:L	0:L	0:L	0:L	1:G	0:L	0:L
VBIStaAur138273_2571	conserved hypothetical protein	0.0588235	0.02	0.387755	0.0953913	537.816	NO	0:L	0:L	0:L	0:L	0:L	0:L	0:L	0:L	0:L	0:L	0:L	0:L	0:L	0:L	0:L	0:L	0:L	0:L	0:L	0:L	0:L	0:L	0:L	0:L	0:L	0:L	0:L	0:L	0:L	0:L	0:L	0:L	0:L	0:L	0:L	0:L	0:L	0:L	0:L	1:G	0:L	0:L
VBIStaAur138273_2575	gamma-hemolysin component a	0.0588235	0.02	0.387755	0.0953913	537.816	NO	0:L	0:L	0:L	0:L	0:L	0:L	0:L	0:L	0:L	0:L	0:L	0:L	0:L	0:L	0:L	0:L	0:L	0:L	0:L	0:L	0:L	0:L	0:L	0:L	0:L	0:L	0:L	0:L	0:L	0:L	0:L	0:L	0:L	0:L	0:L	0:L	0:L	0:L	0:L	1:G	0:L	0:L
VBIStaAur138273_2585	cold shock protein cspg	0.0588235	0.02	0.387755	0.0953913	537.816	NO	0:L	0:L	0:L	0:L	0:L	0:L	0:L	0:L	0:L	0:L	0:L	0:L	0:L	0:L	0:L	0:L	0:L	0:L	0:L	0:L	0:L	0:L	0:L	0:L	0:L	0:L	0:L	0:L	0:L	0:L	0:L	0:L	0:L	0:L	0:L	0:L	0:L	0:L	0:L	1:G	0:L	0:L
VBIStaAur138273_2595	acetylornithine aminotransferase 2	0.0588235	0.02	0.387755	0.0953913	537.816	NO	0:L	0:L	0:L	0:L	0:L	0:L	0:L	0:L	0:L	0:L	0:L	0:L	0:L	0:L	0:L	0:L	0:L	0:L	0:L	0:L	0:L	0:L	0:L	0:L	0:L	0:L	0:L	0:L	0:L	0:L	0:L	0:L	0:L	0:L	0:L	0:L	0:L	0:L	0:L	1:G	0:L	0:L
VBIStaAur138273_2646	putative staphylococcal surface anchored protein	0.0588235	0.02	0.387755	0.0953913	537.816	NO	0:L	0:L	0:L	0:L	0:L	0:L	0:L	0:L	0:L	0:L	0:L	0:L	0:L	0:L	0:L	0:L	0:L	0:L	0:L	0:L	0:L	0:L	0:L	0:L	0:L	0:L	0:L	0:L	0:L	0:L	0:L	0:L	0:L	0:L	0:L	0:L	0:L	0:L	0:L	1:G	0:L	0:L
VBIStaAur138273_2667	tandem lipoprotein within pathogenicity island	0.0588235	0.02	0.387755	0.0953913	537.816	NO	0:L	0:L	0:L	0:L	0:L	0:L	0:L	0:L	0:L	0:L	0:L	0:L	0:L	0:L	0:L	0:L	0:L	0:L	0:L	0:L	0:L	0:L	0:L	0:L	0:L	0:L	0:L	0:L	0:L	0:L	0:L	0:L	0:L	0:L	0:L	0:L	0:L	0:L	0:L	1:G	0:L	0:L
[truncated: 58 more columns]

## Sheet: Oxacillin
Gene identifier	Gene functional annotation	Normalized weighted support	Normalized support	Odds ratio	P-value	P-value after Bonferroni correction	Drug-resistance determinant?	H19 (?)	D139 (?)	M013 (r)	RF122 (s)	JKD6159 (r)	21235 (?)	ED133 (s)	LGA251 (R)	21269 (?)	O11 (?)	O46 (?)	ST398 (R)	TCH60 (r)	WBG10049 (r)	C427 (?)	A01793497 (r)	WW270397 (r)	CGS00 (?)	Btn1260 (?)	MRSA252 (R)	EMRSA16 (r)	MN8 (S)	C160 (?)	21195 (?)	552053 (?)	M1015 (?)	M809 (?)	C101 (?)	E1410 (?)	M876 (?)	M899 (?)	58-424 (?)	65-1322 (?)	68-397 (?)	MSHR1132 (R)	21200 (?)	A9635 (?)	EMRSA15 (r)	21310 (?)	MR1 (r)	ED98 (s)	A9299 (?)
SAR0036	putative membrane protein	0.650794	0.666667	26	3.32437e-07	0.00187428	NO	0:L	0:L	1:G	0:L	1:G	0:L	0:L	0:L	0:L	0:L	0:L	1:G	1:G	1:G	0:L	1:G	1:G	0:L	0:L	1:G	1:G	0:L	0:L	0:L	0:L	0:L	0:L	0:L	0:L	0:L	0:L	0:L	0:L	0:L	1:G	0:L	0:L	1:G	0:L	0:L	0:L	0:L
SAR0039(mecA)	penicillin-binding protein pbp2a, methicillin resistance determinant meca, transpeptidase	0.648571	0.84625	264	3.5633e-07	0.00200899	YES	0:L	0:L	1:G	0:L	1:G	0:L	0:L	1:G	0:L	0:L	0:L	1:G	1:G	1:G	0:L	1:G	1:G	0:L	0:L	1:G	1:G	0:L	0:L	0:L	0:L	0:L	0:L	0:L	0:L	0:L	0:L	0:L	0:L	0:L	1:G	0:L	0:L	1:G	0:L	1:G	0:L	0:L
SAR0037(ugpQ)	glycerophosphoryldiester phosphodiesterase	0.600952	0.825417	258.5	1.39215e-06	0.00784891	NO	0:L	0:L	1:G	0:L	1:G	0:L	0:L	0:L	0:L	0:L	0:L	1:G	1:G	1:G	0:L	1:G	1:G	0:L	0:L	1:G	1:G	0:L	0:L	0:L	0:L	0:L	0:L	0:L	0:L	0:L	0:L	0:L	0:L	0:L	1:G	0:L	0:L	1:G	0:L	1:G	0:L	0:L
SAR0038(maoC)	dehydratase	0.600952	0.825417	258.5	1.39215e-06	0.00784891	NO	0:L	0:L	1:G	0:L	1:G	0:L	0:L	0:L	0:L	0:L	0:L	1:G	1:G	1:G	0:L	1:G	1:G	0:L	0:L	1:G	1:G	0:L	0:L	0:L	0:L	0:L	0:L	0:L	0:L	0:L	0:L	0:L	0:L	0:L	1:G	0:L	0:L	1:G	0:L	1:G	0:L	0:L
MW0028(ebpS)	hmg-coa synthase	0.574603	0.5625	16.7143	2.85679e-06	0.0161066	NO	0:L	0:L	1:G	0:L	1:G	0:L	0:L	0:L	0:L	0:L	0:L	1:G	1:G	1:G	0:L	0:L	0:L	0:L	0:L	1:G	1:G	0:L	0:L	0:L	0:L	0:L	0:L	0:L	0:L	0:L	0:L	0:L	0:L	0:L	1:G	0:L	0:L	0:L	0:L	1:G	0:L	0:L
MW0032(mecR1)	unknown	0.480423	0.4375	10.1111	3.05541e-05	0.172264	NO	0:L	0:L	0:L	0:L	1:G	0:L	0:L	0:L	0:L	0:L	0:L	0:L	1:G	1:G	0:L	1:G	1:G	0:L	0:L	0:L	0:L	0:L	0:L	0:L	0:L	0:L	0:L	0:L	0:L	0:L	0:L	0:L	0:L	0:L	1:G	0:L	0:L	1:G	0:L	1:G	0:L	0:L
MW0033(hsdR)	type i restriction-modification system endonuclease	0.480423	0.4375	10.1111	3.05541e-05	0.172264	NO	0:L	0:L	0:L	0:L	1:G	0:L	0:L	0:L	0:L	0:L	0:L	0:L	1:G	1:G	0:L	1:G	1:G	0:L	0:L	0:L	0:L	0:L	0:L	0:L	0:L	0:L	0:L	0:L	0:L	0:L	0:L	0:L	0:L	0:L	1:G	0:L	0:L	1:G	0:L	1:G	0:L	0:L
SAR0056	conserved hypothetical protein	0.472857	0.769375	160	3.60925e-05	0.203489	NO	0:L	0:L	1:G	0:L	1:G	1:G	0:L	1:G	0:L	0:L	0:L	1:G	1:G	1:G	1:G	1:G	1:G	0:L	0:L	1:G	1:G	0:L	0:L	0:L	0:L	0:L	0:L	0:L	0:L	0:L	0:L	0:L	0:L	0:L	1:G	0:L	0:L	1:G	0:L	1:G	0:L	0:L
SKAG_02870	conserved hypothetical protein	0.438095	0.458333	11	7.94875e-05	0.44815	NO	0:L	0:L	0:L	0:L	1:G	1:G	0:L	0:L	0:L	0:L	0:L	0:L	1:G	1:G	0:L	1:G	1:G	0:L	0:L	1:G	1:G	0:L	0:L	0:L	0:L	0:L	0:L	0:L	0:L	0:L	0:L	0:L	0:L	0:L	1:G	0:L	0:L	1:G	0:L	0:L	0:L	0:L
SAR0057	conserved hypothetical protein	0.393492	0.665208	28.6667	0.000198872	1.12124	NO	0:L	0:L	1:G	0:L	1:G	1:G	0:L	0:L	0:L	0:L	0:L	1:G	1:G	1:G	1:G	1:G	1:G	0:L	0:L	1:G	1:G	0:L	0:L	0:L	0:L	0:L	0:L	0:L	0:L	0:L	0:L	0:L	0:L	0:L	1:G	0:L	0:L	1:G	0:L	1:G	0:L	0:L
USA300HOU_0037	conserved hypothetical protein	0.385185	0.395833	8.51724	0.000236033	1.33075	NO	0:L	0:L	0:L	0:L	1:G	0:L	0:L	0:L	0:L	0:L	0:L	0:L	1:G	1:G	0:L	1:G	1:G	0:L	0:L	0:L	0:L	0:L	0:L	0:L	0:L	0:L	0:L	0:L	0:L	0:L	0:L	0:L	0:L	0:L	1:G	0:L	0:L	1:G	0:L	0:L	0:L	0:L
SAR0060(ccrA)	resolvase, n-terminal domain protein	0.377619	0.727708	76.6667	0.000270779	1.52665	NO	0:L	0:L	0:L	0:L	1:G	1:G	0:L	1:G	0:L	0:L	0:L	0:L	1:G	1:G	1:G	1:G	1:G	0:L	0:L	1:G	1:G	0:L	0:L	0:L	0:L	0:L	0:L	0:L	0:L	0:L	0:L	0:L	0:L	0:L	1:G	0:L	0:L	1:G	0:L	1:G	0:L	0:L
SAR0061(yycG)	putative membrane protein	0.377619	0.727708	76.6667	0.000270779	1.52665	NO	0:L	0:L	0:L	0:L	1:G	1:G	0:L	1:G	0:L	0:L	0:L	0:L	1:G	1:G	1:G	1:G	1:G	0:L	0:L	1:G	1:G	0:L	0:L	0:L	0:L	0:L	0:L	0:L	0:L	0:L	0:L	0:L	0:L	0:L	1:G	0:L	0:L	1:G	0:L	1:G	0:L	0:L
SAS0058	putative oxidoreductase	0.332222	0.423125	12	0.000622351	3.50881	NO	1:L	1:L	1:L	0:G	1:L	0:G	0:G	0:G	0:G	1:L	1:L	1:L	1:L	1:L	1:L	1:L	1:L	1:L	1:L	1:L	1:L	1:L	1:L	1:L	1:L	1:L	1:L	1:L	1:L	1:L	1:L	1:L	1:L	1:L	1:L	1:L	1:L	1:L	1:L	0:G	0:G	0:G
CGSSa03_13477	conserved hypothetical protein	0.315238	0.59625	16.5	0.00082745	4.66516	NO	0:L	0:L	0:L	0:L	1:G	1:G	0:L	0:L	0:L	0:L	0:L	0:L	1:G	1:G	0:L	1:G	1:G	0:L	0:L	1:G	1:G	0:L	0:L	0:L	0:L	0:L	0:L	0:L	0:L	0:L	0:L	0:L	0:L	0:L	1:G	0:L	0:L	1:G	0:L	0:L	0:L	0:L
SAMG_01950	transposase	0.315238	0.59625	16.5	0.00082745	4.66516	NO	0:L	0:L	0:L	0:L	1:G	1:G	0:L	0:L	0:L	0:L	0:L	0:L	1:G	1:G	0:L	1:G	1:G	0:L	0:L	1:G	1:G	0:L	0:L	0:L	0:L	0:L	0:L	0:L	0:L	0:L	0:L	0:L	0:L	0:L	1:G	0:L	0:L	1:G	0:L	0:L	0:L	0:L
SAOUHSC_00038	conserved domain protein	0.300476	0.298125	7.2	0.00106019	5.97733	NO	1:L	1:L	1:L	0:G	1:L	0:G	0:G	0:G	0:G	1:L	1:L	1:L	1:L	1:L	1:L	1:L	1:L	1:L	1:L	1:L	1:L	1:L	1:L	1:L	1:L	1:L	1:L	1:L	1:L	1:L	1:L	1:L	1:L	1:L	1:L	1:L	1:L	1:L	1:L	0:G	0:G	0:G
SAS0054	protein of unknown function duf81	0.300476	0.298125	7.2	0.00106019	5.97733	NO	1:L	1:L	1:L	0:G	1:L	0:G	0:G	0:G	0:G	1:L	1:L	1:L	1:L	1:L	1:L	1:L	1:L	1:L	1:L	1:L	1:L	1:L	1:L	1:L	1:L	1:L	1:L	1:L	1:L	1:L	1:L	1:L	1:L	1:L	1:L	1:L	1:L	1:L	1:L	0:G	0:G	0:G
SAR0289(apt)	conserved hypothetical protein	0.285714	0.291667	5.35294	0.00134535	7.58511	NO	1:G	1:G	1:G	0:L	0:L	0:L	0:L	1:G	0:L	0:L	0:L	0:L	1:G	1:G	1:G	1:G	1:G	1:G	1:G	1:G	1:G	0:L	1:G	1:G	1:G	1:G	1:G	1:G	1:G	1:G	1:G	1:G	1:G	1:G	0:L	0:L	0:L	0:L	0:L	0:L	0:L	0:L
SAR0058	conserved hypothetical protein	0.282381	0.581875	14.4444	0.00141001	7.94964	NO	0:L	0:L	0:L	0:L	1:G	1:G	0:L	0:L	0:L	0:L	0:L	0:L	1:G	1:G	1:G	1:G	1:G	0:L	0:L	1:G	1:G	0:L	0:L	0:L	0:L	0:L	0:L	0:L	0:L	0:L	0:L	0:L	0:L	0:L	1:G	0:L	0:L	1:G	0:L	1:G	0:L	0:L
MW1377	predicted protein	0.271852	0.40875	7.07143	0.00166806	9.40454	NO	0:L	0:L	1:G	0:L	1:G	0:L	0:L	0:L	1:G	0:L	0:L	1:G	1:G	1:G	1:G	0:L	0:L	0:L	1:G	1:G	1:G	1:G	0:L	1:G	1:G	1:G	1:G	1:G	0:L	1:G	1:G	1:G	1:G	1:G	0:L	0:L	0:L	1:G	1:G	1:G	0:L	1:G
HMPREF0773_2192	conserved hypothetical protein	0.269841	0.270833	4.82857	0.00173038	9.7559	NO	0:L	0:L	1:G	0:L	1:G	0:L	0:L	0:L	1:G	0:L	0:L	0:L	1:G	1:G	0:L	0:L	0:L	0:L	0:L	0:L	0:L	0:L	0:L	1:G	1:G	1:G	1:G	1:G	0:L	1:G	1:G	1:G	0:L	1:G	0:L	0:L	0:L	0:L	1:G	0:L	0:L	0:L
SAS1733(splF)	serine protease	0.268783	0.1875	3	0.00175631	9.90208	NO	0:G	0:G	1:L	0:G	0:G	0:G	0:G	0:G	0:G	0:G	0:G	1:L	0:G	0:G	0:G	0:G	0:G	0:G	0:G	0:G	0:G	0:G	0:G	0:G	0:G	0:G	0:G	0:G	0:G	0:G	0:G	0:G	0:G	0:G	1:L	1:L	1:L	1:L	1:L	1:L	0:G	0:G
SAR1906(splC)	serine protease	0.259259	0.166667	2.6	0.00204109	11.5077	NO	0:G	0:G	1:L	0:G	0:G	0:G	0:G	0:G	0:G	0:G	0:G	1:L	0:G	0:G	0:G	0:G	0:G	0:G	0:G	0:G	0:G	0:G	0:G	0:G	0:G	0:G	0:G	0:G	0:G	0:G	0:G	0:G	0:G	0:G	1:L	1:L	1:L	1:L	1:L	1:L	0:G	0:G
SAOUHSC_00087	conserved hypothetical protein	0.252857	0.277292	6.58065	0.00225431	12.7098	NO	1:L	1:L	1:L	0:G	0:G	1:L	0:G	1:L	0:G	1:L	1:L	1:L	1:L	1:L	1:L	1:L	1:L	1:L	1:L	1:L	1:L	1:L	1:L	1:L	1:L	1:L	1:L	1:L	1:L	1:L	1:L	1:L	1:L	1:L	1:L	1:L	1:L	0:G	0:G	0:G	0:G	0:G
SAR0059(ccrB)	phage transcriptional activator, ogr/delta	0.250635	0.644375	23.3333	0.00231908	13.075	NO	0:L	0:L	0:L	0:L	1:G	1:G	0:L	1:G	0:L	0:L	0:L	0:L	1:G	1:G	1:G	1:G	0:L	0:L	0:L	1:G	1:G	0:L	0:L	0:L	0:L	0:L	0:L	0:L	0:L	0:L	0:L	0:L	0:L	0:L	1:G	0:L	0:L	1:G	0:L	0:L	0:L	0:L
SATW20_08960	pathogenicity island protein	0.244444	0.333333	6.5	0.00255769	14.4202	NO	1:G	1:G	1:G	0:L	0:L	0:L	0:L	0:L	1:G	1:G	1:G	0:L	0:L	0:L	1:G	0:L	0:L	0:L	0:L	0:L	0:L	0:L	0:L	1:G	0:L	0:L	0:L	0:L	0:L	0:L	0:L	0:L	0:L	0:L	0:L	1:G	0:L	0:L	0:L	1:G	0:L	0:L
SAFG_02519	helix-turn-helix, putative	0.238095	0.166667	2.6	0.00283445	15.9806	NO	0:L	0:L	0:L	0:L	0:L	0:L	0:L	0:L	0:L	0:L	0:L	1:G	0:L	0:L	0:L	0:L	0:L	0:L	0:L	0:L	0:L	0:L	0:L	0:L	0:L	0:L	0:L	0:L	0:L	0:L	0:L	0:L	0:L	0:L	0:L	0:L	0:L	1:G	0:L	0:L	0:L	0:L
SAOUHSC_02732	conserved hypothetical protein	0.238095	0.104167	1.51163	0.00283445	15.9806	NO	0:G	0:G	1:L	0:G	1:L	0:G	0:G	0:G	0:G	0:G	0:G	1:L	0:G	0:G	0:G	0:G	0:G	0:G	1:L	0:G	0:G	0:G	0:G	0:G	0:G	0:G	0:G	0:G	0:G	0:G	0:G	0:G	0:G	0:G	1:L	0:G	0:G	0:G	0:G	0:G	0:G	0:G
SAOUHSC_A00526	conserved hypothetical protein	0.230635	0.214792	4.94118	0.00316836	17.8632	NO	0:G	0:G	1:L	0:G	1:L	0:G	0:G	0:G	0:G	0:G	0:G	1:L	1:L	1:L	1:L	1:L	1:L	1:L	1:L	1:L	1:L	1:L	1:L	1:L	1:L	1:L	1:L	1:L	1:L	1:L	1:L	1:L	1:L	1:L	1:L	1:L	1:L	0:G	0:G	1:L	0:G	0:G
NWMN_0025	conserved domain protein	0.229524	0.304583	4.65385	0.00321462	18.124	NO	1:L	1:L	1:L	0:G	1:L	0:G	0:G	0:G	0:G	1:L	1:L	1:L	1:L	1:L	1:L	1:L	1:L	1:L	1:L	1:L	1:L	1:L	1:L	1:L	1:L	1:L	1:L	1:L	1:L	1:L	1:L	1:L	1:L	1:L	1:L	1:L	1:L	1:L	1:L	1:L	0:G	0:G
MW0042	orfid:mw0042	0.226455	0.333333	6.5	0.00337585	19.033	NO	0:L	0:L	0:L	0:L	1:G	0:L	0:L	0:L	0:L	0:L	0:L	0:L	0:L	0:L	0:L	0:L	0:L	0:L	0:L	0:L	0:L	0:L	0:L	0:L	0:L	0:L	0:L	0:L	0:L	0:L	0:L	0:L	0:L	0:L	1:G	0:L	0:L	0:L	0:L	0:L	0:L	0:L
SATW20_00530(hsdR)	type i restriction-modification system endonuclease -like proteinue	0.222222	0.166667	2.6	0.00362363	20.4301	NO	0:L	0:L	1:G	0:L	1:G	0:L	0:L	1:G	0:L	0:L	0:L	0:L	0:L	0:L	0:L	0:L	0:L	0:L	0:L	0:L	0:L	0:L	0:L	0:L	0:L	0:L	0:L	0:L	0:L	0:L	0:L	0:L	0:L	0:L	0:L	0:L	0:L	1:G	1:G	0:L	0:L	0:L
SA0028(repB)	truncated replication protein for pub110 plasmid	0.219788	0.381458	10.1538	0.00374568	21.1181	NO	0:L	0:L	0:L	0:L	0:L	0:L	0:L	0:L	0:L	0:L	0:L	0:L	0:L	0:L	0:L	0:L	0:L	0:L	0:L	1:G	1:G	0:L	0:L	0:L	0:L	0:L	0:L	0:L	0:L	0:L	0:L	0:L	0:L	0:L	0:L	0:L	0:L	0:L	0:L	1:G	0:L	0:L
SAOG_02612	predicted protein	0.219788	0.381458	10.1538	0.00374568	21.1181	NO	0:L	0:L	0:L	0:L	0:L	0:L	0:L	0:L	0:L	0:L	0:L	0:L	0:L	0:L	0:L	0:L	0:L	0:L	0:L	1:G	1:G	0:L	0:L	0:L	0:L	0:L	0:L	0:L	0:L	0:L	0:L	0:L	0:L	0:L	0:L	0:L	0:L	0:L	0:L	1:G	0:L	0:L
SAR0031a	conserved hypothetical protein	0.219788	0.381458	10.1538	0.00374568	21.1181	NO	0:L	0:L	0:L	0:L	0:L	0:L	0:L	0:L	0:L	0:L	0:L	0:L	0:L	0:L	0:L	0:L	0:L	0:L	0:L	1:G	1:G	0:L	0:L	0:L	0:L	0:L	0:L	0:L	0:L	0:L	0:L	0:L	0:L	0:L	0:L	0:L	0:L	0:L	0:L	1:G	0:L	0:L
SAR0031b	conserved hypothetical protein	0.219788	0.381458	10.1538	0.00374568	21.1181	NO	0:L	0:L	0:L	0:L	0:L	0:L	0:L	0:L	0:L	0:L	0:L	0:L	0:L	0:L	0:L	0:L	0:L	0:L	0:L	1:G	1:G	0:L	0:L	0:L	0:L	0:L	0:L	0:L	0:L	0:L	0:L	0:L	0:L	0:L	0:L	0:L	0:L	0:L	0:L	1:G	0:L	0:L
SAR0032(ble)	bleomycin resistance protein	0.219788	0.381458	10.1538	0.00374568	21.1181	NO	0:L	0:L	0:L	0:L	0:L	0:L	0:L	0:L	0:L	0:L	0:L	0:L	0:L	0:L	0:L	0:L	0:L	0:L	0:L	1:G	1:G	0:L	0:L	0:L	0:L	0:L	0:L	0:L	0:L	0:L	0:L	0:L	0:L	0:L	0:L	0:L	0:L	0:L	0:L	1:G	0:L	0:L
SAR0033(knt)	kanamycin nucleotidyltransferase	0.219788	0.381458	10.1538	0.00374568	21.1181	NO	0:L	0:L	0:L	0:L	0:L	0:L	0:L	0:L	0:L	0:L	0:L	0:L	0:L	0:L	0:L	0:L	0:L	0:L	0:L	1:G	1:G	0:L	0:L	0:L	0:L	0:L	0:L	0:L	0:L	0:L	0:L	0:L	0:L	0:L	0:L	0:L	0:L	0:L	0:L	1:G	0:L	0:L
SauraJ_010100002966	conserved hypothetical protein	0.219788	0.381458	10.1538	0.00374568	21.1181	NO	0:L	0:L	0:L	0:L	0:L	0:L	0:L	0:L	0:L	0:L	0:L	0:L	0:L	0:L	0:L	0:L	0:L	0:L	0:L	1:G	1:G	0:L	0:L	0:L	0:L	0:L	0:L	0:L	0:L	0:L	0:L	0:L	0:L	0:L	0:L	0:L	0:L	0:L	0:L	1:G	0:L	0:L
SAS028	unknown	0.217725	0.291667	5.35294	0.00385728	21.7473	NO	0:L	1:G	0:L	0:L	0:L	0:L	0:L	0:L	0:L	0:L	0:L	0:L	0:L	0:L	0:L	0:L	0:L	0:L	0:L	0:L	0:L	0:L	0:L	0:L	0:L	0:L	0:L	0:L	0:L	0:L	0:L	0:L	0:L	0:L	0:L	0:L	0:L	0:L	0:L	0:L	0:L	0:L
SAS0271	putative membrane protein	0.210529	0.277292	6.58065	0.0043287	24.4052	NO	1:L	1:L	1:L	0:G	1:L	0:G	0:G	1:L	0:G	1:L	1:L	0:G	1:L	1:L	1:L	1:L	1:L	1:L	1:L	1:L	1:L	1:L	1:L	1:L	1:L	1:L	1:L	1:L	1:L	1:L	1:L	1:L	1:L	1:L	0:G	1:L	1:L	1:L	1:L	0:G	0:G	0:G
SAOUHSC_00387	conserved hypothetical protein	0.210529	0.173125	4	0.0043287	24.4052	NO	1:L	1:L	0:G	0:G	1:L	0:G	0:G	0:G	0:G	0:G	0:G	1:L	1:L	1:L	1:L	1:L	1:L	1:L	1:L	1:L	1:L	1:L	1:L	1:L	1:L	1:L	1:L	1:L	1:L	1:L	1:L	1:L	1:L	1:L	1:L	1:L	1:L	1:L	1:L	1:L	0:G	0:G
SAR0031(pre)	plasmid recombination enzyme	0.210265	0.360625	9.33333	0.0043577	24.5687	NO	0:L	0:L	0:L	0:L	0:L	0:L	0:L	0:L	0:L	0:L	0:L	0:L	0:L	0:L	0:L	0:L	0:L	0:L	0:L	1:G	1:G	0:L	0:L	0:L	0:L	0:L	0:L	0:L	0:L	0:L	0:L	0:L	0:L	0:L	0:L	0:L	0:L	0:L	0:L	1:G	0:L	0:L
SAS0264(esaC)	virulence protein esac	0.205238	0.256458	6	0.00470761	26.5415	NO	1:L	1:L	1:L	0:G	0:G	0:G	0:G	1:L	0:G	0:G	0:G	1:L	1:L	1:L	1:L	1:L	1:L	1:L	1:L	1:L	1:L	1:L	1:L	1:L	1:L	1:L	1:L	1:L	1:L	1:L	1:L	1:L	1:L	1:L	0:G	0:G	0:G	1:L	1:L	0:G	0:G	0:G
SAS0265(esxB)	virulence protein esxb	0.205238	0.256458	6	0.00470761	26.5415	NO	1:L	1:L	1:L	0:G	0:G	0:G	0:G	1:L	0:G	0:G	0:G	1:L	1:L	1:L	1:L	1:L	1:L	1:L	1:L	1:L	1:L	1:L	1:L	1:L	1:L	1:L	1:L	1:L	1:L	1:L	1:L	1:L	1:L	1:L	0:G	0:G	0:G	1:L	1:L	0:G	0:G	0:G
SAS0266	sav0291 homolog within esat-6 gene cluster	0.205238	0.256458	6	0.00470761	26.5415	NO	1:L	1:L	1:L	0:G	0:G	0:G	0:G	1:L	0:G	0:G	0:G	1:L	1:L	1:L	1:L	1:L	1:L	1:L	1:L	1:L	1:L	1:L	1:L	1:L	1:L	1:L	1:L	1:L	1:L	1:L	1:L	1:L	1:L	1:L	0:G	0:G	0:G	1:L	1:L	0:G	0:G	0:G
SAS0267	conserved hypothetical protein	0.205238	0.256458	6	0.00470761	26.5415	NO	1:L	1:L	1:L	0:G	0:G	0:G	0:G	1:L	0:G	0:G	0:G	1:L	1:L	1:L	1:L	1:L	1:L	1:L	1:L	1:L	1:L	1:L	1:L	1:L	1:L	1:L	1:L	1:L	1:L	1:L	1:L	1:L	1:L	1:L	0:G	0:G	0:G	1:L	1:L	0:G	0:G	0:G
SAS0268	lmo0066 homolog within esat-6 gene cluster, similarity to adp-ribosylating toxins	0.205238	0.256458	6	0.00470761	26.5415	NO	1:L	1:L	1:L	0:G	0:G	0:G	0:G	1:L	0:G	0:G	0:G	1:L	1:L	1:L	1:L	1:L	1:L	1:L	1:L	1:L	1:L	1:L	1:L	1:L	1:L	1:L	1:L	1:L	1:L	1:L	1:L	1:L	1:L	1:L	0:G	0:G	0:G	1:L	1:L	0:G	0:G	0:G
SAOUHSC_00506	conserved hypothetical protein	0.205238	0.152292	3.56757	0.00470761	26.5415	NO	0:G	0:G	0:G	0:G	1:L	0:G	0:G	1:L	1:L	0:G	0:G	1:L	1:L	1:L	1:L	1:L	1:L	1:L	1:L	1:L	1:L	1:L	1:L	1:L	1:L	1:L	1:L	1:L	1:L	1:L	1:L	1:L	1:L	1:L	1:L	1:L	1:L	0:G	0:G	0:G	0:G	0:G
SAR2709(clfB)	fibrinogen and keratin-10 binding surface anchored protein	0.196032	0.270833	4.82857	0.00540947	30.4986	NO	0:G	0:G	0:G	0:G	0:G	0:G	0:G	0:G	1:L	1:L	1:L	0:G	0:G	0:G	0:G	0:G	1:L	0:G	0:G	0:G	0:G	0:G	0:G	0:G	0:G	0:G	0:G	0:G	0:G	0:G	0:G	0:G	0:G	0:G	1:L	1:L	1:L	0:G	1:L	1:L	0:G	1:L
SAS1589(radC)	dna repair protein radc	0.195767	0.25	4.33333	0.00547937	30.8927	NO	0:G	0:G	0:G	0:G	0:G	0:G	0:G	0:G	0:G	0:G	0:G	0:G	0:G	0:G	0:G	0:G	0:G	0:G	0:G	0:G	0:G	0:G	0:G	0:G	0:G	0:G	0:G	0:G	0:G	0:G	0:G	0:G	0:G	1:L	0:G	0:G	0:G	0:G	0:G	0:G	0:G	0:G
SAPIG2680	conserved hypothetical protein	0.192275	0.298125	7.2	0.00571858	32.2413	NO	0:G	0:G	0:G	0:G	0:G	0:G	0:G	0:G	1:L	1:L	1:L	0:G	0:G	0:G	0:G	0:G	1:L	1:L	0:G	0:G	0:G	0:G	1:L	0:G	1:L	0:G	0:G	1:L	0:G	0:G	0:G	1:L	0:G	1:L	1:L	1:L	1:L	1:L	1:L	1:L	0:G	1:L
SATW20_00900	conserved hypothetical protein	0.190476	0.1875	3	0.00594693	33.5288	NO	0:L	0:L	1:G	0:L	0:L	0:L	0:L	1:G	0:L	0:L	0:L	1:G	0:L	0:L	0:L	0:L	0:L	0:L	0:L	0:L	0:L	0:L	0:L	0:L	0:L	0:L	0:L	0:L	0:L	0:L	0:L	0:L	0:L	0:L	0:L	0:L	0:L	0:L	0:L	0:L	0:L	0:L
SATW20_00901	conserved hypothetical protein	0.190476	0.1875	3	0.00594693	33.5288	NO	0:L	0:L	1:G	0:L	0:L	0:L	0:L	1:G	0:L	0:L	0:L	1:G	0:L	0:L	0:L	0:L	0:L	0:L	0:L	0:L	0:L	0:L	0:L	0:L	0:L	0:L	0:L	0:L	0:L	0:L	0:L	0:L	0:L	0:L	0:L	0:L	0:L	0:L	0:L	0:L	0:L	0:L
HMPREF0772_10101	predicted protein	0.190476	0.145833	2.21951	0.00594693	33.5288	NO	0:L	0:L	0:L	0:L	0:L	0:L	0:L	1:G	0:L	0:L	0:L	0:L	1:G	1:G	1:G	1:G	1:G	1:G	1:G	1:G	1:G	0:L	1:G	1:G	1:G	1:G	1:G	1:G	1:G	1:G	1:G	1:G	1:G	1:G	0:L	0:L	0:L	0:L	0:L	0:L	0:L	0:L
SASG_02615	predicted protein	0.190476	0.145833	2.21951	0.00594693	33.5288	NO	0:L	0:L	0:L	0:L	0:L	0:L	0:L	1:G	0:L	0:L	0:L	0:L	1:G	1:G	1:G	1:G	1:G	1:G	1:G	1:G	1:G	0:L	1:G	1:G	1:G	1:G	1:G	1:G	1:G	1:G	1:G	1:G	1:G	1:G	0:L	0:L	0:L	0:L	0:L	0:L	0:L	0:L
MW1416	orf114	0.190476	0.104167	1.51163	0.00594693	33.5288	NO	0:L	0:L	1:G	0:L	1:G	0:L	0:L	0:L	0:L	0:L	0:L	0:L	0:L	0:L	0:L	0:L	0:L	0:L	0:L	0:L	0:L	0:L	0:L	0:L	0:L	0:L	0:L	0:L	0:L	0:L	0:L	0:L	0:L	0:L	0:L	0:L	0:L	0:L	0:L	1:G	0:L	0:L
MW1417	orf055	0.190476	0.104167	1.51163	0.00594693	33.5288	NO	0:L	0:L	1:G	0:L	1:G	0:L	0:L	0:L	0:L	0:L	0:L	0:L	0:L	0:L	0:L	0:L	0:L	0:L	0:L	0:L	0:L	0:L	0:L	0:L	0:L	0:L	0:L	0:L	0:L	0:L	0:L	0:L	0:L	0:L	0:L	0:L	0:L	0:L	0:L	1:G	0:L	0:L
MW1418	unknown	0.190476	0.104167	1.51163	0.00594693	33.5288	NO	0:L	0:L	1:G	0:L	1:G	0:L	0:L	0:L	0:L	0:L	0:L	0:L	0:L	0:L	0:L	0:L	0:L	0:L	0:L	0:L	0:L	0:L	0:L	0:L	0:L	0:L	0:L	0:L	0:L	0:L	0:L	0:L	0:L	0:L	0:L	0:L	0:L	0:L	0:L	1:G	0:L	0:L
SAEMRSA15_00450(hsdM)	type i restriction-modification system,dna-methyltransferase subunit m	0.190476	0.0833333	1.18182	0.00594693	33.5288	NO	0:L	0:L	1:G	0:L	1:G	0:L	0:L	1:G	0:L	0:L	0:L	0:L	0:L	0:L	0:L	0:L	0:L	0:L	0:L	0:L	0:L	0:L	0:L	0:L	0:L	0:L	0:L	0:L	0:L	0:L	0:L	0:L	0:L	0:L	0:L	0:L	0:L	1:G	1:G	0:L	0:L	0:L
SATW20_08990(virE)	pathogenicity island protein	0.182011	0.270833	4.82857	0.00671517	37.8601	NO	0:L	0:L	1:G	0:L	0:L	1:G	0:L	0:L	0:L	0:L	0:L	0:L	0:L	0:L	1:G	0:L	0:L	0:L	0:L	0:L	0:L	0:L	0:L	0:L	0:L	0:L	0:L	0:L	0:L	0:L	0:L	0:L	0:L	0:L	0:L	1:G	0:L	0:L	0:L	0:L	0:L	0:L
SATW20_09000	pathogenicity island protein	0.182011	0.270833	4.82857	0.00671517	37.8601	NO	0:L	0:L	1:G	0:L	0:L	1:G	0:L	0:L	0:L	0:L	0:L	0:L	0:L	0:L	1:G	0:L	0:L	0:L	0:L	0:L	0:L	0:L	0:L	0:L	0:L	0:L	0:L	0:L	0:L	0:L	0:L	0:L	0:L	0:L	0:L	1:G	0:L	0:L	0:L	0:L	0:L	0:L
SATW20_09010(lipA)	putative sav0793-like protein in superantigen-encoding pathogenicity islands sapi	0.182011	0.270833	4.82857	0.00671517	37.8601	NO	0:L	0:L	1:G	0:L	0:L	0:L	0:L	0:L	0:L	0:L	0:L	0:L	0:L	0:L	1:G	0:L	0:L	0:L	0:L	0:L	0:L	0:L	0:L	0:L	0:L	0:L	0:L	0:L	0:L	0:L	0:L	0:L	0:L	0:L	0:L	1:G	0:L	0:L	0:L	0:L	0:L	0:L
MW0041	conserved hypothetical protein	0.178836	0.208333	3.42105	0.00705208	39.7596	NO	0:L	0:L	0:L	0:L	1:G	0:L	0:L	0:L	0:L	0:L	0:L	0:L	0:L	0:L	0:L	0:L	0:L	0:L	0:L	0:L	0:L	0:L	0:L	0:L	0:L	0:L	0:L	0:L	0:L	0:L	0:L	0:L	0:L	0:L	1:G	0:L	0:L	0:L	0:L	0:L	0:L	0:L
MW0043	transcriptional regulator	0.178836	0.208333	3.42105	0.00705208	39.7596	NO	0:L	0:L	0:L	0:L	1:G	0:L	0:L	0:L	0:L	0:L	0:L	0:L	0:L	0:L	0:L	0:L	0:L	0:L	0:L	0:L	0:L	0:L	0:L	0:L	0:L	0:L	0:L	0:L	0:L	0:L	0:L	0:L	0:L	0:L	1:G	0:L	0:L	0:L	0:L	0:L	0:L	0:L
MW0044	rhodanese-like domain protein	0.178836	0.208333	3.42105	0.00705208	39.7596	NO	0:L	0:L	0:L	0:L	1:G	0:L	0:L	0:L	0:L	0:L	0:L	0:L	0:L	0:L	0:L	0:L	0:L	0:L	0:L	0:L	0:L	0:L	0:L	0:L	0:L	0:L	0:L	0:L	0:L	0:L	0:L	0:L	0:L	0:L	1:G	0:L	0:L	0:L	0:L	0:L	0:L	0:L
MW0046	hnh endonuclease family protein	0.178836	0.208333	3.42105	0.00705208	39.7596	NO	0:L	0:L	0:L	0:L	1:G	0:L	0:L	0:L	0:L	0:L	0:L	0:L	0:L	0:L	0:L	0:L	0:L	0:L	0:L	0:L	0:L	0:L	0:L	0:L	0:L	0:L	0:L	0:L	0:L	0:L	0:L	0:L	0:L	0:L	1:G	0:L	0:L	0:L	0:L	0:L	0:L	0:L
MW0047	conserved hypothetical protein	0.178836	0.208333	3.42105	0.00705208	39.7596	NO	0:L	0:L	0:L	0:L	1:G	0:L	0:L	0:L	0:L	0:L	0:L	0:L	0:L	0:L	0:L	0:L	0:L	0:L	0:L	0:L	0:L	0:L	0:L	0:L	0:L	0:L	0:L	0:L	0:L	0:L	0:L	0:L	0:L	0:L	1:G	0:L	0:L	0:L	0:L	0:L	0:L	0:L
USA300HOU_0046	conserved hypothetical protein	0.178836	0.208333	3.42105	0.00705208	39.7596	NO	0:L	0:L	0:L	0:L	1:G	0:L	0:L	0:L	0:L	0:L	0:L	0:L	0:L	0:L	0:L	0:L	0:L	0:L	0:L	0:L	0:L	0:L	0:L	0:L	0:L	0:L	0:L	0:L	0:L	0:L	0:L	0:L	0:L	0:L	1:G	0:L	0:L	0:L	0:L	0:L	0:L	0:L
SAAV_0478	unknown	0.169577	0.229167	3.86486	0.00821719	46.3285	NO	1:L	1:L	0:G	0:G	0:G	0:G	0:G	0:G	1:L	0:G	0:G	0:G	0:G	1:L	1:L	0:G	1:L	0:G	0:G	0:G	0:G	0:G	0:G	0:G	0:G	1:L	1:L	0:G	0:G	0:G	1:L	0:G	0:G	0:G	0:G	1:L	0:G	0:G	1:L	1:L	0:G	1:L
HMPREF0776_1448	conserved hypothetical protein	0.169312	0.166667	2.6	0.0082432	46.4752	NO	1:L	1:L	0:G	0:G	0:G	0:G	0:G	0:G	0:G	0:G	0:G	0:G	0:G	0:G	0:G	0:G	0:G	0:G	0:G	0:G	0:G	0:G	0:G	0:G	0:G	0:G	0:G	0:G	0:G	0:G	0:G	0:G	0:G	0:G	1:L	1:L	1:L	1:L	1:L	1:L	0:G	0:G
SAR0046	rhodanese domain-containing protein	0.16291	0.131458	3.15789	0.00913531	51.5049	NO	1:L	1:L	1:L	0:G	1:L	0:G	0:G	0:G	1:L	1:L	1:L	0:G	1:L	1:L	1:L	1:L	1:L	1:L	1:L	0:G	0:G	1:L	1:L	1:L	1:L	1:L	1:L	1:L	1:L	1:L	1:L	1:L	1:L	1:L	1:L	1:L	1:L	1:L	1:L	0:G	0:G	0:G
SAR0030	conserved hypothetical protein	0.162645	0.339792	8.57143	0.00921952	51.9797	NO	0:L	0:L	0:L	0:L	0:L	0:L	0:L	0:L	0:L	0:L	0:L	0:L	0:L	0:L	0:L	0:L	0:L	0:L	0:L	1:G	1:G	0:L	0:L	0:L	0:L	0:L	0:L	0:L	0:L	0:L	0:L	0:L	0:L	0:L	0:L	0:L	0:L	0:L	0:L	0:L	0:L	0:L
SauraC_010100003098	conserved domain protein	0.157672	0.208333	3.42105	0.0099484	56.0891	NO	0:L	0:L	0:L	0:L	0:L	0:L	0:L	0:L	1:G	0:L	0:L	0:L	0:L	0:L	0:L	0:L	0:L	1:G	0:L	0:L	0:L	0:L	0:L	0:L	0:L	0:L	0:L	0:L	0:L	0:L	0:L	0:L	0:L	0:L	0:L	0:L	0:L	1:G	0:L	0:L	0:L	0:L
SAAV_2128	conserved hypothetical protein	0.157619	0.402292	11.04	0.00995827	56.1448	NO	0:G	0:G	0:G	0:G	0:G	0:G	0:G	0:G	0:G	0:G	0:G	1:L	1:L	1:L	1:L	1:L	1:L	1:L	1:L	1:L	1:L	1:L	1:L	1:L	1:L	1:L	1:L	1:L	1:L	1:L	1:L	1:L	1:L	1:L	1:L	0:G	0:G	0:G	0:G	0:G	0:G	0:G
SAR0228(pdxT)	glutamine amidotransferase class-i	0.157619	0.235625	5.45455	0.00995827	56.1448	NO	0:L	0:L	0:L	0:L	0:L	0:L	0:L	0:L	0:L	0:L	0:L	1:G	1:G	1:G	1:G	1:G	1:G	1:G	1:G	1:G	1:G	1:G	1:G	1:G	1:G	1:G	1:G	1:G	1:G	1:G	1:G	1:G	1:G	1:G	1:G	1:G	1:G	1:G	1:G	0:L	0:L	0:L
SA21235_1216	conserved hypothetical protein	0.157619	0.131458	3.15789	0.00995827	56.1448	NO	1:L	1:L	0:G	0:G	1:L	0:G	0:G	0:G	0:G	1:L	1:L	1:L	1:L	1:L	1:L	1:L	1:L	1:L	1:L	1:L	1:L	1:L	1:L	1:L	1:L	1:L	1:L	1:L	1:L	1:L	1:L	1:L	1:L	1:L	1:L	1:L	1:L	1:L	1:L	0:G	0:G	0:G
SAO46_2206	conserved hypothetical protein	0.157619	0.131458	3.15789	0.00995827	56.1448	NO	1:L	1:L	1:L	0:G	0:G	0:G	0:G	0:G	0:G	0:G	0:G	1:L	1:L	1:L	1:L	1:L	1:L	1:L	1:L	1:L	1:L	1:L	1:L	1:L	1:L	1:L	1:L	1:L	1:L	1:L	1:L	1:L	1:L	1:L	1:L	1:L	1:L	1:L	1:L	0:G	0:G	0:G
SAR1863	caax amino protease family protein	0.157619	0.131458	3.15789	0.00995827	56.1448	NO	1:G	1:G	1:G	0:L	0:L	0:L	0:L	0:L	0:L	0:L	0:L	1:G	1:G	1:G	1:G	1:G	1:G	1:G	1:G	1:G	1:G	1:G	1:G	1:G	1:G	1:G	1:G	1:G	1:G	1:G	1:G	1:G	1:G	1:G	1:G	0:L	1:G	1:G	1:G	0:L	0:L	0:L
SAR0047	protein of unknown function duf156	0.157619	0.110625	2.76923	0.00995827	56.1448	NO	1:L	1:L	1:L	0:G	1:L	0:G	0:G	0:G	0:G	1:L	1:L	0:G	1:L	1:L	1:L	1:L	1:L	1:L	1:L	0:G	0:G	1:L	1:L	1:L	1:L	1:L	1:L	1:L	1:L	1:L	1:L	1:L	1:L	1:L	1:L	1:L	1:L	1:L	1:L	0:G	0:G	0:G
SA0027(repB)	putative replication initiation protein rep domain protein	0.157355	0.318958	7.86207	0.00997599	56.2446	NO	0:L	0:L	0:L	0:L	0:L	0:L	0:L	0:L	0:L	0:L	0:L	0:L	0:L	0:L	0:L	0:L	0:L	0:L	0:L	1:G	1:G	0:L	0:L	0:L	0:L	0:L	0:L	0:L	0:L	0:L	0:L	0:L	0:L	0:L	0:L	0:L	0:L	0:L	0:L	0:L	0:L	0:L
SAOUHSC_01783	conserved hypothetical protein	0.157143	0.145833	2.21951	0.00997872	56.26	NO	1:L	1:L	1:L	0:G	0:G	0:G	0:G	0:G	0:G	0:G	0:G	0:G	1:L	0:G	0:G	0:G	0:G	0:G	0:G	0:G	0:G	0:G	0:G	0:G	0:G	0:G	0:G	0:G	0:G	0:G	0:G	0:G	0:G	0:G	1:L	0:G	0:G	0:G	0:G	0:G	0:G	0:G
USA300HOU_0854(lytM)	ci-like repressor, superantigen-encoding pathogenicity islands sapi	0.148148	0.229167	3.86486	0.0117438	66.2116	NO	0:L	0:L	1:G	0:L	0:L	1:G	0:L	0:L	0:L	0:L	0:L	0:L	0:L	0:L	0:L	0:L	0:L	0:L	0:L	0:L	0:L	0:L	0:L	0:L	0:L	0:L	0:L	0:L	0:L	0:L	0:L	0:L	0:L	0:L	0:L	0:L	0:L	0:L	0:L	0:L	0:L	0:L
USA300HOU_0855(scrB)	dna-binding helix-turn-helix protein	0.148148	0.229167	3.86486	0.0117438	66.2116	NO	0:L	0:L	1:G	0:L	0:L	1:G	0:L	0:L	0:L	0:L	0:L	0:L	0:L	0:L	0:L	0:L	0:L	0:L	0:L	0:L	0:L	0:L	0:L	0:L	0:L	0:L	0:L	0:L	0:L	0:L	0:L	0:L	0:L	0:L	0:L	0:L	0:L	0:L	0:L	0:L	0:L	0:L
SACOL0331	conserved hypothetical protein	0.148148	0.0833333	1.18182	0.0117438	66.2116	NO	0:L	1:G	1:G	0:L	0:L	1:G	0:L	0:L	1:G	0:L	0:L	0:L	0:L	0:L	1:G	0:L	0:L	0:L	0:L	0:L	0:L	0:L	0:L	1:G	0:L	0:L	0:L	0:L	0:L	0:L	0:L	0:L	0:L	0:L	0:L	0:L	0:L	0:L	1:G	0:L	0:L	0:L
SACOL0332	conserved hypothetical protein	0.148148	0.0833333	1.18182	0.0117438	66.2116	NO	0:L	1:G	1:G	0:L	0:L	1:G	0:L	0:L	1:G	0:L	0:L	0:L	0:L	0:L	1:G	0:L	0:L	0:L	0:L	0:L	0:L	0:L	0:L	1:G	0:L	0:L	0:L	0:L	0:L	0:L	0:L	0:L	0:L	0:L	0:L	0:L	0:L	0:L	1:G	0:L	0:L	0:L
HMPREF0772_12225	conserved hypothetical protein	0.143333	0.173125	4	0.0124118	69.9778	NO	0:L	0:L	1:G	0:L	1:G	0:L	0:L	0:L	1:G	1:G	1:G	1:G	1:G	1:G	1:G	1:G	1:G	1:G	1:G	1:G	1:G	1:G	1:G	1:G	1:G	1:G	1:G	1:G	1:G	1:G	1:G	1:G	1:G	1:G	0:L	0:L	0:L	0:L	0:L	0:L	0:L	0:L
SAHG_02432	phage protein	0.142857	0.125	1.85714	0.0129162	72.8215	NO	0:L	0:L	0:L	0:L	0:L	0:L	0:L	0:L	0:L	0:L	0:L	0:L	0:L	0:L	0:L	0:L	0:L	0:L	0:L	0:L	0:L	0:L	0:L	0:L	0:L	0:L	0:L	0:L	0:L	0:L	0:L	0:L	0:L	0:L	0:L	0:L	0:L	1:G	0:L	0:L	0:L	0:L
SAR1324	predicted protein	0.142857	0.125	1.85714	0.0129162	72.8215	NO	0:L	0:L	0:L	0:L	0:L	0:L	0:L	0:L	0:L	0:L	0:L	0:L	1:G	1:G	1:G	1:G	1:G	1:G	1:G	1:G	1:G	0:L	1:G	1:G	0:L	0:L	1:G	1:G	1:G	1:G	1:G	1:G	0:L	1:G	0:L	0:L	0:L	0:L	0:L	0:L	0:L	0:L
HMPREF0772_10516	conserved hypothetical protein	0.142857	0.0833333	1.18182	0.0129162	72.8215	NO	0:L	0:L	1:G	0:L	0:L	0:L	0:L	0:L	0:L	0:L	0:L	0:L	1:G	1:G	0:L	0:L	0:L	0:L	0:L	0:L	0:L	0:L	0:L	0:L	0:L	0:L	0:L	0:L	0:L	0:L	0:L	0:L	0:L	0:L	0:L	1:G	1:G	1:G	1:G	0:L	0:L	0:L
SAEMRSA15_11500	unknown	0.142857	0.0833333	1.18182	0.0129162	72.8215	NO	0:L	0:L	0:L	0:L	0:L	0:L	0:L	0:L	0:L	0:L	0:L	1:G	0:L	1:G	0:L	1:G	0:L	0:L	1:G	0:L	0:L	0:L	1:G	0:L	1:G	1:G	1:G	0:L	1:G	1:G	1:G	1:G	1:G	1:G	0:L	0:L	0:L	1:G	1:G	0:L	0:L	0:L
HMPREF9528_00381	conserved domain protein	0.142857	0.0625	0.866667	0.0129162	72.8215	NO	0:G	0:G	0:G	0:G	1:L	0:G	0:G	0:G	0:G	0:G	0:G	0:G	0:G	0:G	0:G	0:G	0:G	0:G	0:G	0:G	0:G	0:G	0:G	0:G	0:G	0:G	0:G	0:G	0:G	0:G	0:G	0:G	0:G	0:G	1:L	0:G	0:G	1:L	1:L	0:G	0:G	0:G
SACOL0045	conserved hypothetical protein	0.142857	0.0625	0.866667	0.0129162	72.8215	NO	0:L	0:L	0:L	0:L	0:L	0:L	0:L	0:L	0:L	0:L	0:L	0:L	0:L	0:L	0:L	0:L	0:L	0:L	0:L	0:L	0:L	0:L	0:L	0:L	0:L	0:L	0:L	0:L	0:L	0:L	0:L	0:L	0:L	0:L	0:L	0:L	0:L	1:G	0:L	1:G	0:L	0:L
SACOL2595	conserved hypothetical protein	0.142857	0.0625	0.866667	0.0129162	72.8215	NO	0:G	0:G	0:G	0:G	1:L	0:G	0:G	0:G	1:L	0:G	0:G	0:G	0:G	0:G	0:G	0:G	0:G	0:G	0:G	0:G	0:G	0:G	0:G	0:G	1:L	0:G	0:G	0:G	0:G	0:G	0:G	0:G	0:G	0:G	1:L	0:G	0:G	0:G	0:G	0:G	0:G	0:G
SAEMRSA15_00460(hsdS)	type i restriction modification dna specificity domain protein	0.142857	0.0625	0.866667	0.0129162	72.8215	NO	0:L	0:L	0:L	0:L	1:G	0:L	0:L	1:G	0:L	0:L	0:L	0:L	0:L	0:L	0:L	0:L	0:L	0:L	0:L	0:L	0:L	0:L	0:L	0:L	0:L	0:L	0:L	0:L	0:L	0:L	0:L	0:L	0:L	0:L	0:L	0:L	0:L	1:G	1:G	0:L	0:L	0:L
SAEMRSA15_00490	conserved domain protein	0.142857	0.0625	0.866667	0.0129162	72.8215	NO	0:L	0:L	0:L	0:L	1:G	0:L	0:L	1:G	0:L	0:L	0:L	0:L	0:L	0:L	0:L	0:L	0:L	0:L	0:L	0:L	0:L	0:L	0:L	0:L	0:L	0:L	0:L	0:L	0:L	0:L	0:L	0:L	0:L	0:L	0:L	0:L	0:L	1:G	1:G	0:L	0:L	0:L
SAEMRSA15_14110	unknown	0.142857	0.0625	0.866667	0.0129162	72.8215	NO	1:G	1:G	0:L	0:L	1:G	0:L	0:L	0:L	0:L	0:L	0:L	1:G	0:L	0:L	1:G	0:L	0:L	0:L	0:L	0:L	0:L	0:L	1:G	0:L	0:L	0:L	0:L	0:L	0:L	0:L	0:L	0:L	0:L	0:L	0:L	0:L	0:L	1:G	1:G	0:L	0:L	0:L
SAFG_02280	predicted protein	0.142857	0.0625	0.866667	0.0129162	72.8215	NO	1:G	0:L	0:L	0:L	0:L	0:L	0:L	0:L	0:L	0:L	0:L	1:G	0:L	0:L	1:G	0:L	0:L	0:L	0:L	0:L	0:L	0:L	0:L	0:L	0:L	0:L	0:L	0:L	0:L	0:L	0:L	0:L	0:L	0:L	0:L	0:L	0:L	1:G	1:G	0:L	0:L	0:L
SAFG_02284	yold-like protein	0.142857	0.0625	0.866667	0.0129162	72.8215	NO	1:G	0:L	0:L	0:L	0:L	0:L	0:L	0:L	0:L	0:L	0:L	1:G	0:L	0:L	1:G	0:L	0:L	0:L	0:L	0:L	0:L	0:L	0:L	0:L	0:L	0:L	0:L	0:L	0:L	0:L	0:L	0:L	0:L	0:L	0:L	0:L	0:L	1:G	1:G	0:L	0:L	0:L
SAFG_02286	tn554-transposase c	0.142857	0.0625	0.866667	0.0129162	72.8215	NO	1:G	0:L	0:L	0:L	0:L	0:L	0:L	0:L	0:L	0:L	0:L	1:G	0:L	0:L	1:G	0:L	0:L	0:L	0:L	0:L	0:L	0:L	0:L	0:L	0:L	0:L	0:L	0:L	0:L	0:L	0:L	0:L	0:L	0:L	0:L	0:L	0:L	1:G	1:G	0:L	0:L	0:L
SAFG_02287	tn554-transposase b	0.142857	0.0625	0.866667	0.0129162	72.8215	NO	1:G	0:L	0:L	0:L	0:L	0:L	0:L	0:L	0:L	0:L	0:L	1:G	0:L	0:L	1:G	0:L	0:L	0:L	0:L	0:L	0:L	0:L	0:L	0:L	0:L	0:L	0:L	0:L	0:L	0:L	0:L	0:L	0:L	0:L	0:L	0:L	0:L	1:G	1:G	0:L	0:L	0:L
SALG_00675	putative dienelactone hydrolase	0.142857	0.0625	0.866667	0.0129162	72.8215	NO	0:L	0:L	1:G	0:L	1:G	0:L	0:L	0:L	0:L	0:L	0:L	0:L	0:L	0:L	0:L	0:L	0:L	0:L	0:L	0:L	0:L	0:L	0:L	0:L	0:L	0:L	0:L	0:L	0:L	0:L	0:L	0:L	0:L	0:L	1:G	1:G	1:G	0:L	0:L	0:L	0:L	0:L
SAO46_0628	conserved hypothetical protein	0.142857	0.0625	0.866667	0.0129162	72.8215	NO	0:G	0:G	0:G	0:G	1:L	0:G	0:G	0:G	0:G	0:G	0:G	0:G	0:G	0:G	0:G	0:G	0:G	0:G	0:G	0:G	0:G	0:G	0:G	0:G	0:G	0:G	0:G	0:G	0:G	0:G	0:G	0:G	0:G	0:G	1:L	0:G	0:G	1:L	1:L	0:G	0:G	0:G
SAO46_1817	conserved hypothetical protein	0.142857	0.0625	0.866667	0.0129162	72.8215	NO	0:G	0:G	0:G	0:G	1:L	0:G	0:G	0:G	0:G	0:G	0:G	0:G	0:G	0:G	0:G	0:G	0:G	0:G	0:G	0:G	0:G	0:G	0:G	0:G	0:G	0:G	0:G	0:G	0:G	0:G	0:G	0:G	0:G	0:G	1:L	0:G	0:G	0:G	0:G	0:G	0:G	0:G
SAOUHSC_00238	conserved hypothetical protein	0.142857	0.0625	0.866667	0.0129162	72.8215	NO	0:G	0:G	0:G	0:G	0:G	0:G	0:G	0:G	0:G	0:G	0:G	1:L	0:G	0:G	0:G	0:G	0:G	0:G	0:G	0:G	0:G	0:G	0:G	0:G	0:G	0:G	0:G	0:G	0:G	0:G	0:G	0:G	0:G	0:G	1:L	0:G	0:G	1:L	1:L	0:G	0:G	0:G
SAOUHSC_00353(int)	putative integrase	0.142857	0.0625	0.866667	0.0129162	72.8215	NO	0:G	0:G	1:L	0:G	0:G	0:G	0:G	0:G	0:G	0:G	0:G	0:G	0:G	0:G	0:G	0:G	0:G	0:G	0:G	0:G	0:G	0:G	0:G	0:G	0:G	0:G	0:G	0:G	0:G	0:G	0:G	0:G	0:G	0:G	1:L	0:G	0:G	1:L	1:L	0:G	0:G	0:G
SAOUHSC_01200	conserved hypothetical protein	0.142857	0.0625	0.866667	0.0129162	72.8215	NO	0:G	0:G	0:G	0:G	1:L	0:G	0:G	0:G	0:G	0:G	0:G	0:G	0:G	0:G	0:G	0:G	0:G	0:G	0:G	0:G	0:G	0:G	0:G	0:G	0:G	0:G	0:G	0:G	0:G	0:G	0:G	0:G	0:G	0:G	1:L	0:G	0:G	0:G	0:G	1:L	0:G	0:G
SAOUHSC_A00635	conserved hypothetical protein	0.142857	0.0625	0.866667	0.0129162	72.8215	NO	0:G	0:G	0:G	0:G	0:G	0:G	0:G	0:G	0:G	0:G	0:G	1:L	0:G	0:G	0:G	0:G	0:G	0:G	0:G	0:G	0:G	0:G	0:G	0:G	0:G	0:G	0:G	0:G	0:G	0:G	0:G	0:G	0:G	0:G	1:L	1:L	1:L	0:G	0:G	1:L	0:G	0:G
SAR1126	conserved hypothetical protein	0.142857	0.0625	0.866667	0.0129162	72.8215	NO	0:G	0:G	1:L	0:G	1:L	0:G	0:G	0:G	0:G	0:G	0:G	0:G	0:G	0:G	0:G	0:G	0:G	0:G	0:G	0:G	0:G	0:G	0:G	0:G	0:G	0:G	0:G	0:G	0:G	0:G	0:G	0:G	0:G	0:G	1:L	0:G	0:G	0:G	0:G	0:G	0:G	0:G
SAR1746	conserved hypothetical protein	0.142857	0.0625	0.866667	0.0129162	72.8215	NO	0:G	0:G	0:G	0:G	1:L	1:L	0:G	0:G	0:G	0:G	0:G	1:L	0:G	0:G	0:G	0:G	0:G	0:G	0:G	0:G	0:G	0:G	0:G	0:G	0:G	0:G	0:G	0:G	0:G	0:G	0:G	0:G	0:G	0:G	1:L	0:G	0:G	0:G	0:G	0:G	0:G	0:G
SAR2477	zn-dependent protease	0.142857	0.0625	0.866667	0.0129162	72.8215	NO	1:L	1:L	0:G	0:G	1:L	1:L	0:G	1:L	0:G	1:L	1:L	0:G	0:G	0:G	0:G	0:G	0:G	0:G	0:G	0:G	0:G	0:G	0:G	0:G	0:G	0:G	0:G	0:G	0:G	0:G	0:G	0:G	0:G	0:G	0:G	0:G	0:G	0:G	0:G	0:G	0:G	0:G
USA300HOU_2529	conserved hypothetical protein	0.142857	0.0625	0.866667	0.0129162	72.8215	NO	0:G	0:G	0:G	0:G	1:L	0:G	0:G	0:G	0:G	0:G	0:G	0:G	0:G	0:G	0:G	0:G	0:G	0:G	0:G	0:G	0:G	0:G	0:G	0:G	0:G	0:G	0:G	0:G	0:G	0:G	0:G	0:G	0:G	0:G	1:L	0:G	0:G	1:L	0:G	0:G	0:G	0:G
VBIStaAur138273_0505	predicted protein	0.142857	0.0625	0.866667	0.0129162	72.8215	NO	0:G	0:G	0:G	0:G	1:L	0:G	0:G	0:G	0:G	0:G	0:G	0:G	0:G	0:G	0:G	0:G	0:G	0:G	0:G	0:G	0:G	0:G	0:G	0:G	0:G	0:G	0:G	0:G	0:G	0:G	0:G	0:G	0:G	0:G	1:L	0:G	0:G	0:G	0:G	0:G	0:G	0:G
SATW20_04610(thiI)	putative transcriptional regulator	0.134392	0.25	4.33333	0.014456	81.5031	NO	0:L	0:L	0:L	0:L	0:L	0:L	0:L	0:L	0:L	0:L	0:L	1:G	0:L	0:L	0:L	0:L	0:L	0:L	0:L	0:L	0:L	0:L	0:L	0:L	0:L	0:L	0:L	0:L	0:L	0:L	0:L	0:L	0:L	0:L	0:L	0:L	0:L	0:L	0:L	0:L	0:L	0:L
SATW20_04620(tetM)	tetracycline resistance protein tetm	0.134392	0.25	4.33333	0.014456	81.5031	NO	0:L	0:L	0:L	0:L	0:L	0:L	0:L	0:L	0:L	0:L	0:L	1:G	0:L	0:L	0:L	0:L	0:L	0:L	0:L	0:L	0:L	0:L	0:L	0:L	0:L	0:L	0:L	0:L	0:L	0:L	0:L	0:L	0:L	0:L	0:L	0:L	0:L	0:L	0:L	0:L	0:L	0:L
SAR0842(clfA)	fibrinogen-binding protein	0.133862	0.166667	2.6	0.014668	82.6984	NO	0:G	0:G	0:G	0:G	0:G	0:G	0:G	0:G	1:L	1:L	0:G	0:G	0:G	0:G	0:G	0:G	0:G	0:G	0:G	0:G	0:G	0:G	0:G	1:L	0:G	0:G	0:G	0:G	0:G	0:G	0:G	0:G	0:G	1:L	1:L	0:G	0:G	0:G	0:G	1:L	0:G	0:G
SANG_01037	unknown	0.130952	0.104167	1.51163	0.0154288	86.9876	NO	0:L	0:L	0:L	0:L	0:L	0:L	0:L	0:L	0:L	0:L	0:L	0:L	0:L	0:L	0:L	0:L	0:L	0:L	0:L	0:L	0:L	0:L	0:L	0:L	0:L	0:L	0:L	0:L	0:L	0:L	0:L	0:L	0:L	0:L	0:L	0:L	0:L	0:L	0:L	0:L	0:L	0:L
SAO46_1098	conserved hypothetical protein	0.130952	0.0833333	1.18182	0.0154288	86.9876	NO	0:G	0:G	1:L	0:G	0:G	0:G	0:G	0:G	0:G	0:G	0:G	0:G	0:G	0:G	0:G	0:G	1:L	0:G	0:G	0:G	0:G	0:G	0:G	0:G	0:G	0:G	1:L	1:L	1:L	0:G	0:G	0:G	0:G	0:G	1:L	0:G	0:G	0:G	0:G	0:G	0:G	0:G
USA300HOU_1713	conserved hypothetical protein	0.130952	0.0833333	1.18182	0.0154288	86.9876	NO	0:G	0:G	1:L	0:G	0:G	0:G	0:G	0:G	0:G	0:G	0:G	0:G	0:G	0:G	0:G	0:G	1:L	0:G	0:G	0:G	0:G	0:G	0:G	0:G	0:G	0:G	1:L	1:L	1:L	0:G	0:G	0:G	0:G	0:G	1:L	0:G	0:G	0:G	0:G	0:G	0:G	0:G
SAO11_2591	conserved hypothetical protein	0.129841	0.110625	2.76923	0.0156015	87.9615	NO	0:G	0:G	0:G	0:G	0:G	0:G	0:G	0:G	0:G	0:G	1:L	1:L	0:G	0:G	0:G	0:G	0:G	0:G	0:G	0:G	0:G	0:G	0:G	0:G	0:G	0:G	0:G	0:G	0:G	0:G	0:G	0:G	0:G	0:G	1:L	0:G	1:L	1:L	1:L	1:L	0:G	1:L
HMPREF9529_01911	abortive phage resistance protein	0.12963	0.125	1.85714	0.0157202	88.6304	NO	0:L	0:L	0:L	0:L	0:L	0:L	0:L	0:L	0:L	0:L	0:L	0:L	1:G	0:L	0:L	1:G	1:G	0:L	0:L	0:L	0:L	0:L	0:L	0:L	0:L	0:L	0:L	0:L	0:L	0:L	0:L	0:L	0:L	0:L	0:L	0:L	0:L	0:L	0:L	0:L	0:L	0:L
SATW20_04650(cap8J)	lipoprotein, nlp/p60 family	0.129101	0.229167	3.86486	0.0157413	88.7495	NO	0:L	0:L	0:L	0:L	0:L	0:L	0:L	0:L	0:L	0:L	0:L	1:G	0:L	0:L	0:L	0:L	0:L	0:L	0:L	0:L	0:L	0:L	0:L	0:L	0:L	0:L	0:L	0:L	0:L	0:L	0:L	0:L	0:L	0:L	0:L	0:L	0:L	0:L	0:L	0:L	0:L	0:L
SATW20_04670(capL)	putative atp/gtp-binding protein	0.129101	0.229167	3.86486	0.0157413	88.7495	NO	0:L	0:L	0:L	0:L	0:L	0:L	0:L	0:L	0:L	0:L	0:L	1:G	0:L	0:L	0:L	0:L	0:L	0:L	0:L	0:L	0:L	0:L	0:L	0:L	0:L	0:L	0:L	0:L	0:L	0:L	0:L	0:L	0:L	0:L	0:L	0:L	0:L	0:L	0:L	0:L	0:L	0:L
SATW20_04780	fig086557: conjugation related protein	0.129101	0.229167	3.86486	0.0157413	88.7495	NO	0:L	0:L	0:L	0:L	0:L	0:L	0:L	0:L	0:L	0:L	0:L	1:G	0:L	0:L	0:L	0:L	0:L	0:L	0:L	0:L	0:L	0:L	0:L	0:L	0:L	0:L	0:L	0:L	0:L	0:L	0:L	0:L	0:L	0:L	0:L	0:L	0:L	0:L	0:L	0:L	0:L	0:L
SATW20_04800	replication initiation factor	0.129101	0.229167	3.86486	0.0157413	88.7495	NO	0:L	0:L	0:L	0:L	0:L	0:L	0:L	0:L	0:L	0:L	0:L	1:G	0:L	0:L	0:L	0:L	0:L	0:L	0:L	0:L	0:L	0:L	0:L	0:L	0:L	0:L	0:L	0:L	0:L	0:L	0:L	0:L	0:L	0:L	0:L	0:L	0:L	0:L	0:L	0:L	0:L	0:L
SATW20_04810	dna segregation atpase ftsk/spoiiie	0.129101	0.229167	3.86486	0.0157413	88.7495	NO	0:L	0:L	0:L	0:L	0:L	0:L	0:L	0:L	0:L	0:L	0:L	1:G	0:L	0:L	0:L	0:L	0:L	0:L	0:L	0:L	0:L	0:L	0:L	0:L	0:L	0:L	0:L	0:L	0:L	0:L	0:L	0:L	0:L	0:L	0:L	0:L	0:L	0:L	0:L	0:L	0:L	0:L
SATW20_04830	conjugative transposon protein	0.129101	0.229167	3.86486	0.0157413	88.7495	NO	0:L	0:L	0:L	0:L	0:L	0:L	0:L	0:L	0:L	0:L	0:L	1:G	0:L	0:L	0:L	0:L	0:L	0:L	0:L	0:L	0:L	0:L	0:L	0:L	0:L	0:L	0:L	0:L	0:L	0:L	0:L	0:L	0:L	0:L	0:L	0:L	0:L	0:L	0:L	0:L	0:L	0:L
SA0035	unknown	0.129101	0.145833	2.21951	0.0157413	88.7495	NO	0:L	0:L	0:L	0:L	0:L	0:L	0:L	0:L	0:L	0:L	0:L	0:L	0:L	0:L	0:L	1:G	1:G	0:L	0:L	0:L	0:L	0:L	0:L	0:L	0:L	0:L	0:L	0:L	0:L	0:L	0:L	0:L	0:L	0:L	0:L	0:L	0:L	1:G	0:L	0:L	0:L	0:L
SAMSHR1132_p080	conserved hypothetical protein	0.128571	0.125	1.85714	0.0160218	90.3309	NO	0:L	0:L	0:L	0:L	0:L	0:L	0:L	0:L	0:L	0:L	0:L	0:L	0:L	0:L	0:L	0:L	0:L	0:L	0:L	0:L	0:L	0:L	0:L	0:L	0:L	0:L	0:L	0:L	0:L	0:L	0:L	0:L	0:L	0:L	1:G	0:L	0:L	0:L	0:L	1:G	0:L	0:L
SATW20_p1130	putative membrane protein	0.128571	0.125	1.85714	0.0160218	90.3309	NO	0:L	0:L	0:L	0:L	0:L	0:L	0:L	0:L	0:L	0:L	0:L	0:L	0:L	0:L	0:L	0:L	0:L	0:L	0:L	0:L	0:L	0:L	0:L	0:L	0:L	0:L	0:L	0:L	0:L	0:L	0:L	0:L	0:L	0:L	1:G	0:L	0:L	0:L	0:L	1:G	0:L	0:L
SATW20_p1140(qacA)	antiseptic resistance protein	0.128571	0.125	1.85714	0.0160218	90.3309	NO	0:L	0:L	0:L	0:L	0:L	0:L	0:L	0:L	0:L	0:L	0:L	0:L	0:L	0:L	0:L	0:L	0:L	0:L	0:L	0:L	0:L	0:L	0:L	0:L	0:L	0:L	0:L	0:L	0:L	0:L	0:L	0:L	0:L	0:L	1:G	0:L	0:L	0:L	0:L	1:G	0:L	0:L
SATW20_p1150(qacR)	transcriptional regulator qacr	0.128571	0.125	1.85714	0.0160218	90.3309	NO	0:L	0:L	0:L	0:L	0:L	0:L	0:L	0:L	0:L	0:L	0:L	0:L	0:L	0:L	0:L	0:L	0:L	0:L	0:L	0:L	0:L	0:L	0:L	0:L	0:L	0:L	0:L	0:L	0:L	0:L	0:L	0:L	0:L	0:L	1:G	0:L	0:L	0:L	0:L	1:G	0:L	0:L
USA300HOU_pUSA300HOUMR0028	macrolide transporter	0.128307	0.145833	2.21951	0.0160838	90.6802	NO	0:L	0:L	0:L	0:L	0:L	0:L	0:L	0:L	0:L	0:L	0:L	0:L	0:L	0:L	0:L	0:L	0:L	0:L	0:L	0:L	0:L	0:L	0:L	0:L	0:L	0:L	0:L	0:L	0:L	0:L	0:L	0:L	0:L	0:L	0:L	0:L	0:L	0:L	0:L	0:L	0:L	0:L
USA300HOU_pUSA300HOUMR0029	macrolide 2'-phosphotransferase	0.128307	0.145833	2.21951	0.0160838	90.6802	NO	0:L	0:L	0:L	0:L	0:L	0:L	0:L	0:L	0:L	0:L	0:L	0:L	0:L	0:L	0:L	0:L	0:L	0:L	0:L	0:L	0:L	0:L	0:L	0:L	0:L	0:L	0:L	0:L	0:L	0:L	0:L	0:L	0:L	0:L	0:L	0:L	0:L	0:L	0:L	0:L	0:L	0:L
SIAG_01105	predicted protein	0.126984	0.166667	2.6	0.0165092	93.0788	NO	0:L	0:L	0:L	0:L	0:L	0:L	0:L	0:L	0:L	0:L	0:L	0:L	1:G	0:L	0:L	1:G	0:L	1:G	1:G	1:G	1:G	0:L	1:G	1:G	0:L	0:L	1:G	0:L	0:L	0:L	0:L	1:G	0:L	0:L	0:L	0:L	0:L	0:L	0:L	0:L	0:L	0:L
HMPREF0783_0999(spoIVCA)	cassette chromosome recombinase b	0.126984	0.125	1.85714	0.0165092	93.0788	NO	0:L	0:L	1:G	0:L	0:L	0:L	0:L	0:L	0:L	0:L	0:L	1:G	0:L	0:L	0:L	0:L	0:L	0:L	0:L	0:L	0:L	0:L	0:L	0:L	0:L	0:L	0:L	0:L	0:L	0:L	0:L	0:L	0:L	0:L	0:L	0:L	0:L	0:L	0:L	0:L	0:L	0:L
SATW20_00260	conserved hypothetical protein	0.126984	0.125	1.85714	0.0165092	93.0788	NO	0:L	0:L	1:G	0:L	0:L	0:L	0:L	0:L	0:L	0:L	0:L	1:G	0:L	0:L	0:L	0:L	0:L	0:L	0:L	0:L	0:L	0:L	0:L	0:L	0:L	0:L	0:L	0:L	0:L	0:L	0:L	0:L	0:L	0:L	0:L	0:L	0:L	0:L	0:L	0:L	0:L	0:L
SATW20_00270	conserved hypothetical protein	0.126984	0.125	1.85714	0.0165092	93.0788	NO	0:L	0:L	1:G	0:L	0:L	0:L	0:L	0:L	0:L	0:L	0:L	1:G	0:L	0:L	0:L	0:L	0:L	0:L	0:L	0:L	0:L	0:L	0:L	0:L	0:L	0:L	0:L	0:L	0:L	0:L	0:L	0:L	0:L	0:L	0:L	0:L	0:L	0:L	0:L	0:L	0:L	0:L
SATW20_00300	conserved hypothetical protein	0.126984	0.125	1.85714	0.0165092	93.0788	NO	0:L	0:L	1:G	0:L	0:L	0:L	0:L	0:L	0:L	0:L	0:L	1:G	0:L	0:L	0:L	0:L	0:L	0:L	0:L	0:L	0:L	0:L	0:L	0:L	0:L	0:L	0:L	0:L	0:L	0:L	0:L	0:L	0:L	0:L	0:L	0:L	0:L	0:L	0:L	0:L	0:L	0:L
SATW20_00310	conserved hypothetical protein	0.126984	0.125	1.85714	0.0165092	93.0788	NO	0:L	0:L	1:G	0:L	0:L	0:L	0:L	0:L	0:L	0:L	0:L	1:G	0:L	0:L	0:L	0:L	0:L	0:L	0:L	0:L	0:L	0:L	0:L	0:L	0:L	0:L	0:L	0:L	0:L	0:L	0:L	0:L	0:L	0:L	0:L	0:L	0:L	0:L	0:L	0:L	0:L	0:L
SATW20_00320	putative primase	0.126984	0.125	1.85714	0.0165092	93.0788	NO	0:L	0:L	1:G	0:L	0:L	0:L	0:L	0:L	0:L	0:L	0:L	1:G	0:L	0:L	0:L	0:L	0:L	0:L	0:L	0:L	0:L	0:L	0:L	0:L	0:L	0:L	0:L	0:L	0:L	0:L	0:L	0:L	0:L	0:L	0:L	0:L	0:L	0:L	0:L	0:L	0:L	0:L
VBIStaAur179897_0151	conserved hypothetical protein	0.126984	0.125	1.85714	0.0165092	93.0788	NO	0:L	0:L	1:G	0:L	0:L	0:L	0:L	0:L	0:L	0:L	0:L	1:G	0:L	0:L	0:L	0:L	0:L	0:L	0:L	0:L	0:L	0:L	0:L	0:L	0:L	0:L	0:L	0:L	0:L	0:L	0:L	0:L	0:L	0:L	0:L	0:L	0:L	0:L	0:L	0:L	0:L	0:L
SAKG_02243	phage protein	0.126984	0.104167	1.51163	0.0165092	93.0788	NO	0:L	0:L	0:L	0:L	0:L	0:L	0:L	0:L	0:L	0:L	0:L	0:L	0:L	0:L	0:L	0:L	0:L	0:L	0:L	0:L	0:L	0:L	0:L	0:L	0:L	0:L	0:L	0:L	0:L	0:L	0:L	0:L	0:L	0:L	0:L	0:L	0:L	0:L	0:L	0:L	0:L	1:G
USA300HOU_pUSA300HOUMR0019	strepthothricin acetyltransferase	0.123016	0.125	1.85714	0.0175382	98.8805	NO	0:L	0:L	0:L	0:L	0:L	0:L	0:L	0:L	0:L	0:L	0:L	0:L	0:L	0:L	0:L	0:L	0:L	0:L	0:L	0:L	0:L	0:L	0:L	0:L	0:L	0:L	0:L	0:L	0:L	0:L	0:L	0:L	0:L	0:L	0:L	0:L	0:L	0:L	0:L	0:L	0:L	0:L
SauraC_010100010151	gp24	0.121958	0.104167	1.51163	0.0177784	100.235	NO	1:G	0:L	0:L	0:L	0:L	0:L	0:L	1:G	0:L	0:L	0:L	0:L	0:L	0:L	0:L	0:L	0:L	0:L	0:L	0:L	0:L	0:L	0:L	0:L	0:L	0:L	0:L	0:L	0:L	0:L	0:L	0:L	0:L	0:L	0:L	0:L	0:L	0:L	0:L	0:L	0:L	0:L
SAS0901	gp10	0.120847	0.256458	6	0.0179037	100.941	NO	0:L	0:L	0:L	0:L	1:G	0:L	0:L	0:L	0:L	0:L	0:L	0:L	1:G	1:G	0:L	0:L	0:L	0:L	0:L	0:L	0:L	0:L	0:L	0:L	0:L	0:L	0:L	0:L	0:L	0:L	0:L	0:L	0:L	0:L	0:L	0:L	0:L	0:L	0:L	1:G	0:L	1:G
SATW20_20760(aphA)	aminoglycoside phosphotransferase	0.119048	0.125	1.85714	0.0191807	108.141	NO	0:L	0:L	0:L	0:L	0:L	0:L	0:L	0:L	0:L	0:L	0:L	0:L	0:L	0:L	0:L	0:L	0:L	0:L	0:L	0:L	0:L	0:L	0:L	0:L	0:L	0:L	0:L	0:L	0:L	0:L	0:L	0:L	0:L	0:L	0:L	0:L	0:L	0:L	0:L	0:L	0:L	0:L
SAPIG0865	conserved hypothetical protein	0.119048	0.0833333	1.18182	0.0191807	108.141	NO	1:G	0:L	0:L	0:L	0:L	0:L	0:L	0:L	0:L	0:L	1:G	1:G	0:L	0:L	0:L	1:G	0:L	1:G	1:G	1:G	1:G	0:L	0:L	1:G	1:G	1:G	1:G	1:G	1:G	1:G	1:G	0:L	1:G	1:G	0:L	0:L	0:L	0:L	0:L	0:L	0:L	0:L
USA300HOU_0063	conserved hypothetical protein	0.116402	0.125	1.85714	0.0199071	112.236	NO	0:L	0:L	0:L	0:L	0:L	0:L	0:L	0:L	0:L	0:L	0:L	0:L	0:L	0:L	0:L	0:L	0:L	0:L	0:L	0:L	0:L	0:L	0:L	0:L	0:L	0:L	0:L	0:L	0:L	0:L	0:L	0:L	0:L	0:L	0:L	0:L	0:L	0:L	0:L	1:G	0:L	0:L
SACOL0888	putative lipoprotein	0.116402	0.104167	1.51163	0.0199071	112.236	NO	0:L	0:L	1:G	0:L	0:L	1:G	0:L	0:L	0:L	0:L	0:L	0:L	0:L	0:L	0:L	0:L	0:L	0:L	0:L	0:L	0:L	0:L	0:L	0:L	0:L	0:L	0:L	0:L	0:L	0:L	0:L	0:L	0:L	0:L	0:L	0:L	0:L	0:L	0:L	0:L	0:L	0:L
SAB2277c	conserved hypothetical protein	0.115291	0.131458	3.15789	0.0201046	113.349	NO	0:G	0:G	0:G	0:G	0:G	0:G	0:G	0:G	0:G	0:G	0:G	1:L	1:L	1:L	1:L	1:L	1:L	1:L	1:L	1:L	1:L	1:L	1:L	1:L	1:L	1:L	1:L	1:L	1:L	1:L	1:L	1:L	1:L	1:L	1:L	0:G	0:G	1:L	1:L	0:G	0:G	0:G
SAR0250	conserved hypothetical protein	0.112698	0.0833333	1.18182	0.0209182	117.937	NO	0:G	0:G	0:G	0:G	0:G	0:G	0:G	0:G	0:G	0:G	0:G	0:G	0:G	0:G	0:G	0:G	0:G	0:G	0:G	0:G	0:G	0:G	0:G	0:G	0:G	0:G	0:G	0:G	0:G	0:G	0:G	0:G	0:G	0:G	1:L	0:G	0:G	0:G	0:G	1:L	0:G	0:G
SATW20_08890(int)	pathogenicity island protein, integrase	0.111323	0.318958	7.86207	0.0214595	120.989	NO	0:L	0:L	1:G	0:L	0:L	0:L	0:L	1:G	0:L	0:L	0:L	0:L	1:G	1:G	0:L	0:L	0:L	0:L	0:L	0:L	0:L	0:L	0:L	0:L	1:G	1:G	1:G	1:G	1:G	1:G	1:G	1:G	1:G	1:G	0:L	0:L	0:L	0:L	0:L	0:L	1:G	0:L
CGSSa01_12935	histidine kinase-, dna gyrase b-, and hsp90-like atpase family protein	0.111111	0.104167	1.51163	0.0215898	121.723	NO	0:L	0:L	0:L	0:L	0:L	0:L	0:L	0:L	0:L	0:L	0:L	0:L	0:L	0:L	0:L	0:L	0:L	0:L	0:L	0:L	0:L	0:L	0:L	0:L	0:L	0:L	0:L	0:L	0:L	0:L	0:L	0:L	0:L	0:L	0:L	0:L	0:L	0:L	0:L	0:L	0:L	0:L
CGSSa01_12940	putative membrane protein	0.111111	0.104167	1.51163	0.0215898	121.723	NO	0:L	0:L	0:L	0:L	0:L	0:L	0:L	0:L	0:L	0:L	0:L	0:L	0:L	0:L	0:L	0:L	0:L	0:L	0:L	0:L	0:L	0:L	0:L	0:L	0:L	0:L	0:L	0:L	0:L	0:L	0:L	0:L	0:L	0:L	0:L	0:L	0:L	0:L	0:L	0:L	0:L	0:L
USA300HOU_pUSA300HOUMR0023	bacitracin abc atp binding cassette transporter, membrane protein	0.111111	0.104167	1.51163	0.0215898	121.723	NO	0:L	0:L	0:L	0:L	0:L	0:L	0:L	0:L	0:L	0:L	0:L	0:L	0:L	0:L	0:L	0:L	0:L	0:L	0:L	0:L	0:L	0:L	0:L	0:L	0:L	0:L	0:L	0:L	0:L	0:L	0:L	0:L	0:L	0:L	0:L	0:L	0:L	0:L	0:L	0:L	0:L	0:L
USA300HOU_pUSA300HOUMR0024	bacitracin abc atp binding cassette transporter, abc protein	0.111111	0.104167	1.51163	0.0215898	121.723	NO	0:L	0:L	0:L	0:L	0:L	0:L	0:L	0:L	0:L	0:L	0:L	0:L	0:L	0:L	0:L	0:L	0:L	0:L	0:L	0:L	0:L	0:L	0:L	0:L	0:L	0:L	0:L	0:L	0:L	0:L	0:L	0:L	0:L	0:L	0:L	0:L	0:L	0:L	0:L	0:L	0:L	0:L
SATW20_00350	conserved hypothetical protein	0.111111	0.0833333	1.18182	0.0215898	121.723	NO	0:L	0:L	1:G	0:L	0:L	0:L	0:L	0:L	0:L	0:L	0:L	1:G	0:L	0:L	0:L	0:L	0:L	0:L	0:L	0:L	0:L	0:L	0:L	0:L	0:L	0:L	0:L	0:L	0:L	0:L	0:L	0:L	0:L	0:L	0:L	0:L	0:L	0:L	0:L	0:L	0:L	0:L
VBIStaAur138273_2703	fibronectin-binding protein b	0.110053	0.0833333	1.18182	0.0219588	123.804	NO	0:L	1:G	0:L	0:L	1:G	0:L	0:L	0:L	0:L	0:L	1:G	0:L	0:L	0:L	0:L	0:L	0:L	0:L	0:L	0:L	0:L	0:L	0:L	0:L	0:L	0:L	0:L	1:G	0:L	0:L	0:L	1:G	0:L	0:L	0:L	0:L	0:L	0:L	0:L	1:G	0:L	1:G
SAR0285(hisS)	conserved hypothetical protein	0.11	0.214792	4.94118	0.0219792	123.919	NO	1:G	1:G	1:G	0:L	0:L	0:L	0:L	1:G	0:L	0:L	0:L	0:L	1:G	1:G	1:G	1:G	1:G	1:G	1:G	1:G	1:G	1:G	1:G	1:G	1:G	1:G	1:G	1:G	1:G	1:G	1:G	1:G	1:G	1:G	0:L	0:L	0:L	0:L	0:L	0:L	0:L	0:L
SAR0287	transposase	0.11	0.214792	4.94118	0.0219792	123.919	NO	1:G	1:G	1:G	0:L	0:L	0:L	0:L	1:G	0:L	0:L	0:L	0:L	1:G	1:G	1:G	1:G	1:G	1:G	1:G	1:G	1:G	1:G	1:G	1:G	1:G	1:G	1:G	1:G	1:G	1:G	1:G	1:G	1:G	1:G	0:L	0:L	0:L	0:L	0:L	0:L	0:L	0:L
SAR0290(recJ)	conserved hypothetical protein	0.11	0.214792	4.94118	0.0219792	123.919	NO	1:G	1:G	1:G	0:L	0:L	0:L	0:L	1:G	0:L	0:L	0:L	0:L	1:G	1:G	1:G	1:G	1:G	1:G	1:G	1:G	1:G	1:G	1:G	1:G	1:G	1:G	1:G	1:G	1:G	1:G	1:G	1:G	1:G	1:G	0:L	0:L	0:L	0:L	0:L	0:L	0:L	0:L
HMPREF9528_00513	conserved hypothetical protein	0.11	0.110625	2.76923	0.0219792	123.919	NO	1:L	1:L	0:G	0:G	0:G	0:G	0:G	0:G	0:G	0:G	0:G	1:L	1:L	1:L	1:L	1:L	1:L	1:L	1:L	1:L	1:L	1:L	1:L	1:L	1:L	1:L	1:L	1:L	1:L	1:L	1:L	1:L	1:L	1:L	1:L	1:L	1:L	1:L	1:L	0:G	0:G	0:G
SAB0916c	conserved hypothetical protein	0.11	0.110625	2.76923	0.0219792	123.919	NO	0:G	0:G	0:G	0:G	0:G	0:G	0:G	0:G	0:G	0:G	0:G	1:L	1:L	1:L	1:L	1:L	1:L	1:L	1:L	1:L	1:L	1:L	1:L	1:L	1:L	1:L	1:L	1:L	1:L	1:L	1:L	1:L	1:L	1:L	1:L	1:L	1:L	1:L	1:L	0:G	0:G	0:G
SACOL2457	conserved hypothetical protein	0.11	0.110625	2.76923	0.0219792	123.919	NO	1:L	1:L	0:G	0:G	0:G	0:G	0:G	0:G	0:G	1:L	1:L	1:L	1:L	1:L	1:L	1:L	1:L	1:L	1:L	1:L	1:L	1:L	1:L	1:L	1:L	1:L	1:L	1:L	1:L	1:L	1:L	1:L	1:L	1:L	1:L	1:L	1:L	1:L	1:L	0:G	0:G	0:G
SAMSHR1132_21990	conserved hypothetical protein	0.11	0.110625	2.76923	0.0219792	123.919	NO	1:G	1:G	0:L	0:L	0:L	0:L	0:L	0:L	0:L	0:L	0:L	1:G	1:G	1:G	1:G	1:G	1:G	1:G	1:G	1:G	1:G	1:G	1:G	1:G	1:G	1:G	1:G	1:G	1:G	1:G	1:G	1:G	1:G	1:G	1:G	1:G	1:G	1:G	1:G	0:L	0:L	0:L
SAO46_0244	conserved hypothetical protein	0.11	0.110625	2.76923	0.0219792	123.919	NO	0:G	0:G	1:L	0:G	0:G	0:G	0:G	0:G	0:G	0:G	0:G	1:L	1:L	1:L	1:L	1:L	1:L	1:L	1:L	1:L	1:L	1:L	1:L	1:L	1:L	1:L	1:L	1:L	1:L	1:L	1:L	1:L	1:L	1:L	1:L	0:G	0:G	0:G	0:G	0:G	0:G	0:G
SAO46_1219	conserved hypothetical protein	0.11	0.110625	2.76923	0.0219792	123.919	NO	0:G	0:G	1:L	0:G	0:G	0:G	0:G	0:G	0:G	0:G	0:G	0:G	1:L	1:L	1:L	1:L	1:L	1:L	1:L	1:L	1:L	1:L	1:L	1:L	1:L	1:L	1:L	1:L	1:L	1:L	1:L	1:L	1:L	1:L	1:L	1:L	1:L	1:L	1:L	0:G	0:G	1:L
SAOUHSC_00745	conserved hypothetical protein	0.11	0.110625	2.76923	0.0219792	123.919	NO	1:L	1:L	0:G	0:G	0:G	0:G	0:G	0:G	0:G	0:G	0:G	1:L	1:L	1:L	1:L	1:L	1:L	1:L	1:L	1:L	1:L	1:L	1:L	1:L	1:L	1:L	1:L	1:L	1:L	1:L	1:L	1:L	1:L	1:L	1:L	1:L	1:L	1:L	1:L	0:G	0:G	0:G
SAS2278a	conserved hypothetical protein	0.11	0.110625	2.76923	0.0219792	123.919	NO	0:G	0:G	0:G	0:G	0:G	0:G	0:G	0:G	0:G	0:G	0:G	1:L	1:L	1:L	1:L	1:L	1:L	1:L	1:L	1:L	1:L	1:L	1:L	1:L	1:L	1:L	1:L	1:L	1:L	1:L	1:L	1:L	1:L	1:L	1:L	1:L	1:L	1:L	1:L	0:G	0:G	0:G
SASG_02626	unknown	0.11	0.110625	2.76923	0.0219792	123.919	NO	0:L	0:L	0:L	0:L	1:G	0:L	0:L	0:L	0:L	0:L	0:L	1:G	1:G	1:G	1:G	1:G	1:G	1:G	1:G	1:G	1:G	1:G	1:G	1:G	1:G	1:G	1:G	1:G	1:G	1:G	1:G	1:G	1:G	1:G	0:L	1:G	1:G	1:G	1:G	0:L	0:L	0:L
SAOUHSC_00967	conserved hypothetical protein	0.11	0.048125	1.71429	0.0219792	123.919	NO	0:G	0:G	1:L	0:G	1:L	1:L	1:L	1:L	1:L	1:L	1:L	1:L	0:G	0:G	0:G	0:G	0:G	0:G	0:G	0:G	0:G	0:G	0:G	0:G	0:G	0:G	0:G	0:G	0:G	0:G	0:G	0:G	0:G	0:G	1:L	0:G	0:G	1:L	1:L	0:G	0:G	0:G
SATW20_19690	acetyltransferase (gnat) family protein	0.109788	0.1875	3	0.0219999	124.036	NO	0:L	0:L	0:L	0:L	0:L	0:L	0:L	0:L	0:L	0:L	0:L	0:L	0:L	0:L	0:L	0:L	0:L	0:L	0:L	0:L	0:L	0:L	0:L	0:L	0:L	0:L	0:L	0:L	0:L	0:L	0:L	0:L	0:L	0:L	1:G	0:L	0:L	0:L	0:L	0:L	0:L	0:L
SauraJ_010100007008	tetracycline resistance determinant leader peptide	0.107937	0.166667	2.6	0.0224961	126.833	NO	0:L	0:L	0:L	0:L	0:L	0:L	0:L	0:L	0:L	0:L	0:L	1:G	0:L	0:L	0:L	0:L	0:L	0:L	0:L	0:L	0:L	0:L	0:L	0:L	0:L	0:L	0:L	0:L	0:L	0:L	0:L	0:L	0:L	0:L	0:L	0:L	0:L	0:L	0:L	0:L	0:L	0:L
SAR0063	conserved hypothetical protein	0.107302	0.34625	5.5	0.0226178	127.519	NO	0:L	0:L	0:L	0:L	0:L	0:L	0:L	0:L	0:L	0:L	0:L	0:L	1:G	0:L	0:L	1:G	1:G	0:L	0:L	1:G	1:G	0:L	0:L	0:L	0:L	0:L	0:L	0:L	0:L	0:L	0:L	0:L	0:L	0:L	0:L	0:L	0:L	0:L	0:L	0:L	0:L	0:L
VBIStaAur138273_2694	conserved hypothetical protein	0.107143	0.0833333	1.18182	0.0234944	132.461	NO	0:L	1:G	0:L	0:L	0:L	1:G	0:L	0:L	0:L	0:L	1:G	0:L	1:G	0:L	0:L	0:L	1:G	0:L	0:L	0:L	0:L	0:L	0:L	0:L	0:L	0:L	0:L	0:L	0:L	0:L	0:L	0:L	0:L	0:L	0:L	0:L	0:L	0:L	0:L	1:G	0:L	0:L
VBIStaAur138273_2710	predicted protein	0.107143	0.0833333	1.18182	0.0234944	132.461	NO	0:L	0:L	0:L	0:L	0:L	0:L	0:L	0:L	0:L	0:L	0:L	0:L	1:G	1:G	0:L	0:L	0:L	0:L	0:L	0:L	0:L	0:L	0:L	0:L	0:L	0:L	0:L	0:L	0:L	0:L	0:L	0:L	0:L	0:L	0:L	0:L	0:L	0:L	0:L	1:G	0:L	0:L
SAIG_02534	predicted protein	0.107143	0.0625	0.866667	0.0234944	132.461	NO	0:L	0:L	0:L	0:L	0:L	0:L	0:L	0:L	0:L	0:L	0:L	1:G	0:L	0:L	0:L	0:L	0:L	0:L	0:L	0:L	0:L	0:L	0:L	0:L	0:L	0:L	0:L	0:L	0:L	0:L	0:L	0:L	0:L	0:L	1:G	0:L	0:L	0:L	0:L	0:L	0:L	0:L
SAUSA300_pUSA030006	replication and maintenance protein	0.10582	0.125	1.85714	0.0239081	134.794	NO	0:L	0:L	0:L	0:L	0:L	0:L	0:L	0:L	0:L	0:L	0:L	0:L	0:L	0:L	0:L	0:L	0:L	0:L	0:L	0:L	0:L	0:L	0:L	0:L	0:L	0:L	0:L	0:L	0:L	0:L	0:L	1:G	0:L	0:L	0:L	0:L	0:L	1:G	0:L	0:L	0:L	0:L
SLAG_02871	predicted protein	0.10582	0.0833333	1.18182	0.0239081	134.794	NO	0:L	0:L	0:L	0:L	0:L	0:L	0:L	0:L	0:L	0:L	0:L	0:L	0:L	0:L	0:L	0:L	0:L	0:L	0:L	0:L	0:L	0:L	0:L	0:L	0:L	0:L	0:L	0:L	0:L	0:L	0:L	0:L	0:L	0:L	0:L	0:L	0:L	0:L	0:L	0:L	0:L	0:L
VBIStaAur138273_0529	pathogenicity island dna-binding protein	0.10582	0.0833333	1.18182	0.0239081	134.794	NO	0:L	0:L	0:L	0:L	0:L	0:L	0:L	1:G	0:L	1:G	1:G	0:L	0:L	0:L	1:G	0:L	0:L	0:L	0:L	0:L	0:L	0:L	0:L	0:L	0:L	0:L	0:L	0:L	0:L	0:L	0:L	0:L	0:L	0:L	0:L	0:L	0:L	0:L	0:L	1:G	0:L	0:L
VBIStaAur138273_0530	sapi1 orf21	0.10582	0.0833333	1.18182	0.0239081	134.794	NO	0:L	0:L	0:L	0:L	0:L	0:L	0:L	1:G	0:L	1:G	1:G	0:L	0:L	0:L	1:G	0:L	0:L	0:L	0:L	0:L	0:L	0:L	0:L	0:L	0:L	0:L	0:L	0:L	0:L	0:L	0:L	0:L	0:L	0:L	0:L	0:L	0:L	0:L	0:L	1:G	0:L	0:L
SACOL0346	prophage l54a, n-6-adenine-methyltransferase	0.103175	0.0625	0.866667	0.0255429	144.011	NO	0:L	0:L	0:L	0:L	0:L	0:L	0:L	0:L	0:L	0:L	0:L	0:L	0:L	0:L	0:L	0:L	0:L	0:L	0:L	0:L	0:L	0:L	0:L	1:G	0:L	0:L	0:L	0:L	0:L	0:L	0:L	0:L	0:L	0:L	0:L	0:L	0:L	0:L	0:L	1:G	0:L	0:L
SAJG_02042(hipB)	dna-binding helix-turn-helix protein	0.103175	0.0625	0.866667	0.0255429	144.011	NO	0:L	0:L	0:L	0:L	0:L	1:G	0:L	1:G	1:G	0:L	0:L	0:L	0:L	0:L	0:L	0:L	0:L	0:L	0:L	0:L	0:L	0:L	0:L	0:L	0:L	0:L	0:L	0:L	0:L	0:L	0:L	0:L	0:L	0:L	0:L	0:L	0:L	0:L	1:G	0:L	0:L	0:L
SAOUHSC_01736	conserved hypothetical protein	0.103175	0.0625	0.866667	0.0255429	144.011	NO	0:G	0:G	0:G	0:G	1:L	0:G	0:G	0:G	0:G	0:G	0:G	0:G	0:G	0:G	0:G	0:G	0:G	0:G	0:G	0:G	0:G	0:G	0:G	0:G	0:G	0:G	0:G	0:G	0:G	0:G	0:G	0:G	0:G	0:G	1:L	0:G	0:G	0:G	0:G	0:G	0:G	0:G
SLAG_01301	predicted protein	0.103175	0.0625	0.866667	0.0255429	144.011	NO	0:G	0:G	0:G	0:G	0:G	0:G	0:G	0:G	0:G	0:G	0:G	1:L	0:G	0:G	0:G	0:G	0:G	0:G	0:G	0:G	0:G	0:G	0:G	0:G	0:G	0:G	0:G	0:G	0:G	0:G	0:G	0:G	0:G	0:G	0:G	0:G	0:G	0:G	0:G	1:L	0:G	0:G
SAR0092(yycJ)	amidohydrolase 2	0.102063	0.193958	4.45714	0.0257196	145.007	NO	0:L	1:G	0:L	0:L	1:G	0:L	0:L	0:L	0:L	0:L	0:L	1:G	1:G	1:G	0:L	1:G	1:G	1:G	1:G	1:G	1:G	1:G	1:G	1:G	1:G	1:G	1:G	1:G	1:G	1:G	1:G	1:G	1:G	1:G	0:L	0:L	0:L	0:L	0:L	0:L	0:L	0:L
SAR0093(sasH)	putative membrane protein	0.102063	0.193958	4.45714	0.0257196	145.007	NO	0:L	1:G	0:L	0:L	1:G	0:L	0:L	0:L	0:L	0:L	0:L	1:G	1:G	1:G	0:L	1:G	1:G	1:G	1:G	1:G	1:G	1:G	1:G	1:G	1:G	1:G	1:G	1:G	1:G	1:G	1:G	1:G	1:G	1:G	0:L	0:L	0:L	0:L	0:L	0:L	0:L	0:L
SAR0097(scpA)	hth-type transcriptional regulator	0.102063	0.193958	4.45714	0.0257196	145.007	NO	0:L	1:G	0:L	0:L	1:G	0:L	0:L	0:L	0:L	0:L	0:L	1:G	1:G	1:G	0:L	1:G	1:G	1:G	1:G	1:G	1:G	1:G	1:G	1:G	1:G	1:G	1:G	1:G	1:G	1:G	1:G	1:G	1:G	1:G	0:L	0:L	0:L	0:L	0:L	0:L	0:L	0:L
SauraJ_010100011652	predicted protein	0.102063	0.193958	4.45714	0.0257196	145.007	NO	0:L	1:G	0:L	0:L	1:G	0:L	0:L	0:L	0:L	0:L	0:L	1:G	1:G	1:G	0:L	1:G	1:G	1:G	1:G	1:G	1:G	1:G	1:G	1:G	1:G	1:G	1:G	1:G	1:G	1:G	1:G	1:G	1:G	1:G	0:L	0:L	0:L	0:L	0:L	0:L	0:L	0:L
SauraJ_010100011657(rluB)	predicted protein	0.102063	0.193958	4.45714	0.0257196	145.007	NO	0:L	1:G	0:L	0:L	1:G	0:L	0:L	0:L	0:L	0:L	0:L	1:G	1:G	1:G	0:L	1:G	1:G	1:G	1:G	1:G	1:G	1:G	1:G	1:G	1:G	1:G	1:G	1:G	1:G	1:G	1:G	1:G	1:G	1:G	0:L	0:L	0:L	0:L	0:L	0:L	0:L	0:L
HMPREF9529_01910	abi-alpha protein	0.100529	0.0833333	1.18182	0.0270588	152.558	NO	0:L	0:L	0:L	0:L	0:L	0:L	0:L	0:L	0:L	0:L	0:L	0:L	0:L	0:L	0:L	1:G	1:G	0:L	0:L	0:L	0:L	0:L	0:L	0:L	0:L	0:L	0:L	0:L	0:L	0:L	0:L	0:L	0:L	0:L	0:L	0:L	0:L	0:L	0:L	0:L	0:L	0:L
SA21189_0318	aminoacyltransferase femb family protein	0.100529	0.0833333	1.18182	0.0270588	152.558	NO	0:L	0:L	0:L	0:L	0:L	0:L	0:L	0:L	0:L	0:L	1:G	1:G	1:G	1:G	0:L	0:L	0:L	0:L	0:L	0:L	0:L	0:L	0:L	0:L	0:L	0:L	0:L	0:L	0:L	0:L	0:L	0:L	0:L	0:L	0:L	0:L	0:L	0:L	0:L	0:L	0:L	0:L
HMPREF9529_01919	conserved domain protein	0.100529	0.0625	0.866667	0.0270588	152.558	NO	0:L	0:L	1:G	0:L	0:L	0:L	0:L	0:L	0:L	0:L	0:L	1:G	0:L	0:L	0:L	0:L	0:L	0:L	0:L	0:L	0:L	0:L	0:L	0:L	0:L	0:L	0:L	0:L	0:L	0:L	0:L	0:L	0:L	0:L	0:L	0:L	0:L	0:L	0:L	0:L	0:L	0:L
SAO46_2160	conserved hypothetical protein	0.100529	0.0625	0.866667	0.0270588	152.558	NO	0:L	0:L	0:L	0:L	0:L	0:L	0:L	0:L	0:L	0:L	1:G	0:L	0:L	0:L	0:L	0:L	0:L	0:L	0:L	0:L	0:L	0:L	0:L	0:L	0:L	0:L	0:L	0:L	0:L	0:L	0:L	0:L	0:L	0:L	0:L	0:L	0:L	0:L	0:L	1:G	0:L	0:L
SAOUHSC_00460	conserved hypothetical protein	0.100529	0.0625	0.866667	0.0270588	152.558	NO	0:G	0:G	0:G	0:G	1:L	0:G	0:G	0:G	0:G	0:G	0:G	0:G	0:G	0:G	0:G	0:G	0:G	0:G	0:G	0:G	0:G	0:G	0:G	0:G	0:G	0:G	0:G	0:G	0:G	0:G	0:G	0:G	0:G	0:G	1:L	0:G	0:G	0:G	0:G	0:G	0:G	0:G
SAPG_00534	predicted protein	0.100529	0.0625	0.866667	0.0270588	152.558	NO	0:L	0:L	0:L	0:L	0:L	0:L	0:L	0:L	0:L	0:L	0:L	0:L	0:L	0:L	0:L	0:L	0:L	0:L	0:L	0:L	0:L	0:L	0:L	0:L	0:L	0:L	1:G	0:L	0:L	0:L	0:L	0:L	0:L	0:L	1:G	0:L	0:L	1:G	0:L	0:L	0:L	0:L
VBIStaAur138273_2383	conserved hypothetical protein	0.100529	0.0625	0.866667	0.0270588	152.558	NO	0:L	0:L	0:L	0:L	0:L	0:L	0:L	0:L	0:L	0:L	1:G	0:L	0:L	0:L	0:L	0:L	0:L	0:L	0:L	0:L	0:L	0:L	0:L	0:L	0:L	0:L	0:L	0:L	0:L	0:L	0:L	0:L	0:L	0:L	0:L	0:L	0:L	0:L	0:L	1:G	0:L	0:L
VBIStaAur138273_2384	orf089	0.100529	0.0625	0.866667	0.0270588	152.558	NO	0:L	0:L	0:L	0:L	0:L	0:L	0:L	0:L	0:L	0:L	1:G	0:L	0:L	0:L	0:L	0:L	0:L	0:L	0:L	0:L	0:L	0:L	0:L	0:L	0:L	0:L	0:L	0:L	0:L	0:L	0:L	0:L	0:L	0:L	0:L	0:L	0:L	0:L	0:L	1:G	0:L	0:L
MW2073	conserved hypothetical protein	0.1	0.166667	2.6	0.0270862	152.712	NO	0:L	0:L	0:L	0:L	0:L	0:L	0:L	0:L	0:L	0:L	0:L	0:L	0:L	0:L	1:G	0:L	0:L	0:L	0:L	0:L	0:L	0:L	1:G	0:L	0:L	1:G	0:L	0:L	0:L	0:L	1:G	0:L	0:L	0:L	0:L	0:L	0:L	0:L	0:L	0:L	0:L	0:L
SAV0865	conserved hypothetical protein	0.097619	0.125	1.85714	0.0276383	155.825	NO	0:L	0:L	0:L	0:L	0:L	0:L	0:L	0:L	0:L	0:L	0:L	0:L	0:L	0:L	0:L	0:L	0:L	0:L	0:L	0:L	0:L	0:L	0:L	0:L	0:L	0:L	0:L	0:L	0:L	0:L	0:L	0:L	0:L	0:L	0:L	0:L	0:L	0:L	0:L	0:L	0:L	0:L
SAUSA300_2435(sasG)	virulence-associated cell-wall-anchored protein sasg (lpxtg motif), binding to squamous nasal epithelial cells	0.0962434	0.318958	7.86207	0.0280068	157.902	NO	0:L	0:L	1:G	0:L	0:L	0:L	0:L	0:L	0:L	0:L	0:L	0:L	0:L	0:L	0:L	0:L	0:L	0:L	0:L	0:L	0:L	0:L	0:L	0:L	0:L	0:L	0:L	0:L	0:L	0:L	0:L	0:L	0:L	0:L	0:L	0:L	0:L	0:L	0:L	0:L	0:L	1:G
SAUSA300_0900	competence protein coia	0.0952381	0.3125	5.90909	0.0323238	182.242	NO	0:L	0:L	0:L	0:L	0:L	0:L	0:L	0:L	0:L	0:L	0:L	0:L	0:L	0:L	0:L	0:L	0:L	0:L	0:L	0:L	0:L	0:L	0:L	0:L	0:L	0:L	0:L	0:L	0:L	0:L	0:L	0:L	0:L	0:L	0:L	0:L	0:L	0:L	0:L	0:L	0:L	0:L
SauraJ_010100011307	unknown	0.0952381	0.166667	2.6	0.0323238	182.242	NO	0:L	0:L	0:L	0:L	0:L	0:L	0:L	0:L	0:L	0:L	0:L	0:L	1:G	1:G	0:L	0:L	0:L	0:L	0:L	0:L	0:L	0:L	0:L	0:L	1:G	1:G	1:G	1:G	1:G	1:G	1:G	1:G	1:G	1:G	0:L	0:L	0:L	0:L	0:L	0:L	0:L	0:L
HMPREF0772_12171	predicted protein	0.0952381	0.0833333	1.18182	0.0323238	182.242	NO	0:L	0:L	0:L	0:L	0:L	0:L	0:L	0:L	0:L	0:L	0:L	0:L	1:G	1:G	0:L	0:L	0:L	0:L	1:G	1:G	1:G	0:L	1:G	0:L	0:L	0:L	0:L	0:L	0:L	0:L	0:L	0:L	0:L	0:L	0:L	1:G	1:G	0:L	0:L	0:L	0:L	0:L
HMPREF0772_12254	predicted protein	0.0952381	0.0833333	1.18182	0.0323238	182.242	NO	0:L	0:L	0:L	0:L	0:L	0:L	0:L	0:L	0:L	0:L	0:L	0:L	1:G	0:L	0:L	1:G	0:L	1:G	1:G	1:G	1:G	0:L	1:G	0:L	0:L	0:L	0:L	0:L	0:L	0:L	0:L	1:G	0:L	0:L	0:L	0:L	0:L	0:L	0:L	0:L	0:L	0:L
SAR0084	predicted protein	0.0952381	0.0833333	1.18182	0.0323238	182.242	NO	0:L	0:L	0:L	0:L	0:L	0:L	0:L	0:L	0:L	0:L	0:L	0:L	1:G	0:L	0:L	1:G	0:L	1:G	1:G	1:G	1:G	0:L	0:L	0:L	0:L	0:L	0:L	0:L	0:L	0:L	0:L	1:G	0:L	0:L	0:L	0:L	0:L	0:L	0:L	0:L	0:L	0:L
SAR1315	predicted protein	0.0952381	0.0833333	1.18182	0.0323238	182.242	NO	0:L	0:L	0:L	0:L	0:L	0:L	0:L	0:L	0:L	0:L	0:L	0:L	1:G	0:L	1:G	1:G	0:L	1:G	1:G	1:G	1:G	0:L	1:G	1:G	1:G	0:L	1:G	1:G	1:G	0:L	1:G	1:G	1:G	1:G	0:L	0:L	0:L	0:L	0:L	0:L	0:L	0:L
SASG_01695	replication protein a	0.0952381	0.0833333	1.18182	0.0323238	182.242	NO	0:L	0:L	0:L	0:L	0:L	0:L	0:L	0:L	0:L	0:L	0:L	0:L	0:L	0:L	1:G	1:G	1:G	1:G	1:G	1:G	1:G	0:L	0:L	0:L	0:L	0:L	0:L	0:L	0:L	0:L	0:L	0:L	0:L	0:L	0:L	0:L	0:L	0:L	0:L	0:L	0:L	0:L
SATG_02520	conserved hypothetical protein	0.0952381	0.0833333	1.18182	0.0323238	182.242	NO	1:G	1:G	0:L	0:L	0:L	0:L	0:L	0:L	0:L	0:L	0:L	0:L	1:G	0:L	1:G	1:G	0:L	1:G	1:G	1:G	1:G	0:L	1:G	1:G	0:L	1:G	1:G	1:G	0:L	0:L	1:G	1:G	0:L	0:L	0:L	0:L	0:L	0:L	0:L	0:L	0:L	0:L
HMPREF0782_0610	conserved hypothetical protein	0.0952381	0.0625	0.866667	0.0323238	182.242	NO	0:L	0:L	0:L	0:L	0:L	0:L	0:L	0:L	0:L	0:L	0:L	0:L	0:L	0:L	0:L	0:L	0:L	0:L	0:L	0:L	0:L	0:L	0:L	0:L	0:L	0:L	0:L	0:L	0:L	0:L	0:L	0:L	0:L	0:L	0:L	0:L	0:L	1:G	1:G	0:L	0:L	0:L
M013TW_2452	putative helicase	0.0952381	0.0625	0.866667	0.0323238	182.242	NO	0:L	0:L	1:G	0:L	0:L	1:G	0:L	0:L	0:L	1:G	0:L	0:L	0:L	0:L	0:L	1:G	1:G	0:L	0:L	0:L	0:L	0:L	0:L	0:L	0:L	0:L	0:L	0:L	0:L	0:L	0:L	0:L	0:L	0:L	0:L	0:L	0:L	0:L	0:L	0:L	0:L	0:L
SAMSHR1132_05750	phosphatase	0.0952381	0.0625	0.866667	0.0323238	182.242	NO	0:L	0:L	0:L	0:L	0:L	0:L	0:L	0:L	0:L	0:L	0:L	0:L	1:G	1:G	1:G	0:L	0:L	0:L	0:L	0:L	0:L	0:L	0:L	1:G	1:G	1:G	1:G	1:G	1:G	1:G	1:G	1:G	1:G	1:G	1:G	0:L	0:L	0:L	0:L	0:L	0:L	0:L
SAS2448(crtM)	dehydrosqualene synthase	0.0952381	0.0625	0.866667	0.0323238	182.242	NO	0:G	0:G	0:G	0:G	0:G	0:G	0:G	0:G	0:G	0:G	0:G	0:G	0:G	0:G	0:G	0:G	0:G	0:G	0:G	1:L	1:L	0:G	0:G	0:G	0:G	0:G	0:G	0:G	0:G	0:G	0:G	0:G	0:G	0:G	1:L	0:G	0:G	0:G	0:G	0:G	0:G	0:G
SIAG_02313	unknown	0.0952381	0.0625	0.866667	0.0323238	182.242	NO	0:L	0:L	0:L	0:L	0:L	0:L	0:L	0:L	0:L	0:L	0:L	0:L	0:L	0:L	0:L	0:L	0:L	0:L	0:L	1:G	1:G	0:L	0:L	0:L	0:L	0:L	0:L	0:L	0:L	0:L	0:L	0:L	0:L	0:L	0:L	0:L	0:L	1:G	0:L	0:L	0:L	0:L
HMPREF0774_2433	unknown	0.0952381	0.0416667	0.565217	0.0323238	182.242	NO	1:G	0:L	0:L	0:L	0:L	0:L	0:L	0:L	0:L	0:L	0:L	1:G	0:L	0:L	1:G	0:L	0:L	0:L	0:L	0:L	0:L	0:L	0:L	0:L	0:L	0:L	0:L	0:L	0:L	0:L	0:L	0:L	0:L	0:L	0:L	0:L	0:L	1:G	1:G	0:L	0:L	0:L
HMPREF9528_01128	conserved domain protein	0.0952381	0.0416667	0.565217	0.0323238	182.242	NO	0:G	0:G	0:G	0:G	0:G	0:G	0:G	0:G	0:G	0:G	0:G	0:G	0:G	0:G	0:G	0:G	0:G	0:G	0:G	0:G	0:G	0:G	0:G	0:G	0:G	0:G	0:G	0:G	0:G	0:G	0:G	0:G	0:G	0:G	1:L	0:G	0:G	0:G	0:G	1:L	0:G	0:G
NWMN_1081	probable membrane protein	0.0952381	0.0416667	0.565217	0.0323238	182.242	NO	0:G	0:G	0:G	0:G	0:G	0:G	0:G	0:G	0:G	0:G	0:G	1:L	0:G	0:G	0:G	0:G	0:G	0:G	0:G	0:G	0:G	0:G	0:G	0:G	0:G	0:G	0:G	0:G	0:G	0:G	0:G	0:G	0:G	0:G	1:L	0:G	0:G	0:G	0:G	0:G	0:G	0:G
SA21193_0791	phenazine biosynthesis protein, phzf family	0.0952381	0.0416667	0.565217	0.0323238	182.242	NO	0:L	0:L	0:L	0:L	0:L	0:L	0:L	0:L	0:L	0:L	0:L	0:L	0:L	0:L	0:L	0:L	0:L	0:L	0:L	0:L	0:L	0:L	0:L	0:L	0:L	0:L	0:L	0:L	0:L	0:L	0:L	0:L	0:L	0:L	1:G	0:L	0:L	0:L	0:L	0:L	0:L	0:L
SA21193_2510	transposase domain protein	0.0952381	0.0416667	0.565217	0.0323238	182.242	NO	0:L	0:L	1:G	0:L	0:L	1:G	0:L	0:L	0:L	0:L	0:L	0:L	0:L	0:L	0:L	0:L	0:L	0:L	0:L	0:L	0:L	0:L	0:L	0:L	0:L	0:L	0:L	0:L	0:L	0:L	0:L	0:L	0:L	0:L	0:L	0:L	0:L	0:L	0:L	0:L	0:L	0:L
SA21259_0999	conserved hypothetical protein	0.0952381	0.0416667	0.565217	0.0323238	182.242	NO	0:L	0:L	1:G	0:L	1:G	0:L	0:L	0:L	0:L	0:L	0:L	0:L	0:L	0:L	0:L	0:L	0:L	0:L	0:L	0:L	0:L	0:L	0:L	0:L	0:L	0:L	0:L	0:L	0:L	0:L	0:L	1:G	0:L	0:L	0:L	0:L	0:L	0:L	0:L	0:L	0:L	0:L
SA21266_1007	conserved domain protein	0.0952381	0.0416667	0.565217	0.0323238	182.242	NO	0:L	0:L	0:L	0:L	0:L	0:L	0:L	1:G	0:L	0:L	0:L	1:G	0:L	0:L	0:L	0:L	0:L	0:L	0:L	0:L	0:L	0:L	0:L	0:L	0:L	0:L	0:L	0:L	0:L	0:L	0:L	0:L	0:L	0:L	0:L	0:L	0:L	0:L	0:L	0:L	0:L	0:L
SA21266_1008	conserved domain protein	0.0952381	0.0416667	0.565217	0.0323238	182.242	NO	0:L	0:L	0:L	0:L	0:L	0:L	0:L	1:G	0:L	0:L	0:L	1:G	0:L	0:L	0:L	0:L	0:L	0:L	0:L	0:L	0:L	0:L	0:L	0:L	0:L	0:L	0:L	0:L	0:L	0:L	0:L	0:L	0:L	0:L	0:L	0:L	0:L	0:L	0:L	0:L	0:L	0:L
SA21310_0134	conserved hypothetical protein	0.0952381	0.0416667	0.565217	0.0323238	182.242	NO	0:L	0:L	0:L	0:L	0:L	1:G	0:L	1:G	0:L	0:L	0:L	0:L	0:L	0:L	0:L	0:L	0:L	0:L	0:L	0:L	0:L	0:L	0:L	0:L	0:L	0:L	0:L	0:L	0:L	0:L	0:L	0:L	0:L	0:L	1:G	0:L	0:L	0:L	1:G	0:L	0:L	0:L
SA21310_1984	conserved hypothetical protein	0.0952381	0.0416667	0.565217	0.0323238	182.242	NO	0:L	0:L	1:G	0:L	1:G	0:L	0:L	0:L	0:L	0:L	0:L	0:L	0:L	0:L	0:L	0:L	0:L	0:L	0:L	0:L	0:L	0:L	0:L	0:L	0:L	0:L	0:L	0:L	0:L	0:L	0:L	0:L	0:L	0:L	0:L	0:L	0:L	0:L	1:G	0:L	0:L	0:L
SAA6008_02300(ctaB)	conserved hypothetical protein	0.0952381	0.0416667	0.565217	0.0323238	182.242	NO	0:G	0:G	0:G	0:G	0:G	0:G	0:G	0:G	0:G	0:G	0:G	1:L	0:G	0:G	0:G	0:G	0:G	0:G	0:G	0:G	0:G	0:G	0:G	0:G	0:G	0:G	0:G	0:G	0:G	0:G	0:G	0:G	0:G	0:G	1:L	1:L	1:L	0:G	0:G	0:G	0:G	0:G
SAA6159_00372	putative transcriptional regulator	0.0952381	0.0416667	0.565217	0.0323238	182.242	NO	0:L	0:L	1:G	0:L	1:G	0:L	0:L	0:L	0:L	0:L	0:L	0:L	0:L	0:L	0:L	0:L	0:L	0:L	0:L	0:L	0:L	0:L	0:L	0:L	0:L	0:L	0:L	0:L	0:L	0:L	0:L	0:L	0:L	0:L	0:L	0:L	0:L	0:L	0:L	0:L	0:L	0:L
SAA6159_00680	conserved hypothetical protein	0.0952381	0.0416667	0.565217	0.0323238	182.242	NO	0:L	0:L	1:G	0:L	1:G	0:L	0:L	0:L	1:G	1:G	0:L	0:L	0:L	0:L	0:L	0:L	0:L	0:L	0:L	0:L	0:L	0:L	0:L	0:L	0:L	0:L	0:L	0:L	0:L	0:L	0:L	0:L	0:L	0:L	0:L	0:L	0:L	0:L	0:L	0:L	0:L	0:L
SAA6159_01168	conserved hypothetical protein	0.0952381	0.0416667	0.565217	0.0323238	182.242	NO	0:L	0:L	0:L	0:L	1:G	0:L	0:L	0:L	0:L	0:L	0:L	1:G	0:L	0:L	0:L	0:L	0:L	0:L	0:L	0:L	0:L	0:L	0:L	0:L	0:L	0:L	0:L	0:L	0:L	0:L	0:L	0:L	0:L	0:L	0:L	0:L	0:L	0:L	0:L	0:L	0:L	0:L
SAA6159_01172	conserved hypothetical protein	0.0952381	0.0416667	0.565217	0.0323238	182.242	NO	1:G	1:G	0:L	0:L	1:G	0:L	0:L	0:L	0:L	0:L	0:L	0:L	0:L	0:L	0:L	0:L	0:L	0:L	0:L	0:L	0:L	0:L	0:L	0:L	0:L	0:L	0:L	0:L	0:L	0:L	0:L	0:L	0:L	0:L	1:G	0:L	0:L	0:L	0:L	0:L	0:L	0:L
SAA6159_02121	unknown	0.0952381	0.0416667	0.565217	0.0323238	182.242	NO	1:G	1:G	0:L	0:L	1:G	0:L	0:L	0:L	0:L	0:L	0:L	0:L	0:L	0:L	0:L	0:L	0:L	0:L	0:L	0:L	0:L	0:L	0:L	0:L	0:L	0:L	0:L	0:L	0:L	0:L	0:L	0:L	0:L	0:L	0:L	0:L	0:L	1:G	1:G	0:L	0:L	0:L
SAA6159_02123	conserved hypothetical protein	0.0952381	0.0416667	0.565217	0.0323238	182.242	NO	0:L	0:L	0:L	0:L	1:G	0:L	0:L	0:L	0:L	0:L	0:L	0:L	0:L	0:L	0:L	0:L	0:L	0:L	0:L	0:L	0:L	0:L	0:L	0:L	0:L	0:L	0:L	0:L	0:L	0:L	0:L	0:L	0:L	0:L	1:G	0:L	0:L	0:L	0:L	0:L	0:L	0:L
SAB2246c	conserved hypothetical protein	0.0952381	0.0416667	0.565217	0.0323238	182.242	NO	0:G	0:G	0:G	0:G	0:G	0:G	0:G	0:G	0:G	0:G	0:G	0:G	0:G	0:G	0:G	0:G	0:G	0:G	0:G	0:G	0:G	0:G	0:G	0:G	0:G	0:G	0:G	0:G	0:G	0:G	0:G	0:G	0:G	0:G	1:L	0:G	0:G	1:L	1:L	0:G	0:G	0:G
SACOL0049	domain of unknown function, putative	0.0952381	0.0416667	0.565217	0.0323238	182.242	NO	0:L	0:L	0:L	0:L	0:L	0:L	0:L	0:L	0:L	0:L	0:L	1:G	0:L	0:L	0:L	0:L	0:L	0:L	0:L	0:L	0:L	0:L	0:L	0:L	0:L	0:L	0:L	0:L	0:L	0:L	0:L	0:L	0:L	0:L	0:L	0:L	0:L	0:L	0:L	0:L	0:L	0:L
SAEMRSA15_00410	conserved hypothetical protein	0.0952381	0.0416667	0.565217	0.0323238	182.242	NO	0:L	0:L	0:L	0:L	0:L	0:L	0:L	0:L	0:L	0:L	0:L	0:L	0:L	0:L	0:L	0:L	0:L	0:L	0:L	0:L	0:L	0:L	0:L	0:L	0:L	0:L	0:L	0:L	0:L	0:L	0:L	0:L	0:L	0:L	0:L	0:L	0:L	1:G	0:L	1:G	0:L	0:L
SAEMRSA15_00430	adenylate/guanylate cyclase catalytic domain protein	0.0952381	0.0416667	0.565217	0.0323238	182.242	NO	0:L	0:L	0:L	0:L	0:L	0:L	0:L	1:G	0:L	0:L	0:L	0:L	0:L	0:L	0:L	0:L	0:L	0:L	0:L	0:L	0:L	0:L	0:L	0:L	0:L	0:L	0:L	0:L	0:L	0:L	0:L	0:L	0:L	0:L	0:L	0:L	0:L	1:G	1:G	0:L	0:L	0:L
SAEMRSA15_00440	putative membrane protein	0.0952381	0.0416667	0.565217	0.0323238	182.242	NO	0:L	0:L	0:L	0:L	0:L	0:L	0:L	1:G	0:L	0:L	0:L	0:L	0:L	0:L	0:L	0:L	0:L	0:L	0:L	0:L	0:L	0:L	0:L	0:L	0:L	0:L	0:L	0:L	0:L	0:L	0:L	0:L	0:L	0:L	0:L	0:L	0:L	1:G	1:G	0:L	0:L	0:L
SAEMRSA15_00480	conserved hypothetical protein	0.0952381	0.0416667	0.565217	0.0323238	182.242	NO	0:L	0:L	0:L	0:L	1:G	0:L	0:L	0:L	0:L	0:L	0:L	0:L	0:L	0:L	0:L	0:L	0:L	0:L	0:L	0:L	0:L	0:L	0:L	0:L	0:L	0:L	0:L	0:L	0:L	0:L	0:L	0:L	0:L	0:L	0:L	0:L	0:L	1:G	1:G	0:L	0:L	0:L
SAEMRSA15_11540	regulatory protein gntr	0.0952381	0.0416667	0.565217	0.0323238	182.242	NO	1:G	1:G	0:L	0:L	1:G	0:L	0:L	0:L	0:L	0:L	0:L	0:L	0:L	0:L	0:L	0:L	0:L	0:L	0:L	0:L	0:L	0:L	0:L	0:L	0:L	0:L	0:L	0:L	0:L	0:L	0:L	0:L	0:L	0:L	0:L	0:L	0:L	1:G	1:G	0:L	0:L	0:L
SAEMRSA15_19700	is232 transposase-like protein	0.0952381	0.0416667	0.565217	0.0323238	182.242	NO	0:L	0:L	1:G	0:L	0:L	0:L	0:L	0:L	0:L	0:L	0:L	0:L	0:L	0:L	0:L	0:L	0:L	0:L	0:L	0:L	0:L	0:L	0:L	0:L	0:L	0:L	0:L	0:L	0:L	0:L	0:L	0:L	0:L	0:L	0:L	0:L	0:L	1:G	1:G	0:L	0:L	0:L
SAEMRSA15_21090	predicted protein	0.0952381	0.0416667	0.565217	0.0323238	182.242	NO	0:L	1:G	0:L	0:L	0:L	0:L	0:L	0:L	0:L	0:L	0:L	1:G	0:L	0:L	0:L	0:L	0:L	0:L	0:L	0:L	0:L	0:L	0:L	0:L	0:L	0:L	0:L	0:L	0:L	0:L	0:L	0:L	0:L	0:L	0:L	1:G	1:G	1:G	1:G	0:L	0:L	0:L
SAEMRSA15_21100	predicted protein	0.0952381	0.0416667	0.565217	0.0323238	182.242	NO	1:G	1:G	0:L	0:L	0:L	0:L	0:L	0:L	0:L	0:L	0:L	1:G	0:L	0:L	0:L	0:L	0:L	0:L	0:L	0:L	0:L	0:L	0:L	0:L	0:L	0:L	0:L	0:L	0:L	0:L	0:L	0:L	0:L	0:L	0:L	1:G	1:G	1:G	1:G	0:L	0:L	0:L
SAEMRSA15_23780	conserved hypothetical protein	0.0952381	0.0416667	0.565217	0.0323238	182.242	NO	0:L	0:L	1:G	0:L	0:L	0:L	0:L	0:L	0:L	0:L	0:L	0:L	0:L	0:L	0:L	0:L	0:L	0:L	0:L	0:L	0:L	0:L	0:L	0:L	0:L	0:L	0:L	0:L	0:L	0:L	0:L	0:L	0:L	0:L	0:L	0:L	0:L	1:G	0:L	0:L	0:L	0:L
SAFG_02285	conserved hypothetical protein	0.0952381	0.0416667	0.565217	0.0323238	182.242	NO	1:G	0:L	0:L	0:L	0:L	0:L	0:L	0:L	0:L	0:L	0:L	1:G	0:L	0:L	1:G	0:L	0:L	0:L	0:L	0:L	0:L	0:L	0:L	0:L	0:L	0:L	0:L	0:L	0:L	0:L	0:L	0:L	0:L	0:L	0:L	0:L	0:L	0:L	0:L	0:L	0:L	0:L
SAJG_02038	predicted protein	0.0952381	0.0416667	0.565217	0.0323238	182.242	NO	0:L	0:L	0:L	0:L	0:L	1:G	0:L	1:G	0:L	0:L	1:G	0:L	0:L	0:L	0:L	0:L	0:L	0:L	0:L	0:L	0:L	0:L	0:L	0:L	0:L	0:L	0:L	0:L	0:L	0:L	0:L	0:L	0:L	0:L	0:L	0:L	0:L	0:L	0:L	0:L	0:L	0:L
SAJG_02039	predicted protein	0.0952381	0.0416667	0.565217	0.0323238	182.242	NO	0:L	0:L	0:L	0:L	0:L	1:G	0:L	1:G	0:L	0:L	1:G	0:L	0:L	0:L	0:L	0:L	0:L	0:L	0:L	0:L	0:L	0:L	0:L	0:L	0:L	0:L	0:L	0:L	0:L	0:L	0:L	0:L	0:L	0:L	0:L	0:L	0:L	0:L	0:L	0:L	0:L	0:L
SALG_00676	nad-dependent epimerase/dehydratase	0.0952381	0.0416667	0.565217	0.0323238	182.242	NO	0:L	0:L	0:L	0:L	1:G	0:L	0:L	0:L	0:L	0:L	0:L	0:L	0:L	0:L	0:L	0:L	0:L	0:L	0:L	0:L	0:L	0:L	0:L	0:L	0:L	0:L	0:L	0:L	0:L	0:L	0:L	0:L	0:L	0:L	1:G	1:G	1:G	0:L	0:L	0:L	0:L	0:L
SALG_00677	predicted protein	0.0952381	0.0416667	0.565217	0.0323238	182.242	NO	0:L	0:L	0:L	0:L	1:G	0:L	0:L	0:L	0:L	0:L	0:L	0:L	0:L	0:L	0:L	0:L	0:L	0:L	0:L	0:L	0:L	0:L	0:L	0:L	0:L	0:L	0:L	0:L	0:L	0:L	0:L	0:L	0:L	0:L	1:G	1:G	1:G	0:L	0:L	0:L	0:L	0:L
SAMSHR1132_15320	conserved domain protein	0.0952381	0.0416667	0.565217	0.0323238	182.242	NO	0:L	0:L	0:L	0:L	0:L	1:G	0:L	0:L	0:L	0:L	0:L	0:L	0:L	0:L	0:L	0:L	0:L	0:L	0:L	0:L	0:L	0:L	0:L	0:L	0:L	0:L	1:G	0:L	0:L	0:L	0:L	0:L	0:L	0:L	1:G	0:L	0:L	1:G	0:L	0:L	0:L	0:L
SAMSHR1132_24460	conserved hypothetical protein	0.0952381	0.0416667	0.565217	0.0323238	182.242	NO	0:L	0:L	1:G	0:L	0:L	0:L	0:L	0:L	0:L	0:L	0:L	0:L	0:L	0:L	0:L	0:L	0:L	0:L	0:L	0:L	0:L	0:L	0:L	0:L	0:L	0:L	0:L	0:L	0:L	0:L	0:L	0:L	0:L	0:L	1:G	0:L	0:L	0:L	0:L	0:L	0:L	0:L
SAO46_0594	formate acetyltransferase activating enzyme	0.0952381	0.0416667	0.565217	0.0323238	182.242	NO	0:G	0:G	0:G	0:G	0:G	0:G	0:G	0:G	0:G	0:G	0:G	0:G	0:G	0:G	0:G	0:G	0:G	0:G	0:G	0:G	0:G	0:G	0:G	0:G	0:G	0:G	0:G	0:G	0:G	0:G	0:G	0:G	0:G	0:G	1:L	0:G	0:G	0:G	0:G	0:G	0:G	0:G
SAOUHSC_01233	conserved hypothetical protein	0.0952381	0.0416667	0.565217	0.0323238	182.242	NO	0:G	0:G	0:G	0:G	0:G	0:G	0:G	0:G	0:G	0:G	0:G	0:G	0:G	0:G	0:G	0:G	0:G	0:G	0:G	0:G	0:G	0:G	0:G	0:G	0:G	0:G	0:G	0:G	0:G	0:G	0:G	0:G	0:G	0:G	1:L	0:G	0:G	0:G	0:G	0:G	0:G	0:G
SAOUHSC_01325	conserved hypothetical protein	0.0952381	0.0416667	0.565217	0.0323238	182.242	NO	1:L	1:L	0:G	0:G	0:G	0:G	0:G	1:L	0:G	0:G	0:G	0:G	0:G	0:G	0:G	0:G	0:G	0:G	0:G	0:G	0:G	0:G	0:G	0:G	0:G	0:G	0:G	0:G	0:G	0:G	0:G	0:G	0:G	0:G	1:L	0:G	0:G	0:G	0:G	0:G	0:G	0:G
SAOUHSC_01353	conserved hypothetical protein	0.0952381	0.0416667	0.565217	0.0323238	182.242	NO	0:G	0:G	0:G	0:G	0:G	1:L	0:G	1:L	1:L	1:L	1:L	0:G	0:G	0:G	0:G	0:G	0:G	0:G	0:G	0:G	0:G	0:G	0:G	0:G	0:G	0:G	0:G	0:G	0:G	0:G	0:G	0:G	0:G	0:G	1:L	0:G	0:G	0:G	0:G	0:G	0:G	0:G
SAOUHSC_01381	conserved hypothetical protein	0.0952381	0.0416667	0.565217	0.0323238	182.242	NO	0:G	0:G	0:G	0:G	1:L	0:G	0:G	0:G	0:G	0:G	0:G	0:G	0:G	0:G	0:G	0:G	0:G	0:G	0:G	0:G	0:G	0:G	0:G	0:G	0:G	0:G	0:G	0:G	0:G	0:G	0:G	0:G	0:G	0:G	1:L	1:L	1:L	0:G	0:G	0:G	0:G	0:G
SAOUHSC_02115(tpiA)	conserved hypothetical protein	0.0952381	0.0416667	0.565217	0.0323238	182.242	NO	0:G	0:G	0:G	0:G	0:G	0:G	0:G	0:G	0:G	0:G	0:G	0:G	0:G	0:G	0:G	0:G	0:G	0:G	0:G	0:G	0:G	0:G	0:G	0:G	0:G	0:G	0:G	0:G	0:G	0:G	0:G	0:G	0:G	0:G	1:L	0:G	0:G	0:G	0:G	0:G	0:G	0:G
SAOUHSC_02136	conserved hypothetical protein	0.0952381	0.0416667	0.565217	0.0323238	182.242	NO	0:G	0:G	0:G	0:G	1:L	0:G	0:G	0:G	0:G	1:L	1:L	0:G	0:G	0:G	0:G	0:G	0:G	0:G	0:G	0:G	0:G	0:G	0:G	0:G	0:G	0:G	0:G	0:G	0:G	0:G	0:G	0:G	0:G	0:G	1:L	0:G	0:G	0:G	0:G	0:G	0:G	0:G
SAOUHSC_02432	conserved hypothetical protein	0.0952381	0.0416667	0.565217	0.0323238	182.242	NO	0:G	0:G	0:G	0:G	0:G	0:G	0:G	0:G	0:G	0:G	0:G	0:G	0:G	0:G	0:G	0:G	0:G	0:G	0:G	0:G	0:G	0:G	0:G	0:G	0:G	0:G	0:G	0:G	0:G	0:G	0:G	0:G	0:G	0:G	1:L	0:G	0:G	0:G	0:G	0:G	0:G	0:G
SAOUHSC_02521	conserved hypothetical protein	0.0952381	0.0416667	0.565217	0.0323238	182.242	NO	0:G	0:G	1:L	0:G	0:G	0:G	0:G	0:G	0:G	0:G	0:G	0:G	0:G	0:G	0:G	0:G	0:G	0:G	0:G	0:G	0:G	0:G	0:G	0:G	0:G	0:G	0:G	0:G	0:G	0:G	0:G	0:G	0:G	0:G	1:L	0:G	0:G	0:G	0:G	0:G	0:G	0:G
SAOUHSC_02655	conserved domain protein	0.0952381	0.0416667	0.565217	0.0323238	182.242	NO	0:G	0:G	0:G	0:G	1:L	0:G	0:G	0:G	0:G	0:G	0:G	0:G	0:G	0:G	0:G	0:G	0:G	0:G	0:G	0:G	0:G	0:G	0:G	0:G	0:G	0:G	0:G	0:G	0:G	0:G	0:G	0:G	0:G	0:G	1:L	0:G	0:G	0:G	0:G	0:G	0:G	0:G
SAOUHSC_02780	predicted protein	0.0952381	0.0416667	0.565217	0.0323238	182.242	NO	0:G	0:G	0:G	0:G	0:G	0:G	0:G	0:G	0:G	0:G	0:G	0:G	0:G	0:G	0:G	0:G	0:G	0:G	0:G	0:G	0:G	0:G	0:G	0:G	0:G	0:G	0:G	0:G	0:G	0:G	0:G	0:G	0:G	0:G	0:G	0:G	0:G	1:L	1:L	0:G	0:G	0:G
SAOUHSC_A02189	conserved hypothetical protein	0.0952381	0.0416667	0.565217	0.0323238	182.242	NO	0:G	0:G	0:G	0:G	0:G	0:G	0:G	0:G	0:G	0:G	0:G	0:G	0:G	0:G	0:G	0:G	0:G	0:G	0:G	0:G	0:G	0:G	0:G	0:G	0:G	0:G	0:G	0:G	0:G	0:G	0:G	0:G	0:G	0:G	1:L	0:G	0:G	1:L	1:L	0:G	0:G	0:G
SAPIG0046	conserved hypothetical protein	0.0952381	0.0416667	0.565217	0.0323238	182.242	NO	0:L	0:L	1:G	0:L	0:L	0:L	0:L	0:L	0:L	0:L	0:L	1:G	0:L	0:L	0:L	0:L	0:L	0:L	0:L	0:L	0:L	0:L	0:L	0:L	0:L	0:L	0:L	0:L	0:L	0:L	0:L	0:L	0:L	0:L	0:L	0:L	0:L	0:L	0:L	0:L	0:L	0:L
SAPIG0091	conserved hypothetical protein	0.0952381	0.0416667	0.565217	0.0323238	182.242	NO	0:L	0:L	0:L	0:L	1:G	0:L	0:L	0:L	0:L	0:L	0:L	1:G	0:L	0:L	0:L	0:L	0:L	0:L	0:L	0:L	0:L	0:L	0:L	0:L	0:L	0:L	0:L	0:L	0:L	0:L	0:L	0:L	0:L	0:L	0:L	0:L	0:L	0:L	0:L	0:L	0:L	0:L
SAPIG0201	amidohydrolase 2	0.0952381	0.0416667	0.565217	0.0323238	182.242	NO	0:L	0:L	0:L	0:L	0:L	0:L	0:L	0:L	0:L	0:L	0:L	1:G	0:L	0:L	0:L	0:L	0:L	0:L	0:L	0:L	0:L	0:L	0:L	0:L	0:L	0:L	0:L	0:L	0:L	0:L	0:L	0:L	0:L	0:L	1:G	0:L	0:L	0:L	0:L	0:L	0:L	0:L
SAPIG0202	transcriptional regulator, tetr family, putative	0.0952381	0.0416667	0.565217	0.0323238	182.242	NO	0:L	0:L	0:L	0:L	0:L	0:L	0:L	0:L	0:L	0:L	0:L	1:G	0:L	0:L	0:L	0:L	0:L	0:L	0:L	0:L	0:L	0:L	0:L	0:L	0:L	0:L	0:L	0:L	0:L	0:L	0:L	0:L	0:L	0:L	1:G	0:L	0:L	0:L	0:L	0:L	0:L	0:L
SAPIG0508	staphylococcal tandem lipoprotein	0.0952381	0.0416667	0.565217	0.0323238	182.242	NO	0:L	0:L	1:G	0:L	0:L	0:L	0:L	0:L	0:L	0:L	0:L	1:G	0:L	0:L	0:L	0:L	0:L	0:L	0:L	0:L	0:L	0:L	0:L	0:L	0:L	0:L	0:L	0:L	0:L	0:L	0:L	0:L	0:L	0:L	0:L	0:L	0:L	0:L	0:L	0:L	0:L	0:L
SAPIG0872	conserved hypothetical protein	0.0952381	0.0416667	0.565217	0.0323238	182.242	NO	0:L	0:L	0:L	0:L	0:L	1:G	0:L	1:G	0:L	0:L	1:G	1:G	0:L	0:L	0:L	0:L	0:L	0:L	0:L	0:L	0:L	0:L	0:L	0:L	0:L	0:L	0:L	0:L	0:L	0:L	0:L	0:L	0:L	0:L	0:L	0:L	0:L	0:L	0:L	0:L	0:L	0:L
SAPIG2194	conserved hypothetical protein	0.0952381	0.0416667	0.565217	0.0323238	182.242	NO	0:L	0:L	0:L	0:L	0:L	0:L	0:L	0:L	0:L	0:L	0:L	1:G	0:L	0:L	0:L	0:L	0:L	0:L	0:L	0:L	0:L	0:L	0:L	0:L	0:L	0:L	0:L	0:L	0:L	0:L	0:L	0:L	0:L	0:L	1:G	0:L	0:L	0:L	0:L	0:L	0:L	0:L
SAPIG2195	conserved hypothetical protein	0.0952381	0.0416667	0.565217	0.0323238	182.242	NO	0:L	0:L	0:L	0:L	0:L	0:L	0:L	0:L	0:L	0:L	0:L	1:G	0:L	0:L	0:L	0:L	0:L	0:L	0:L	0:L	0:L	0:L	0:L	0:L	0:L	0:L	0:L	0:L	0:L	0:L	0:L	0:L	0:L	0:L	1:G	0:L	0:L	0:L	0:L	0:L	0:L	0:L
SAPIG2196	usg protein	0.0952381	0.0416667	0.565217	0.0323238	182.242	NO	0:L	0:L	0:L	0:L	0:L	0:L	0:L	0:L	0:L	0:L	0:L	1:G	0:L	0:L	0:L	0:L	0:L	0:L	0:L	0:L	0:L	0:L	0:L	0:L	0:L	0:L	0:L	0:L	0:L	0:L	0:L	0:L	0:L	0:L	1:G	0:L	0:L	0:L	0:L	0:L	0:L	0:L
SAPIG2197	type i restriction-modification enzyme, r subunit	0.0952381	0.0416667	0.565217	0.0323238	182.242	NO	0:L	0:L	0:L	0:L	0:L	0:L	0:L	0:L	0:L	0:L	0:L	1:G	0:L	0:L	0:L	0:L	0:L	0:L	0:L	0:L	0:L	0:L	0:L	0:L	0:L	0:L	0:L	0:L	0:L	0:L	0:L	0:L	0:L	0:L	1:G	0:L	0:L	0:L	0:L	0:L	0:L	0:L
SAPIG2198	conserved hypothetical protein	0.0952381	0.0416667	0.565217	0.0323238	182.242	NO	0:L	0:L	0:L	0:L	0:L	0:L	0:L	0:L	0:L	0:L	0:L	1:G	0:L	0:L	0:L	0:L	0:L	0:L	0:L	0:L	0:L	0:L	0:L	0:L	0:L	0:L	0:L	0:L	0:L	0:L	0:L	0:L	0:L	0:L	1:G	0:L	0:L	0:L	0:L	0:L	0:L	0:L
SAPIG2200	conserved hypothetical protein	0.0952381	0.0416667	0.565217	0.0323238	182.242	NO	0:L	0:L	0:L	0:L	0:L	0:L	0:L	0:L	0:L	0:L	0:L	1:G	0:L	0:L	0:L	0:L	0:L	0:L	0:L	0:L	0:L	0:L	0:L	0:L	0:L	0:L	0:L	0:L	0:L	0:L	0:L	0:L	0:L	0:L	1:G	0:L	0:L	0:L	0:L	0:L	0:L	0:L
SAPIG2203	conserved hypothetical protein	0.0952381	0.0416667	0.565217	0.0323238	182.242	NO	0:L	0:L	0:L	0:L	0:L	0:L	0:L	0:L	0:L	0:L	0:L	1:G	0:L	0:L	0:L	0:L	0:L	0:L	0:L	0:L	0:L	0:L	0:L	0:L	0:L	0:L	0:L	0:L	0:L	0:L	0:L	0:L	0:L	0:L	1:G	0:L	0:L	0:L	0:L	0:L	0:L	0:L
SAPIG2204	conserved hypothetical protein	0.0952381	0.0416667	0.565217	0.0323238	182.242	NO	0:L	0:L	0:L	0:L	0:L	0:L	0:L	0:L	0:L	0:L	0:L	1:G	0:L	0:L	0:L	0:L	0:L	0:L	0:L	0:L	0:L	0:L	0:L	0:L	0:L	0:L	0:L	0:L	0:L	0:L	0:L	0:L	0:L	0:L	1:G	0:L	0:L	0:L	0:L	0:L	0:L	0:L
SAPIG2205	conserved hypothetical protein	0.0952381	0.0416667	0.565217	0.0323238	182.242	NO	0:L	0:L	0:L	0:L	0:L	0:L	0:L	0:L	0:L	0:L	0:L	1:G	0:L	0:L	0:L	0:L	0:L	0:L	0:L	0:L	0:L	0:L	0:L	0:L	0:L	0:L	0:L	0:L	0:L	0:L	0:L	0:L	0:L	0:L	1:G	0:L	0:L	0:L	0:L	0:L	0:L	0:L
SAPIG2550	fibronectin binding protein b	0.0952381	0.0416667	0.565217	0.0323238	182.242	NO	0:L	0:L	0:L	0:L	1:G	0:L	0:L	0:L	0:L	0:L	0:L	1:G	0:L	0:L	0:L	0:L	0:L	0:L	0:L	0:L	0:L	0:L	0:L	0:L	0:L	0:L	0:L	0:L	0:L	0:L	0:L	0:L	0:L	0:L	0:L	0:L	0:L	0:L	0:L	0:L	0:L	0:L
SAPIG2551	fibronectin-binding protein	0.0952381	0.0416667	0.565217	0.0323238	182.242	NO	0:L	0:L	0:L	0:L	1:G	0:L	0:L	0:L	0:L	0:L	0:L	1:G	0:L	0:L	0:L	0:L	0:L	0:L	0:L	0:L	0:L	0:L	0:L	0:L	0:L	0:L	0:L	0:L	0:L	0:L	0:L	0:L	0:L	0:L	0:L	0:L	0:L	0:L	0:L	0:L	0:L	0:L
SAR0222(coa)	staphylocoagulase	0.0952381	0.0416667	0.565217	0.0323238	182.242	NO	0:G	0:G	0:G	0:G	0:G	0:G	0:G	1:L	1:L	0:G	0:G	0:G	0:G	0:G	0:G	0:G	0:G	0:G	0:G	0:G	0:G	0:G	0:G	0:G	0:G	0:G	0:G	0:G	0:G	0:G	0:G	0:G	0:G	0:G	0:G	0:G	0:G	0:G	0:G	1:L	0:G	0:G
SAR1136a(rpsE)	doubtful cds. no database matches	0.0952381	0.0416667	0.565217	0.0323238	182.242	NO	0:G	0:G	0:G	0:G	0:G	0:G	0:G	0:G	0:G	0:G	0:G	1:L	0:G	0:G	0:G	0:G	0:G	0:G	0:G	0:G	0:G	0:G	0:G	0:G	0:G	0:G	0:G	0:G	0:G	0:G	0:G	0:G	0:G	0:G	1:L	0:G	0:G	0:G	0:G	0:G	0:G	0:G
SAR1325b	conserved hypothetical protein	0.0952381	0.0416667	0.565217	0.0323238	182.242	NO	0:G	0:G	0:G	0:G	1:L	0:G	0:G	0:G	0:G	0:G	0:G	0:G	0:G	0:G	0:G	0:G	0:G	0:G	0:G	0:G	0:G	0:G	0:G	0:G	0:G	0:G	0:G	0:G	0:G	0:G	0:G	0:G	0:G	0:G	1:L	0:G	0:G	0:G	0:G	0:G	0:G	0:G
SAR1459a	conserved hypothetical protein	0.0952381	0.0416667	0.565217	0.0323238	182.242	NO	0:G	0:G	0:G	0:G	0:G	0:G	0:G	0:G	0:G	0:G	0:G	0:G	0:G	0:G	0:G	0:G	0:G	0:G	0:G	0:G	0:G	0:G	0:G	0:G	0:G	0:G	0:G	0:G	0:G	0:G	0:G	0:G	0:G	0:G	1:L	1:L	1:L	1:L	1:L	0:G	0:G	0:G
SAR2001(sspB)	staphopain a precursor	0.0952381	0.0416667	0.565217	0.0323238	182.242	NO	0:G	0:G	0:G	0:G	0:G	0:G	0:G	0:G	0:G	0:G	0:G	0:G	0:G	0:G	0:G	0:G	0:G	0:G	0:G	0:G	0:G	0:G	0:G	0:G	0:G	0:G	0:G	0:G	0:G	0:G	0:G	0:G	0:G	0:G	1:L	0:G	0:G	0:G	0:G	0:G	0:G	0:G
SAR2412	putative membrane protein	0.0952381	0.0416667	0.565217	0.0323238	182.242	NO	0:G	0:G	0:G	0:G	1:L	0:G	0:G	0:G	0:G	0:G	0:G	0:G	0:G	0:G	0:G	0:G	0:G	0:G	0:G	0:G	0:G	0:G	0:G	0:G	0:G	0:G	0:G	0:G	0:G	0:G	0:G	0:G	0:G	0:G	0:G	0:G	0:G	0:G	0:G	0:G	0:G	0:G
SASG_00468	conserved hypothetical protein	0.0952381	0.0416667	0.565217	0.0323238	182.242	NO	0:G	0:G	0:G	0:G	0:G	0:G	0:G	0:G	0:G	0:G	0:G	1:L	0:G	0:G	0:G	0:G	0:G	0:G	0:G	0:G	0:G	0:G	0:G	0:G	0:G	0:G	0:G	0:G	0:G	0:G	0:G	0:G	0:G	0:G	1:L	1:L	1:L	0:G	0:G	0:G	0:G	0:G
SAZG_00480	predicted protein	0.0952381	0.0416667	0.565217	0.0323238	182.242	NO	0:L	0:L	0:L	0:L	0:L	1:G	0:L	0:L	0:L	0:L	0:L	0:L	0:L	0:L	0:L	0:L	0:L	0:L	0:L	0:L	0:L	0:L	0:L	0:L	0:L	0:L	1:G	0:L	0:L	0:L	0:L	0:L	0:L	0:L	1:G	0:L	0:L	1:G	0:L	0:L	0:L	0:L
SaurJH1_2547	conserved hypothetical protein	0.0952381	0.0416667	0.565217	0.0323238	182.242	NO	0:G	0:G	0:G	0:G	1:L	1:L	0:G	0:G	0:G	0:G	0:G	0:G	0:G	0:G	0:G	0:G	0:G	0:G	0:G	0:G	0:G	0:G	0:G	0:G	0:G	0:G	0:G	0:G	0:G	0:G	0:G	0:G	0:G	0:G	1:L	0:G	0:G	0:G	0:G	0:G	0:G	0:G
SaurJH1_2752	conserved hypothetical protein	0.0952381	0.0416667	0.565217	0.0323238	182.242	NO	0:G	0:G	0:G	0:G	1:L	0:G	0:G	0:G	0:G	0:G	0:G	0:G	0:G	0:G	0:G	0:G	0:G	0:G	0:G	0:G	0:G	0:G	0:G	0:G	0:G	0:G	0:G	0:G	0:G	0:G	0:G	0:G	0:G	0:G	1:L	0:G	0:G	0:G	0:G	0:G	0:G	0:G
USA300HOU_0321	conserved hypothetical protein	0.0952381	0.0416667	0.565217	0.0323238	182.242	NO	0:G	0:G	0:G	0:G	0:G	0:G	0:G	0:G	0:G	0:G	0:G	1:L	0:G	0:G	0:G	0:G	0:G	0:G	0:G	0:G	0:G	0:G	0:G	0:G	0:G	0:G	0:G	0:G	0:G	0:G	0:G	0:G	0:G	0:G	1:L	0:G	0:G	0:G	0:G	0:G	0:G	0:G
USA300HOU_0834	conserved hypothetical protein	0.0952381	0.0416667	0.565217	0.0323238	182.242	NO	1:L	1:L	0:G	0:G	0:G	0:G	0:G	0:G	1:L	0:G	1:L	1:L	0:G	0:G	0:G	0:G	0:G	0:G	0:G	0:G	0:G	0:G	0:G	0:G	0:G	0:G	0:G	0:G	0:G	0:G	0:G	0:G	0:G	0:G	1:L	0:G	0:G	0:G	0:G	0:G	0:G	0:G
USA300HOU_1046	conserved hypothetical protein	0.0952381	0.0416667	0.565217	0.0323238	182.242	NO	1:L	1:L	0:G	0:G	1:L	0:G	0:G	0:G	0:G	0:G	0:G	0:G	0:G	0:G	0:G	0:G	0:G	0:G	0:G	0:G	0:G	0:G	0:G	0:G	0:G	0:G	0:G	0:G	0:G	0:G	0:G	0:G	0:G	0:G	1:L	1:L	1:L	0:G	0:G	0:G	0:G	0:G
USA300HOU_1506	conserved hypothetical protein	0.0952381	0.0416667	0.565217	0.0323238	182.242	NO	0:G	0:G	0:G	0:G	1:L	0:G	0:G	0:G	0:G	0:G	0:G	0:G	0:G	0:G	0:G	0:G	0:G	0:G	0:G	0:G	0:G	0:G	0:G	0:G	0:G	0:G	0:G	0:G	0:G	0:G	0:G	0:G	0:G	0:G	1:L	0:G	0:G	0:G	0:G	0:G	0:G	0:G
USA300HOU_2136	conserved hypothetical protein	0.0952381	0.0416667	0.565217	0.0323238	182.242	NO	0:G	0:G	0:G	0:G	1:L	0:G	0:G	0:G	1:L	0:G	0:G	0:G	0:G	0:G	0:G	0:G	0:G	0:G	0:G	0:G	0:G	0:G	0:G	0:G	0:G	0:G	0:G	0:G	0:G	0:G	0:G	0:G	0:G	0:G	1:L	0:G	0:G	0:G	0:G	0:G	0:G	0:G
USA300HOU_2682	conserved hypothetical protein	0.0952381	0.0416667	0.565217	0.0323238	182.242	NO	0:G	0:G	1:L	0:G	0:G	0:G	0:G	0:G	0:G	0:G	0:G	0:G	0:G	0:G	0:G	0:G	0:G	0:G	0:G	0:G	0:G	0:G	0:G	0:G	0:G	0:G	0:G	0:G	0:G	0:G	0:G	0:G	0:G	0:G	1:L	0:G	0:G	0:G	0:G	0:G	0:G	0:G
VBIStaAur138273_0755	conserved hypothetical protein	0.0952381	0.0416667	0.565217	0.0323238	182.242	NO	1:L	1:L	0:G	0:G	0:G	0:G	0:G	1:L	0:G	0:G	0:G	0:G	0:G	0:G	0:G	0:G	0:G	0:G	0:G	0:G	0:G	0:G	0:G	0:G	0:G	0:G	0:G	0:G	0:G	0:G	0:G	0:G	0:G	0:G	1:L	1:L	1:L	0:G	0:G	0:G	0:G	0:G
VBIStaAur138273_0885	conserved hypothetical protein	0.0952381	0.0416667	0.565217	0.0323238	182.242	NO	0:G	1:L	0:G	0:G	0:G	0:G	0:G	0:G	0:G	0:G	0:G	0:G	0:G	0:G	0:G	0:G	0:G	0:G	0:G	0:G	0:G	0:G	0:G	0:G	0:G	0:G	0:G	0:G	0:G	0:G	0:G	0:G	0:G	0:G	1:L	0:G	0:G	1:L	1:L	0:G	0:G	0:G
VBIStaAur138273_0932	conserved hypothetical protein	0.0952381	0.0416667	0.565217	0.0323238	182.242	NO	0:G	0:G	0:G	0:G	0:G	0:G	0:G	0:G	0:G	0:G	0:G	1:L	0:G	0:G	0:G	0:G	0:G	0:G	0:G	0:G	0:G	0:G	0:G	0:G	0:G	0:G	0:G	0:G	0:G	0:G	0:G	0:G	0:G	0:G	0:G	0:G	0:G	1:L	1:L	0:G	0:G	0:G
VBIStaAur138273_0933	conserved hypothetical protein	0.0952381	0.0416667	0.565217	0.0323238	182.242	NO	0:G	0:G	0:G	0:G	0:G	0:G	0:G	0:G	0:G	0:G	0:G	0:G	0:G	0:G	0:G	0:G	0:G	0:G	0:G	0:G	0:G	0:G	0:G	0:G	0:G	0:G	0:G	0:G	0:G	0:G	0:G	0:G	0:G	0:G	1:L	0:G	0:G	1:L	1:L	0:G	0:G	0:G
VBIStaAur138273_1750	putative cell-wall-anchored protein sask(lpxtg motif)	0.0952381	0.0416667	0.565217	0.0323238	182.242	NO	0:L	0:L	1:G	0:L	0:L	0:L	0:L	0:L	0:L	0:L	0:L	0:L	0:L	0:L	0:L	0:L	0:L	0:L	0:L	0:L	0:L	0:L	0:L	0:L	0:L	0:L	0:L	0:L	0:L	0:L	0:L	0:L	0:L	0:L	0:L	0:L	0:L	0:L	0:L	1:G	0:L	0:L
VBIStaAur138273_1931	cassette chromosome recombinase b	0.0952381	0.0416667	0.565217	0.0323238	182.242	NO	0:L	0:L	0:L	0:L	0:L	0:L	0:L	0:L	0:L	0:L	0:L	0:L	0:L	0:L	0:L	0:L	0:L	0:L	0:L	0:L	0:L	0:L	0:L	0:L	0:L	0:L	0:L	0:L	0:L	0:L	0:L	0:L	0:L	0:L	0:L	0:L	0:L	0:L	0:L	1:G	0:L	0:L
VBIStaAur138273_1932	cassette chromosome recombinase b	0.0952381	0.0416667	0.565217	0.0323238	182.242	NO	0:L	0:L	0:L	0:L	0:L	0:L	0:L	0:L	0:L	0:L	0:L	0:L	0:L	0:L	0:L	0:L	0:L	0:L	0:L	0:L	0:L	0:L	0:L	0:L	0:L	0:L	0:L	0:L	0:L	0:L	0:L	0:L	0:L	0:L	0:L	0:L	0:L	0:L	0:L	1:G	0:L	0:L
VBIStaAur138273_1938	conserved hypothetical protein	0.0952381	0.0416667	0.565217	0.0323238	182.242	NO	0:L	0:L	0:L	0:L	0:L	0:L	0:L	0:L	0:L	0:L	0:L	0:L	0:L	0:L	0:L	0:L	0:L	0:L	0:L	0:L	0:L	0:L	0:L	0:L	0:L	0:L	0:L	0:L	0:L	0:L	0:L	0:L	0:L	0:L	0:L	0:L	0:L	1:G	0:L	1:G	0:L	0:L
VBIStaAur138273_2713	predicted protein	0.0952381	0.0416667	0.565217	0.0323238	182.242	NO	0:L	0:L	0:L	0:L	0:L	0:L	0:L	0:L	0:L	0:L	0:L	0:L	0:L	0:L	0:L	0:L	0:L	0:L	0:L	0:L	0:L	0:L	0:L	0:L	0:L	0:L	0:L	0:L	0:L	0:L	0:L	0:L	0:L	0:L	0:L	0:L	0:L	0:L	0:L	1:G	0:L	0:L
VBIStaAur138273_2659	conserved hypothetical protein	0.0928571	0.104167	1.51163	0.0330587	186.385	NO	0:L	0:L	0:L	0:L	0:L	0:L	0:L	0:L	0:L	0:L	0:L	0:L	0:L	0:L	0:L	0:L	0:L	0:L	0:L	0:L	0:L	0:L	0:L	0:L	0:L	0:L	0:L	0:L	0:L	0:L	0:L	0:L	0:L	0:L	0:L	0:L	0:L	0:L	0:L	1:G	0:L	0:L
SAR1899(hsdM)	type i restriction-modification system, dna-methyltransferase subunit m	0.0928571	0.0833333	1.18182	0.0330587	186.385	NO	0:G	0:G	0:G	0:G	0:G	1:L	0:G	0:G	1:L	0:G	0:G	0:G	0:G	0:G	0:G	0:G	1:L	0:G	0:G	0:G	0:G	0:G	0:G	0:G	0:G	0:G	0:G	0:G	0:G	0:G	0:G	0:G	0:G	0:G	0:G	0:G	0:G	0:G	0:G	1:L	0:G	0:G
VBIStaAur138273_0125	conserved domain protein	0.0912698	0.0833333	1.18182	0.033691	189.95	NO	0:L	0:L	0:L	0:L	0:L	1:G	0:L	0:L	0:L	0:L	0:L	0:L	0:L	0:L	0:L	0:L	0:L	0:L	0:L	0:L	1:G	0:L	0:L	0:L	0:L	0:L	0:L	0:L	0:L	0:L	0:L	0:L	0:L	0:L	0:L	0:L	0:L	0:L	0:L	1:G	0:L	0:L
USA300HOU_2015	conserved hypothetical protein	0.0909524	0.0897917	2.4	0.0337063	190.036	NO	1:L	1:L	1:L	0:G	1:L	0:G	0:G	0:G	0:G	1:L	1:L	1:L	0:G	0:G	0:G	0:G	0:G	0:G	0:G	0:G	0:G	0:G	0:G	0:G	0:G	0:G	0:G	0:G	0:G	0:G	0:G	0:G	0:G	0:G	1:L	1:L	1:L	0:G	0:G	0:G	0:G	0:G
SAOG_02585	phage replisome organizer n-terminal domain protein	0.0886243	0.104167	1.51163	0.0348164	196.295	NO	0:L	1:G	0:L	0:L	0:L	1:G	0:L	0:L	1:G	1:G	1:G	0:L	0:L	0:L	1:G	0:L	0:L	0:L	0:L	0:L	0:L	0:L	0:L	1:G	1:G	1:G	1:G	1:G	1:G	1:G	1:G	1:G	1:G	1:G	0:L	0:L	0:L	0:L	1:G	0:L	0:L	0:L
SATW20_04590(capF)	polyribonucleotide nucleotidyltransferase	0.0867725	0.229167	3.86486	0.0351763	198.324	NO	0:L	0:L	0:L	0:L	0:L	0:L	0:L	0:L	0:L	0:L	0:L	0:L	0:L	0:L	0:L	0:L	0:L	0:L	0:L	0:L	0:L	0:L	0:L	0:L	0:L	0:L	0:L	0:L	0:L	0:L	0:L	0:L	0:L	0:L	0:L	0:L	0:L	0:L	0:L	0:L	0:L	0:L
SauraC_010100011565	predicted protein	0.0862434	0.104167	1.51163	0.0355953	200.686	NO	0:L	0:L	0:L	0:L	0:L	0:L	0:L	0:L	0:L	0:L	0:L	0:L	0:L	0:L	0:L	0:L	0:L	0:L	0:L	0:L	0:L	0:L	0:L	0:L	0:L	0:L	0:L	0:L	0:L	0:L	0:L	0:L	0:L	0:L	0:L	0:L	0:L	0:L	0:L	0:L	0:L	0:L
SATW20_p2020	putative exported protein	0.0846561	0.145833	2.21951	0.0362274	204.25	NO	0:L	0:L	0:L	0:L	0:L	0:L	0:L	1:G	0:L	0:L	0:L	0:L	0:L	0:L	0:L	0:L	0:L	0:L	0:L	0:L	0:L	0:L	0:L	0:L	0:L	0:L	0:L	0:L	0:L	0:L	0:L	0:L	0:L	0:L	0:L	0:L	0:L	0:L	0:L	0:L	0:L	0:L
MW0745(int)	site-specific recombinase, phage integrase family	0.084127	0.125	1.85714	0.0362578	204.421	NO	0:L	0:L	0:L	0:L	0:L	0:L	0:L	0:L	0:L	0:L	0:L	0:L	0:L	0:L	0:L	0:L	0:L	0:L	0:L	0:L	0:L	0:L	0:L	1:G	0:L	0:L	0:L	0:L	0:L	0:L	0:L	0:L	0:L	0:L	0:L	1:G	0:L	0:L	0:L	0:L	0:L	0:L
MW0747	dna-binding helix-turn-helix protein	0.084127	0.125	1.85714	0.0362578	204.421	NO	0:L	0:L	0:L	0:L	0:L	0:L	0:L	0:L	0:L	0:L	0:L	0:L	0:L	0:L	0:L	0:L	0:L	0:L	0:L	0:L	0:L	0:L	0:L	1:G	0:L	0:L	0:L	0:L	0:L	0:L	0:L	0:L	0:L	0:L	0:L	1:G	0:L	0:L	0:L	0:L	0:L	0:L
HMPREF0783_2191	conserved hypothetical protein	0.0833333	0.125	1.85714	0.0375009	211.43	NO	0:L	0:L	0:L	0:L	0:L	0:L	0:L	0:L	0:L	0:L	0:L	0:L	0:L	0:L	0:L	1:G	1:G	0:L	0:L	0:L	0:L	0:L	0:L	0:L	1:G	0:L	0:L	0:L	0:L	0:L	0:L	0:L	0:L	0:L	0:L	0:L	0:L	0:L	0:L	0:L	0:L	0:L
VBIStaAur138273_2582	conserved hypothetical protein	0.0833333	0.0833333	1.18182	0.0375009	211.43	NO	0:L	0:L	0:L	0:L	0:L	0:L	0:L	0:L	0:L	0:L	0:L	0:L	0:L	0:L	0:L	0:L	0:L	0:L	0:L	0:L	0:L	0:L	0:L	0:L	0:L	0:L	0:L	0:L	0:L	0:L	0:L	0:L	0:L	0:L	0:L	0:L	0:L	0:L	0:L	1:G	0:L	0:L
SAR2053	bacteriophage	0.0833333	0.0625	0.866667	0.0375009	211.43	NO	0:L	0:L	0:L	0:L	0:L	0:L	0:L	0:L	0:L	0:L	0:L	0:L	0:L	0:L	0:L	0:L	0:L	0:L	0:L	1:G	0:L	0:L	0:L	0:L	0:L	0:L	0:L	0:L	0:L	1:G	0:L	0:L	0:L	0:L	0:L	0:L	0:L	0:L	0:L	0:L	0:L	0:L
NWMN_0383	pemk-like protein	0.0824339	0.137917	2.26471	0.0376172	212.086	NO	0:G	0:G	1:L	1:L	0:G	0:G	0:G	1:L	0:G	0:G	0:G	0:G	1:L	1:L	1:L	1:L	1:L	1:L	1:L	1:L	1:L	0:G	1:L	1:L	1:L	1:L	1:L	1:L	1:L	1:L	1:L	1:L	1:L	1:L	1:L	0:G	0:G	1:L	1:L	0:G	0:G	0:G
SATW20_04580(int)	integrase-like protein	0.0814815	0.208333	3.42105	0.0380551	214.555	NO	0:L	0:L	0:L	0:L	0:L	0:L	0:L	0:L	0:L	0:L	0:L	0:L	0:L	0:L	0:L	0:L	0:L	0:L	0:L	0:L	0:L	0:L	0:L	0:L	0:L	0:L	0:L	0:L	0:L	0:L	0:L	0:L	0:L	0:L	0:L	0:L	0:L	0:L	0:L	0:L	0:L	0:L
SATW20_04660(cap8K)	membrane protein, putative	0.0814815	0.208333	3.42105	0.0380551	214.555	NO	0:L	0:L	0:L	0:L	0:L	0:L	0:L	0:L	0:L	0:L	0:L	0:L	0:L	0:L	0:L	0:L	0:L	0:L	0:L	0:L	0:L	0:L	0:L	0:L	0:L	0:L	0:L	0:L	0:L	0:L	0:L	0:L	0:L	0:L	0:L	0:L	0:L	0:L	0:L	0:L	0:L	0:L
SATW20_04680(capM)	putative membrane protein	0.0814815	0.208333	3.42105	0.0380551	214.555	NO	0:L	0:L	0:L	0:L	0:L	0:L	0:L	0:L	0:L	0:L	0:L	0:L	0:L	0:L	0:L	0:L	0:L	0:L	0:L	0:L	0:L	0:L	0:L	0:L	0:L	0:L	0:L	0:L	0:L	0:L	0:L	0:L	0:L	0:L	0:L	0:L	0:L	0:L	0:L	0:L	0:L	0:L
SATW20_04720(capN)	conserved hypothetical protein	0.0814815	0.208333	3.42105	0.0380551	214.555	NO	0:L	0:L	0:L	0:L	0:L	0:L	0:L	0:L	0:L	0:L	0:L	0:L	0:L	0:L	0:L	0:L	0:L	0:L	0:L	0:L	0:L	0:L	0:L	0:L	0:L	0:L	0:L	0:L	0:L	0:L	0:L	0:L	0:L	0:L	0:L	0:L	0:L	0:L	0:L	0:L	0:L	0:L
SATW20_04760(ardA)	putative antirestriction protein	0.0814815	0.208333	3.42105	0.0380551	214.555	NO	0:L	0:L	0:L	0:L	0:L	0:L	0:L	0:L	0:L	0:L	0:L	0:L	0:L	0:L	0:L	0:L	0:L	0:L	0:L	0:L	0:L	0:L	0:L	0:L	0:L	0:L	0:L	0:L	0:L	0:L	0:L	0:L	0:L	0:L	0:L	0:L	0:L	0:L	0:L	0:L	0:L	0:L
SATW20_04770	conserved hypothetical protein	0.0814815	0.208333	3.42105	0.0380551	214.555	NO	0:L	0:L	0:L	0:L	0:L	0:L	0:L	0:L	0:L	0:L	0:L	0:L	0:L	0:L	0:L	0:L	0:L	0:L	0:L	0:L	0:L	0:L	0:L	0:L	0:L	0:L	0:L	0:L	0:L	0:L	0:L	0:L	0:L	0:L	0:L	0:L	0:L	0:L	0:L	0:L	0:L	0:L
SATW20_04820	conserved hypothetical protein	0.0814815	0.208333	3.42105	0.0380551	214.555	NO	0:L	0:L	0:L	0:L	0:L	0:L	0:L	0:L	0:L	0:L	0:L	0:L	0:L	0:L	0:L	0:L	0:L	0:L	0:L	0:L	0:L	0:L	0:L	0:L	0:L	0:L	0:L	0:L	0:L	0:L	0:L	0:L	0:L	0:L	0:L	0:L	0:L	0:L	0:L	0:L	0:L	0:L
SATW20_04840	conjugative transposon protein	0.0814815	0.208333	3.42105	0.0380551	214.555	NO	0:L	0:L	0:L	0:L	0:L	0:L	0:L	0:L	0:L	0:L	0:L	0:L	0:L	0:L	0:L	0:L	0:L	0:L	0:L	0:L	0:L	0:L	0:L	0:L	0:L	0:L	0:L	0:L	0:L	0:L	0:L	0:L	0:L	0:L	0:L	0:L	0:L	0:L	0:L	0:L	0:L	0:L
SATW20_04850(uvrD)	uvrd/rep helicase	0.0814815	0.208333	3.42105	0.0380551	214.555	NO	0:L	0:L	0:L	0:L	0:L	0:L	0:L	0:L	0:L	0:L	0:L	0:L	0:L	0:L	0:L	0:L	0:L	0:L	0:L	0:L	0:L	0:L	0:L	0:L	0:L	0:L	0:L	0:L	0:L	0:L	0:L	0:L	0:L	0:L	0:L	0:L	0:L	0:L	0:L	0:L	0:L	0:L
SAV0393	conserved hypothetical protein	0.0814815	0.208333	3.42105	0.0380551	214.555	NO	0:L	0:L	0:L	0:L	0:L	0:L	0:L	0:L	0:L	0:L	0:L	0:L	0:L	0:L	0:L	0:L	0:L	0:L	0:L	0:L	0:L	0:L	0:L	0:L	0:L	0:L	0:L	0:L	0:L	0:L	0:L	0:L	0:L	0:L	0:L	0:L	0:L	0:L	0:L	0:L	0:L	0:L
SAV0396	conserved hypothetical protein	0.0814815	0.208333	3.42105	0.0380551	214.555	NO	0:L	0:L	0:L	0:L	0:L	0:L	0:L	0:L	0:L	0:L	0:L	0:L	0:L	0:L	0:L	0:L	0:L	0:L	0:L	0:L	0:L	0:L	0:L	0:L	0:L	0:L	0:L	0:L	0:L	0:L	0:L	0:L	0:L	0:L	0:L	0:L	0:L	0:L	0:L	0:L	0:L	0:L
SAV0415(tnp)	transposase	0.0814815	0.208333	3.42105	0.0380551	214.555	NO	0:L	0:L	0:L	0:L	0:L	0:L	0:L	0:L	0:L	0:L	0:L	0:L	0:L	0:L	0:L	0:L	0:L	0:L	0:L	0:L	0:L	0:L	0:L	0:L	0:L	0:L	0:L	0:L	0:L	0:L	0:L	0:L	0:L	0:L	0:L	0:L	0:L	0:L	0:L	0:L	0:L	0:L
SauraJ_010100007033	conserved hypothetical protein	0.0814815	0.208333	3.42105	0.0380551	214.555	NO	0:L	0:L	0:L	0:L	0:L	0:L	0:L	0:L	0:L	0:L	0:L	0:L	0:L	0:L	0:L	0:L	0:L	0:L	0:L	0:L	0:L	0:L	0:L	0:L	0:L	0:L	0:L	0:L	0:L	0:L	0:L	0:L	0:L	0:L	0:L	0:L	0:L	0:L	0:L	0:L	0:L	0:L
SLAG_03060	predicted protein	0.0809524	0.0833333	1.18182	0.0388936	219.282	NO	0:L	0:L	0:L	0:L	0:L	0:L	0:L	0:L	0:L	0:L	0:L	0:L	0:L	0:L	0:L	0:L	0:L	0:L	0:L	0:L	0:L	0:L	0:L	0:L	0:L	0:L	0:L	0:L	0:L	0:L	0:L	0:L	0:L	0:L	0:L	0:L	0:L	0:L	0:L	0:L	0:L	0:L
SauraJ_010100009720	conserved domain protein	0.0793651	0.270833	4.82857	0.0401419	226.32	NO	0:L	0:L	0:L	0:L	0:L	0:L	0:L	0:L	0:L	0:L	0:L	0:L	0:L	0:L	0:L	0:L	0:L	0:L	0:L	0:L	0:L	0:L	0:L	0:L	0:L	0:L	0:L	0:L	0:L	0:L	0:L	0:L	0:L	0:L	0:L	0:L	0:L	0:L	0:L	0:L	0:L	0:L
SAOUHSC_02412	conserved hypothetical protein	0.0793651	0.125	1.85714	0.0401419	226.32	NO	0:G	0:G	0:G	0:G	0:G	0:G	0:G	0:G	0:G	0:G	0:G	0:G	0:G	0:G	0:G	0:G	0:G	0:G	0:G	0:G	0:G	0:G	0:G	0:G	0:G	0:G	0:G	0:G	0:G	0:G	0:G	0:G	0:G	0:G	0:G	0:G	0:G	0:G	0:G	1:L	0:G	0:G
SAR0428(set1)	exotoxin 1	0.0793651	0.0625	0.866667	0.0401419	226.32	NO	0:G	0:G	0:G	0:G	0:G	1:L	0:G	0:G	0:G	0:G	0:G	0:G	0:G	0:G	0:G	0:G	1:L	0:G	0:G	0:G	0:G	0:G	0:G	0:G	0:G	0:G	0:G	0:G	0:G	0:G	0:G	0:G	0:G	0:G	0:G	0:G	1:L	0:G	0:G	0:G	0:G	0:G
SAV0395(capG)	sigma-70 region 4 protein	0.078836	0.208333	3.42105	0.0401704	226.481	NO	0:L	0:L	0:L	0:L	0:L	0:L	0:L	0:L	0:L	0:L	0:L	0:L	0:L	0:L	0:L	0:L	0:L	0:L	0:L	0:L	0:L	0:L	0:L	0:L	0:L	0:L	0:L	0:L	0:L	0:L	0:L	0:L	0:L	0:L	0:L	0:L	0:L	0:L	0:L	0:L	0:L	0:L
HMPREF9529_01751	conserved hypothetical protein	0.0783069	0.104167	1.51163	0.0403577	227.536	NO	0:L	0:L	0:L	0:L	0:L	0:L	0:L	0:L	0:L	0:L	0:L	0:L	0:L	0:L	0:L	0:L	0:L	0:L	0:L	0:L	0:L	0:L	0:L	0:L	1:G	1:G	1:G	1:G	1:G	1:G	1:G	1:G	1:G	1:G	0:L	0:L	0:L	0:L	0:L	1:G	0:L	0:L
SATW20_00580	unknown	0.0783069	0.104167	1.51163	0.0403577	227.536	NO	0:L	0:L	0:L	0:L	0:L	0:L	0:L	0:L	0:L	0:L	0:L	0:L	0:L	0:L	0:L	0:L	0:L	0:L	0:L	0:L	0:L	0:L	0:L	0:L	0:L	1:G	1:G	1:G	1:G	1:G	1:G	1:G	1:G	1:G	0:L	0:L	0:L	0:L	0:L	1:G	0:L	0:L
SATW20_00590(merT)	mercuric transporter	0.0783069	0.104167	1.51163	0.0403577	227.536	NO	0:L	0:L	0:L	0:L	0:L	0:L	0:L	0:L	0:L	0:L	0:L	0:L	0:L	0:L	0:L	0:L	0:L	0:L	0:L	0:L	0:L	0:L	0:L	0:L	0:L	1:G	1:G	1:G	1:G	1:G	1:G	1:G	1:G	1:G	0:L	0:L	0:L	0:L	0:L	1:G	0:L	0:L
SATW20_00600(merA)	mercuric reductase	0.0783069	0.104167	1.51163	0.0403577	227.536	NO	0:L	0:L	0:L	0:L	0:L	0:L	0:L	0:L	0:L	0:L	0:L	0:L	0:L	0:L	0:L	0:L	0:L	0:L	0:L	0:L	0:L	0:L	0:L	0:L	1:G	1:G	1:G	1:G	1:G	1:G	1:G	1:G	1:G	1:G	0:L	0:L	0:L	0:L	0:L	1:G	0:L	0:L
SATW20_00610(merB)	alkylmercury lyase	0.0783069	0.104167	1.51163	0.0403577	227.536	NO	0:L	0:L	0:L	0:L	0:L	0:L	0:L	0:L	0:L	0:L	0:L	0:L	0:L	0:L	0:L	0:L	0:L	0:L	0:L	0:L	0:L	0:L	0:L	0:L	1:G	1:G	1:G	1:G	1:G	1:G	1:G	1:G	1:G	1:G	0:L	0:L	0:L	0:L	0:L	1:G	0:L	0:L
SATW20_p1250(merR)	hg(ii)-responsive transcriptional regulator	0.0783069	0.104167	1.51163	0.0403577	227.536	NO	0:L	0:L	0:L	0:L	0:L	0:L	0:L	0:L	0:L	0:L	0:L	0:L	0:L	0:L	0:L	0:L	0:L	0:L	0:L	0:L	0:L	0:L	0:L	0:L	1:G	1:G	1:G	1:G	1:G	1:G	1:G	1:G	1:G	1:G	0:L	0:L	0:L	0:L	0:L	1:G	0:L	0:L
SATW20_p1260	ahpc/tsa family protein	0.0783069	0.104167	1.51163	0.0403577	227.536	NO	0:L	0:L	0:L	0:L	0:L	0:L	0:L	0:L	0:L	0:L	0:L	0:L	0:L	0:L	0:L	0:L	0:L	0:L	0:L	0:L	0:L	0:L	0:L	0:L	1:G	1:G	1:G	1:G	1:G	1:G	1:G	1:G	1:G	1:G	0:L	0:L	0:L	0:L	0:L	1:G	0:L	0:L
SAR0094(lmrB3)	lincomycin resistance protein lmrb	0.078254	0.173125	4	0.0403814	227.67	NO	0:L	1:G	0:L	0:L	1:G	0:L	0:L	0:L	0:L	0:L	0:L	1:G	1:G	1:G	0:L	1:G	0:L	1:G	1:G	1:G	1:G	1:G	1:G	1:G	1:G	1:G	1:G	1:G	1:G	1:G	1:G	1:G	1:G	1:G	0:L	0:L	0:L	0:L	0:L	0:L	0:L	0:L
VBIStaAur138273_2472	conserved hypothetical protein	0.0771429	0.09625	1.83333	0.0406139	228.981	NO	1:L	1:L	1:L	0:G	1:L	1:L	0:G	1:L	1:L	1:L	1:L	1:L	1:L	1:L	1:L	1:L	1:L	1:L	1:L	1:L	1:L	1:L	1:L	1:L	1:L	1:L	1:L	1:L	1:L	1:L	1:L	1:L	1:L	1:L	1:L	1:L	1:L	1:L	1:L	0:G	0:G	0:G
SAMG_01959	phage dna invertase	0.0767196	0.0833333	1.18182	0.0421816	237.82	NO	0:L	0:L	0:L	0:L	0:L	0:L	0:L	0:L	0:L	0:L	0:L	0:L	0:L	0:L	0:L	0:L	0:L	0:L	0:L	0:L	0:L	0:L	0:L	0:L	0:L	0:L	0:L	0:L	0:L	0:L	0:L	0:L	0:L	0:L	0:L	0:L	0:L	0:L	0:L	0:L	0:L	0:L
SAR0369(polA)	pathogenicity island protein	0.0758201	0.34625	5.5	0.0422959	238.465	NO	0:L	1:G	1:G	0:L	0:L	1:G	0:L	1:G	1:G	1:G	1:G	0:L	1:G	1:G	1:G	1:G	1:G	1:G	1:G	1:G	1:G	1:G	1:G	0:L	1:G	1:G	1:G	1:G	1:G	1:G	1:G	1:G	1:G	1:G	0:L	0:L	0:L	0:L	0:L	1:G	1:G	0:L
CGSSa01_07494	conserved hypothetical protein	0.0753968	0.104167	1.51163	0.0425345	239.81	NO	0:L	0:L	0:L	0:L	0:L	0:L	0:L	0:L	0:L	0:L	0:L	0:L	0:L	0:L	0:L	0:L	0:L	0:L	0:L	0:L	0:L	0:L	0:L	0:L	0:L	0:L	0:L	0:L	0:L	0:L	0:L	0:L	0:L	0:L	0:L	0:L	0:L	0:L	0:L	0:L	0:L	0:L
SAMG_02728	unknown	0.0753968	0.104167	1.51163	0.0425345	239.81	NO	0:L	0:L	0:L	0:L	0:L	0:L	0:L	0:L	0:L	0:L	0:L	0:L	0:L	0:L	0:L	0:L	0:L	0:L	0:L	0:L	0:L	0:L	0:L	0:L	0:L	0:L	0:L	0:L	0:L	0:L	0:L	0:L	0:L	0:L	0:L	0:L	0:L	0:L	0:L	0:L	0:L	0:L
USA300HOU_pUSA300HOUMR0015	conserved hypothetical protein	0.0753968	0.104167	1.51163	0.0425345	239.81	NO	0:L	0:L	0:L	0:L	0:L	0:L	0:L	0:L	0:L	0:L	0:L	0:L	0:L	0:L	0:L	0:L	0:L	0:L	0:L	0:L	0:L	0:L	0:L	0:L	0:L	0:L	0:L	0:L	0:L	0:L	0:L	0:L	0:L	0:L	0:L	0:L	0:L	0:L	0:L	0:L	0:L	0:L
SAR0062	conserved hypothetical protein	0.0744444	0.331875	4.28571	0.0426885	240.678	NO	0:L	0:L	0:L	0:L	0:L	1:G	0:L	0:L	0:L	0:L	0:L	0:L	1:G	0:L	0:L	1:G	1:G	0:L	0:L	1:G	1:G	0:L	0:L	0:L	0:L	0:L	0:L	0:L	0:L	0:L	0:L	0:L	0:L	0:L	0:L	0:L	0:L	1:G	0:L	1:G	0:L	0:L
USA300HOU_0085	lipoprotein	0.0740741	0.125	1.85714	0.0430473	242.701	NO	0:L	1:G	0:L	0:L	0:L	0:L	0:L	0:L	0:L	0:L	0:L	1:G	0:L	0:L	0:L	0:L	0:L	0:L	0:L	0:L	0:L	0:L	0:L	0:L	0:L	0:L	0:L	0:L	0:L	0:L	0:L	0:L	0:L	0:L	0:L	0:L	0:L	0:L	0:L	0:L	0:L	0:L
SATW20_04860(recF_1)	recombinational dna repair atpase, recf\_1	0.073545	0.1875	3	0.0430775	242.871	NO	0:L	0:L	0:L	0:L	0:L	0:L	0:L	0:L	0:L	0:L	0:L	0:L	0:L	0:L	0:L	0:L	0:L	0:L	0:L	0:L	0:L	0:L	0:L	0:L	0:L	0:L	0:L	0:L	0:L	0:L	0:L	0:L	0:L	0:L	0:L	0:L	0:L	0:L	0:L	0:L	0:L	0:L
SAV0399(cap8I)	conjugative transposon protein	0.073545	0.1875	3	0.0430775	242.871	NO	0:L	0:L	0:L	0:L	0:L	0:L	0:L	0:L	0:L	0:L	0:L	0:L	0:L	0:L	0:L	0:L	0:L	0:L	0:L	0:L	0:L	0:L	0:L	0:L	0:L	0:L	0:L	0:L	0:L	0:L	0:L	0:L	0:L	0:L	0:L	0:L	0:L	0:L	0:L	0:L	0:L	0:L
SAOUHSC_A01909	conserved hypothetical protein	0.0730159	0.0833333	1.18182	0.0432569	243.883	NO	1:L	0:G	0:G	0:G	0:G	0:G	0:G	0:G	0:G	0:G	1:L	0:G	0:G	0:G	0:G	0:G	0:G	0:G	0:G	0:G	0:G	0:G	0:G	0:G	0:G	0:G	0:G	0:G	0:G	0:G	0:G	0:G	0:G	0:G	0:G	0:G	0:G	0:G	0:G	1:L	0:G	0:G
SATW20_04790	conserved hypothetical protein	0.0719577	0.1875	3	0.0437704	246.778	NO	0:L	0:L	0:L	0:L	0:L	0:L	0:L	0:L	0:L	0:L	0:L	0:L	0:L	0:L	0:L	0:L	0:L	0:L	0:L	0:L	0:L	0:L	0:L	0:L	0:L	0:L	0:L	0:L	0:L	0:L	0:L	0:L	0:L	0:L	0:L	0:L	0:L	0:L	0:L	0:L	0:L	0:L
SAR0723(cadA)	cadmium-transporting atpase	0.0719048	0.193958	4.45714	0.0438177	247.044	NO	0:L	1:G	0:L	0:L	0:L	0:L	0:L	0:L	0:L	0:L	0:L	0:L	0:L	0:L	1:G	1:G	1:G	1:G	1:G	1:G	1:G	1:G	1:G	1:G	1:G	1:G	1:G	1:G	1:G	1:G	1:G	1:G	1:G	1:G	0:L	0:L	0:L	0:L	0:L	1:G	0:L	0:L
HMPREF0783_0995	conserved hypothetical protein	0.0714286	0.0833333	1.18182	0.0495854	279.562	NO	0:L	0:L	0:L	0:L	0:L	0:L	0:L	0:L	0:L	0:L	0:L	1:G	0:L	0:L	0:L	0:L	0:L	0:L	0:L	0:L	0:L	0:L	0:L	0:L	0:L	0:L	0:L	0:L	0:L	0:L	0:L	0:L	0:L	0:L	0:L	0:L	0:L	0:L	0:L	0:L	0:L	0:L
SATW20_00450	conserved hypothetical protein	0.0714286	0.0833333	1.18182	0.0495854	279.562	NO	0:L	0:L	0:L	0:L	0:L	1:G	0:L	1:G	0:L	0:L	0:L	0:L	0:L	0:L	0:L	0:L	0:L	0:L	0:L	0:L	0:L	0:L	0:L	0:L	0:L	0:L	0:L	0:L	0:L	0:L	0:L	0:L	0:L	0:L	0:L	0:L	0:L	0:L	0:L	0:L	0:L	0:L
HMPREF0772_12685	replication-associated protein	0.0714286	0.0625	0.866667	0.0495854	279.562	NO	0:L	0:L	0:L	0:L	0:L	0:L	0:L	0:L	0:L	0:L	0:L	0:L	1:G	0:L	1:G	0:L	0:L	0:L	0:L	1:G	1:G	0:L	0:L	0:L	0:L	0:L	0:L	0:L	0:L	0:L	0:L	0:L	0:L	0:L	0:L	0:L	0:L	0:L	0:L	0:L	0:L	0:L
SAMG_02099	predicted protein	0.0714286	0.0625	0.866667	0.0495854	279.562	NO	0:L	0:L	0:L	0:L	0:L	0:L	0:L	0:L	0:L	0:L	0:L	0:L	0:L	0:L	0:L	0:L	0:L	0:L	0:L	0:L	0:L	0:L	0:L	0:L	0:L	0:L	0:L	0:L	0:L	0:L	0:L	0:L	0:L	0:L	0:L	0:L	0:L	0:L	0:L	0:L	0:L	0:L
SANG_00776	conserved hypothetical protein	0.0714286	0.0625	0.866667	0.0495854	279.562	NO	0:L	0:L	0:L	0:L	0:L	0:L	0:L	0:L	0:L	0:L	0:L	0:L	0:L	0:L	0:L	0:L	0:L	0:L	0:L	0:L	0:L	0:L	0:L	0:L	0:L	0:L	0:L	0:L	0:L	0:L	0:L	0:L	0:L	0:L	0:L	0:L	0:L	0:L	0:L	0:L	0:L	0:L
SAR0688	putative membrane protein	0.0714286	0.0625	0.866667	0.0495854	279.562	NO	0:L	1:G	0:L	0:L	0:L	0:L	0:L	0:L	0:L	0:L	0:L	0:L	0:L	0:L	1:G	1:G	0:L	1:G	1:G	1:G	1:G	0:L	1:G	0:L	0:L	0:L	0:L	0:L	0:L	0:L	0:L	0:L	0:L	0:L	0:L	0:L	0:L	0:L	0:L	0:L	0:L	0:L
SASG_01696	replication-associated protein	0.0714286	0.0625	0.866667	0.0495854	279.562	NO	0:L	0:L	0:L	0:L	0:L	0:L	0:L	0:L	0:L	0:L	0:L	0:L	1:G	0:L	1:G	0:L	0:L	0:L	0:L	1:G	1:G	0:L	0:L	0:L	0:L	0:L	0:L	0:L	0:L	0:L	0:L	0:L	0:L	0:L	0:L	0:L	0:L	0:L	0:L	0:L	0:L	0:L
SIAG_01771	predicted protein	0.0714286	0.0625	0.866667	0.0495854	279.562	NO	0:L	0:L	0:L	0:L	0:L	0:L	0:L	0:L	0:L	0:L	0:L	0:L	0:L	0:L	0:L	1:G	0:L	0:L	0:L	1:G	1:G	0:L	0:L	0:L	0:L	0:L	0:L	0:L	0:L	0:L	0:L	0:L	0:L	0:L	0:L	0:L	0:L	0:L	0:L	0:L	0:L	0:L
HMPREF0772_10932	conserved hypothetical protein	0.0714286	0.0416667	0.565217	0.0495854	279.562	NO	0:L	1:G	0:L	0:L	1:G	0:L	0:L	0:L	0:L	0:L	0:L	0:L	1:G	0:L	0:L	0:L	0:L	0:L	0:L	0:L	0:L	0:L	0:L	0:L	1:G	0:L	1:G	1:G	0:L	1:G	1:G	1:G	1:G	1:G	0:L	0:L	0:L	0:L	0:L	0:L	0:L	0:L
M013TW_1221	m16 family peptidase	0.0714286	0.0416667	0.565217	0.0495854	279.562	NO	1:G	0:L	1:G	0:L	0:L	0:L	0:L	0:L	0:L	0:L	0:L	0:L	1:G	0:L	0:L	0:L	0:L	0:L	0:L	0:L	0:L	0:L	0:L	0:L	0:L	0:L	0:L	0:L	0:L	0:L	0:L	0:L	1:G	0:L	0:L	0:L	0:L	0:L	0:L	0:L	0:L	0:L
SA21193_1078	membrane spanning protein	0.0714286	0.0416667	0.565217	0.0495854	279.562	NO	0:L	0:L	0:L	0:L	0:L	0:L	0:L	0:L	0:L	0:L	0:L	0:L	1:G	0:L	0:L	0:L	0:L	0:L	0:L	0:L	0:L	0:L	0:L	0:L	0:L	0:L	0:L	0:L	0:L	0:L	0:L	0:L	0:L	0:L	0:L	0:L	0:L	0:L	0:L	0:L	0:L	0:L
SA21193_2475	signal transduction histidine-protein kinase arls domain protein	0.0714286	0.0416667	0.565217	0.0495854	279.562	NO	0:L	0:L	1:G	0:L	0:L	0:L	0:L	0:L	0:L	0:L	0:L	0:L	1:G	0:L	0:L	0:L	0:L	0:L	0:L	0:L	0:L	0:L	0:L	0:L	0:L	0:L	0:L	0:L	0:L	0:L	0:L	0:L	0:L	0:L	0:L	0:L	0:L	0:L	0:L	0:L	0:L	0:L
SA21200_0632	conserved hypothetical protein	0.0714286	0.0416667	0.565217	0.0495854	279.562	NO	1:G	1:G	0:L	0:L	0:L	0:L	0:L	1:G	0:L	1:G	1:G	0:L	0:L	0:L	0:L	0:L	1:G	0:L	0:L	0:L	0:L	0:L	0:L	0:L	0:L	0:L	1:G	0:L	0:L	0:L	1:G	0:L	0:L	1:G	0:L	1:G	0:L	0:L	0:L	0:L	0:L	0:L
SA21318_0438	conserved domain protein	0.0714286	0.0416667	0.565217	0.0495854	279.562	NO	0:L	0:L	1:G	0:L	0:L	1:G	0:L	0:L	0:L	0:L	0:L	0:L	1:G	0:L	1:G	0:L	0:L	0:L	0:L	0:L	0:L	0:L	0:L	0:L	0:L	0:L	0:L	0:L	0:L	0:L	0:L	0:L	0:L	0:L	0:L	0:L	0:L	0:L	0:L	0:L	0:L	0:L
SAA6159_01729	putative exported protein	0.0714286	0.0416667	0.565217	0.0495854	279.562	NO	0:L	0:L	0:L	0:L	1:G	0:L	0:L	0:L	0:L	0:L	0:L	0:L	1:G	0:L	0:L	0:L	0:L	0:L	0:L	0:L	0:L	0:L	0:L	0:L	0:L	0:L	0:L	0:L	0:L	0:L	0:L	0:L	0:L	0:L	0:L	0:L	0:L	0:L	0:L	0:L	0:L	0:L
SAOUHSC_02294	conserved hypothetical protein	0.0714286	0.0416667	0.565217	0.0495854	279.562	NO	0:G	0:G	0:G	0:G	0:G	0:G	0:G	0:G	0:G	0:G	0:G	0:G	0:G	0:G	0:G	0:G	0:G	0:G	0:G	1:L	0:G	0:G	0:G	0:G	0:G	0:G	0:G	0:G	0:G	0:G	0:G	0:G	0:G	0:G	1:L	0:G	0:G	0:G	0:G	0:G	0:G	0:G
SAOUHSC_02657	conserved hypothetical protein	0.0714286	0.0416667	0.565217	0.0495854	279.562	NO	0:G	0:G	0:G	0:G	0:G	0:G	0:G	0:G	0:G	0:G	0:G	0:G	0:G	1:L	0:G	0:G	0:G	0:G	0:G	0:G	0:G	0:G	0:G	0:G	0:G	0:G	0:G	0:G	0:G	0:G	0:G	0:G	0:G	0:G	1:L	0:G	0:G	0:G	0:G	0:G	0:G	0:G
SAOUHSC_A02795	conserved hypothetical protein	0.0714286	0.0416667	0.565217	0.0495854	279.562	NO	1:L	0:G	0:G	0:G	0:G	0:G	0:G	0:G	0:G	0:G	0:G	0:G	0:G	1:L	0:G	0:G	0:G	0:G	0:G	0:G	0:G	0:G	0:G	0:G	0:G	0:G	0:G	0:G	0:G	0:G	0:G	0:G	0:G	0:G	1:L	0:G	0:G	0:G	0:G	0:G	0:G	0:G
SAPIG2348	transcriptional regulator arac family protein	0.0714286	0.0416667	0.565217	0.0495854	279.562	NO	0:L	1:G	0:L	0:L	0:L	0:L	0:L	0:L	0:L	0:L	0:L	1:G	0:L	1:G	0:L	0:L	0:L	0:L	0:L	0:L	0:L	0:L	0:L	0:L	1:G	1:G	1:G	1:G	1:G	1:G	1:G	1:G	1:G	1:G	0:L	0:L	0:L	0:L	0:L	0:L	0:L	0:L
SAS0963	conserved hypothetical protein	0.0714286	0.0416667	0.565217	0.0495854	279.562	NO	0:G	0:G	0:G	0:G	1:L	0:G	0:G	0:G	0:G	0:G	0:G	0:G	0:G	0:G	0:G	0:G	1:L	0:G	0:G	0:G	0:G	0:G	0:G	0:G	0:G	0:G	0:G	0:G	0:G	0:G	0:G	0:G	0:G	0:G	0:G	0:G	0:G	0:G	0:G	0:G	0:G	0:G
SATG_00130	transposase	0.0714286	0.0416667	0.565217	0.0495854	279.562	NO	1:G	1:G	0:L	0:L	0:L	0:L	0:L	1:G	0:L	0:L	0:L	0:L	1:G	0:L	0:L	0:L	0:L	0:L	0:L	0:L	0:L	0:L	0:L	0:L	0:L	0:L	0:L	0:L	0:L	0:L	0:L	0:L	0:L	0:L	0:L	0:L	0:L	0:L	0:L	0:L	0:L	0:L
SAR2580(fnbA)	fibronectin binding protein a	0.0703704	0.0833333	1.18182	0.0499341	281.528	NO	0:G	0:G	0:G	0:G	0:G	0:G	0:G	0:G	0:G	1:L	0:G	0:G	0:G	0:G	0:G	0:G	0:G	0:G	0:G	0:G	0:G	0:G	0:G	0:G	0:G	0:G	0:G	0:G	0:G	0:G	0:G	0:G	0:G	0:G	0:G	0:G	0:G	0:G	0:G	1:L	0:G	1:L
SATW20_00620	unknown	0.0703704	0.0833333	1.18182	0.0499341	281.528	NO	0:L	0:L	0:L	0:L	0:L	0:L	0:L	0:L	0:L	0:L	0:L	0:L	0:L	0:L	0:L	0:L	0:L	0:L	0:L	0:L	0:L	0:L	0:L	0:L	1:G	1:G	1:G	1:G	1:G	1:G	1:G	1:G	1:G	1:G	0:L	0:L	0:L	0:L	0:L	1:G	0:L	0:L
SA0071(kdpC)	potassium-transporting atpase c chain	0.0690476	0.0833333	1.18182	0.0510104	287.596	NO	0:L	0:L	0:L	0:L	0:L	0:L	0:L	0:L	0:L	0:L	0:L	0:L	0:L	0:L	0:L	0:L	0:L	0:L	0:L	1:G	1:G	0:L	0:L	0:L	0:L	0:L	0:L	0:L	0:L	0:L	0:L	0:L	0:L	0:L	0:L	0:L	0:L	0:L	0:L	0:L	0:L	0:L
USA300HOU_0055	integrase	0.0687831	0.104167	1.51163	0.0511679	288.484	NO	0:L	0:L	1:G	0:L	0:L	1:G	0:L	0:L	0:L	0:L	0:L	0:L	0:L	0:L	1:G	0:L	0:L	0:L	0:L	0:L	0:L	0:L	0:L	0:L	0:L	0:L	0:L	0:L	0:L	0:L	0:L	0:L	0:L	0:L	0:L	0:L	0:L	0:L	0:L	0:L	0:L	0:L
VBIStaAur138273_1622	tandem lipoprotein within pathogenicity island	0.0687831	0.0833333	1.18182	0.0511679	288.484	NO	0:L	0:L	0:L	0:L	0:L	0:L	0:L	0:L	0:L	0:L	0:L	0:L	0:L	0:L	0:L	0:L	0:L	0:L	0:L	0:L	0:L	0:L	0:L	0:L	0:L	0:L	0:L	0:L	0:L	0:L	0:L	0:L	0:L	0:L	0:L	0:L	0:L	0:L	0:L	1:G	0:L	0:L
SMAG_02615	conserved hypothetical protein	0.0674603	0.0625	0.866667	0.0523247	295.006	NO	0:L	0:L	0:L	0:L	0:L	0:L	0:L	0:L	0:L	0:L	0:L	0:L	0:L	0:L	0:L	0:L	0:L	0:L	0:L	0:L	0:L	0:L	0:L	0:L	0:L	0:L	0:L	0:L	0:L	0:L	0:L	0:L	0:L	0:L	0:L	0:L	0:L	0:L	0:L	0:L	0:L	0:L
SAR0425(set18)	exotoxin	0.0661376	0.0833333	1.18182	0.0528532	297.986	NO	1:L	0:G	0:G	0:G	0:G	0:G	0:G	0:G	0:G	0:G	0:G	0:G	0:G	0:G	0:G	0:G	0:G	0:G	0:G	0:G	0:G	0:G	0:G	0:G	0:G	0:G	0:G	0:G	0:G	0:G	0:G	0:G	0:G	0:G	0:G	0:G	0:G	0:G	0:G	1:L	0:G	0:G
SAS1917	transcriptional regulator	0.0660318	0.262917	3.92857	0.0528613	298.032	NO	0:L	0:L	1:G	0:L	1:G	1:G	0:L	0:L	0:L	0:L	0:L	0:L	0:L	0:L	0:L	1:G	1:G	0:L	0:L	0:L	0:L	0:L	1:G	1:G	0:L	0:L	0:L	0:L	0:L	0:L	0:L	0:L	0:L	0:L	1:G	0:L	0:L	1:G	1:G	1:G	0:L	0:L
SAR0099(dus)	trna dihydrouridine synthase b	0.0650794	0.0625	0.866667	0.0535265	301.783	NO	0:G	0:G	0:G	0:G	0:G	0:G	0:G	0:G	0:G	0:G	0:G	0:G	0:G	0:G	0:G	0:G	0:G	0:G	0:G	0:G	0:G	0:G	0:G	0:G	0:G	0:G	0:G	0:G	0:G	0:G	0:G	0:G	0:G	0:G	0:G	0:G	0:G	0:G	0:G	1:L	0:G	0:G
SAR1680	unknown	0.0650794	0.0625	0.866667	0.0535265	301.783	NO	0:G	0:G	0:G	0:G	0:G	0:G	0:G	0:G	0:G	0:G	0:G	0:G	0:G	0:G	0:G	0:G	0:G	0:G	0:G	0:G	0:G	0:G	0:G	0:G	0:G	0:G	0:G	0:G	0:G	0:G	0:G	0:G	0:G	0:G	0:G	0:G	0:G	0:G	0:G	1:L	0:G	0:G
SATW20_p1210(cadC)	cadmium efflux system accessory protein	0.0650794	0.0625	0.866667	0.0535265	301.783	NO	0:L	0:L	0:L	0:L	0:L	0:L	0:L	0:L	0:L	0:L	0:L	0:L	0:L	0:L	0:L	0:L	0:L	0:L	0:L	0:L	0:L	0:L	0:L	0:L	1:G	1:G	1:G	1:G	1:G	1:G	1:G	1:G	1:G	1:G	0:L	0:L	0:L	0:L	0:L	1:G	0:L	0:L
SATW20_p1240	regulatory protein	0.0650794	0.0625	0.866667	0.0535265	301.783	NO	0:L	0:L	0:L	0:L	0:L	0:L	0:L	0:L	0:L	0:L	0:L	0:L	0:L	0:L	0:L	0:L	0:L	0:L	0:L	0:L	0:L	0:L	0:L	0:L	0:L	1:G	1:G	1:G	1:G	1:G	1:G	1:G	1:G	1:G	0:L	0:L	0:L	0:L	0:L	1:G	0:L	0:L
SAR2030(map)	extracellular adherence protein of broad specificity eap/map	0.0648148	0.0625	0.866667	0.054799	308.957	NO	0:G	0:G	0:G	0:G	0:G	0:G	0:G	0:G	0:G	0:G	0:G	0:G	0:G	0:G	0:G	0:G	0:G	0:G	0:G	0:G	0:G	0:G	0:G	0:G	0:G	0:G	0:G	0:G	0:G	0:G	0:G	0:G	0:G	0:G	1:L	0:G	0:G	0:G	0:G	0:G	0:G	0:G
SGAG_00001	transposase	0.0648148	0.0625	0.866667	0.054799	308.957	NO	0:L	0:L	0:L	0:L	0:L	0:L	0:L	0:L	0:L	0:L	0:L	0:L	0:L	0:L	0:L	0:L	0:L	0:L	0:L	0:L	0:L	0:L	0:L	0:L	0:L	0:L	0:L	0:L	0:L	0:L	0:L	0:L	0:L	0:L	0:L	0:L	0:L	0:L	0:L	0:L	0:L	0:L
CGSSa01_07549	deor-like helix-turn-helix domain protein	0.0634921	0.0833333	1.18182	0.0553304	311.953	NO	0:L	0:L	0:L	0:L	0:L	0:L	0:L	0:L	0:L	0:L	0:L	0:L	0:L	0:L	0:L	0:L	0:L	0:L	0:L	0:L	0:L	0:L	0:L	0:L	0:L	0:L	0:L	0:L	0:L	0:L	0:L	0:L	0:L	0:L	0:L	0:L	0:L	0:L	0:L	0:L	0:L	0:L
HMPREF0772_10398	conserved hypothetical protein	0.0634921	0.0833333	1.18182	0.0553304	311.953	NO	0:L	0:L	0:L	0:L	0:L	0:L	0:L	0:L	0:L	0:L	0:L	0:L	1:G	0:L	0:L	1:G	0:L	1:G	0:L	0:L	0:L	0:L	0:L	1:G	0:L	0:L	0:L	0:L	0:L	0:L	0:L	0:L	0:L	0:L	0:L	0:L	0:L	0:L	0:L	0:L	0:L	0:L
SAB0282c	conserved hypothetical protein	0.0634921	0.0833333	1.18182	0.0553304	311.953	NO	0:G	0:G	0:G	0:G	0:G	0:G	0:G	0:G	0:G	0:G	0:G	0:G	0:G	0:G	0:G	0:G	0:G	0:G	0:G	0:G	0:G	0:G	0:G	0:G	0:G	0:G	0:G	0:G	0:G	0:G	0:G	0:G	0:G	0:G	1:L	0:G	0:G	0:G	0:G	0:G	0:G	0:G
SAR0626	integral membrane protein	0.0634921	0.0833333	1.18182	0.0553304	311.953	NO	0:G	0:G	0:G	0:G	0:G	0:G	0:G	0:G	0:G	0:G	0:G	0:G	0:G	0:G	1:L	0:G	0:G	0:G	0:G	0:G	0:G	0:G	0:G	0:G	0:G	0:G	0:G	0:G	0:G	0:G	0:G	0:G	0:G	0:G	1:L	0:G	0:G	0:G	0:G	0:G	0:G	0:G
SKAG_01371	predicted protein	0.0634921	0.0833333	1.18182	0.0553304	311.953	NO	0:L	0:L	0:L	0:L	0:L	0:L	0:L	0:L	0:L	0:L	0:L	0:L	0:L	0:L	1:G	0:L	0:L	0:L	0:L	0:L	0:L	0:L	0:L	0:L	0:L	0:L	0:L	0:L	0:L	0:L	0:L	0:L	0:L	0:L	1:G	0:L	0:L	0:L	0:L	0:L	0:L	0:L
SLAG_02867	conserved hypothetical protein	0.0634921	0.0833333	1.18182	0.0553304	311.953	NO	0:L	0:L	0:L	0:L	0:L	0:L	0:L	0:L	0:L	0:L	0:L	0:L	0:L	0:L	0:L	0:L	0:L	0:L	0:L	0:L	0:L	0:L	0:L	0:L	0:L	0:L	0:L	0:L	0:L	0:L	0:L	0:L	0:L	0:L	0:L	0:L	0:L	0:L	0:L	0:L	0:L	0:L
HMPREF0783_0918(icaC2)	intercellular adhesion protein c	0.0634921	0.0625	0.866667	0.0553304	311.953	NO	0:L	0:L	0:L	0:L	0:L	0:L	0:L	0:L	0:L	0:L	0:L	0:L	0:L	0:L	1:G	0:L	0:L	0:L	0:L	0:L	0:L	0:L	1:G	0:L	1:G	1:G	1:G	1:G	1:G	1:G	1:G	1:G	1:G	1:G	0:L	0:L	0:L	0:L	0:L	0:L	0:L	0:L
SA21201_1174	conserved hypothetical protein	0.0634921	0.0625	0.866667	0.0553304	311.953	NO	0:L	0:L	1:G	0:L	0:L	0:L	0:L	0:L	0:L	0:L	0:L	0:L	0:L	0:L	0:L	0:L	0:L	0:L	0:L	0:L	0:L	0:L	0:L	0:L	0:L	0:L	0:L	0:L	0:L	0:L	0:L	0:L	0:L	0:L	0:L	1:G	0:L	0:L	0:L	0:L	0:L	0:L
VBIStaAur138273_1786	pts system, maltose and glucose-specific iic component / pts system, maltose and glucose-specific iib component	0.0634921	0.0625	0.866667	0.0553304	311.953	NO	0:L	0:L	0:L	0:L	0:L	0:L	0:L	0:L	0:L	0:L	0:L	0:L	0:L	0:L	0:L	0:L	0:L	0:L	0:L	0:L	0:L	0:L	0:L	0:L	0:L	0:L	0:L	0:L	0:L	0:L	0:L	0:L	0:L	0:L	0:L	0:L	0:L	0:L	0:L	1:G	0:L	0:L
SauraC_010100007697	conserved hypothetical protein	0.0624339	0.0833333	1.18182	0.0562675	317.236	NO	0:L	0:L	0:L	0:L	0:L	0:L	0:L	0:L	0:L	0:L	0:L	0:L	1:G	1:G	0:L	0:L	0:L	0:L	0:L	0:L	0:L	0:L	0:L	0:L	1:G	1:G	1:G	1:G	1:G	1:G	1:G	1:G	1:G	0:L	0:L	0:L	0:L	0:L	0:L	0:L	0:L	0:L
SA21266_1004	conserved hypothetical protein	0.0624339	0.0625	0.866667	0.0562675	317.236	NO	0:L	1:G	0:L	0:L	0:L	0:L	0:L	0:L	0:L	0:L	0:L	1:G	0:L	0:L	0:L	0:L	0:L	0:L	0:L	0:L	0:L	0:L	0:L	0:L	0:L	0:L	0:L	0:L	0:L	0:L	0:L	0:L	0:L	0:L	0:L	0:L	0:L	0:L	0:L	0:L	0:L	0:L
SACOL0017	conserved hypothetical protein	0.0623809	0.193958	4.45714	0.0563125	317.49	NO	0:L	0:L	0:L	0:L	0:L	0:L	0:L	0:L	0:L	0:L	0:L	0:L	1:G	1:G	0:L	1:G	1:G	1:G	1:G	1:G	1:G	1:G	0:L	1:G	1:G	1:G	1:G	1:G	1:G	0:L	0:L	1:G	1:G	1:G	0:L	0:L	0:L	0:L	0:L	0:L	0:L	0:L
SAOUHSC_02889	conserved hypothetical protein	0.0623809	0.193958	4.45714	0.0563125	317.49	NO	0:G	0:G	0:G	0:G	0:G	0:G	0:G	0:G	0:G	0:G	0:G	0:G	1:L	1:L	1:L	1:L	1:L	1:L	1:L	1:L	1:L	1:L	1:L	1:L	1:L	1:L	1:L	1:L	1:L	1:L	1:L	1:L	1:L	1:L	1:L	0:G	0:G	0:G	0:G	0:G	0:G	0:G
SAR0286	conserved hypothetical protein	0.0623809	0.193958	4.45714	0.0563125	317.49	NO	1:G	1:G	1:G	0:L	0:L	0:L	0:L	0:L	0:L	0:L	0:L	0:L	1:G	1:G	1:G	1:G	1:G	1:G	1:G	1:G	1:G	1:G	1:G	1:G	1:G	1:G	1:G	1:G	1:G	1:G	1:G	1:G	1:G	1:G	0:L	0:L	0:L	0:L	0:L	0:L	0:L	0:L
HMPREF0774_0788	conserved hypothetical protein	0.0623809	0.0897917	2.4	0.0563125	317.49	NO	0:L	0:L	0:L	0:L	0:L	1:G	0:L	1:G	1:G	0:L	0:L	0:L	1:G	1:G	1:G	1:G	1:G	1:G	1:G	1:G	1:G	1:G	1:G	1:G	1:G	1:G	1:G	1:G	1:G	1:G	1:G	1:G	1:G	1:G	0:L	0:L	0:L	1:G	1:G	0:L	0:L	0:L
HMPREF9528_01375	conserved hypothetical protein	0.0623809	0.0897917	2.4	0.0563125	317.49	NO	1:L	1:L	0:G	0:G	0:G	0:G	0:G	0:G	1:L	0:G	0:G	1:L	1:L	1:L	1:L	1:L	1:L	1:L	1:L	1:L	1:L	1:L	1:L	1:L	1:L	1:L	1:L	1:L	1:L	1:L	1:L	1:L	1:L	1:L	1:L	1:L	1:L	0:G	0:G	0:G	0:G	0:G
SACOL1978	conserved hypothetical protein	0.0623809	0.0897917	2.4	0.0563125	317.49	NO	0:G	0:G	0:G	0:G	1:L	0:G	0:G	0:G	0:G	0:G	0:G	0:G	1:L	1:L	1:L	1:L	1:L	1:L	1:L	1:L	1:L	1:L	1:L	1:L	1:L	1:L	1:L	1:L	1:L	1:L	1:L	1:L	1:L	1:L	1:L	0:G	0:G	0:G	0:G	0:G	0:G	0:G
SAOUHSC_00772	conserved hypothetical protein	0.0623809	0.0897917	2.4	0.0563125	317.49	NO	0:G	0:G	0:G	0:G	0:G	0:G	0:G	0:G	0:G	0:G	0:G	1:L	1:L	1:L	1:L	1:L	1:L	1:L	1:L	1:L	1:L	1:L	1:L	1:L	1:L	1:L	1:L	1:L	1:L	1:L	1:L	1:L	1:L	1:L	1:L	1:L	1:L	0:G	0:G	0:G	0:G	0:G
SAOUHSC_01765	conserved hypothetical protein	0.0623809	0.0897917	2.4	0.0563125	317.49	NO	0:G	0:G	0:G	0:G	0:G	0:G	0:G	0:G	0:G	0:G	0:G	1:L	1:L	1:L	1:L	1:L	1:L	1:L	1:L	1:L	1:L	1:L	1:L	1:L	1:L	1:L	1:L	1:L	1:L	1:L	1:L	1:L	1:L	1:L	1:L	1:L	1:L	0:G	0:G	0:G	0:G	0:G
SAOUHSC_01817	conserved hypothetical protein	0.0623809	0.0897917	2.4	0.0563125	317.49	NO	0:G	0:G	0:G	0:G	0:G	0:G	0:G	0:G	1:L	0:G	0:G	1:L	1:L	1:L	1:L	1:L	1:L	1:L	1:L	1:L	1:L	1:L	1:L	1:L	1:L	1:L	1:L	1:L	1:L	1:L	1:L	1:L	1:L	1:L	1:L	1:L	1:L	0:G	0:G	0:G	0:G	0:G
SAPIG1637	conserved hypothetical protein	0.0623809	0.0897917	2.4	0.0563125	317.49	NO	0:L	0:L	0:L	0:L	1:G	0:L	0:L	0:L	0:L	0:L	0:L	1:G	1:G	1:G	1:G	1:G	1:G	1:G	1:G	1:G	1:G	1:G	1:G	1:G	1:G	1:G	1:G	1:G	1:G	1:G	1:G	1:G	1:G	1:G	0:L	1:G	1:G	0:L	0:L	0:L	0:L	0:L
SAR0426	conserved hypothetical protein	0.0623809	0.0897917	2.4	0.0563125	317.49	NO	1:G	1:G	0:L	0:L	0:L	0:L	0:L	0:L	0:L	0:L	0:L	1:G	1:G	1:G	1:G	1:G	1:G	1:G	1:G	1:G	1:G	1:G	1:G	1:G	1:G	1:G	1:G	1:G	1:G	1:G	1:G	1:G	1:G	1:G	0:L	0:L	0:L	1:G	1:G	0:L	0:L	0:L
SAR0838	putative membrane protein	0.0623809	0.0897917	2.4	0.0563125	317.49	NO	1:G	1:G	1:G	0:L	1:G	0:L	0:L	0:L	0:L	0:L	0:L	0:L	1:G	1:G	1:G	1:G	1:G	1:G	1:G	1:G	1:G	1:G	1:G	1:G	1:G	1:G	1:G	1:G	1:G	1:G	1:G	1:G	1:G	1:G	0:L	1:G	1:G	0:L	0:L	0:L	0:L	0:L
SAR1132	conserved hypothetical protein	0.0623809	0.0897917	2.4	0.0563125	317.49	NO	1:G	1:G	0:L	0:L	1:G	0:L	0:L	0:L	0:L	0:L	0:L	1:G	1:G	1:G	1:G	1:G	1:G	1:G	1:G	1:G	1:G	1:G	1:G	1:G	1:G	1:G	1:G	1:G	1:G	1:G	1:G	1:G	1:G	1:G	0:L	1:G	1:G	0:L	0:L	0:L	0:L	0:L
SAR2149	conserved hypothetical protein	0.0623809	0.0897917	2.4	0.0563125	317.49	NO	0:L	0:L	1:G	0:L	0:L	0:L	0:L	0:L	0:L	0:L	0:L	0:L	1:G	1:G	1:G	1:G	1:G	1:G	1:G	1:G	1:G	1:G	1:G	1:G	1:G	1:G	1:G	1:G	1:G	1:G	1:G	1:G	1:G	1:G	1:G	1:G	1:G	0:L	0:L	0:L	0:L	0:L
SAS0788a	doubtful cds. no database matches	0.0623809	0.0897917	2.4	0.0563125	317.49	NO	0:G	1:L	0:G	0:G	1:L	1:L	0:G	0:G	1:L	0:G	1:L	1:L	1:L	1:L	1:L	1:L	1:L	1:L	1:L	1:L	1:L	1:L	1:L	1:L	1:L	1:L	1:L	1:L	1:L	1:L	1:L	1:L	1:L	1:L	0:G	0:G	0:G	0:G	0:G	0:G	0:G	0:G
SAS2412	abc transporter atp-binding protein	0.0623809	0.0897917	2.4	0.0563125	317.49	NO	0:G	0:G	0:G	0:G	0:G	0:G	0:G	0:G	0:G	0:G	0:G	1:L	1:L	1:L	1:L	1:L	1:L	1:L	1:L	1:L	1:L	1:L	1:L	1:L	1:L	1:L	1:L	1:L	1:L	1:L	1:L	1:L	1:L	1:L	1:L	0:G	0:G	0:G	0:G	0:G	0:G	0:G
SAS2413	antibiotic transport system permease	0.0623809	0.0897917	2.4	0.0563125	317.49	NO	0:G	0:G	0:G	0:G	0:G	0:G	0:G	0:G	0:G	0:G	0:G	1:L	1:L	1:L	1:L	1:L	1:L	1:L	1:L	1:L	1:L	1:L	1:L	1:L	1:L	1:L	1:L	1:L	1:L	1:L	1:L	1:L	1:L	1:L	1:L	0:G	0:G	0:G	0:G	0:G	0:G	0:G
SGAG_00197	predicted protein	0.0623809	0.0897917	2.4	0.0563125	317.49	NO	0:G	0:G	0:G	0:G	0:G	0:G	0:G	0:G	0:G	0:G	0:G	0:G	1:L	1:L	1:L	1:L	1:L	1:L	1:L	1:L	1:L	1:L	1:L	1:L	1:L	1:L	1:L	1:L	1:L	1:L	1:L	1:L	1:L	1:L	1:L	1:L	1:L	1:L	1:L	0:G	0:G	0:G
SaurJH1_1236(adk)	putative membrane protein	0.0623809	0.0897917	2.4	0.0563125	317.49	NO	0:G	0:G	0:G	0:G	0:G	0:G	0:G	0:G	0:G	0:G	0:G	1:L	1:L	1:L	1:L	1:L	1:L	1:L	1:L	1:L	1:L	1:L	1:L	1:L	1:L	1:L	1:L	1:L	1:L	1:L	1:L	1:L	1:L	1:L	1:L	1:L	1:L	0:G	0:G	0:G	0:G	0:G
SaurJH9_0753(nrdH)	putative ribonucleoside-diphosphate reductase 2, nrdh-redoxin	0.0623809	0.0897917	2.4	0.0563125	317.49	NO	1:L	1:L	0:G	0:G	0:G	0:G	0:G	0:G	0:G	0:G	0:G	1:L	1:L	1:L	1:L	1:L	1:L	1:L	1:L	1:L	1:L	1:L	1:L	1:L	1:L	1:L	1:L	1:L	1:L	1:L	1:L	1:L	1:L	1:L	1:L	1:L	1:L	0:G	0:G	0:G	0:G	0:G
SAS0057(gyrA)	metallo-beta-lactamase superfamily protein	0.0623809	0.0689583	2.04878	0.0563125	317.49	NO	1:L	1:L	1:L	0:G	0:G	0:G	0:G	0:G	0:G	1:L	1:L	0:G	1:L	1:L	1:L	1:L	1:L	1:L	1:L	0:G	0:G	1:L	1:L	1:L	1:L	1:L	1:L	1:L	1:L	1:L	1:L	1:L	1:L	1:L	0:G	1:L	1:L	1:L	1:L	0:G	0:G	0:G
SAS2281	merr family regulatory protein	0.0623809	0.0689583	2.04878	0.0563125	317.49	NO	1:L	1:L	0:G	0:G	1:L	1:L	0:G	1:L	0:G	1:L	1:L	0:G	0:G	0:G	0:G	1:L	1:L	1:L	1:L	1:L	1:L	1:L	1:L	0:G	0:G	0:G	0:G	0:G	0:G	0:G	0:G	0:G	0:G	0:G	0:G	0:G	0:G	0:G	0:G	0:G	0:G	0:G
SAS2348(rbgA)	addiction module toxin, txe/yoeb family	0.0623809	0.0689583	2.04878	0.0563125	317.49	NO	0:G	0:G	1:L	0:G	0:G	0:G	0:G	0:G	0:G	1:L	1:L	1:L	0:G	0:G	0:G	1:L	1:L	1:L	1:L	1:L	1:L	1:L	1:L	0:G	0:G	0:G	0:G	0:G	0:G	0:G	0:G	0:G	0:G	0:G	1:L	1:L	1:L	0:G	0:G	0:G	0:G	0:G
SAS2349(stbD)	prevent-host-death family protein	0.0623809	0.0689583	2.04878	0.0563125	317.49	NO	0:G	0:G	1:L	0:G	0:G	0:G	0:G	0:G	0:G	1:L	1:L	1:L	0:G	0:G	0:G	1:L	1:L	1:L	1:L	1:L	1:L	1:L	1:L	0:G	0:G	0:G	0:G	0:G	0:G	0:G	0:G	0:G	0:G	0:G	1:L	1:L	1:L	0:G	0:G	0:G	0:G	0:G
HMPREF0776_0183	unknown	0.0623809	0.0272917	1.39535	0.0563125	317.49	NO	1:L	1:L	0:G	1:L	1:L	0:G	0:G	0:G	0:G	0:G	0:G	1:L	0:G	0:G	0:G	0:G	0:G	0:G	0:G	0:G	0:G	0:G	0:G	0:G	0:G	0:G	0:G	0:G	0:G	0:G	0:G	0:G	0:G	0:G	1:L	0:G	0:G	1:L	1:L	1:L	0:G	0:G
SAOUHSC_01388	conserved hypothetical protein	0.0623809	0.0272917	1.39535	0.0563125	317.49	NO	0:G	0:G	1:L	1:L	0:G	0:G	0:G	1:L	0:G	0:G	0:G	1:L	0:G	0:G	0:G	0:G	0:G	0:G	0:G	0:G	0:G	0:G	0:G	0:G	0:G	0:G	0:G	0:G	0:G	0:G	0:G	0:G	0:G	0:G	1:L	0:G	0:G	1:L	1:L	0:G	0:G	0:G
SAPIG0137	putative membrane protein	0.0623809	0.0272917	1.39535	0.0563125	317.49	NO	1:G	1:G	1:G	0:L	1:G	1:G	1:G	1:G	1:G	1:G	1:G	1:G	0:L	0:L	0:L	0:L	0:L	0:L	0:L	0:L	0:L	0:L	0:L	0:L	0:L	0:L	0:L	0:L	0:L	0:L	0:L	0:L	0:L	0:L	1:G	1:G	1:G	0:L	0:L	0:L	0:L	0:L
SA21318_1848	orf017	0.0608466	0.0625	0.866667	0.0574973	324.17	NO	0:L	0:L	0:L	0:L	0:L	0:L	0:L	1:G	0:L	0:L	0:L	0:L	0:L	0:L	0:L	0:L	0:L	0:L	0:L	0:L	0:L	0:L	0:L	0:L	0:L	0:L	0:L	0:L	0:L	0:L	0:L	0:L	0:L	0:L	0:L	0:L	0:L	0:L	0:L	0:L	0:L	0:L
SA21318_1849(citZ)	bifunctional dna primase/polymerase, n-terminal domain protein	0.0608466	0.0625	0.866667	0.0574973	324.17	NO	0:L	0:L	0:L	0:L	0:L	0:L	0:L	1:G	0:L	0:L	0:L	0:L	0:L	0:L	0:L	0:L	0:L	0:L	0:L	0:L	0:L	0:L	0:L	0:L	0:L	0:L	0:L	0:L	0:L	0:L	0:L	0:L	0:L	0:L	0:L	0:L	0:L	0:L	0:L	0:L	0:L	0:L
SA21318_1850(icd)	bacteriophage resistance protein	0.0608466	0.0625	0.866667	0.0574973	324.17	NO	0:L	0:L	0:L	0:L	0:L	0:L	0:L	1:G	0:L	0:L	0:L	0:L	0:L	0:L	0:L	0:L	0:L	0:L	0:L	0:L	0:L	0:L	0:L	0:L	0:L	0:L	0:L	0:L	0:L	0:L	0:L	0:L	0:L	0:L	0:L	0:L	0:L	0:L	0:L	0:L	0:L	0:L
HMPREF0783_2546	conserved hypothetical protein	0.0597355	0.193958	4.45714	0.0576874	325.241	NO	0:L	0:L	0:L	0:L	0:L	1:G	0:L	1:G	1:G	0:L	0:L	0:L	1:G	1:G	1:G	1:G	1:G	1:G	1:G	1:G	1:G	1:G	1:G	1:G	1:G	1:G	1:G	1:G	1:G	1:G	1:G	1:G	0:L	1:G	0:L	0:L	0:L	0:L	1:G	0:L	0:L	0:L
SAHG_01009	predicted protein	0.0595238	0.0625	0.866667	0.0631498	356.038	NO	0:L	0:L	0:L	0:L	0:L	0:L	0:L	0:L	0:L	0:L	0:L	0:L	1:G	1:G	0:L	0:L	0:L	0:L	0:L	0:L	0:L	0:L	0:L	0:L	1:G	1:G	1:G	1:G	1:G	1:G	1:G	1:G	1:G	1:G	0:L	0:L	0:L	0:L	0:L	0:L	0:L	0:L
CGSSa03_14722	conserved hypothetical protein	0.0595238	0.0416667	0.565217	0.0631498	356.038	NO	0:L	0:L	0:L	0:L	0:L	0:L	0:L	0:L	0:L	0:L	0:L	0:L	0:L	0:L	0:L	0:L	0:L	0:L	0:L	0:L	0:L	0:L	0:L	0:L	0:L	0:L	0:L	0:L	0:L	0:L	0:L	0:L	0:L	0:L	1:G	0:L	0:L	0:L	0:L	0:L	0:L	0:L
SAO46_0572	conserved hypothetical protein	0.0595238	0.0416667	0.565217	0.0631498	356.038	NO	0:G	0:G	0:G	0:G	0:G	0:G	0:G	0:G	0:G	0:G	0:G	0:G	0:G	0:G	0:G	0:G	0:G	0:G	0:G	0:G	0:G	0:G	0:G	0:G	0:G	0:G	0:G	0:G	0:G	0:G	0:G	0:G	0:G	0:G	1:L	0:G	0:G	0:G	0:G	0:G	0:G	0:G
SAPIG2080	ammonium transporter family protein	0.0595238	0.0416667	0.565217	0.0631498	356.038	NO	0:L	0:L	0:L	0:L	0:L	0:L	0:L	0:L	0:L	0:L	0:L	1:G	0:L	0:L	0:L	0:L	0:L	0:L	0:L	0:L	0:L	0:L	0:L	0:L	0:L	0:L	0:L	0:L	0:L	0:L	0:L	0:L	0:L	0:L	0:L	0:L	0:L	0:L	0:L	0:L	0:L	0:L
SLAG_01197	predicted protein	0.0595238	0.0416667	0.565217	0.0631498	356.038	NO	0:L	0:L	0:L	0:L	0:L	0:L	0:L	0:L	0:L	0:L	0:L	0:L	0:L	0:L	0:L	0:L	0:L	1:G	0:L	0:L	0:L	0:L	0:L	0:L	0:L	0:L	0:L	0:L	0:L	0:L	0:L	0:L	0:L	0:L	0:L	0:L	0:L	0:L	0:L	0:L	0:L	0:L
SLAG_02788	predicted protein	0.0595238	0.0416667	0.565217	0.0631498	356.038	NO	0:L	0:L	0:L	0:L	0:L	0:L	0:L	0:L	0:L	0:L	0:L	0:L	0:L	0:L	0:L	0:L	0:L	0:L	0:L	0:L	0:L	0:L	0:L	0:L	0:L	0:L	0:L	0:L	0:L	0:L	0:L	0:L	0:L	0:L	0:L	0:L	0:L	0:L	0:L	0:L	0:L	0:L
SLAG_02997	conserved hypothetical protein	0.0595238	0.0416667	0.565217	0.0631498	356.038	NO	0:L	0:L	0:L	0:L	0:L	0:L	0:L	0:L	0:L	0:L	0:L	0:L	0:L	0:L	0:L	0:L	0:L	0:L	0:L	0:L	0:L	0:L	0:L	0:L	0:L	0:L	0:L	0:L	0:L	0:L	0:L	0:L	0:L	0:L	0:L	0:L	0:L	0:L	0:L	0:L	0:L	0:L
SLAG_03005	unknown	0.0595238	0.0416667	0.565217	0.0631498	356.038	NO	0:L	0:L	0:L	0:L	0:L	0:L	0:L	0:L	0:L	0:L	0:L	0:L	0:L	0:L	0:L	0:L	0:L	0:L	0:L	0:L	0:L	0:L	0:L	0:L	0:L	0:L	0:L	0:L	0:L	0:L	0:L	0:L	0:L	0:L	0:L	0:L	0:L	0:L	0:L	0:L	0:L	0:L
SLAG_03022	predicted protein	0.0595238	0.0416667	0.565217	0.0631498	356.038	NO	0:L	0:L	0:L	0:L	0:L	0:L	0:L	0:L	0:L	0:L	0:L	0:L	0:L	0:L	0:L	0:L	0:L	0:L	0:L	0:L	0:L	0:L	0:L	0:L	0:L	0:L	0:L	0:L	0:L	0:L	0:L	0:L	0:L	0:L	0:L	0:L	0:L	0:L	0:L	0:L	0:L	0:L
SaurJH1_0232	conserved hypothetical protein	0.0595238	0.0416667	0.565217	0.0631498	356.038	NO	0:G	0:G	0:G	0:G	0:G	0:G	0:G	0:G	0:G	0:G	0:G	0:G	0:G	0:G	0:G	0:G	0:G	0:G	0:G	0:G	0:G	0:G	0:G	0:G	0:G	0:G	0:G	0:G	0:G	0:G	0:G	0:G	0:G	0:G	1:L	0:G	0:G	0:G	0:G	0:G	0:G	0:G
SAR0025(ansA)	orf1260	0.0590476	0.505	9.75	0.0631815	356.217	NO	0:L	0:L	0:L	0:L	1:G	0:L	0:L	0:L	0:L	0:L	0:L	0:L	1:G	1:G	0:L	0:L	0:L	0:L	0:L	1:G	1:G	0:L	0:L	0:L	0:L	0:L	0:L	0:L	0:L	0:L	0:L	0:L	0:L	0:L	1:G	0:L	0:L	1:G	0:L	1:G	0:L	0:L
SAO11_2348	conserved hypothetical protein	0.0582011	0.0625	0.866667	0.0640402	361.059	NO	0:L	0:L	0:L	0:L	0:L	0:L	0:L	0:L	0:L	1:G	0:L	0:L	0:L	0:L	1:G	0:L	0:L	0:L	0:L	0:L	0:L	0:L	0:L	0:L	0:L	0:L	0:L	0:L	0:L	0:L	0:L	0:L	0:L	0:L	0:L	0:L	0:L	0:L	0:L	1:G	0:L	0:L
SAR1616(comGF)	late competence protein comgf, access of dna to comea, fig017774	0.0582011	0.0625	0.866667	0.0640402	361.059	NO	0:G	0:G	0:G	0:G	0:G	0:G	0:G	0:G	0:G	0:G	0:G	0:G	0:G	0:G	0:G	0:G	0:G	0:G	0:G	0:G	0:G	0:G	0:G	0:G	0:G	0:G	0:G	0:G	0:G	0:G	0:G	0:G	0:G	0:G	1:L	0:G	0:G	0:G	0:G	0:G	0:G	0:G
VBIStaAur138273_2526	res3	0.0582011	0.0625	0.866667	0.0640402	361.059	NO	0:L	0:L	0:L	0:L	0:L	0:L	0:L	0:L	0:L	0:L	0:L	0:L	0:L	0:L	0:L	0:L	0:L	0:L	0:L	0:L	0:L	0:L	0:L	0:L	0:L	0:L	0:L	0:L	0:L	0:L	0:L	0:L	0:L	0:L	0:L	0:L	0:L	0:L	0:L	1:G	0:L	0:L
VBIStaAur138273_2527	sulfate permease	0.0582011	0.0625	0.866667	0.0640402	361.059	NO	0:L	0:L	0:L	0:L	0:L	0:L	0:L	0:L	0:L	0:L	0:L	0:L	0:L	0:L	0:L	0:L	0:L	0:L	0:L	0:L	0:L	0:L	0:L	0:L	0:L	0:L	0:L	0:L	0:L	0:L	0:L	0:L	0:L	0:L	0:L	0:L	0:L	0:L	0:L	1:G	0:L	0:L
VBIStaAur138273_2528	universal stress protein family	0.0582011	0.0625	0.866667	0.0640402	361.059	NO	0:L	0:L	0:L	0:L	0:L	0:L	0:L	0:L	0:L	0:L	0:L	0:L	0:L	0:L	0:L	0:L	0:L	0:L	0:L	0:L	0:L	0:L	0:L	0:L	0:L	0:L	0:L	0:L	0:L	0:L	0:L	0:L	0:L	0:L	0:L	0:L	0:L	0:L	0:L	1:G	0:L	0:L
SIAG_00593	predicted protein	0.0571429	0.0625	0.866667	0.0676278	381.286	NO	0:L	0:L	0:L	0:L	0:L	0:L	0:L	0:L	0:L	0:L	0:L	0:L	0:L	0:L	0:L	0:L	0:L	0:L	0:L	1:G	1:G	0:L	0:L	0:L	0:L	0:L	0:L	0:L	0:L	0:L	0:L	0:L	0:L	0:L	0:L	0:L	0:L	0:L	0:L	0:L	0:L	0:L
M013TW_1185	putative cell wall hydrolase	0.0571429	0.0416667	0.565217	0.0676278	381.286	NO	0:L	0:L	1:G	0:L	0:L	0:L	0:L	0:L	0:L	0:L	0:L	0:L	0:L	0:L	0:L	0:L	0:L	0:L	0:L	0:L	0:L	0:L	0:L	0:L	0:L	0:L	0:L	0:L	0:L	0:L	0:L	0:L	0:L	0:L	0:L	0:L	0:L	0:L	0:L	0:L	0:L	0:L
M013TW_2609	transcriptional regulator, marr family	0.0571429	0.0416667	0.565217	0.0676278	381.286	NO	0:L	0:L	1:G	0:L	0:L	0:L	0:L	0:L	0:L	0:L	0:L	0:L	0:L	0:L	0:L	0:L	0:L	0:L	0:L	0:L	0:L	0:L	0:L	0:L	0:L	0:L	0:L	0:L	0:L	0:L	0:L	0:L	0:L	0:L	0:L	0:L	0:L	0:L	0:L	0:L	0:L	0:L
SA21259_0422	transcriptional regulator, marr family	0.0571429	0.0416667	0.565217	0.0676278	381.286	NO	0:L	0:L	1:G	0:L	0:L	0:L	0:L	0:L	0:L	0:L	0:L	0:L	0:L	0:L	0:L	0:L	0:L	0:L	0:L	0:L	0:L	0:L	0:L	0:L	0:L	0:L	0:L	0:L	0:L	0:L	0:L	0:L	0:L	0:L	0:L	0:L	0:L	0:L	0:L	0:L	0:L	0:L
SA21266_1939	putative transmembrane protein coupled to nadh-ubiquinone oxidoreductase chain 5	0.0571429	0.0416667	0.565217	0.0676278	381.286	NO	0:L	0:L	1:G	0:L	0:L	1:G	0:L	0:L	0:L	0:L	0:L	0:L	0:L	0:L	0:L	0:L	0:L	0:L	0:L	0:L	0:L	0:L	0:L	0:L	0:L	0:L	0:L	0:L	0:L	0:L	0:L	0:L	0:L	0:L	0:L	0:L	0:L	0:L	0:L	0:L	0:L	0:L
SA21266_1940	putative transmembrane protein coupled to nadh-ubiquinone oxidoreductase chain 5	0.0571429	0.0416667	0.565217	0.0676278	381.286	NO	0:L	0:L	1:G	0:L	0:L	1:G	0:L	0:L	0:L	0:L	0:L	0:L	0:L	0:L	0:L	0:L	0:L	0:L	0:L	0:L	0:L	0:L	0:L	0:L	0:L	0:L	0:L	0:L	0:L	0:L	0:L	0:L	0:L	0:L	0:L	0:L	0:L	0:L	0:L	0:L	0:L	0:L
SA21318_1535	tandem lipoprotein	0.0571429	0.0416667	0.565217	0.0676278	381.286	NO	0:L	0:L	1:G	0:L	0:L	0:L	0:L	0:L	0:L	0:L	0:L	0:L	0:L	0:L	0:L	0:L	0:L	0:L	0:L	0:L	0:L	0:L	0:L	0:L	0:L	0:L	0:L	0:L	0:L	0:L	0:L	0:L	0:L	0:L	0:L	1:G	1:G	0:L	1:G	0:L	0:L	0:L
SA21318_2315	impb/mucb/samb family protein	0.0571429	0.0416667	0.565217	0.0676278	381.286	NO	0:L	0:L	0:L	0:L	1:G	1:G	0:L	0:L	0:L	0:L	0:L	0:L	0:L	0:L	0:L	0:L	0:L	0:L	0:L	0:L	0:L	0:L	0:L	0:L	0:L	0:L	0:L	0:L	0:L	0:L	0:L	0:L	0:L	0:L	0:L	0:L	0:L	0:L	0:L	0:L	0:L	0:L
SAAG_02626	conserved hypothetical protein	0.0571429	0.0416667	0.565217	0.0676278	381.286	NO	0:L	0:L	0:L	0:L	0:L	0:L	0:L	0:L	0:L	0:L	0:L	0:L	0:L	0:L	0:L	0:L	0:L	0:L	0:L	0:L	0:L	0:L	0:L	0:L	1:G	0:L	0:L	0:L	0:L	0:L	0:L	1:G	0:L	0:L	0:L	0:L	0:L	0:L	0:L	1:G	0:L	0:L
SACOL0363	conserved hypothetical protein	0.0571429	0.0416667	0.565217	0.0676278	381.286	NO	0:L	0:L	0:L	0:L	0:L	0:L	0:L	0:L	0:L	0:L	1:G	0:L	0:L	0:L	0:L	0:L	0:L	0:L	0:L	0:L	0:L	0:L	0:L	0:L	0:L	0:L	0:L	0:L	0:L	0:L	0:L	0:L	0:L	0:L	0:L	0:L	0:L	0:L	0:L	0:L	0:L	0:L
SAOUHSC_01851	conserved hypothetical protein	0.0571429	0.0416667	0.565217	0.0676278	381.286	NO	0:G	0:G	0:G	0:G	0:G	1:L	0:G	0:G	0:G	0:G	0:G	0:G	0:G	0:G	0:G	0:G	0:G	0:G	0:G	0:G	0:G	0:G	0:G	0:G	0:G	0:G	0:G	0:G	0:G	0:G	0:G	0:G	0:G	0:G	1:L	0:G	0:G	0:G	0:G	0:G	0:G	0:G
SAR0453	upf0753 protein	0.0571429	0.0416667	0.565217	0.0676278	381.286	NO	0:G	0:G	1:L	0:G	0:G	1:L	0:G	0:G	0:G	0:G	0:G	0:G	0:G	0:G	0:G	0:G	0:G	0:G	0:G	0:G	0:G	0:G	0:G	0:G	0:G	0:G	0:G	0:G	0:G	0:G	0:G	0:G	0:G	0:G	0:G	0:G	0:G	0:G	0:G	0:G	0:G	0:G
SAR1377(dinB2)	dna-damage repair protein	0.0571429	0.0416667	0.565217	0.0676278	381.286	NO	0:G	0:G	0:G	0:G	1:L	1:L	0:G	0:G	1:L	0:G	0:G	0:G	0:G	0:G	0:G	0:G	0:G	0:G	0:G	0:G	0:G	0:G	0:G	0:G	0:G	0:G	0:G	0:G	0:G	0:G	0:G	0:G	0:G	0:G	0:G	0:G	0:G	0:G	0:G	0:G	0:G	0:G
SAR2529(arcD)	na+/h+ antiporter	0.0571429	0.0416667	0.565217	0.0676278	381.286	NO	0:G	0:G	0:G	0:G	0:G	0:G	0:G	0:G	0:G	0:G	0:G	0:G	0:G	0:G	0:G	0:G	0:G	0:G	0:G	0:G	0:G	0:G	0:G	0:G	0:G	0:G	0:G	0:G	0:G	0:G	0:G	0:G	0:G	0:G	0:G	1:L	0:G	0:G	0:G	1:L	0:G	0:G
SAR2707(slyA)	transcriptional regulator, marr family	0.0571429	0.0416667	0.565217	0.0676278	381.286	NO	0:G	0:G	1:L	0:G	0:G	0:G	0:G	0:G	0:G	0:G	0:G	0:G	0:G	0:G	0:G	0:G	0:G	0:G	0:G	0:G	0:G	0:G	0:G	0:G	0:G	0:G	0:G	0:G	0:G	0:G	0:G	0:G	0:G	0:G	0:G	0:G	0:G	0:G	0:G	0:G	0:G	0:G
SauraC_010100002382	conserved hypothetical protein	0.0571429	0.0416667	0.565217	0.0676278	381.286	NO	0:L	0:L	0:L	0:L	0:L	0:L	0:L	1:G	0:L	0:L	0:L	0:L	0:L	0:L	0:L	0:L	0:L	0:L	0:L	0:L	0:L	0:L	0:L	0:L	0:L	0:L	0:L	0:L	0:L	0:L	0:L	0:L	0:L	0:L	0:L	0:L	0:L	0:L	0:L	0:L	0:L	0:L
SauraC_010100006700	glycerate kinase	0.0571429	0.0416667	0.565217	0.0676278	381.286	NO	0:L	0:L	1:G	0:L	0:L	0:L	0:L	0:L	1:G	0:L	0:L	0:L	0:L	0:L	0:L	0:L	0:L	1:G	0:L	0:L	0:L	0:L	0:L	0:L	0:L	0:L	0:L	0:L	0:L	0:L	0:L	0:L	0:L	0:L	0:L	0:L	0:L	0:L	0:L	0:L	0:L	0:L
SauraC_010100012249	conserved hypothetical protein	0.0571429	0.0416667	0.565217	0.0676278	381.286	NO	0:L	0:L	1:G	0:L	0:L	0:L	0:L	0:L	0:L	0:L	0:L	0:L	0:L	0:L	0:L	0:L	0:L	0:L	0:L	0:L	0:L	0:L	0:L	0:L	0:L	0:L	0:L	0:L	0:L	0:L	0:L	0:L	0:L	0:L	0:L	0:L	0:L	0:L	0:L	0:L	0:L	0:L
SauraC_010100012254	single-stranded dna-binding protein	0.0571429	0.0416667	0.565217	0.0676278	381.286	NO	0:L	0:L	1:G	0:L	0:L	0:L	0:L	0:L	0:L	0:L	0:L	0:L	0:L	0:L	0:L	0:L	0:L	0:L	0:L	0:L	0:L	0:L	0:L	0:L	0:L	0:L	0:L	0:L	0:L	0:L	0:L	0:L	0:L	0:L	0:L	0:L	0:L	0:L	0:L	0:L	0:L	0:L
VBIStaAur138273_0939	na+/h+ antiporter	0.0571429	0.0416667	0.565217	0.0676278	381.286	NO	0:L	0:L	0:L	0:L	0:L	0:L	0:L	0:L	0:L	0:L	0:L	0:L	0:L	0:L	0:L	0:L	0:L	0:L	0:L	0:L	0:L	0:L	0:L	0:L	0:L	0:L	0:L	0:L	0:L	0:L	0:L	0:L	0:L	0:L	0:L	0:L	0:L	0:L	0:L	1:G	0:L	0:L
VBIStaAur138273_0940	na+/h+ antiporter	0.0571429	0.0416667	0.565217	0.0676278	381.286	NO	0:L	0:L	0:L	0:L	0:L	0:L	0:L	0:L	0:L	0:L	0:L	0:L	0:L	0:L	0:L	0:L	0:L	0:L	0:L	0:L	0:L	0:L	0:L	0:L	0:L	0:L	0:L	0:L	0:L	0:L	0:L	0:L	0:L	0:L	0:L	0:L	0:L	0:L	0:L	1:G	0:L	0:L
VBIStaAur138273_2640	type i restriction-modification system, specificity subunit s	0.0571429	0.0416667	0.565217	0.0676278	381.286	NO	0:L	0:L	0:L	0:L	0:L	0:L	0:L	0:L	0:L	0:L	0:L	0:L	0:L	0:L	0:L	0:L	0:L	0:L	0:L	0:L	0:L	0:L	0:L	0:L	0:L	0:L	0:L	0:L	0:L	0:L	0:L	0:L	0:L	0:L	0:L	0:L	0:L	0:L	0:L	1:G	0:L	0:L
VBIStaAur138273_2696	conserved hypothetical protein	0.0571429	0.0416667	0.565217	0.0676278	381.286	NO	0:L	0:L	0:L	0:L	0:L	0:L	0:L	0:L	0:L	0:L	0:L	0:L	0:L	0:L	0:L	0:L	0:L	0:L	0:L	0:L	0:L	0:L	0:L	0:L	0:L	0:L	0:L	0:L	0:L	0:L	0:L	0:L	0:L	0:L	0:L	0:L	0:L	0:L	0:L	1:G	0:L	0:L
SATW20_p1070(repA)	replication protein	0.05709	0.173125	4	0.0676662	381.502	NO	0:L	0:L	0:L	0:L	0:L	0:L	0:L	1:G	1:G	0:L	0:L	1:G	1:G	1:G	0:L	0:L	0:L	0:L	0:L	0:L	0:L	0:L	0:L	0:L	0:L	0:L	0:L	0:L	0:L	0:L	0:L	0:L	0:L	0:L	1:G	0:L	0:L	0:L	0:L	0:L	0:L	0:L
SAR1137(rplR)	orf059	0.0555556	0.0625	0.866667	0.0720994	406.496	NO	0:G	0:G	0:G	0:G	0:G	0:G	0:G	0:G	0:G	0:G	0:G	0:G	1:L	1:L	0:G	0:G	0:G	0:G	0:G	0:G	0:G	0:G	0:G	0:G	0:G	0:G	0:G	0:G	0:G	0:G	0:G	0:G	0:G	0:G	0:G	0:G	0:G	0:G	0:G	0:G	0:G	0:G
HMPREF0774_2359	conserved hypothetical protein	0.0555556	0.0416667	0.565217	0.0720994	406.496	NO	0:L	0:L	0:L	0:L	0:L	0:L	0:L	0:L	0:L	0:L	0:L	0:L	0:L	0:L	0:L	0:L	0:L	0:L	0:L	0:L	0:L	0:L	0:L	0:L	1:G	0:L	0:L	0:L	0:L	0:L	0:L	0:L	0:L	0:L	0:L	0:L	0:L	0:L	0:L	0:L	0:L	0:L
M013TW_0032	conserved hypothetical protein	0.0555556	0.0416667	0.565217	0.0720994	406.496	NO	0:L	0:L	1:G	0:L	0:L	0:L	0:L	0:L	0:L	0:L	0:L	0:L	0:L	0:L	0:L	0:L	0:L	0:L	0:L	0:L	0:L	0:L	0:L	0:L	0:L	0:L	0:L	0:L	0:L	0:L	0:L	0:L	0:L	0:L	0:L	0:L	0:L	0:L	0:L	0:L	0:L	0:L
M013TW_0033	conserved hypothetical protein	0.0555556	0.0416667	0.565217	0.0720994	406.496	NO	0:L	0:L	1:G	0:L	0:L	0:L	0:L	0:L	0:L	0:L	0:L	0:L	0:L	0:L	0:L	0:L	0:L	0:L	0:L	0:L	0:L	0:L	0:L	0:L	0:L	0:L	0:L	0:L	0:L	0:L	0:L	0:L	0:L	0:L	0:L	0:L	0:L	0:L	0:L	0:L	0:L	0:L
MS7_0064	unknown	0.0555556	0.0416667	0.565217	0.0720994	406.496	NO	0:L	0:L	0:L	0:L	0:L	0:L	0:L	0:L	0:L	0:L	0:L	0:L	0:L	0:L	0:L	0:L	0:L	0:L	0:L	0:L	0:L	0:L	0:L	0:L	0:L	0:L	0:L	0:L	0:L	0:L	0:L	0:L	0:L	0:L	0:L	0:L	0:L	0:L	0:L	0:L	0:L	0:L
SAR0111	67 kda myosin-crossreactive streptococcal antigen homologue	0.0555556	0.0416667	0.565217	0.0720994	406.496	NO	0:G	0:G	0:G	0:G	0:G	0:G	0:G	0:G	0:G	0:G	0:G	0:G	0:G	0:G	0:G	0:G	0:G	0:G	0:G	0:G	0:G	0:G	0:G	0:G	0:G	0:G	0:G	0:G	0:G	0:G	0:G	0:G	0:G	0:G	1:L	0:G	0:G	0:G	0:G	0:G	0:G	0:G
SAR1340(thrB)	homoserine kinase	0.0555556	0.0416667	0.565217	0.0720994	406.496	NO	0:G	0:G	0:G	0:G	0:G	0:G	0:G	0:G	0:G	0:G	0:G	0:G	0:G	0:G	0:G	0:G	0:G	0:G	0:G	0:G	0:G	0:G	0:G	0:G	0:G	0:G	0:G	0:G	0:G	0:G	0:G	0:G	0:G	0:G	0:G	0:G	0:G	0:G	0:G	0:G	0:G	0:G
SAR2661(hisF)	predicted hydrolase/acyltransferase	0.0555556	0.0416667	0.565217	0.0720994	406.496	NO	0:G	0:G	0:G	0:G	1:L	0:G	0:G	0:G	0:G	0:G	0:G	0:G	0:G	0:G	0:G	0:G	0:G	0:G	0:G	0:G	0:G	0:G	0:G	0:G	0:G	0:G	0:G	0:G	0:G	0:G	0:G	0:G	0:G	0:G	0:G	0:G	0:G	0:G	0:G	0:G	0:G	0:G
SAT0131_00089	antigen	0.0555556	0.0416667	0.565217	0.0720994	406.496	NO	0:L	0:L	0:L	0:L	0:L	0:L	0:L	0:L	0:L	0:L	0:L	0:L	0:L	0:L	0:L	0:L	0:L	0:L	0:L	0:L	0:L	0:L	0:L	0:L	0:L	0:L	0:L	0:L	0:L	0:L	0:L	0:L	0:L	0:L	1:G	0:L	0:L	0:L	0:L	0:L	0:L	0:L
SAT0131_00397(dnaE)	pathogenicity island protein	0.0555556	0.0416667	0.565217	0.0720994	406.496	NO	0:L	0:L	0:L	0:L	0:L	0:L	0:L	1:G	0:L	0:L	0:L	0:L	0:L	0:L	0:L	0:L	0:L	0:L	0:L	0:L	0:L	0:L	0:L	0:L	0:L	0:L	0:L	0:L	0:L	0:L	0:L	0:L	0:L	0:L	0:L	1:G	1:G	0:L	0:L	0:L	0:L	0:L
SATW20_20780(aadK)	streptomycin aminoglycoside 6-adenyltransferase	0.0555556	0.0416667	0.565217	0.0720994	406.496	NO	0:L	0:L	0:L	0:L	0:L	0:L	0:L	0:L	0:L	0:L	0:L	0:L	0:L	0:L	0:L	0:L	0:L	0:L	0:L	0:L	0:L	0:L	0:L	0:L	0:L	0:L	0:L	0:L	0:L	0:L	0:L	0:L	0:L	0:L	0:L	0:L	0:L	0:L	0:L	0:L	0:L	0:L
SGAG_02305	predicted protein	0.0555556	0.0416667	0.565217	0.0720994	406.496	NO	0:G	0:G	0:G	0:G	0:G	0:G	0:G	0:G	0:G	0:G	0:G	0:G	0:G	0:G	0:G	0:G	0:G	0:G	0:G	0:G	0:G	0:G	0:G	0:G	0:G	0:G	0:G	0:G	0:G	0:G	0:G	0:G	0:G	0:G	1:L	0:G	0:G	0:G	0:G	0:G	0:G	0:G
SauraJ_010100009226	conserved hypothetical protein	0.0555556	0.0416667	0.565217	0.0720994	406.496	NO	0:L	0:L	0:L	0:L	0:L	0:L	0:L	0:L	0:L	0:L	0:L	1:G	0:L	0:L	0:L	0:L	0:L	0:L	0:L	0:L	0:L	0:L	0:L	0:L	0:L	0:L	0:L	0:L	0:L	0:L	0:L	0:L	0:L	0:L	0:L	0:L	0:L	0:L	0:L	0:L	0:L	0:L
SauraJ_010100010755	homoserine kinase	0.0555556	0.0416667	0.565217	0.0720994	406.496	NO	0:L	0:L	0:L	0:L	0:L	0:L	0:L	0:L	0:L	0:L	0:L	0:L	0:L	0:L	0:L	0:L	0:L	0:L	0:L	0:L	0:L	0:L	0:L	0:L	0:L	0:L	0:L	0:L	0:L	0:L	0:L	0:L	0:L	0:L	0:L	0:L	0:L	0:L	0:L	0:L	0:L	0:L
USA300HOU_0968	conserved hypothetical protein	0.0555556	0.0416667	0.565217	0.0720994	406.496	NO	0:G	0:G	0:G	0:G	0:G	0:G	0:G	0:G	0:G	0:G	0:G	0:G	0:G	0:G	0:G	0:G	0:G	0:G	0:G	0:G	0:G	0:G	0:G	0:G	0:G	0:G	0:G	0:G	0:G	0:G	0:G	0:G	0:G	0:G	1:L	0:G	0:G	0:G	0:G	0:G	0:G	0:G
USA300HOU_1924	conserved hypothetical protein	0.0555556	0.0416667	0.565217	0.0720994	406.496	NO	0:G	0:G	0:G	0:G	0:G	0:G	0:G	0:G	0:G	0:G	0:G	0:G	0:G	0:G	0:G	0:G	0:G	0:G	0:G	0:G	0:G	0:G	0:G	0:G	0:G	0:G	0:G	0:G	0:G	0:G	0:G	0:G	0:G	0:G	1:L	0:G	0:G	0:G	0:G	0:G	0:G	0:G
SAV0869	conserved hypothetical protein	0.055291	0.125	1.85714	0.0721098	406.555	NO	0:L	1:G	0:L	0:L	0:L	0:L	0:L	0:L	1:G	0:L	1:G	0:L	0:L	0:L	0:L	0:L	0:L	0:L	0:L	0:L	0:L	0:L	0:L	0:L	0:L	0:L	0:L	0:L	0:L	0:L	0:L	0:L	0:L	0:L	0:L	0:L	0:L	0:L	0:L	0:L	0:L	0:L
SAIG_01874	conserved domain protein	0.0542328	0.1875	3	0.0723855	408.11	NO	0:L	0:L	0:L	0:L	0:L	0:L	0:L	0:L	0:L	0:L	0:L	0:L	0:L	0:L	0:L	0:L	0:L	0:L	0:L	0:L	0:L	0:L	0:L	0:L	0:L	0:L	0:L	0:L	0:L	0:L	0:L	0:L	0:L	0:L	0:L	0:L	0:L	0:L	0:L	0:L	0:L	0:L
SAIG_01875	conserved hypothetical protein	0.0542328	0.1875	3	0.0723855	408.11	NO	0:L	0:L	0:L	0:L	0:L	0:L	0:L	0:L	0:L	0:L	0:L	0:L	0:L	0:L	0:L	0:L	0:L	0:L	0:L	0:L	0:L	0:L	0:L	0:L	0:L	0:L	0:L	0:L	0:L	0:L	0:L	0:L	0:L	0:L	0:L	0:L	0:L	0:L	0:L	0:L	0:L	0:L
HMPREF0783_1374	conserved hypothetical protein	0.0529101	0.145833	2.21951	0.0789047	444.865	NO	0:L	0:L	0:L	0:L	0:L	0:L	0:L	0:L	0:L	0:L	0:L	0:L	0:L	0:L	0:L	0:L	0:L	0:L	0:L	0:L	0:L	0:L	0:L	0:L	0:L	0:L	0:L	0:L	0:L	0:L	0:L	0:L	0:L	0:L	0:L	0:L	0:L	0:L	0:L	0:L	0:L	0:L
SATW20_13090	transposase for is256	0.0529101	0.145833	2.21951	0.0789047	444.865	NO	0:L	0:L	0:L	0:L	0:L	0:L	0:L	0:L	0:L	0:L	0:L	0:L	0:L	0:L	0:L	0:L	0:L	0:L	0:L	0:L	0:L	0:L	0:L	0:L	0:L	0:L	0:L	0:L	0:L	0:L	0:L	0:L	0:L	0:L	0:L	0:L	0:L	0:L	0:L	0:L	0:L	0:L
SauraJ_010100008531(sasG2)	putative cell wall surface anchor family protein	0.0529101	0.145833	2.21951	0.0789047	444.865	NO	0:L	0:L	0:L	0:L	0:L	0:L	0:L	0:L	0:L	0:L	0:L	0:L	0:L	0:L	0:L	0:L	0:L	0:L	0:L	0:L	0:L	0:L	0:L	0:L	0:L	0:L	0:L	0:L	0:L	0:L	0:L	0:L	0:L	0:L	0:L	0:L	0:L	0:L	0:L	0:L	0:L	0:L
VBIStaAur131407_1633	orf065	0.0529101	0.0625	0.866667	0.0789047	444.865	NO	0:L	0:L	0:L	0:L	0:L	0:L	0:L	0:L	0:L	0:L	0:L	0:L	0:L	0:L	1:G	1:G	1:G	0:L	1:G	0:L	0:L	0:L	0:L	0:L	0:L	0:L	0:L	0:L	0:L	0:L	0:L	0:L	1:G	0:L	0:L	0:L	0:L	0:L	0:L	0:L	0:L	0:L
CGSSa01_05732	unknown	0.0529101	0.0416667	0.565217	0.0789047	444.865	NO	0:L	0:L	0:L	0:L	0:L	0:L	0:L	0:L	0:L	0:L	0:L	1:G	0:L	0:L	0:L	0:L	0:L	0:L	0:L	0:L	0:L	0:L	0:L	0:L	0:L	0:L	0:L	0:L	0:L	0:L	0:L	0:L	0:L	0:L	0:L	1:G	0:L	0:L	0:L	0:L	0:L	0:L
HMPREF9529_02793	unknown	0.0529101	0.0416667	0.565217	0.0789047	444.865	NO	0:G	0:G	0:G	0:G	0:G	0:G	0:G	0:G	0:G	0:G	0:G	0:G	0:G	0:G	0:G	0:G	0:G	0:G	0:G	0:G	0:G	0:G	0:G	0:G	0:G	0:G	0:G	0:G	0:G	0:G	0:G	0:G	0:G	0:G	0:G	0:G	0:G	0:G	0:G	1:L	0:G	0:G
[truncated: 58 more columns]

## Sheet: Penicillin
Gene identifier	Gene functional annotation	Normalized weighted support	Normalized support	Odds ratio	P-value	P-value after Bonferroni correction	Drug-resistance determinant?	H19 (r)	D139 (?)	M013 (r)	RF122 (s)	JKD6159 (r)	21235 (?)	ED133 (s)	LGA251 (R)	21269 (r)	O11 (?)	O46 (?)	ST398 (R)	TCH60 (r)	WBG10049 (r)	C427 (r)	A01793497 (r)	WW270397 (r)	CGS00 (r)	Btn1260 (r)	MRSA252 (R)	EMRSA16 (r)	MN8 (R)	C160 (r)	21195 (?)	552053 (r)	M1015 (r)	M809 (r)	C101 (r)	E1410 (R)	M876 (r)	M899 (r)	58-424 (R)	65-1322 (R)	68-397 (R)	MSHR1132 (r)	21200 (r)	A9635 (r)	EMRSA15 (r)	21310 (r)	MR1 (r)	ED98 (s)	A9299 (?)
SAR1831(blaZ)	beta-lactamase	0.809336	0.841463	37.1538	1.15178e-06	0.00649372	YES	1:G	0:L	0:L	0:L	1:G	0:L	0:L	1:G	1:G	0:L	0:L	1:G	1:G	1:G	1:G	1:G	1:G	1:G	1:G	1:G	1:G	1:G	1:G	0:L	1:G	1:G	1:G	1:G	1:G	1:G	1:G	1:G	1:G	0:L	1:G	1:G	1:G	1:G	1:G	1:G	0:L	0:L
SAR1829(blaI)	transcriptional repressor	0.740765	0.841463	37.1538	5.24436e-06	0.0295677	NO	1:G	0:L	0:L	0:L	1:G	0:L	0:L	0:L	1:G	0:L	0:L	1:G	1:G	1:G	1:G	1:G	1:G	1:G	1:G	1:G	1:G	1:G	1:G	0:L	1:G	1:G	1:G	1:G	1:G	1:G	1:G	1:G	1:G	1:G	1:G	1:G	1:G	1:G	1:G	1:G	0:L	0:L
SAR1830(blaR1)	beta-lactamase regulatory protein blar1	0.726479	0.817073	31.2667	7.09262e-06	0.0399882	NO	1:G	0:L	0:L	0:L	1:G	0:L	0:L	0:L	1:G	0:L	0:L	1:G	1:G	1:G	1:G	1:G	1:G	1:G	1:G	1:G	1:G	1:G	1:G	0:L	1:G	1:G	1:G	1:G	1:G	1:G	1:G	1:G	1:G	1:G	1:G	1:G	1:G	1:G	1:G	1:G	0:L	0:L
SAR0056	conserved hypothetical protein	0.707965	0.634146	12.1333	1.03489e-05	0.0583472	NO	0:L	0:L	1:G	0:L	1:G	1:G	0:L	1:G	0:L	0:L	0:L	1:G	1:G	1:G	1:G	1:G	1:G	0:L	0:L	1:G	1:G	0:L	0:L	0:L	0:L	0:L	0:L	0:L	0:L	0:L	0:L	0:L	0:L	0:L	1:G	0:L	0:L	1:G	0:L	1:G	0:L	0:L
SAR0039(mecA)	penicillin-binding protein pbp2a, methicillin resistance determinant meca, transpeptidase	0.697172	0.609756	10.9375	1.28413e-05	0.0723994	YES	0:L	0:L	1:G	0:L	1:G	0:L	0:L	1:G	0:L	0:L	0:L	1:G	1:G	1:G	0:L	1:G	1:G	0:L	0:L	1:G	1:G	0:L	0:L	0:L	0:L	0:L	0:L	0:L	0:L	0:L	0:L	0:L	0:L	0:L	1:G	0:L	0:L	1:G	0:L	1:G	0:L	0:L
SAR0060(ccrA)	resolvase, n-terminal domain protein	0.63368	0.609756	10.9375	4.39561e-05	0.247825	NO	0:L	0:L	0:L	0:L	1:G	1:G	0:L	1:G	0:L	0:L	0:L	0:L	1:G	1:G	1:G	1:G	1:G	0:L	0:L	1:G	1:G	0:L	0:L	0:L	0:L	0:L	0:L	0:L	0:L	0:L	0:L	0:L	0:L	0:L	1:G	0:L	0:L	1:G	0:L	1:G	0:L	0:L
SAR0061(yycG)	putative membrane protein	0.63368	0.609756	10.9375	4.39561e-05	0.247825	NO	0:L	0:L	0:L	0:L	1:G	1:G	0:L	1:G	0:L	0:L	0:L	0:L	1:G	1:G	1:G	1:G	1:G	0:L	0:L	1:G	1:G	0:L	0:L	0:L	0:L	0:L	0:L	0:L	0:L	0:L	0:L	0:L	0:L	0:L	1:G	0:L	0:L	1:G	0:L	1:G	0:L	0:L
NWMN_0025	conserved domain protein	0.633478	0.573171	9.4	4.41272e-05	0.248789	NO	1:L	1:L	1:L	0:G	1:L	0:G	0:G	0:G	0:G	1:L	1:L	1:L	1:L	1:L	1:L	1:L	1:L	1:L	1:L	1:L	1:L	1:L	1:L	1:L	1:L	1:L	1:L	1:L	1:L	1:L	1:L	1:L	1:L	1:L	1:L	1:L	1:L	1:L	1:L	1:L	0:G	0:G
SAR0037(ugpQ)	glycerophosphoryldiester phosphodiesterase	0.625743	0.597561	10.3939	5.08227e-05	0.286539	NO	0:L	0:L	1:G	0:L	1:G	0:L	0:L	0:L	0:L	0:L	0:L	1:G	1:G	1:G	0:L	1:G	1:G	0:L	0:L	1:G	1:G	0:L	0:L	0:L	0:L	0:L	0:L	0:L	0:L	0:L	0:L	0:L	0:L	0:L	1:G	0:L	0:L	1:G	0:L	1:G	0:L	0:L
SAR0038(maoC)	dehydratase	0.625743	0.597561	10.3939	5.08227e-05	0.286539	NO	0:L	0:L	1:G	0:L	1:G	0:L	0:L	0:L	0:L	0:L	0:L	1:G	1:G	1:G	0:L	1:G	1:G	0:L	0:L	1:G	1:G	0:L	0:L	0:L	0:L	0:L	0:L	0:L	0:L	0:L	0:L	0:L	0:L	0:L	1:G	0:L	0:L	1:G	0:L	1:G	0:L	0:L
SAR0057	conserved hypothetical protein	0.588918	0.573171	9.4	9.77642e-05	0.551194	NO	0:L	0:L	1:G	0:L	1:G	1:G	0:L	0:L	0:L	0:L	0:L	1:G	1:G	1:G	1:G	1:G	1:G	0:L	0:L	1:G	1:G	0:L	0:L	0:L	0:L	0:L	0:L	0:L	0:L	0:L	0:L	0:L	0:L	0:L	1:G	0:L	0:L	1:G	0:L	1:G	0:L	0:L
SAS0058	putative oxidoreductase	0.577056	0.585366	9.88235	0.000119795	0.675402	NO	1:L	1:L	1:L	0:G	1:L	0:G	0:G	0:G	0:G	1:L	1:L	1:L	1:L	1:L	1:L	1:L	1:L	1:L	1:L	1:L	1:L	1:L	1:L	1:L	1:L	1:L	1:L	1:L	1:L	1:L	1:L	1:L	1:L	1:L	1:L	1:L	1:L	1:L	1:L	0:G	0:G	0:G
SAR0046	rhodanese domain-containing protein	0.536811	0.439024	5.47826	0.000231873	1.3073	NO	1:L	1:L	1:L	0:G	1:L	0:G	0:G	0:G	1:L	1:L	1:L	0:G	1:L	1:L	1:L	1:L	1:L	1:L	1:L	0:G	0:G	1:L	1:L	1:L	1:L	1:L	1:L	1:L	1:L	1:L	1:L	1:L	1:L	1:L	1:L	1:L	1:L	1:L	1:L	0:G	0:G	0:G
SAOUHSC_00038	conserved domain protein	0.527056	0.5	7	0.000270677	1.52608	NO	1:L	1:L	1:L	0:G	1:L	0:G	0:G	0:G	0:G	1:L	1:L	1:L	1:L	1:L	1:L	1:L	1:L	1:L	1:L	1:L	1:L	1:L	1:L	1:L	1:L	1:L	1:L	1:L	1:L	1:L	1:L	1:L	1:L	1:L	1:L	1:L	1:L	1:L	1:L	0:G	0:G	0:G
SAS0054	protein of unknown function duf81	0.527056	0.5	7	0.000270677	1.52608	NO	1:L	1:L	1:L	0:G	1:L	0:G	0:G	0:G	0:G	1:L	1:L	1:L	1:L	1:L	1:L	1:L	1:L	1:L	1:L	1:L	1:L	1:L	1:L	1:L	1:L	1:L	1:L	1:L	1:L	1:L	1:L	1:L	1:L	1:L	1:L	1:L	1:L	1:L	1:L	0:G	0:G	0:G
SAS0271	putative membrane protein	0.525238	0.47561	6.34884	0.000278376	1.56948	NO	1:L	1:L	1:L	0:G	1:L	0:G	0:G	1:L	0:G	1:L	1:L	0:G	1:L	1:L	1:L	1:L	1:L	1:L	1:L	1:L	1:L	1:L	1:L	1:L	1:L	1:L	1:L	1:L	1:L	1:L	1:L	1:L	1:L	1:L	0:G	1:L	1:L	1:L	1:L	0:G	0:G	0:G
SAR0025(ansA)	orf1260	0.524459	0.54878	8.51351	0.000281863	1.58914	NO	0:L	0:L	0:L	0:L	1:G	0:L	0:L	0:L	0:L	0:L	0:L	0:L	1:G	1:G	0:L	0:L	0:L	0:L	0:L	1:G	1:G	0:L	0:L	0:L	0:L	0:L	0:L	0:L	0:L	0:L	0:L	0:L	0:L	0:L	1:G	0:L	0:L	1:G	0:L	1:G	0:L	0:L
VBIStaAur138273_2472	conserved hypothetical protein	0.515873	0.414634	4.95833	0.000322094	1.81597	NO	1:L	1:L	1:L	0:G	1:L	1:L	0:G	1:L	1:L	1:L	1:L	1:L	1:L	1:L	1:L	1:L	1:L	1:L	1:L	1:L	1:L	1:L	1:L	1:L	1:L	1:L	1:L	1:L	1:L	1:L	1:L	1:L	1:L	1:L	1:L	1:L	1:L	1:L	1:L	0:G	0:G	0:G
MW0028(ebpS)	hmg-coa synthase	0.510938	0.329268	3.43636	0.000347469	1.95903	NO	0:L	0:L	1:G	0:L	1:G	0:L	0:L	0:L	0:L	0:L	0:L	1:G	1:G	1:G	0:L	0:L	0:L	0:L	0:L	1:G	1:G	0:L	0:L	0:L	0:L	0:L	0:L	0:L	0:L	0:L	0:L	0:L	0:L	0:L	1:G	0:L	0:L	0:L	0:L	1:G	0:L	0:L
SAR0719(tnpR)	unknown	0.506335	0.731707	19.0909	0.000373081	2.10343	NO	0:L	1:G	0:L	0:L	1:G	0:L	0:L	0:L	1:G	0:L	0:L	0:L	1:G	1:G	1:G	1:G	1:G	1:G	1:G	1:G	1:G	1:G	1:G	1:G	1:G	1:G	1:G	1:G	1:G	1:G	1:G	1:G	1:G	0:L	1:G	1:G	1:G	0:L	0:L	0:L	0:L	0:L
SAR0058	conserved hypothetical protein	0.490823	0.52439	7.71795	0.0004712	2.65663	NO	0:L	0:L	0:L	0:L	1:G	1:G	0:L	0:L	0:L	0:L	0:L	0:L	1:G	1:G	1:G	1:G	1:G	0:L	0:L	1:G	1:G	0:L	0:L	0:L	0:L	0:L	0:L	0:L	0:L	0:L	0:L	0:L	0:L	0:L	1:G	0:L	0:L	1:G	0:L	1:G	0:L	0:L
SAR0036	putative membrane protein	0.490678	0.390244	4.48	0.000472204	2.66229	NO	0:L	0:L	1:G	0:L	1:G	0:L	0:L	0:L	0:L	0:L	0:L	1:G	1:G	1:G	0:L	1:G	1:G	0:L	0:L	1:G	1:G	0:L	0:L	0:L	0:L	0:L	0:L	0:L	0:L	0:L	0:L	0:L	0:L	0:L	1:G	0:L	0:L	1:G	0:L	0:L	0:L	0:L
[truncated: 478 more rows]
[truncated: 58 more columns]

## Sheet: Erythromycin
Gene identifier	Gene functional annotation	Normalized weighted support	Normalized support	Odds ratio	P-value	P-value after Bonferroni correction	Drug-resistance determinant?	H19 (?)	D139 (?)	M013 (s)	RF122 (s)	JKD6159 (S)	21235 (?)	ED133 (s)	LGA251 (S)	21269 (?)	O11 (?)	O46 (?)	ST398 (S)	TCH60 (s)	WBG10049 (?)	C427 (?)	A01793497 (?)	WW270397 (?)	CGS00 (r)	Btn1260 (?)	MRSA252 (R)	EMRSA16 (r)	MN8 (S)	C160 (?)	21195 (?)	552053 (?)	M1015 (?)	M809 (?)	C101 (?)	E1410 (?)	M876 (?)	M899 (?)	58-424 (R)	65-1322 (R)	68-397 (R)	MSHR1132 (s)	21200 (?)	A9635 (?)	EMRSA15 (r)	21310 (?)	MR1 (?)	ED98 (s)	A9299 (?)
[truncated: 500 more rows]
[truncated: 58 more columns]

[truncated: 6 more sheets: Clindamycin, Ciprofloxacin, Vancomycin, Rifampicin, Gentamicin, Sheet7]
